# Supplementary material for: Mobilome of the Rhus Gall Aphid Schlechtendalia chinensis Provides Insight into TE Insertion-Related Inactivation of Functional Genes
Source: Int J Mol Sci. 2022 Dec 15;23(24):15967. doi: 10.3390/ijms232415967 (PMC9783078; doi:10.3390/ijms232415967)
Supplement: Supplementary file 1 [file ijms-23-15967-s001.zip]

Archive with 11 entries (11 files):
- Supplementary Data S1.xls
- Supplementary Data S2.xlsx
- Supplementary Data S3.xlsx
- Supplementary Data S4.xlsx
- Supplementary Data S5.xlsx
- Supplementary Data S6.pdf
- Supplementary Data S7.xlsx
- Supplementary Data S8.xlsx
- Supplementary Data S9.xlsx
- Supplementary Figures.pdf
- Supplmentary Data S10.xlsx
