# Supplementary material for: Mobilome of the Rhus Gall Aphid Schlechtendalia chinensis Provides Insight into TE Insertion-Related Inactivation of Functional Genes
Source: Int J Mol Sci. 2022 Dec 15;23(24):15967. doi: 10.3390/ijms232415967 (PMC9783078; doi:10.3390/ijms232415967)
Supplement: Supplementary file 1 [file ijms-23-15967-s001.zip › Supplementary Data S1.xls]

## Sheet: Chr_genome_LTR.intact(1)
Position and annotation of the full-length LTR elements in S. chinensis genome
Chromosome	Software	Aanootation	From	To	Forward/Reverse(+/-)	Classification
LG01	LTR_retriver	repeat_region	44209	48847	+	ID=repeat_region_60;Classification=LTR/Gypsy;Sequence_ontology=SO:0000657;ltr_identity=0.9952;Method=structural;motif=TGCA;tsd=ATCTG
LG01	LTR_retriver	target_site_duplication	44209	44213	+	ID=lTSD_60;Parent=repeat_region_60;Classification=LTR/Gypsy;Sequence_ontology=SO:0000434;ltr_identity=0.9952;Method=structural;motif=TGCA;tsd=ATCTG
LG01	LTR_retriver	Gypsy_LTR_retrotransposon	44214	48842	+	ID=LTRRT_60;Parent=repeat_region_60;Classification=LTR/Gypsy;Sequence_ontology=SO:0002265;ltr_identity=0.9952;Method=structural;motif=TGCA;tsd=ATCTG
LG01	LTR_retriver	long_terminal_repeat	44214	44422	+	ID=lLTR_60;Parent=repeat_region_60;Classification=LTR/Gypsy;Sequence_ontology=SO:0000286;ltr_identity=0.9952;Method=structural;motif=TGCA;tsd=ATCTG
LG01	LTR_retriver	long_terminal_repeat	48634	48842	+	ID=rLTR_60;Parent=repeat_region_60;Classification=LTR/Gypsy;Sequence_ontology=SO:0000286;ltr_identity=0.9952;Method=structural;motif=TGCA;tsd=ATCTG
LG01	LTR_retriver	target_site_duplication	48843	48847	+	ID=rTSD_60;Parent=repeat_region_60;Classification=LTR/Gypsy;Sequence_ontology=SO:0000434;ltr_identity=0.9952;Method=structural;motif=TGCA;tsd=ATCTG
LG01	LTR_retriver	repeat_region	67888	74691	-	ID=repeat_region_61;Classification=LTR/Gypsy;Sequence_ontology=SO:0000657;ltr_identity=0.9946;Method=structural;motif=TGCA;tsd=GTTAT
LG01	LTR_retriver	target_site_duplication	67888	67892	-	ID=lTSD_61;Parent=repeat_region_61;Classification=LTR/Gypsy;Sequence_ontology=SO:0000434;ltr_identity=0.9946;Method=structural;motif=TGCA;tsd=GTTAT
LG01	LTR_retriver	Gypsy_LTR_retrotransposon	67893	74686	-	ID=LTRRT_61;Parent=repeat_region_61;Classification=LTR/Gypsy;Sequence_ontology=SO:0002265;ltr_identity=0.9946;Method=structural;motif=TGCA;tsd=GTTAT
LG01	LTR_retriver	long_terminal_repeat	67893	68445	-	ID=lLTR_61;Parent=repeat_region_61;Classification=LTR/Gypsy;Sequence_ontology=SO:0000286;ltr_identity=0.9946;Method=structural;motif=TGCA;tsd=GTTAT
LG01	LTR_retriver	long_terminal_repeat	74134	74686	-	ID=rLTR_61;Parent=repeat_region_61;Classification=LTR/Gypsy;Sequence_ontology=SO:0000286;ltr_identity=0.9946;Method=structural;motif=TGCA;tsd=GTTAT
LG01	LTR_retriver	target_site_duplication	74687	74691	-	ID=rTSD_61;Parent=repeat_region_61;Classification=LTR/Gypsy;Sequence_ontology=SO:0000434;ltr_identity=0.9946;Method=structural;motif=TGCA;tsd=GTTAT
LG01	LTR_retriver	repeat_region	229223	235652	+	ID=repeat_region_62;Classification=LTR/Gypsy;Sequence_ontology=SO:0000657;ltr_identity=1.0000;Method=structural;motif=TGCA;tsd=ACGAC
LG01	LTR_retriver	target_site_duplication	229223	229227	+	ID=lTSD_62;Parent=repeat_region_62;Classification=LTR/Gypsy;Sequence_ontology=SO:0000434;ltr_identity=1.0000;Method=structural;motif=TGCA;tsd=ACGAC
LG01	LTR_retriver	Gypsy_LTR_retrotransposon	229228	235647	+	ID=LTRRT_62;Parent=repeat_region_62;Classification=LTR/Gypsy;Sequence_ontology=SO:0002265;ltr_identity=1.0000;Method=structural;motif=TGCA;tsd=ACGAC
LG01	LTR_retriver	long_terminal_repeat	229228	229458	+	ID=lLTR_62;Parent=repeat_region_62;Classification=LTR/Gypsy;Sequence_ontology=SO:0000286;ltr_identity=1.0000;Method=structural;motif=TGCA;tsd=ACGAC
LG01	LTR_retriver	long_terminal_repeat	235417	235647	+	ID=rLTR_62;Parent=repeat_region_62;Classification=LTR/Gypsy;Sequence_ontology=SO:0000286;ltr_identity=1.0000;Method=structural;motif=TGCA;tsd=ACGAC
LG01	LTR_retriver	target_site_duplication	235648	235652	+	ID=rTSD_62;Parent=repeat_region_62;Classification=LTR/Gypsy;Sequence_ontology=SO:0000434;ltr_identity=1.0000;Method=structural;motif=TGCA;tsd=ACGAC
LG01	LTR_retriver	repeat_region	314976	320237	-	ID=repeat_region_63;Classification=LTR/Gypsy;Sequence_ontology=SO:0000657;ltr_identity=1.0000;Method=structural;motif=TGCA;tsd=CAAC
LG01	LTR_retriver	target_site_duplication	314976	314979	-	ID=lTSD_63;Parent=repeat_region_63;Classification=LTR/Gypsy;Sequence_ontology=SO:0000434;ltr_identity=1.0000;Method=structural;motif=TGCA;tsd=CAAC
LG01	LTR_retriver	Gypsy_LTR_retrotransposon	314980	320233	-	ID=LTRRT_63;Parent=repeat_region_63;Classification=LTR/Gypsy;Sequence_ontology=SO:0002265;ltr_identity=1.0000;Method=structural;motif=TGCA;tsd=CAAC
LG01	LTR_retriver	long_terminal_repeat	314980	315204	-	ID=lLTR_63;Parent=repeat_region_63;Classification=LTR/Gypsy;Sequence_ontology=SO:0000286;ltr_identity=1.0000;Method=structural;motif=TGCA;tsd=CAAC
LG01	LTR_retriver	long_terminal_repeat	320009	320233	-	ID=rLTR_63;Parent=repeat_region_63;Classification=LTR/Gypsy;Sequence_ontology=SO:0000286;ltr_identity=1.0000;Method=structural;motif=TGCA;tsd=CAAC
LG01	LTR_retriver	target_site_duplication	320234	320237	-	ID=rTSD_63;Parent=repeat_region_63;Classification=LTR/Gypsy;Sequence_ontology=SO:0000434;ltr_identity=1.0000;Method=structural;motif=TGCA;tsd=CAAC
LG01	LTR_retriver	repeat_region	346184	352228	+	ID=repeat_region_64;Classification=LTR/Gypsy;Sequence_ontology=SO:0000657;ltr_identity=0.9918;Method=structural;motif=TGCA;tsd=ACTT
LG01	LTR_retriver	target_site_duplication	346184	346187	+	ID=lTSD_64;Parent=repeat_region_64;Classification=LTR/Gypsy;Sequence_ontology=SO:0000434;ltr_identity=0.9918;Method=structural;motif=TGCA;tsd=ACTT
LG01	LTR_retriver	Gypsy_LTR_retrotransposon	346188	352224	+	ID=LTRRT_64;Parent=repeat_region_64;Classification=LTR/Gypsy;Sequence_ontology=SO:0002265;ltr_identity=0.9918;Method=structural;motif=TGCA;tsd=ACTT
LG01	LTR_retriver	long_terminal_repeat	346188	346794	+	ID=lLTR_64;Parent=repeat_region_64;Classification=LTR/Gypsy;Sequence_ontology=SO:0000286;ltr_identity=0.9918;Method=structural;motif=TGCA;tsd=ACTT
LG01	LTR_retriver	long_terminal_repeat	351613	352224	+	ID=rLTR_64;Parent=repeat_region_64;Classification=LTR/Gypsy;Sequence_ontology=SO:0000286;ltr_identity=0.9918;Method=structural;motif=TGCA;tsd=ACTT
LG01	LTR_retriver	target_site_duplication	352225	352228	+	ID=rTSD_64;Parent=repeat_region_64;Classification=LTR/Gypsy;Sequence_ontology=SO:0000434;ltr_identity=0.9918;Method=structural;motif=TGCA;tsd=ACTT
LG01	LTR_retriver	repeat_region	434662	441025	+	ID=repeat_region_65;Classification=LTR/Gypsy;Sequence_ontology=SO:0000657;ltr_identity=0.9979;Method=structural;motif=TGCA;tsd=GCTTT
LG01	LTR_retriver	target_site_duplication	434662	434666	+	ID=lTSD_65;Parent=repeat_region_65;Classification=LTR/Gypsy;Sequence_ontology=SO:0000434;ltr_identity=0.9979;Method=structural;motif=TGCA;tsd=GCTTT
LG01	LTR_retriver	Gypsy_LTR_retrotransposon	434667	441020	+	ID=LTRRT_65;Parent=repeat_region_65;Classification=LTR/Gypsy;Sequence_ontology=SO:0002265;ltr_identity=0.9979;Method=structural;motif=TGCA;tsd=GCTTT
LG01	LTR_retriver	long_terminal_repeat	434667	435617	+	ID=lLTR_65;Parent=repeat_region_65;Classification=LTR/Gypsy;Sequence_ontology=SO:0000286;ltr_identity=0.9979;Method=structural;motif=TGCA;tsd=GCTTT
LG01	LTR_retriver	long_terminal_repeat	440070	441020	+	ID=rLTR_65;Parent=repeat_region_65;Classification=LTR/Gypsy;Sequence_ontology=SO:0000286;ltr_identity=0.9979;Method=structural;motif=TGCA;tsd=GCTTT
LG01	LTR_retriver	target_site_duplication	441021	441025	+	ID=rTSD_65;Parent=repeat_region_65;Classification=LTR/Gypsy;Sequence_ontology=SO:0000434;ltr_identity=0.9979;Method=structural;motif=TGCA;tsd=GCTTT
LG01	LTR_retriver	repeat_region	783566	787670	-	ID=repeat_region_66;Classification=LTR/Gypsy;Sequence_ontology=SO:0000657;ltr_identity=0.9722;Method=structural;motif=TGCA;tsd=CAGTG
LG01	LTR_retriver	target_site_duplication	783566	783570	-	ID=lTSD_66;Parent=repeat_region_66;Classification=LTR/Gypsy;Sequence_ontology=SO:0000434;ltr_identity=0.9722;Method=structural;motif=TGCA;tsd=CAGTG
LG01	LTR_retriver	Gypsy_LTR_retrotransposon	783571	787665	-	ID=LTRRT_66;Parent=repeat_region_66;Classification=LTR/Gypsy;Sequence_ontology=SO:0002265;ltr_identity=0.9722;Method=structural;motif=TGCA;tsd=CAGTG
LG01	LTR_retriver	long_terminal_repeat	783571	784110	-	ID=lLTR_66;Parent=repeat_region_66;Classification=LTR/Gypsy;Sequence_ontology=SO:0000286;ltr_identity=0.9722;Method=structural;motif=TGCA;tsd=CAGTG
LG01	LTR_retriver	long_terminal_repeat	787126	787665	-	ID=rLTR_66;Parent=repeat_region_66;Classification=LTR/Gypsy;Sequence_ontology=SO:0000286;ltr_identity=0.9722;Method=structural;motif=TGCA;tsd=CAGTG
LG01	LTR_retriver	target_site_duplication	787666	787670	-	ID=rTSD_66;Parent=repeat_region_66;Classification=LTR/Gypsy;Sequence_ontology=SO:0000434;ltr_identity=0.9722;Method=structural;motif=TGCA;tsd=CAGTG
LG01	LTR_retriver	repeat_region	870013	876823	+	ID=repeat_region_67;Classification=LTR/Gypsy;Sequence_ontology=SO:0000657;ltr_identity=1.0000;Method=structural;motif=TGCA;tsd=CTACT
LG01	LTR_retriver	target_site_duplication	870013	870017	+	ID=lTSD_67;Parent=repeat_region_67;Classification=LTR/Gypsy;Sequence_ontology=SO:0000434;ltr_identity=1.0000;Method=structural;motif=TGCA;tsd=CTACT
LG01	LTR_retriver	Gypsy_LTR_retrotransposon	870018	876818	+	ID=LTRRT_67;Parent=repeat_region_67;Classification=LTR/Gypsy;Sequence_ontology=SO:0002265;ltr_identity=1.0000;Method=structural;motif=TGCA;tsd=CTACT
LG01	LTR_retriver	long_terminal_repeat	870018	870570	+	ID=lLTR_67;Parent=repeat_region_67;Classification=LTR/Gypsy;Sequence_ontology=SO:0000286;ltr_identity=1.0000;Method=structural;motif=TGCA;tsd=CTACT
LG01	LTR_retriver	long_terminal_repeat	876266	876818	+	ID=rLTR_67;Parent=repeat_region_67;Classification=LTR/Gypsy;Sequence_ontology=SO:0000286;ltr_identity=1.0000;Method=structural;motif=TGCA;tsd=CTACT
LG01	LTR_retriver	target_site_duplication	876819	876823	+	ID=rTSD_67;Parent=repeat_region_67;Classification=LTR/Gypsy;Sequence_ontology=SO:0000434;ltr_identity=1.0000;Method=structural;motif=TGCA;tsd=CTACT
LG01	LTR_retriver	repeat_region	1384442	1389043	+	ID=repeat_region_68;Classification=LTR/Gypsy;Sequence_ontology=SO:0000657;ltr_identity=0.9962;Method=structural;motif=TGCA;tsd=CATA
LG01	LTR_retriver	target_site_duplication	1384442	1384445	+	ID=lTSD_68;Parent=repeat_region_68;Classification=LTR/Gypsy;Sequence_ontology=SO:0000434;ltr_identity=0.9962;Method=structural;motif=TGCA;tsd=CATA
LG01	LTR_retriver	Gypsy_LTR_retrotransposon	1384446	1389039	+	ID=LTRRT_68;Parent=repeat_region_68;Classification=LTR/Gypsy;Sequence_ontology=SO:0002265;ltr_identity=0.9962;Method=structural;motif=TGCA;tsd=CATA
LG01	LTR_retriver	long_terminal_repeat	1384446	1384711	+	ID=lLTR_68;Parent=repeat_region_68;Classification=LTR/Gypsy;Sequence_ontology=SO:0000286;ltr_identity=0.9962;Method=structural;motif=TGCA;tsd=CATA
LG01	LTR_retriver	long_terminal_repeat	1388765	1389039	+	ID=rLTR_68;Parent=repeat_region_68;Classification=LTR/Gypsy;Sequence_ontology=SO:0000286;ltr_identity=0.9962;Method=structural;motif=TGCA;tsd=CATA
LG01	LTR_retriver	target_site_duplication	1389040	1389043	+	ID=rTSD_68;Parent=repeat_region_68;Classification=LTR/Gypsy;Sequence_ontology=SO:0000434;ltr_identity=0.9962;Method=structural;motif=TGCA;tsd=CATA
LG01	LTR_retriver	repeat_region	1394282	1401311	+	ID=repeat_region_69;Classification=LTR/Gypsy;Sequence_ontology=SO:0000657;ltr_identity=0.9803;Method=structural;motif=TGCA;tsd=ACATC
LG01	LTR_retriver	target_site_duplication	1394282	1394286	+	ID=lTSD_69;Parent=repeat_region_69;Classification=LTR/Gypsy;Sequence_ontology=SO:0000434;ltr_identity=0.9803;Method=structural;motif=TGCA;tsd=ACATC
LG01	LTR_retriver	Gypsy_LTR_retrotransposon	1394287	1401306	+	ID=LTRRT_69;Parent=repeat_region_69;Classification=LTR/Gypsy;Sequence_ontology=SO:0002265;ltr_identity=0.9803;Method=structural;motif=TGCA;tsd=ACATC
LG01	LTR_retriver	long_terminal_repeat	1394287	1394966	+	ID=lLTR_69;Parent=repeat_region_69;Classification=LTR/Gypsy;Sequence_ontology=SO:0000286;ltr_identity=0.9803;Method=structural;motif=TGCA;tsd=ACATC
LG01	LTR_retriver	long_terminal_repeat	1400648	1401306	+	ID=rLTR_69;Parent=repeat_region_69;Classification=LTR/Gypsy;Sequence_ontology=SO:0000286;ltr_identity=0.9803;Method=structural;motif=TGCA;tsd=ACATC
LG01	LTR_retriver	target_site_duplication	1401307	1401311	+	ID=rTSD_69;Parent=repeat_region_69;Classification=LTR/Gypsy;Sequence_ontology=SO:0000434;ltr_identity=0.9803;Method=structural;motif=TGCA;tsd=ACATC
LG01	LTR_retriver	repeat_region	1438335	1445611	-	ID=repeat_region_70;Classification=LTR/Gypsy;Sequence_ontology=SO:0000657;ltr_identity=0.9898;Method=structural;motif=TGCA;tsd=AGCT
LG01	LTR_retriver	target_site_duplication	1438335	1438338	-	ID=lTSD_70;Parent=repeat_region_70;Classification=LTR/Gypsy;Sequence_ontology=SO:0000434;ltr_identity=0.9898;Method=structural;motif=TGCA;tsd=AGCT
LG01	LTR_retriver	Gypsy_LTR_retrotransposon	1438339	1445607	-	ID=LTRRT_70;Parent=repeat_region_70;Classification=LTR/Gypsy;Sequence_ontology=SO:0002265;ltr_identity=0.9898;Method=structural;motif=TGCA;tsd=AGCT
LG01	LTR_retriver	long_terminal_repeat	1438339	1439119	-	ID=lLTR_70;Parent=repeat_region_70;Classification=LTR/Gypsy;Sequence_ontology=SO:0000286;ltr_identity=0.9898;Method=structural;motif=TGCA;tsd=AGCT
LG01	LTR_retriver	long_terminal_repeat	1444827	1445607	-	ID=rLTR_70;Parent=repeat_region_70;Classification=LTR/Gypsy;Sequence_ontology=SO:0000286;ltr_identity=0.9898;Method=structural;motif=TGCA;tsd=AGCT
LG01	LTR_retriver	target_site_duplication	1445608	1445611	-	ID=rTSD_70;Parent=repeat_region_70;Classification=LTR/Gypsy;Sequence_ontology=SO:0000434;ltr_identity=0.9898;Method=structural;motif=TGCA;tsd=AGCT
LG01	LTR_retriver	repeat_region	1555557	1567124	-	ID=repeat_region_71;Classification=LTR/Gypsy;Sequence_ontology=SO:0000657;ltr_identity=1.0000;Method=structural;motif=TGCA;tsd=AGGT
LG01	LTR_retriver	target_site_duplication	1555557	1555560	-	ID=lTSD_71;Parent=repeat_region_71;Classification=LTR/Gypsy;Sequence_ontology=SO:0000434;ltr_identity=1.0000;Method=structural;motif=TGCA;tsd=AGGT
LG01	LTR_retriver	Gypsy_LTR_retrotransposon	1555561	1567120	-	ID=LTRRT_71;Parent=repeat_region_71;Classification=LTR/Gypsy;Sequence_ontology=SO:0002265;ltr_identity=1.0000;Method=structural;motif=TGCA;tsd=AGGT
LG01	LTR_retriver	long_terminal_repeat	1555561	1556714	-	ID=lLTR_71;Parent=repeat_region_71;Classification=LTR/Gypsy;Sequence_ontology=SO:0000286;ltr_identity=1.0000;Method=structural;motif=TGCA;tsd=AGGT
LG01	LTR_retriver	long_terminal_repeat	1565967	1567120	-	ID=rLTR_71;Parent=repeat_region_71;Classification=LTR/Gypsy;Sequence_ontology=SO:0000286;ltr_identity=1.0000;Method=structural;motif=TGCA;tsd=AGGT
LG01	LTR_retriver	target_site_duplication	1567121	1567124	-	ID=rTSD_71;Parent=repeat_region_71;Classification=LTR/Gypsy;Sequence_ontology=SO:0000434;ltr_identity=1.0000;Method=structural;motif=TGCA;tsd=AGGT
LG01	LTR_retriver	repeat_region	1587347	1595380	+	ID=repeat_region_72;Classification=LTR/Gypsy;Sequence_ontology=SO:0000657;ltr_identity=0.9981;Method=structural;motif=TGCA;tsd=AAGT
LG01	LTR_retriver	target_site_duplication	1587347	1587350	+	ID=lTSD_72;Parent=repeat_region_72;Classification=LTR/Gypsy;Sequence_ontology=SO:0000434;ltr_identity=0.9981;Method=structural;motif=TGCA;tsd=AAGT
LG01	LTR_retriver	Gypsy_LTR_retrotransposon	1587351	1595376	+	ID=LTRRT_72;Parent=repeat_region_72;Classification=LTR/Gypsy;Sequence_ontology=SO:0002265;ltr_identity=0.9981;Method=structural;motif=TGCA;tsd=AAGT
LG01	LTR_retriver	long_terminal_repeat	1587351	1587873	+	ID=lLTR_72;Parent=repeat_region_72;Classification=LTR/Gypsy;Sequence_ontology=SO:0000286;ltr_identity=0.9981;Method=structural;motif=TGCA;tsd=AAGT
LG01	LTR_retriver	long_terminal_repeat	1594854	1595376	+	ID=rLTR_72;Parent=repeat_region_72;Classification=LTR/Gypsy;Sequence_ontology=SO:0000286;ltr_identity=0.9981;Method=structural;motif=TGCA;tsd=AAGT
LG01	LTR_retriver	target_site_duplication	1595377	1595380	+	ID=rTSD_72;Parent=repeat_region_72;Classification=LTR/Gypsy;Sequence_ontology=SO:0000434;ltr_identity=0.9981;Method=structural;motif=TGCA;tsd=AAGT
LG01	LTR_retriver	repeat_region	1672636	1683708	-	ID=repeat_region_73;Classification=LTR/Gypsy;Sequence_ontology=SO:0000657;ltr_identity=0.9974;Method=structural;motif=TGCA;tsd=AGGT
LG01	LTR_retriver	target_site_duplication	1672636	1672639	-	ID=lTSD_73;Parent=repeat_region_73;Classification=LTR/Gypsy;Sequence_ontology=SO:0000434;ltr_identity=0.9974;Method=structural;motif=TGCA;tsd=AGGT
LG01	LTR_retriver	Gypsy_LTR_retrotransposon	1672640	1683704	-	ID=LTRRT_73;Parent=repeat_region_73;Classification=LTR/Gypsy;Sequence_ontology=SO:0002265;ltr_identity=0.9974;Method=structural;motif=TGCA;tsd=AGGT
LG01	LTR_retriver	long_terminal_repeat	1672640	1673793	-	ID=lLTR_73;Parent=repeat_region_73;Classification=LTR/Gypsy;Sequence_ontology=SO:0000286;ltr_identity=0.9974;Method=structural;motif=TGCA;tsd=AGGT
LG01	LTR_retriver	long_terminal_repeat	1682551	1683704	-	ID=rLTR_73;Parent=repeat_region_73;Classification=LTR/Gypsy;Sequence_ontology=SO:0000286;ltr_identity=0.9974;Method=structural;motif=TGCA;tsd=AGGT
LG01	LTR_retriver	target_site_duplication	1683705	1683708	-	ID=rTSD_73;Parent=repeat_region_73;Classification=LTR/Gypsy;Sequence_ontology=SO:0000434;ltr_identity=0.9974;Method=structural;motif=TGCA;tsd=AGGT
LG01	LTR_retriver	repeat_region	2325012	2331689	+	ID=repeat_region_74;Classification=LTR/Gypsy;Sequence_ontology=SO:0000657;ltr_identity=1.0000;Method=structural;motif=TGCA;tsd=AATGT
LG01	LTR_retriver	target_site_duplication	2325012	2325016	+	ID=lTSD_74;Parent=repeat_region_74;Classification=LTR/Gypsy;Sequence_ontology=SO:0000434;ltr_identity=1.0000;Method=structural;motif=TGCA;tsd=AATGT
LG01	LTR_retriver	Gypsy_LTR_retrotransposon	2325017	2331684	+	ID=LTRRT_74;Parent=repeat_region_74;Classification=LTR/Gypsy;Sequence_ontology=SO:0002265;ltr_identity=1.0000;Method=structural;motif=TGCA;tsd=AATGT
LG01	LTR_retriver	long_terminal_repeat	2325017	2325883	+	ID=lLTR_74;Parent=repeat_region_74;Classification=LTR/Gypsy;Sequence_ontology=SO:0000286;ltr_identity=1.0000;Method=structural;motif=TGCA;tsd=AATGT
LG01	LTR_retriver	long_terminal_repeat	2330818	2331684	+	ID=rLTR_74;Parent=repeat_region_74;Classification=LTR/Gypsy;Sequence_ontology=SO:0000286;ltr_identity=1.0000;Method=structural;motif=TGCA;tsd=AATGT
LG01	LTR_retriver	target_site_duplication	2331685	2331689	+	ID=rTSD_74;Parent=repeat_region_74;Classification=LTR/Gypsy;Sequence_ontology=SO:0000434;ltr_identity=1.0000;Method=structural;motif=TGCA;tsd=AATGT
LG01	LTR_retriver	repeat_region	3473525	3482385	+	ID=repeat_region_75;Classification=LTR/Gypsy;Sequence_ontology=SO:0000657;ltr_identity=0.9978;Method=structural;motif=TGCA;tsd=ATAT
LG01	LTR_retriver	target_site_duplication	3473525	3473528	+	ID=lTSD_75;Parent=repeat_region_75;Classification=LTR/Gypsy;Sequence_ontology=SO:0000434;ltr_identity=0.9978;Method=structural;motif=TGCA;tsd=ATAT
LG01	LTR_retriver	Gypsy_LTR_retrotransposon	3473529	3482381	+	ID=LTRRT_75;Parent=repeat_region_75;Classification=LTR/Gypsy;Sequence_ontology=SO:0002265;ltr_identity=0.9978;Method=structural;motif=TGCA;tsd=ATAT
LG01	LTR_retriver	long_terminal_repeat	3473529	3473985	+	ID=lLTR_75;Parent=repeat_region_75;Classification=LTR/Gypsy;Sequence_ontology=SO:0000286;ltr_identity=0.9978;Method=structural;motif=TGCA;tsd=ATAT
LG01	LTR_retriver	long_terminal_repeat	3481925	3482381	+	ID=rLTR_75;Parent=repeat_region_75;Classification=LTR/Gypsy;Sequence_ontology=SO:0000286;ltr_identity=0.9978;Method=structural;motif=TGCA;tsd=ATAT
LG01	LTR_retriver	target_site_duplication	3482382	3482385	+	ID=rTSD_75;Parent=repeat_region_75;Classification=LTR/Gypsy;Sequence_ontology=SO:0000434;ltr_identity=0.9978;Method=structural;motif=TGCA;tsd=ATAT
LG01	LTR_retriver	repeat_region	3665135	3669777	-	ID=repeat_region_76;Classification=LTR/Gypsy;Sequence_ontology=SO:0000657;ltr_identity=0.9927;Method=structural;motif=TGCA;tsd=AATG
LG01	LTR_retriver	target_site_duplication	3665135	3665138	-	ID=lTSD_76;Parent=repeat_region_76;Classification=LTR/Gypsy;Sequence_ontology=SO:0000434;ltr_identity=0.9927;Method=structural;motif=TGCA;tsd=AATG
LG01	LTR_retriver	Gypsy_LTR_retrotransposon	3665139	3669773	-	ID=LTRRT_76;Parent=repeat_region_76;Classification=LTR/Gypsy;Sequence_ontology=SO:0002265;ltr_identity=0.9927;Method=structural;motif=TGCA;tsd=AATG
LG01	LTR_retriver	long_terminal_repeat	3665139	3665412	-	ID=lLTR_76;Parent=repeat_region_76;Classification=LTR/Gypsy;Sequence_ontology=SO:0000286;ltr_identity=0.9927;Method=structural;motif=TGCA;tsd=AATG
LG01	LTR_retriver	long_terminal_repeat	3669483	3669773	-	ID=rLTR_76;Parent=repeat_region_76;Classification=LTR/Gypsy;Sequence_ontology=SO:0000286;ltr_identity=0.9927;Method=structural;motif=TGCA;tsd=AATG
LG01	LTR_retriver	target_site_duplication	3669774	3669777	-	ID=rTSD_76;Parent=repeat_region_76;Classification=LTR/Gypsy;Sequence_ontology=SO:0000434;ltr_identity=0.9927;Method=structural;motif=TGCA;tsd=AATG
LG01	LTR_retriver	repeat_region	4132379	4138737	-	ID=repeat_region_77;Classification=LTR/Gypsy;Sequence_ontology=SO:0000657;ltr_identity=0.9913;Method=structural;motif=TGCA;tsd=TATAG
LG01	LTR_retriver	target_site_duplication	4132379	4132383	-	ID=lTSD_77;Parent=repeat_region_77;Classification=LTR/Gypsy;Sequence_ontology=SO:0000434;ltr_identity=0.9913;Method=structural;motif=TGCA;tsd=TATAG
LG01	LTR_retriver	Gypsy_LTR_retrotransposon	4132384	4138732	-	ID=LTRRT_77;Parent=repeat_region_77;Classification=LTR/Gypsy;Sequence_ontology=SO:0002265;ltr_identity=0.9913;Method=structural;motif=TGCA;tsd=TATAG
LG01	LTR_retriver	long_terminal_repeat	4132384	4132615	-	ID=lLTR_77;Parent=repeat_region_77;Classification=LTR/Gypsy;Sequence_ontology=SO:0000286;ltr_identity=0.9913;Method=structural;motif=TGCA;tsd=TATAG
LG01	LTR_retriver	long_terminal_repeat	4138502	4138732	-	ID=rLTR_77;Parent=repeat_region_77;Classification=LTR/Gypsy;Sequence_ontology=SO:0000286;ltr_identity=0.9913;Method=structural;motif=TGCA;tsd=TATAG
LG01	LTR_retriver	target_site_duplication	4138733	4138737	-	ID=rTSD_77;Parent=repeat_region_77;Classification=LTR/Gypsy;Sequence_ontology=SO:0000434;ltr_identity=0.9913;Method=structural;motif=TGCA;tsd=TATAG
LG01	LTR_retriver	repeat_region	4286221	4292567	-	ID=repeat_region_78;Classification=LTR/Gypsy;Sequence_ontology=SO:0000657;ltr_identity=0.9913;Method=structural;motif=TGCA;tsd=TATAG
LG01	LTR_retriver	target_site_duplication	4286221	4286225	-	ID=lTSD_78;Parent=repeat_region_78;Classification=LTR/Gypsy;Sequence_ontology=SO:0000434;ltr_identity=0.9913;Method=structural;motif=TGCA;tsd=TATAG
LG01	LTR_retriver	Gypsy_LTR_retrotransposon	4286226	4292562	-	ID=LTRRT_78;Parent=repeat_region_78;Classification=LTR/Gypsy;Sequence_ontology=SO:0002265;ltr_identity=0.9913;Method=structural;motif=TGCA;tsd=TATAG
LG01	LTR_retriver	long_terminal_repeat	4286226	4286457	-	ID=lLTR_78;Parent=repeat_region_78;Classification=LTR/Gypsy;Sequence_ontology=SO:0000286;ltr_identity=0.9913;Method=structural;motif=TGCA;tsd=TATAG
LG01	LTR_retriver	long_terminal_repeat	4292332	4292562	-	ID=rLTR_78;Parent=repeat_region_78;Classification=LTR/Gypsy;Sequence_ontology=SO:0000286;ltr_identity=0.9913;Method=structural;motif=TGCA;tsd=TATAG
LG01	LTR_retriver	target_site_duplication	4292563	4292567	-	ID=rTSD_78;Parent=repeat_region_78;Classification=LTR/Gypsy;Sequence_ontology=SO:0000434;ltr_identity=0.9913;Method=structural;motif=TGCA;tsd=TATAG
LG01	LTR_retriver	repeat_region	4315845	4322526	+	ID=repeat_region_79;Classification=LTR/Gypsy;Sequence_ontology=SO:0000657;ltr_identity=1.0000;Method=structural;motif=TGCA;tsd=CTGTG
LG01	LTR_retriver	target_site_duplication	4315845	4315849	+	ID=lTSD_79;Parent=repeat_region_79;Classification=LTR/Gypsy;Sequence_ontology=SO:0000434;ltr_identity=1.0000;Method=structural;motif=TGCA;tsd=CTGTG
LG01	LTR_retriver	Gypsy_LTR_retrotransposon	4315850	4322521	+	ID=LTRRT_79;Parent=repeat_region_79;Classification=LTR/Gypsy;Sequence_ontology=SO:0002265;ltr_identity=1.0000;Method=structural;motif=TGCA;tsd=CTGTG
LG01	LTR_retriver	long_terminal_repeat	4315850	4316325	+	ID=lLTR_79;Parent=repeat_region_79;Classification=LTR/Gypsy;Sequence_ontology=SO:0000286;ltr_identity=1.0000;Method=structural;motif=TGCA;tsd=CTGTG
LG01	LTR_retriver	long_terminal_repeat	4322046	4322521	+	ID=rLTR_79;Parent=repeat_region_79;Classification=LTR/Gypsy;Sequence_ontology=SO:0000286;ltr_identity=1.0000;Method=structural;motif=TGCA;tsd=CTGTG
LG01	LTR_retriver	target_site_duplication	4322522	4322526	+	ID=rTSD_79;Parent=repeat_region_79;Classification=LTR/Gypsy;Sequence_ontology=SO:0000434;ltr_identity=1.0000;Method=structural;motif=TGCA;tsd=CTGTG
LG01	LTR_retriver	repeat_region	4697715	4702359	+	ID=repeat_region_80;Classification=LTR/Gypsy;Sequence_ontology=SO:0000657;ltr_identity=0.9928;Method=structural;motif=TGCA;tsd=AATG
LG01	LTR_retriver	target_site_duplication	4697715	4697718	+	ID=lTSD_80;Parent=repeat_region_80;Classification=LTR/Gypsy;Sequence_ontology=SO:0000434;ltr_identity=0.9928;Method=structural;motif=TGCA;tsd=AATG
LG01	LTR_retriver	Gypsy_LTR_retrotransposon	4697719	4702355	+	ID=LTRRT_80;Parent=repeat_region_80;Classification=LTR/Gypsy;Sequence_ontology=SO:0002265;ltr_identity=0.9928;Method=structural;motif=TGCA;tsd=AATG
LG01	LTR_retriver	long_terminal_repeat	4697719	4698009	+	ID=lLTR_80;Parent=repeat_region_80;Classification=LTR/Gypsy;Sequence_ontology=SO:0000286;ltr_identity=0.9928;Method=structural;motif=TGCA;tsd=AATG
LG01	LTR_retriver	long_terminal_repeat	4702080	4702355	+	ID=rLTR_80;Parent=repeat_region_80;Classification=LTR/Gypsy;Sequence_ontology=SO:0000286;ltr_identity=0.9928;Method=structural;motif=TGCA;tsd=AATG
LG01	LTR_retriver	target_site_duplication	4702356	4702359	+	ID=rTSD_80;Parent=repeat_region_80;Classification=LTR/Gypsy;Sequence_ontology=SO:0000434;ltr_identity=0.9928;Method=structural;motif=TGCA;tsd=AATG
LG01	LTR_retriver	repeat_region	4774307	4782059	-	ID=repeat_region_81;Classification=LTR/Gypsy;Sequence_ontology=SO:0000657;ltr_identity=1.0000;Method=structural;motif=TGCA;tsd=AGTTG
LG01	LTR_retriver	target_site_duplication	4774307	4774311	-	ID=lTSD_81;Parent=repeat_region_81;Classification=LTR/Gypsy;Sequence_ontology=SO:0000434;ltr_identity=1.0000;Method=structural;motif=TGCA;tsd=AGTTG
LG01	LTR_retriver	Gypsy_LTR_retrotransposon	4774312	4782054	-	ID=LTRRT_81;Parent=repeat_region_81;Classification=LTR/Gypsy;Sequence_ontology=SO:0002265;ltr_identity=1.0000;Method=structural;motif=TGCA;tsd=AGTTG
LG01	LTR_retriver	long_terminal_repeat	4774312	4775232	-	ID=lLTR_81;Parent=repeat_region_81;Classification=LTR/Gypsy;Sequence_ontology=SO:0000286;ltr_identity=1.0000;Method=structural;motif=TGCA;tsd=AGTTG
LG01	LTR_retriver	long_terminal_repeat	4781134	4782054	-	ID=rLTR_81;Parent=repeat_region_81;Classification=LTR/Gypsy;Sequence_ontology=SO:0000286;ltr_identity=1.0000;Method=structural;motif=TGCA;tsd=AGTTG
LG01	LTR_retriver	target_site_duplication	4782055	4782059	-	ID=rTSD_81;Parent=repeat_region_81;Classification=LTR/Gypsy;Sequence_ontology=SO:0000434;ltr_identity=1.0000;Method=structural;motif=TGCA;tsd=AGTTG
LG01	LTR_retriver	repeat_region	5006900	5013831	+	ID=repeat_region_82;Classification=LTR/Gypsy;Sequence_ontology=SO:0000657;ltr_identity=0.9988;Method=structural;motif=TGCA;tsd=GATTT
LG01	LTR_retriver	target_site_duplication	5006900	5006904	+	ID=lTSD_82;Parent=repeat_region_82;Classification=LTR/Gypsy;Sequence_ontology=SO:0000434;ltr_identity=0.9988;Method=structural;motif=TGCA;tsd=GATTT
LG01	LTR_retriver	Gypsy_LTR_retrotransposon	5006905	5013826	+	ID=LTRRT_82;Parent=repeat_region_82;Classification=LTR/Gypsy;Sequence_ontology=SO:0002265;ltr_identity=0.9988;Method=structural;motif=TGCA;tsd=GATTT
LG01	LTR_retriver	long_terminal_repeat	5006905	5007737	+	ID=lLTR_82;Parent=repeat_region_82;Classification=LTR/Gypsy;Sequence_ontology=SO:0000286;ltr_identity=0.9988;Method=structural;motif=TGCA;tsd=GATTT
LG01	LTR_retriver	long_terminal_repeat	5012994	5013826	+	ID=rLTR_82;Parent=repeat_region_82;Classification=LTR/Gypsy;Sequence_ontology=SO:0000286;ltr_identity=0.9988;Method=structural;motif=TGCA;tsd=GATTT
LG01	LTR_retriver	target_site_duplication	5013827	5013831	+	ID=rTSD_82;Parent=repeat_region_82;Classification=LTR/Gypsy;Sequence_ontology=SO:0000434;ltr_identity=0.9988;Method=structural;motif=TGCA;tsd=GATTT
LG01	LTR_retriver	repeat_region	8419636	8426399	+	ID=repeat_region_83;Classification=LTR/Gypsy;Sequence_ontology=SO:0000657;ltr_identity=0.9713;Method=structural;motif=TGCA;tsd=CCTAC
LG01	LTR_retriver	target_site_duplication	8419636	8419640	+	ID=lTSD_83;Parent=repeat_region_83;Classification=LTR/Gypsy;Sequence_ontology=SO:0000434;ltr_identity=0.9713;Method=structural;motif=TGCA;tsd=CCTAC
LG01	LTR_retriver	Gypsy_LTR_retrotransposon	8419641	8426394	+	ID=LTRRT_83;Parent=repeat_region_83;Classification=LTR/Gypsy;Sequence_ontology=SO:0002265;ltr_identity=0.9713;Method=structural;motif=TGCA;tsd=CCTAC
LG01	LTR_retriver	long_terminal_repeat	8419641	8419919	+	ID=lLTR_83;Parent=repeat_region_83;Classification=LTR/Gypsy;Sequence_ontology=SO:0000286;ltr_identity=0.9713;Method=structural;motif=TGCA;tsd=CCTAC
LG01	LTR_retriver	long_terminal_repeat	8426115	8426394	+	ID=rLTR_83;Parent=repeat_region_83;Classification=LTR/Gypsy;Sequence_ontology=SO:0000286;ltr_identity=0.9713;Method=structural;motif=TGCA;tsd=CCTAC
LG01	LTR_retriver	target_site_duplication	8426395	8426399	+	ID=rTSD_83;Parent=repeat_region_83;Classification=LTR/Gypsy;Sequence_ontology=SO:0000434;ltr_identity=0.9713;Method=structural;motif=TGCA;tsd=CCTAC
LG01	LTR_retriver	repeat_region	9719429	9724046	-	ID=repeat_region_84;Classification=LTR/Copia;Sequence_ontology=SO:0000657;ltr_identity=0.9817;Method=structural;motif=TGCA;tsd=GTACT
LG01	LTR_retriver	target_site_duplication	9719429	9719433	-	ID=lTSD_84;Parent=repeat_region_84;Classification=LTR/Copia;Sequence_ontology=SO:0000434;ltr_identity=0.9817;Method=structural;motif=TGCA;tsd=GTACT
LG01	LTR_retriver	Copia_LTR_retrotransposon	9719434	9724041	-	ID=LTRRT_84;Parent=repeat_region_84;Classification=LTR/Copia;Sequence_ontology=SO:0002264;ltr_identity=0.9817;Method=structural;motif=TGCA;tsd=GTACT
LG01	LTR_retriver	long_terminal_repeat	9719434	9719706	-	ID=lLTR_84;Parent=repeat_region_84;Classification=LTR/Copia;Sequence_ontology=SO:0000286;ltr_identity=0.9817;Method=structural;motif=TGCA;tsd=GTACT
LG01	LTR_retriver	long_terminal_repeat	9723769	9724041	-	ID=rLTR_84;Parent=repeat_region_84;Classification=LTR/Copia;Sequence_ontology=SO:0000286;ltr_identity=0.9817;Method=structural;motif=TGCA;tsd=GTACT
LG01	LTR_retriver	target_site_duplication	9724042	9724046	-	ID=rTSD_84;Parent=repeat_region_84;Classification=LTR/Copia;Sequence_ontology=SO:0000434;ltr_identity=0.9817;Method=structural;motif=TGCA;tsd=GTACT
LG01	LTR_retriver	repeat_region	10540972	10548335	-	ID=repeat_region_85;Classification=LTR/Gypsy;Sequence_ontology=SO:0000657;ltr_identity=0.9706;Method=structural;motif=TGCA;tsd=CCCTA
LG01	LTR_retriver	target_site_duplication	10540972	10540976	-	ID=lTSD_85;Parent=repeat_region_85;Classification=LTR/Gypsy;Sequence_ontology=SO:0000434;ltr_identity=0.9706;Method=structural;motif=TGCA;tsd=CCCTA
LG01	LTR_retriver	Gypsy_LTR_retrotransposon	10540977	10548330	-	ID=LTRRT_85;Parent=repeat_region_85;Classification=LTR/Gypsy;Sequence_ontology=SO:0002265;ltr_identity=0.9706;Method=structural;motif=TGCA;tsd=CCCTA
LG01	LTR_retriver	long_terminal_repeat	10540977	10541648	-	ID=lLTR_85;Parent=repeat_region_85;Classification=LTR/Gypsy;Sequence_ontology=SO:0000286;ltr_identity=0.9706;Method=structural;motif=TGCA;tsd=CCCTA
LG01	LTR_retriver	long_terminal_repeat	10547685	10548330	-	ID=rLTR_85;Parent=repeat_region_85;Classification=LTR/Gypsy;Sequence_ontology=SO:0000286;ltr_identity=0.9706;Method=structural;motif=TGCA;tsd=CCCTA
LG01	LTR_retriver	target_site_duplication	10548331	10548335	-	ID=rTSD_85;Parent=repeat_region_85;Classification=LTR/Gypsy;Sequence_ontology=SO:0000434;ltr_identity=0.9706;Method=structural;motif=TGCA;tsd=CCCTA
LG01	LTR_retriver	repeat_region	11499992	11504548	+	ID=repeat_region_86;Classification=LTR/Gypsy;Sequence_ontology=SO:0000657;ltr_identity=0.9944;Method=structural;motif=TGCA;tsd=GGAAT
LG01	LTR_retriver	target_site_duplication	11499992	11499996	+	ID=lTSD_86;Parent=repeat_region_86;Classification=LTR/Gypsy;Sequence_ontology=SO:0000434;ltr_identity=0.9944;Method=structural;motif=TGCA;tsd=GGAAT
LG01	LTR_retriver	Gypsy_LTR_retrotransposon	11499997	11504543	+	ID=LTRRT_86;Parent=repeat_region_86;Classification=LTR/Gypsy;Sequence_ontology=SO:0002265;ltr_identity=0.9944;Method=structural;motif=TGCA;tsd=GGAAT
LG01	LTR_retriver	long_terminal_repeat	11499997	11500174	+	ID=lLTR_86;Parent=repeat_region_86;Classification=LTR/Gypsy;Sequence_ontology=SO:0000286;ltr_identity=0.9944;Method=structural;motif=TGCA;tsd=GGAAT
LG01	LTR_retriver	long_terminal_repeat	11504366	11504543	+	ID=rLTR_86;Parent=repeat_region_86;Classification=LTR/Gypsy;Sequence_ontology=SO:0000286;ltr_identity=0.9944;Method=structural;motif=TGCA;tsd=GGAAT
LG01	LTR_retriver	target_site_duplication	11504544	11504548	+	ID=rTSD_86;Parent=repeat_region_86;Classification=LTR/Gypsy;Sequence_ontology=SO:0000434;ltr_identity=0.9944;Method=structural;motif=TGCA;tsd=GGAAT
LG01	LTR_retriver	repeat_region	11643817	11647145	-	ID=repeat_region_87;Classification=LTR/Gypsy;Sequence_ontology=SO:0000657;ltr_identity=1.0000;Method=structural;motif=TGCA;tsd=GTGG
LG01	LTR_retriver	target_site_duplication	11643817	11643820	-	ID=lTSD_87;Parent=repeat_region_87;Classification=LTR/Gypsy;Sequence_ontology=SO:0000434;ltr_identity=1.0000;Method=structural;motif=TGCA;tsd=GTGG
LG01	LTR_retriver	Gypsy_LTR_retrotransposon	11643821	11647141	-	ID=LTRRT_87;Parent=repeat_region_87;Classification=LTR/Gypsy;Sequence_ontology=SO:0002265;ltr_identity=1.0000;Method=structural;motif=TGCA;tsd=GTGG
LG01	LTR_retriver	long_terminal_repeat	11643821	11644055	-	ID=lLTR_87;Parent=repeat_region_87;Classification=LTR/Gypsy;Sequence_ontology=SO:0000286;ltr_identity=1.0000;Method=structural;motif=TGCA;tsd=GTGG
LG01	LTR_retriver	long_terminal_repeat	11646915	11647141	-	ID=rLTR_87;Parent=repeat_region_87;Classification=LTR/Gypsy;Sequence_ontology=SO:0000286;ltr_identity=1.0000;Method=structural;motif=TGCA;tsd=GTGG
LG01	LTR_retriver	target_site_duplication	11647142	11647145	-	ID=rTSD_87;Parent=repeat_region_87;Classification=LTR/Gypsy;Sequence_ontology=SO:0000434;ltr_identity=1.0000;Method=structural;motif=TGCA;tsd=GTGG
LG01	LTR_retriver	repeat_region	11869808	11876642	+	ID=repeat_region_88;Classification=LTR/Gypsy;Sequence_ontology=SO:0000657;ltr_identity=1.0000;Method=structural;motif=TGCA;tsd=ATATG
LG01	LTR_retriver	target_site_duplication	11869808	11869812	+	ID=lTSD_88;Parent=repeat_region_88;Classification=LTR/Gypsy;Sequence_ontology=SO:0000434;ltr_identity=1.0000;Method=structural;motif=TGCA;tsd=ATATG
LG01	LTR_retriver	Gypsy_LTR_retrotransposon	11869813	11876637	+	ID=LTRRT_88;Parent=repeat_region_88;Classification=LTR/Gypsy;Sequence_ontology=SO:0002265;ltr_identity=1.0000;Method=structural;motif=TGCA;tsd=ATATG
LG01	LTR_retriver	long_terminal_repeat	11869813	11870504	+	ID=lLTR_88;Parent=repeat_region_88;Classification=LTR/Gypsy;Sequence_ontology=SO:0000286;ltr_identity=1.0000;Method=structural;motif=TGCA;tsd=ATATG
LG01	LTR_retriver	long_terminal_repeat	11875946	11876637	+	ID=rLTR_88;Parent=repeat_region_88;Classification=LTR/Gypsy;Sequence_ontology=SO:0000286;ltr_identity=1.0000;Method=structural;motif=TGCA;tsd=ATATG
LG01	LTR_retriver	target_site_duplication	11876638	11876642	+	ID=rTSD_88;Parent=repeat_region_88;Classification=LTR/Gypsy;Sequence_ontology=SO:0000434;ltr_identity=1.0000;Method=structural;motif=TGCA;tsd=ATATG
LG01	LTR_retriver	repeat_region	11888404	11894922	+	ID=repeat_region_89;Classification=LTR/Gypsy;Sequence_ontology=SO:0000657;ltr_identity=0.9851;Method=structural;motif=TGCA;tsd=AATGC
LG01	LTR_retriver	target_site_duplication	11888404	11888408	+	ID=lTSD_89;Parent=repeat_region_89;Classification=LTR/Gypsy;Sequence_ontology=SO:0000434;ltr_identity=0.9851;Method=structural;motif=TGCA;tsd=AATGC
LG01	LTR_retriver	Gypsy_LTR_retrotransposon	11888409	11894917	+	ID=LTRRT_89;Parent=repeat_region_89;Classification=LTR/Gypsy;Sequence_ontology=SO:0002265;ltr_identity=0.9851;Method=structural;motif=TGCA;tsd=AATGC
LG01	LTR_retriver	long_terminal_repeat	11888409	11888676	+	ID=lLTR_89;Parent=repeat_region_89;Classification=LTR/Gypsy;Sequence_ontology=SO:0000286;ltr_identity=0.9851;Method=structural;motif=TGCA;tsd=AATGC
LG01	LTR_retriver	long_terminal_repeat	11894650	11894917	+	ID=rLTR_89;Parent=repeat_region_89;Classification=LTR/Gypsy;Sequence_ontology=SO:0000286;ltr_identity=0.9851;Method=structural;motif=TGCA;tsd=AATGC
LG01	LTR_retriver	target_site_duplication	11894918	11894922	+	ID=rTSD_89;Parent=repeat_region_89;Classification=LTR/Gypsy;Sequence_ontology=SO:0000434;ltr_identity=0.9851;Method=structural;motif=TGCA;tsd=AATGC
LG01	LTR_retriver	repeat_region	12047577	12055566	+	ID=repeat_region_90;Classification=LTR/Gypsy;Sequence_ontology=SO:0000657;ltr_identity=0.9482;Method=structural;motif=TGCA;tsd=ATAC
LG01	LTR_retriver	target_site_duplication	12047577	12047580	+	ID=lTSD_90;Parent=repeat_region_90;Classification=LTR/Gypsy;Sequence_ontology=SO:0000434;ltr_identity=0.9482;Method=structural;motif=TGCA;tsd=ATAC
LG01	LTR_retriver	Gypsy_LTR_retrotransposon	12047581	12055562	+	ID=LTRRT_90;Parent=repeat_region_90;Classification=LTR/Gypsy;Sequence_ontology=SO:0002265;ltr_identity=0.9482;Method=structural;motif=TGCA;tsd=ATAC
LG01	LTR_retriver	long_terminal_repeat	12047581	12047889	+	ID=lLTR_90;Parent=repeat_region_90;Classification=LTR/Gypsy;Sequence_ontology=SO:0000286;ltr_identity=0.9482;Method=structural;motif=TGCA;tsd=ATAC
LG01	LTR_retriver	long_terminal_repeat	12055254	12055562	+	ID=rLTR_90;Parent=repeat_region_90;Classification=LTR/Gypsy;Sequence_ontology=SO:0000286;ltr_identity=0.9482;Method=structural;motif=TGCA;tsd=ATAC
LG01	LTR_retriver	target_site_duplication	12055563	12055566	+	ID=rTSD_90;Parent=repeat_region_90;Classification=LTR/Gypsy;Sequence_ontology=SO:0000434;ltr_identity=0.9482;Method=structural;motif=TGCA;tsd=ATAC
LG01	LTR_retriver	repeat_region	12099894	12106326	+	ID=repeat_region_91;Classification=LTR/Gypsy;Sequence_ontology=SO:0000657;ltr_identity=0.9879;Method=structural;motif=TGCA;tsd=ATACT
LG01	LTR_retriver	target_site_duplication	12099894	12099898	+	ID=lTSD_91;Parent=repeat_region_91;Classification=LTR/Gypsy;Sequence_ontology=SO:0000434;ltr_identity=0.9879;Method=structural;motif=TGCA;tsd=ATACT
LG01	LTR_retriver	Gypsy_LTR_retrotransposon	12099899	12106321	+	ID=LTRRT_91;Parent=repeat_region_91;Classification=LTR/Gypsy;Sequence_ontology=SO:0002265;ltr_identity=0.9879;Method=structural;motif=TGCA;tsd=ATACT
LG01	LTR_retriver	long_terminal_repeat	12099899	12100145	+	ID=lLTR_91;Parent=repeat_region_91;Classification=LTR/Gypsy;Sequence_ontology=SO:0000286;ltr_identity=0.9879;Method=structural;motif=TGCA;tsd=ATACT
LG01	LTR_retriver	long_terminal_repeat	12106075	12106321	+	ID=rLTR_91;Parent=repeat_region_91;Classification=LTR/Gypsy;Sequence_ontology=SO:0000286;ltr_identity=0.9879;Method=structural;motif=TGCA;tsd=ATACT
LG01	LTR_retriver	target_site_duplication	12106322	12106326	+	ID=rTSD_91;Parent=repeat_region_91;Classification=LTR/Gypsy;Sequence_ontology=SO:0000434;ltr_identity=0.9879;Method=structural;motif=TGCA;tsd=ATACT
LG01	LTR_retriver	repeat_region	13869164	13876431	+	ID=repeat_region_92;Classification=LTR/Gypsy;Sequence_ontology=SO:0000657;ltr_identity=0.9967;Method=structural;motif=TGCA;tsd=TTTT
LG01	LTR_retriver	target_site_duplication	13869164	13869167	+	ID=lTSD_92;Parent=repeat_region_92;Classification=LTR/Gypsy;Sequence_ontology=SO:0000434;ltr_identity=0.9967;Method=structural;motif=TGCA;tsd=TTTT
LG01	LTR_retriver	Gypsy_LTR_retrotransposon	13869168	13876427	+	ID=LTRRT_92;Parent=repeat_region_92;Classification=LTR/Gypsy;Sequence_ontology=SO:0002265;ltr_identity=0.9967;Method=structural;motif=TGCA;tsd=TTTT
LG01	LTR_retriver	long_terminal_repeat	13869168	13869773	+	ID=lLTR_92;Parent=repeat_region_92;Classification=LTR/Gypsy;Sequence_ontology=SO:0000286;ltr_identity=0.9967;Method=structural;motif=TGCA;tsd=TTTT
LG01	LTR_retriver	long_terminal_repeat	13875822	13876427	+	ID=rLTR_92;Parent=repeat_region_92;Classification=LTR/Gypsy;Sequence_ontology=SO:0000286;ltr_identity=0.9967;Method=structural;motif=TGCA;tsd=TTTT
LG01	LTR_retriver	target_site_duplication	13876428	13876431	+	ID=rTSD_92;Parent=repeat_region_92;Classification=LTR/Gypsy;Sequence_ontology=SO:0000434;ltr_identity=0.9967;Method=structural;motif=TGCA;tsd=TTTT
LG01	LTR_retriver	repeat_region	14007143	14009224	?	ID=repeat_region_93;Classification=LTR/unknown;Sequence_ontology=SO:0000657;ltr_identity=0.9729;Method=structural;motif=TGCA;tsd=TTAA
LG01	LTR_retriver	target_site_duplication	14007143	14007146	?	ID=lTSD_93;Parent=repeat_region_93;Classification=LTR/unknown;Sequence_ontology=SO:0000434;ltr_identity=0.9729;Method=structural;motif=TGCA;tsd=TTAA
LG01	LTR_retriver	long_terminal_repeat	14007147	14007478	?	ID=lLTR_93;Parent=repeat_region_93;Classification=LTR/unknown;Sequence_ontology=SO:0000286;ltr_identity=0.9729;Method=structural;motif=TGCA;tsd=TTAA
LG01	LTR_retriver	LTR_retrotransposon	14007147	14009220	?	ID=LTRRT_93;Parent=repeat_region_93;Classification=LTR/unknown;Sequence_ontology=SO:0000186;ltr_identity=0.9729;Method=structural;motif=TGCA;tsd=TTAA
LG01	LTR_retriver	long_terminal_repeat	14008889	14009220	?	ID=rLTR_93;Parent=repeat_region_93;Classification=LTR/unknown;Sequence_ontology=SO:0000286;ltr_identity=0.9729;Method=structural;motif=TGCA;tsd=TTAA
LG01	LTR_retriver	target_site_duplication	14009221	14009224	?	ID=rTSD_93;Parent=repeat_region_93;Classification=LTR/unknown;Sequence_ontology=SO:0000434;ltr_identity=0.9729;Method=structural;motif=TGCA;tsd=TTAA
LG01	LTR_retriver	repeat_region	14090358	14094681	-	ID=repeat_region_94;Classification=LTR/Gypsy;Sequence_ontology=SO:0000657;ltr_identity=0.9729;Method=structural;motif=TGCA;tsd=ACATT
LG01	LTR_retriver	target_site_duplication	14090358	14090362	-	ID=lTSD_94;Parent=repeat_region_94;Classification=LTR/Gypsy;Sequence_ontology=SO:0000434;ltr_identity=0.9729;Method=structural;motif=TGCA;tsd=ACATT
LG01	LTR_retriver	Gypsy_LTR_retrotransposon	14090363	14094676	-	ID=LTRRT_94;Parent=repeat_region_94;Classification=LTR/Gypsy;Sequence_ontology=SO:0002265;ltr_identity=0.9729;Method=structural;motif=TGCA;tsd=ACATT
LG01	LTR_retriver	long_terminal_repeat	14090363	14090672	-	ID=lLTR_94;Parent=repeat_region_94;Classification=LTR/Gypsy;Sequence_ontology=SO:0000286;ltr_identity=0.9729;Method=structural;motif=TGCA;tsd=ACATT
LG01	LTR_retriver	long_terminal_repeat	14094374	14094676	-	ID=rLTR_94;Parent=repeat_region_94;Classification=LTR/Gypsy;Sequence_ontology=SO:0000286;ltr_identity=0.9729;Method=structural;motif=TGCA;tsd=ACATT
LG01	LTR_retriver	target_site_duplication	14094677	14094681	-	ID=rTSD_94;Parent=repeat_region_94;Classification=LTR/Gypsy;Sequence_ontology=SO:0000434;ltr_identity=0.9729;Method=structural;motif=TGCA;tsd=ACATT
LG01	LTR_retriver	repeat_region	14094888	14098053	?	ID=repeat_region_95;Classification=LTR/unknown;Sequence_ontology=SO:0000657;ltr_identity=0.9919;Method=structural;motif=TGCA;tsd=GTCTG
LG01	LTR_retriver	target_site_duplication	14094888	14094892	?	ID=lTSD_95;Parent=repeat_region_95;Classification=LTR/unknown;Sequence_ontology=SO:0000434;ltr_identity=0.9919;Method=structural;motif=TGCA;tsd=GTCTG
LG01	LTR_retriver	long_terminal_repeat	14094893	14095139	?	ID=lLTR_95;Parent=repeat_region_95;Classification=LTR/unknown;Sequence_ontology=SO:0000286;ltr_identity=0.9919;Method=structural;motif=TGCA;tsd=GTCTG
LG01	LTR_retriver	LTR_retrotransposon	14094893	14098048	?	ID=LTRRT_95;Parent=repeat_region_95;Classification=LTR/unknown;Sequence_ontology=SO:0000186;ltr_identity=0.9919;Method=structural;motif=TGCA;tsd=GTCTG
LG01	LTR_retriver	long_terminal_repeat	14097800	14098048	?	ID=rLTR_95;Parent=repeat_region_95;Classification=LTR/unknown;Sequence_ontology=SO:0000286;ltr_identity=0.9919;Method=structural;motif=TGCA;tsd=GTCTG
LG01	LTR_retriver	target_site_duplication	14098049	14098053	?	ID=rTSD_95;Parent=repeat_region_95;Classification=LTR/unknown;Sequence_ontology=SO:0000434;ltr_identity=0.9919;Method=structural;motif=TGCA;tsd=GTCTG
LG01	LTR_retriver	repeat_region	14152546	14159393	+	ID=repeat_region_96;Classification=LTR/Gypsy;Sequence_ontology=SO:0000657;ltr_identity=0.9736;Method=structural;motif=TGCA;tsd=TTTAC
LG01	LTR_retriver	target_site_duplication	14152546	14152550	+	ID=lTSD_96;Parent=repeat_region_96;Classification=LTR/Gypsy;Sequence_ontology=SO:0000434;ltr_identity=0.9736;Method=structural;motif=TGCA;tsd=TTTAC
LG01	LTR_retriver	Gypsy_LTR_retrotransposon	14152551	14159388	+	ID=LTRRT_96;Parent=repeat_region_96;Classification=LTR/Gypsy;Sequence_ontology=SO:0002265;ltr_identity=0.9736;Method=structural;motif=TGCA;tsd=TTTAC
LG01	LTR_retriver	long_terminal_repeat	14152551	14153119	+	ID=lLTR_96;Parent=repeat_region_96;Classification=LTR/Gypsy;Sequence_ontology=SO:0000286;ltr_identity=0.9736;Method=structural;motif=TGCA;tsd=TTTAC
LG01	LTR_retriver	long_terminal_repeat	14158820	14159388	+	ID=rLTR_96;Parent=repeat_region_96;Classification=LTR/Gypsy;Sequence_ontology=SO:0000286;ltr_identity=0.9736;Method=structural;motif=TGCA;tsd=TTTAC
LG01	LTR_retriver	target_site_duplication	14159389	14159393	+	ID=rTSD_96;Parent=repeat_region_96;Classification=LTR/Gypsy;Sequence_ontology=SO:0000434;ltr_identity=0.9736;Method=structural;motif=TGCA;tsd=TTTAC
LG01	LTR_retriver	repeat_region	14173274	14180667	+	ID=repeat_region_97;Classification=LTR/Gypsy;Sequence_ontology=SO:0000657;ltr_identity=1.0000;Method=structural;motif=TGCA;tsd=CCCAT
LG01	LTR_retriver	target_site_duplication	14173274	14173278	+	ID=lTSD_97;Parent=repeat_region_97;Classification=LTR/Gypsy;Sequence_ontology=SO:0000434;ltr_identity=1.0000;Method=structural;motif=TGCA;tsd=CCCAT
LG01	LTR_retriver	Gypsy_LTR_retrotransposon	14173279	14180662	+	ID=LTRRT_97;Parent=repeat_region_97;Classification=LTR/Gypsy;Sequence_ontology=SO:0002265;ltr_identity=1.0000;Method=structural;motif=TGCA;tsd=CCCAT
LG01	LTR_retriver	long_terminal_repeat	14173279	14174129	+	ID=lLTR_97;Parent=repeat_region_97;Classification=LTR/Gypsy;Sequence_ontology=SO:0000286;ltr_identity=1.0000;Method=structural;motif=TGCA;tsd=CCCAT
LG01	LTR_retriver	long_terminal_repeat	14179812	14180662	+	ID=rLTR_97;Parent=repeat_region_97;Classification=LTR/Gypsy;Sequence_ontology=SO:0000286;ltr_identity=1.0000;Method=structural;motif=TGCA;tsd=CCCAT
LG01	LTR_retriver	target_site_duplication	14180663	14180667	+	ID=rTSD_97;Parent=repeat_region_97;Classification=LTR/Gypsy;Sequence_ontology=SO:0000434;ltr_identity=1.0000;Method=structural;motif=TGCA;tsd=CCCAT
LG01	LTR_retriver	repeat_region	14447663	14455995	-	ID=repeat_region_98;Classification=LTR/Gypsy;Sequence_ontology=SO:0000657;ltr_identity=0.9964;Method=structural;motif=TGCA;tsd=AAGT
LG01	LTR_retriver	target_site_duplication	14447663	14447666	-	ID=lTSD_98;Parent=repeat_region_98;Classification=LTR/Gypsy;Sequence_ontology=SO:0000434;ltr_identity=0.9964;Method=structural;motif=TGCA;tsd=AAGT
LG01	LTR_retriver	Gypsy_LTR_retrotransposon	14447667	14455991	-	ID=LTRRT_98;Parent=repeat_region_98;Classification=LTR/Gypsy;Sequence_ontology=SO:0002265;ltr_identity=0.9964;Method=structural;motif=TGCA;tsd=AAGT
LG01	LTR_retriver	long_terminal_repeat	14447667	14448765	-	ID=lLTR_98;Parent=repeat_region_98;Classification=LTR/Gypsy;Sequence_ontology=SO:0000286;ltr_identity=0.9964;Method=structural;motif=TGCA;tsd=AAGT
LG01	LTR_retriver	long_terminal_repeat	14454891	14455991	-	ID=rLTR_98;Parent=repeat_region_98;Classification=LTR/Gypsy;Sequence_ontology=SO:0000286;ltr_identity=0.9964;Method=structural;motif=TGCA;tsd=AAGT
LG01	LTR_retriver	target_site_duplication	14455992	14455995	-	ID=rTSD_98;Parent=repeat_region_98;Classification=LTR/Gypsy;Sequence_ontology=SO:0000434;ltr_identity=0.9964;Method=structural;motif=TGCA;tsd=AAGT
LG01	LTR_retriver	repeat_region	14753505	14759100	+	ID=repeat_region_99;Classification=LTR/Gypsy;Sequence_ontology=SO:0000657;ltr_identity=0.9913;Method=structural;motif=TGCA;tsd=ATGT
LG01	LTR_retriver	target_site_duplication	14753505	14753508	+	ID=lTSD_99;Parent=repeat_region_99;Classification=LTR/Gypsy;Sequence_ontology=SO:0000434;ltr_identity=0.9913;Method=structural;motif=TGCA;tsd=ATGT
LG01	LTR_retriver	Gypsy_LTR_retrotransposon	14753509	14759096	+	ID=LTRRT_99;Parent=repeat_region_99;Classification=LTR/Gypsy;Sequence_ontology=SO:0002265;ltr_identity=0.9913;Method=structural;motif=TGCA;tsd=ATGT
LG01	LTR_retriver	long_terminal_repeat	14753509	14754084	+	ID=lLTR_99;Parent=repeat_region_99;Classification=LTR/Gypsy;Sequence_ontology=SO:0000286;ltr_identity=0.9913;Method=structural;motif=TGCA;tsd=ATGT
LG01	LTR_retriver	long_terminal_repeat	14758521	14759096	+	ID=rLTR_99;Parent=repeat_region_99;Classification=LTR/Gypsy;Sequence_ontology=SO:0000286;ltr_identity=0.9913;Method=structural;motif=TGCA;tsd=ATGT
LG01	LTR_retriver	target_site_duplication	14759097	14759100	+	ID=rTSD_99;Parent=repeat_region_99;Classification=LTR/Gypsy;Sequence_ontology=SO:0000434;ltr_identity=0.9913;Method=structural;motif=TGCA;tsd=ATGT
LG01	LTR_retriver	repeat_region	15537255	15543260	+	ID=repeat_region_100;Classification=LTR/Gypsy;Sequence_ontology=SO:0000657;ltr_identity=0.9740;Method=structural;motif=TGCA;tsd=ACCAA
LG01	LTR_retriver	target_site_duplication	15537255	15537259	+	ID=lTSD_100;Parent=repeat_region_100;Classification=LTR/Gypsy;Sequence_ontology=SO:0000434;ltr_identity=0.9740;Method=structural;motif=TGCA;tsd=ACCAA
LG01	LTR_retriver	Gypsy_LTR_retrotransposon	15537260	15543255	+	ID=LTRRT_100;Parent=repeat_region_100;Classification=LTR/Gypsy;Sequence_ontology=SO:0002265;ltr_identity=0.9740;Method=structural;motif=TGCA;tsd=ACCAA
LG01	LTR_retriver	long_terminal_repeat	15537260	15537491	+	ID=lLTR_100;Parent=repeat_region_100;Classification=LTR/Gypsy;Sequence_ontology=SO:0000286;ltr_identity=0.9740;Method=structural;motif=TGCA;tsd=ACCAA
LG01	LTR_retriver	long_terminal_repeat	15543025	15543255	+	ID=rLTR_100;Parent=repeat_region_100;Classification=LTR/Gypsy;Sequence_ontology=SO:0000286;ltr_identity=0.9740;Method=structural;motif=TGCA;tsd=ACCAA
LG01	LTR_retriver	target_site_duplication	15543256	15543260	+	ID=rTSD_100;Parent=repeat_region_100;Classification=LTR/Gypsy;Sequence_ontology=SO:0000434;ltr_identity=0.9740;Method=structural;motif=TGCA;tsd=ACCAA
LG01	LTR_retriver	repeat_region	16824646	16830247	?	ID=repeat_region_101;Classification=LTR/unknown;Sequence_ontology=SO:0000657;ltr_identity=1.0000;Method=structural;motif=TGCA;tsd=ACGG
LG01	LTR_retriver	target_site_duplication	16824646	16824649	?	ID=lTSD_101;Parent=repeat_region_101;Classification=LTR/unknown;Sequence_ontology=SO:0000434;ltr_identity=1.0000;Method=structural;motif=TGCA;tsd=ACGG
LG01	LTR_retriver	long_terminal_repeat	16824650	16824960	?	ID=lLTR_101;Parent=repeat_region_101;Classification=LTR/unknown;Sequence_ontology=SO:0000286;ltr_identity=1.0000;Method=structural;motif=TGCA;tsd=ACGG
LG01	LTR_retriver	LTR_retrotransposon	16824650	16830243	?	ID=LTRRT_101;Parent=repeat_region_101;Classification=LTR/unknown;Sequence_ontology=SO:0000186;ltr_identity=1.0000;Method=structural;motif=TGCA;tsd=ACGG
LG01	LTR_retriver	long_terminal_repeat	16829933	16830243	?	ID=rLTR_101;Parent=repeat_region_101;Classification=LTR/unknown;Sequence_ontology=SO:0000286;ltr_identity=1.0000;Method=structural;motif=TGCA;tsd=ACGG
LG01	LTR_retriver	target_site_duplication	16830244	16830247	?	ID=rTSD_101;Parent=repeat_region_101;Classification=LTR/unknown;Sequence_ontology=SO:0000434;ltr_identity=1.0000;Method=structural;motif=TGCA;tsd=ACGG
LG01	LTR_retriver	repeat_region	16945553	16950188	-	ID=repeat_region_102;Classification=LTR/Gypsy;Sequence_ontology=SO:0000657;ltr_identity=0.9952;Method=structural;motif=TGCA;tsd=GACAT
LG01	LTR_retriver	target_site_duplication	16945553	16945557	-	ID=lTSD_102;Parent=repeat_region_102;Classification=LTR/Gypsy;Sequence_ontology=SO:0000434;ltr_identity=0.9952;Method=structural;motif=TGCA;tsd=GACAT
LG01	LTR_retriver	Gypsy_LTR_retrotransposon	16945558	16950183	-	ID=LTRRT_102;Parent=repeat_region_102;Classification=LTR/Gypsy;Sequence_ontology=SO:0002265;ltr_identity=0.9952;Method=structural;motif=TGCA;tsd=GACAT
LG01	LTR_retriver	long_terminal_repeat	16945558	16945768	-	ID=lLTR_102;Parent=repeat_region_102;Classification=LTR/Gypsy;Sequence_ontology=SO:0000286;ltr_identity=0.9952;Method=structural;motif=TGCA;tsd=GACAT
LG01	LTR_retriver	long_terminal_repeat	16949974	16950183	-	ID=rLTR_102;Parent=repeat_region_102;Classification=LTR/Gypsy;Sequence_ontology=SO:0000286;ltr_identity=0.9952;Method=structural;motif=TGCA;tsd=GACAT
LG01	LTR_retriver	target_site_duplication	16950184	16950188	-	ID=rTSD_102;Parent=repeat_region_102;Classification=LTR/Gypsy;Sequence_ontology=SO:0000434;ltr_identity=0.9952;Method=structural;motif=TGCA;tsd=GACAT
LG01	LTR_retriver	repeat_region	17715399	17721794	+	ID=repeat_region_103;Classification=LTR/Gypsy;Sequence_ontology=SO:0000657;ltr_identity=1.0000;Method=structural;motif=TGCA;tsd=ATCAC
LG01	LTR_retriver	target_site_duplication	17715399	17715403	+	ID=lTSD_103;Parent=repeat_region_103;Classification=LTR/Gypsy;Sequence_ontology=SO:0000434;ltr_identity=1.0000;Method=structural;motif=TGCA;tsd=ATCAC
LG01	LTR_retriver	Gypsy_LTR_retrotransposon	17715404	17721789	+	ID=LTRRT_103;Parent=repeat_region_103;Classification=LTR/Gypsy;Sequence_ontology=SO:0002265;ltr_identity=1.0000;Method=structural;motif=TGCA;tsd=ATCAC
LG01	LTR_retriver	long_terminal_repeat	17715404	17715659	+	ID=lLTR_103;Parent=repeat_region_103;Classification=LTR/Gypsy;Sequence_ontology=SO:0000286;ltr_identity=1.0000;Method=structural;motif=TGCA;tsd=ATCAC
LG01	LTR_retriver	long_terminal_repeat	17721534	17721789	+	ID=rLTR_103;Parent=repeat_region_103;Classification=LTR/Gypsy;Sequence_ontology=SO:0000286;ltr_identity=1.0000;Method=structural;motif=TGCA;tsd=ATCAC
LG01	LTR_retriver	target_site_duplication	17721790	17721794	+	ID=rTSD_103;Parent=repeat_region_103;Classification=LTR/Gypsy;Sequence_ontology=SO:0000434;ltr_identity=1.0000;Method=structural;motif=TGCA;tsd=ATCAC
LG01	LTR_retriver	repeat_region	18350355	18356357	+	ID=repeat_region_104;Classification=LTR/Gypsy;Sequence_ontology=SO:0000657;ltr_identity=0.9869;Method=structural;motif=TGCA;tsd=CCTAT
LG01	LTR_retriver	target_site_duplication	18350355	18350359	+	ID=lTSD_104;Parent=repeat_region_104;Classification=LTR/Gypsy;Sequence_ontology=SO:0000434;ltr_identity=0.9869;Method=structural;motif=TGCA;tsd=CCTAT
LG01	LTR_retriver	Gypsy_LTR_retrotransposon	18350360	18356352	+	ID=LTRRT_104;Parent=repeat_region_104;Classification=LTR/Gypsy;Sequence_ontology=SO:0002265;ltr_identity=0.9869;Method=structural;motif=TGCA;tsd=CCTAT
LG01	LTR_retriver	long_terminal_repeat	18350360	18350816	+	ID=lLTR_104;Parent=repeat_region_104;Classification=LTR/Gypsy;Sequence_ontology=SO:0000286;ltr_identity=0.9869;Method=structural;motif=TGCA;tsd=CCTAT
LG01	LTR_retriver	long_terminal_repeat	18355896	18356352	+	ID=rLTR_104;Parent=repeat_region_104;Classification=LTR/Gypsy;Sequence_ontology=SO:0000286;ltr_identity=0.9869;Method=structural;motif=TGCA;tsd=CCTAT
LG01	LTR_retriver	target_site_duplication	18356353	18356357	+	ID=rTSD_104;Parent=repeat_region_104;Classification=LTR/Gypsy;Sequence_ontology=SO:0000434;ltr_identity=0.9869;Method=structural;motif=TGCA;tsd=CCTAT
LG01	LTR_retriver	repeat_region	18572706	18575835	?	ID=repeat_region_105;Classification=LTR/unknown;Sequence_ontology=SO:0000657;ltr_identity=1.0000;Method=structural;motif=TGCA;tsd=CGTT
LG01	LTR_retriver	target_site_duplication	18572706	18572709	?	ID=lTSD_105;Parent=repeat_region_105;Classification=LTR/unknown;Sequence_ontology=SO:0000434;ltr_identity=1.0000;Method=structural;motif=TGCA;tsd=CGTT
LG01	LTR_retriver	long_terminal_repeat	18572710	18573637	?	ID=lLTR_105;Parent=repeat_region_105;Classification=LTR/unknown;Sequence_ontology=SO:0000286;ltr_identity=1.0000;Method=structural;motif=TGCA;tsd=CGTT
LG01	LTR_retriver	LTR_retrotransposon	18572710	18575831	?	ID=LTRRT_105;Parent=repeat_region_105;Classification=LTR/unknown;Sequence_ontology=SO:0000186;ltr_identity=1.0000;Method=structural;motif=TGCA;tsd=CGTT
LG01	LTR_retriver	long_terminal_repeat	18574904	18575831	?	ID=rLTR_105;Parent=repeat_region_105;Classification=LTR/unknown;Sequence_ontology=SO:0000286;ltr_identity=1.0000;Method=structural;motif=TGCA;tsd=CGTT
LG01	LTR_retriver	target_site_duplication	18575832	18575835	?	ID=rTSD_105;Parent=repeat_region_105;Classification=LTR/unknown;Sequence_ontology=SO:0000434;ltr_identity=1.0000;Method=structural;motif=TGCA;tsd=CGTT
LG01	LTR_retriver	repeat_region	18803015	18806474	-	ID=repeat_region_106;Classification=LTR/Copia;Sequence_ontology=SO:0000657;ltr_identity=0.9909;Method=structural;motif=TGCA;tsd=GCC
LG01	LTR_retriver	target_site_duplication	18803015	18803017	-	ID=lTSD_106;Parent=repeat_region_106;Classification=LTR/Copia;Sequence_ontology=SO:0000434;ltr_identity=0.9909;Method=structural;motif=TGCA;tsd=GCC
LG01	LTR_retriver	Copia_LTR_retrotransposon	18803021	18806471	-	ID=LTRRT_106;Parent=repeat_region_106;Classification=LTR/Copia;Sequence_ontology=SO:0002264;ltr_identity=0.9909;Method=structural;motif=TGCA;tsd=GCC
LG01	LTR_retriver	long_terminal_repeat	18803021	18803351	-	ID=lLTR_106;Parent=repeat_region_106;Classification=LTR/Copia;Sequence_ontology=SO:0000286;ltr_identity=0.9909;Method=structural;motif=TGCA;tsd=GCC
LG01	LTR_retriver	Copia_LTR_retrotransposon	18803024	18806471	-	ID=LTRRT_107;Parent=repeat_region_107;Classification=LTR/Copia;Sequence_ontology=SO:0002264;ltr_identity=0.9909;Method=structural;motif=TGCA;tsd=NA
LG01	LTR_retriver	long_terminal_repeat	18803024	18803351	-	ID=lLTR_107;Parent=repeat_region_107;Classification=LTR/Copia;Sequence_ontology=SO:0000286;ltr_identity=0.9909;Method=structural;motif=TGCA;tsd=NA
LG01	LTR_retriver	repeat_region	18803024	18806471	-	ID=repeat_region_107;Classification=LTR/Copia;Sequence_ontology=SO:0000657;ltr_identity=0.9909;Method=structural;motif=TGCA;tsd=NA
LG01	LTR_retriver	long_terminal_repeat	18806141	18806471	-	ID=rLTR_106;Parent=repeat_region_106;Classification=LTR/Copia;Sequence_ontology=SO:0000286;ltr_identity=0.9909;Method=structural;motif=TGCA;tsd=GCC
LG01	LTR_retriver	long_terminal_repeat	18806144	18806471	-	ID=rLTR_107;Parent=repeat_region_107;Classification=LTR/Copia;Sequence_ontology=SO:0000286;ltr_identity=0.9909;Method=structural;motif=TGCA;tsd=NA
LG01	LTR_retriver	target_site_duplication	18806472	18806474	-	ID=rTSD_106;Parent=repeat_region_106;Classification=LTR/Copia;Sequence_ontology=SO:0000434;ltr_identity=0.9909;Method=structural;motif=TGCA;tsd=GCC
LG01	LTR_retriver	repeat_region	18839225	18846912	-	ID=repeat_region_108;Classification=LTR/Gypsy;Sequence_ontology=SO:0000657;ltr_identity=1.0000;Method=structural;motif=TGCA;tsd=GCGT
LG01	LTR_retriver	target_site_duplication	18839225	18839228	-	ID=lTSD_108;Parent=repeat_region_108;Classification=LTR/Gypsy;Sequence_ontology=SO:0000434;ltr_identity=1.0000;Method=structural;motif=TGCA;tsd=GCGT
LG01	LTR_retriver	Gypsy_LTR_retrotransposon	18839229	18846908	-	ID=LTRRT_108;Parent=repeat_region_108;Classification=LTR/Gypsy;Sequence_ontology=SO:0002265;ltr_identity=1.0000;Method=structural;motif=TGCA;tsd=GCGT
LG01	LTR_retriver	long_terminal_repeat	18839229	18839574	-	ID=lLTR_108;Parent=repeat_region_108;Classification=LTR/Gypsy;Sequence_ontology=SO:0000286;ltr_identity=1.0000;Method=structural;motif=TGCA;tsd=GCGT
LG01	LTR_retriver	long_terminal_repeat	18846563	18846908	-	ID=rLTR_108;Parent=repeat_region_108;Classification=LTR/Gypsy;Sequence_ontology=SO:0000286;ltr_identity=1.0000;Method=structural;motif=TGCA;tsd=GCGT
LG01	LTR_retriver	target_site_duplication	18846909	18846912	-	ID=rTSD_108;Parent=repeat_region_108;Classification=LTR/Gypsy;Sequence_ontology=SO:0000434;ltr_identity=1.0000;Method=structural;motif=TGCA;tsd=GCGT
LG01	LTR_retriver	repeat_region	18960911	18965557	-	ID=repeat_region_109;Classification=LTR/Gypsy;Sequence_ontology=SO:0000657;ltr_identity=0.9904;Method=structural;motif=TGCA;tsd=CAGTC
LG01	LTR_retriver	target_site_duplication	18960911	18960915	-	ID=lTSD_109;Parent=repeat_region_109;Classification=LTR/Gypsy;Sequence_ontology=SO:0000434;ltr_identity=0.9904;Method=structural;motif=TGCA;tsd=CAGTC
LG01	LTR_retriver	Gypsy_LTR_retrotransposon	18960916	18965552	-	ID=LTRRT_109;Parent=repeat_region_109;Classification=LTR/Gypsy;Sequence_ontology=SO:0002265;ltr_identity=0.9904;Method=structural;motif=TGCA;tsd=CAGTC
LG01	LTR_retriver	long_terminal_repeat	18960916	18961124	-	ID=lLTR_109;Parent=repeat_region_109;Classification=LTR/Gypsy;Sequence_ontology=SO:0000286;ltr_identity=0.9904;Method=structural;motif=TGCA;tsd=CAGTC
LG01	LTR_retriver	long_terminal_repeat	18965344	18965552	-	ID=rLTR_109;Parent=repeat_region_109;Classification=LTR/Gypsy;Sequence_ontology=SO:0000286;ltr_identity=0.9904;Method=structural;motif=TGCA;tsd=CAGTC
LG01	LTR_retriver	target_site_duplication	18965553	18965557	-	ID=rTSD_109;Parent=repeat_region_109;Classification=LTR/Gypsy;Sequence_ontology=SO:0000434;ltr_identity=0.9904;Method=structural;motif=TGCA;tsd=CAGTC
LG01	LTR_retriver	repeat_region	19139123	19144587	+	ID=repeat_region_110;Classification=LTR/Gypsy;Sequence_ontology=SO:0000657;ltr_identity=0.9663;Method=structural;motif=TGCA;tsd=GTTGT
LG01	LTR_retriver	target_site_duplication	19139123	19139127	+	ID=lTSD_110;Parent=repeat_region_110;Classification=LTR/Gypsy;Sequence_ontology=SO:0000434;ltr_identity=0.9663;Method=structural;motif=TGCA;tsd=GTTGT
LG01	LTR_retriver	Gypsy_LTR_retrotransposon	19139128	19144582	+	ID=LTRRT_110;Parent=repeat_region_110;Classification=LTR/Gypsy;Sequence_ontology=SO:0002265;ltr_identity=0.9663;Method=structural;motif=TGCA;tsd=GTTGT
LG01	LTR_retriver	long_terminal_repeat	19139128	19139334	+	ID=lLTR_110;Parent=repeat_region_110;Classification=LTR/Gypsy;Sequence_ontology=SO:0000286;ltr_identity=0.9663;Method=structural;motif=TGCA;tsd=GTTGT
LG01	LTR_retriver	long_terminal_repeat	19144376	19144582	+	ID=rLTR_110;Parent=repeat_region_110;Classification=LTR/Gypsy;Sequence_ontology=SO:0000286;ltr_identity=0.9663;Method=structural;motif=TGCA;tsd=GTTGT
LG01	LTR_retriver	target_site_duplication	19144583	19144587	+	ID=rTSD_110;Parent=repeat_region_110;Classification=LTR/Gypsy;Sequence_ontology=SO:0000434;ltr_identity=0.9663;Method=structural;motif=TGCA;tsd=GTTGT
LG01	LTR_retriver	repeat_region	19155599	19159986	+	ID=repeat_region_111;Classification=LTR/Copia;Sequence_ontology=SO:0000657;ltr_identity=1.0000;Method=structural;motif=TGCA;tsd=GTTAT
LG01	LTR_retriver	target_site_duplication	19155599	19155603	+	ID=lTSD_111;Parent=repeat_region_111;Classification=LTR/Copia;Sequence_ontology=SO:0000434;ltr_identity=1.0000;Method=structural;motif=TGCA;tsd=GTTAT
LG01	LTR_retriver	Copia_LTR_retrotransposon	19155604	19159981	+	ID=LTRRT_111;Parent=repeat_region_111;Classification=LTR/Copia;Sequence_ontology=SO:0002264;ltr_identity=1.0000;Method=structural;motif=TGCA;tsd=GTTAT
LG01	LTR_retriver	long_terminal_repeat	19155604	19155765	+	ID=lLTR_111;Parent=repeat_region_111;Classification=LTR/Copia;Sequence_ontology=SO:0000286;ltr_identity=1.0000;Method=structural;motif=TGCA;tsd=GTTAT
LG01	LTR_retriver	long_terminal_repeat	19159820	19159981	+	ID=rLTR_111;Parent=repeat_region_111;Classification=LTR/Copia;Sequence_ontology=SO:0000286;ltr_identity=1.0000;Method=structural;motif=TGCA;tsd=GTTAT
LG01	LTR_retriver	target_site_duplication	19159982	19159986	+	ID=rTSD_111;Parent=repeat_region_111;Classification=LTR/Copia;Sequence_ontology=SO:0000434;ltr_identity=1.0000;Method=structural;motif=TGCA;tsd=GTTAT
LG01	LTR_retriver	repeat_region	19228600	19233252	-	ID=repeat_region_112;Classification=LTR/Gypsy;Sequence_ontology=SO:0000657;ltr_identity=0.9952;Method=structural;motif=TGCA;tsd=CACAG
LG01	LTR_retriver	target_site_duplication	19228600	19228604	-	ID=lTSD_112;Parent=repeat_region_112;Classification=LTR/Gypsy;Sequence_ontology=SO:0000434;ltr_identity=0.9952;Method=structural;motif=TGCA;tsd=CACAG
LG01	LTR_retriver	Gypsy_LTR_retrotransposon	19228605	19233247	-	ID=LTRRT_112;Parent=repeat_region_112;Classification=LTR/Gypsy;Sequence_ontology=SO:0002265;ltr_identity=0.9952;Method=structural;motif=TGCA;tsd=CACAG
LG01	LTR_retriver	long_terminal_repeat	19228605	19228814	-	ID=lLTR_112;Parent=repeat_region_112;Classification=LTR/Gypsy;Sequence_ontology=SO:0000286;ltr_identity=0.9952;Method=structural;motif=TGCA;tsd=CACAG
LG01	LTR_retriver	long_terminal_repeat	19233038	19233247	-	ID=rLTR_112;Parent=repeat_region_112;Classification=LTR/Gypsy;Sequence_ontology=SO:0000286;ltr_identity=0.9952;Method=structural;motif=TGCA;tsd=CACAG
LG01	LTR_retriver	target_site_duplication	19233248	19233252	-	ID=rTSD_112;Parent=repeat_region_112;Classification=LTR/Gypsy;Sequence_ontology=SO:0000434;ltr_identity=0.9952;Method=structural;motif=TGCA;tsd=CACAG
LG01	LTR_retriver	repeat_region	19308051	19314805	+	ID=repeat_region_113;Classification=LTR/Gypsy;Sequence_ontology=SO:0000657;ltr_identity=1.0000;Method=structural;motif=TGCA;tsd=GTGTC
LG01	LTR_retriver	target_site_duplication	19308051	19308055	+	ID=lTSD_113;Parent=repeat_region_113;Classification=LTR/Gypsy;Sequence_ontology=SO:0000434;ltr_identity=1.0000;Method=structural;motif=TGCA;tsd=GTGTC
LG01	LTR_retriver	Gypsy_LTR_retrotransposon	19308056	19314800	+	ID=LTRRT_113;Parent=repeat_region_113;Classification=LTR/Gypsy;Sequence_ontology=SO:0002265;ltr_identity=1.0000;Method=structural;motif=TGCA;tsd=GTGTC
LG01	LTR_retriver	long_terminal_repeat	19308056	19308335	+	ID=lLTR_113;Parent=repeat_region_113;Classification=LTR/Gypsy;Sequence_ontology=SO:0000286;ltr_identity=1.0000;Method=structural;motif=TGCA;tsd=GTGTC
LG01	LTR_retriver	long_terminal_repeat	19314521	19314800	+	ID=rLTR_113;Parent=repeat_region_113;Classification=LTR/Gypsy;Sequence_ontology=SO:0000286;ltr_identity=1.0000;Method=structural;motif=TGCA;tsd=GTGTC
LG01	LTR_retriver	target_site_duplication	19314801	19314805	+	ID=rTSD_113;Parent=repeat_region_113;Classification=LTR/Gypsy;Sequence_ontology=SO:0000434;ltr_identity=1.0000;Method=structural;motif=TGCA;tsd=GTGTC
LG01	LTR_retriver	repeat_region	19349861	19355798	-	ID=repeat_region_114;Classification=LTR/Gypsy;Sequence_ontology=SO:0000657;ltr_identity=0.9815;Method=structural;motif=TGCA;tsd=AAAAT
LG01	LTR_retriver	target_site_duplication	19349861	19349865	-	ID=lTSD_114;Parent=repeat_region_114;Classification=LTR/Gypsy;Sequence_ontology=SO:0000434;ltr_identity=0.9815;Method=structural;motif=TGCA;tsd=AAAAT
LG01	LTR_retriver	Gypsy_LTR_retrotransposon	19349866	19355793	-	ID=LTRRT_114;Parent=repeat_region_114;Classification=LTR/Gypsy;Sequence_ontology=SO:0002265;ltr_identity=0.9815;Method=structural;motif=TGCA;tsd=AAAAT
LG01	LTR_retriver	long_terminal_repeat	19349866	19350243	-	ID=lLTR_114;Parent=repeat_region_114;Classification=LTR/Gypsy;Sequence_ontology=SO:0000286;ltr_identity=0.9815;Method=structural;motif=TGCA;tsd=AAAAT
LG01	LTR_retriver	long_terminal_repeat	19355416	19355793	-	ID=rLTR_114;Parent=repeat_region_114;Classification=LTR/Gypsy;Sequence_ontology=SO:0000286;ltr_identity=0.9815;Method=structural;motif=TGCA;tsd=AAAAT
LG01	LTR_retriver	target_site_duplication	19355794	19355798	-	ID=rTSD_114;Parent=repeat_region_114;Classification=LTR/Gypsy;Sequence_ontology=SO:0000434;ltr_identity=0.9815;Method=structural;motif=TGCA;tsd=AAAAT
LG01	LTR_retriver	repeat_region	19602200	19607104	+	ID=repeat_region_115;Classification=LTR/Gypsy;Sequence_ontology=SO:0000657;ltr_identity=0.9859;Method=structural;motif=TGCA;tsd=TTATA
LG01	LTR_retriver	target_site_duplication	19602200	19602204	+	ID=lTSD_115;Parent=repeat_region_115;Classification=LTR/Gypsy;Sequence_ontology=SO:0000434;ltr_identity=0.9859;Method=structural;motif=TGCA;tsd=TTATA
LG01	LTR_retriver	Gypsy_LTR_retrotransposon	19602205	19607099	+	ID=LTRRT_115;Parent=repeat_region_115;Classification=LTR/Gypsy;Sequence_ontology=SO:0002265;ltr_identity=0.9859;Method=structural;motif=TGCA;tsd=TTATA
LG01	LTR_retriver	long_terminal_repeat	19602205	19602773	+	ID=lLTR_115;Parent=repeat_region_115;Classification=LTR/Gypsy;Sequence_ontology=SO:0000286;ltr_identity=0.9859;Method=structural;motif=TGCA;tsd=TTATA
LG01	LTR_retriver	long_terminal_repeat	19606531	19607099	+	ID=rLTR_115;Parent=repeat_region_115;Classification=LTR/Gypsy;Sequence_ontology=SO:0000286;ltr_identity=0.9859;Method=structural;motif=TGCA;tsd=TTATA
LG01	LTR_retriver	target_site_duplication	19607100	19607104	+	ID=rTSD_115;Parent=repeat_region_115;Classification=LTR/Gypsy;Sequence_ontology=SO:0000434;ltr_identity=0.9859;Method=structural;motif=TGCA;tsd=TTATA
LG01	LTR_retriver	repeat_region	19630323	19636313	+	ID=repeat_region_116;Classification=LTR/Gypsy;Sequence_ontology=SO:0000657;ltr_identity=0.9912;Method=structural;motif=TGCA;tsd=CCGT
LG01	LTR_retriver	target_site_duplication	19630323	19630326	+	ID=lTSD_116;Parent=repeat_region_116;Classification=LTR/Gypsy;Sequence_ontology=SO:0000434;ltr_identity=0.9912;Method=structural;motif=TGCA;tsd=CCGT
LG01	LTR_retriver	Gypsy_LTR_retrotransposon	19630327	19636309	+	ID=LTRRT_116;Parent=repeat_region_116;Classification=LTR/Gypsy;Sequence_ontology=SO:0002265;ltr_identity=0.9912;Method=structural;motif=TGCA;tsd=CCGT
LG01	LTR_retriver	long_terminal_repeat	19630327	19630783	+	ID=lLTR_116;Parent=repeat_region_116;Classification=LTR/Gypsy;Sequence_ontology=SO:0000286;ltr_identity=0.9912;Method=structural;motif=TGCA;tsd=CCGT
LG01	LTR_retriver	long_terminal_repeat	19635853	19636309	+	ID=rLTR_116;Parent=repeat_region_116;Classification=LTR/Gypsy;Sequence_ontology=SO:0000286;ltr_identity=0.9912;Method=structural;motif=TGCA;tsd=CCGT
LG01	LTR_retriver	target_site_duplication	19636310	19636313	+	ID=rTSD_116;Parent=repeat_region_116;Classification=LTR/Gypsy;Sequence_ontology=SO:0000434;ltr_identity=0.9912;Method=structural;motif=TGCA;tsd=CCGT
LG01	LTR_retriver	repeat_region	19645547	19652146	-	ID=repeat_region_117;Classification=LTR/Gypsy;Sequence_ontology=SO:0000657;ltr_identity=1.0000;Method=structural;motif=TGCA;tsd=ATATA
LG01	LTR_retriver	target_site_duplication	19645547	19645551	-	ID=lTSD_117;Parent=repeat_region_117;Classification=LTR/Gypsy;Sequence_ontology=SO:0000434;ltr_identity=1.0000;Method=structural;motif=TGCA;tsd=ATATA
LG01	LTR_retriver	Gypsy_LTR_retrotransposon	19645552	19652141	-	ID=LTRRT_117;Parent=repeat_region_117;Classification=LTR/Gypsy;Sequence_ontology=SO:0002265;ltr_identity=1.0000;Method=structural;motif=TGCA;tsd=ATATA
LG01	LTR_retriver	long_terminal_repeat	19645552	19646379	-	ID=lLTR_117;Parent=repeat_region_117;Classification=LTR/Gypsy;Sequence_ontology=SO:0000286;ltr_identity=1.0000;Method=structural;motif=TGCA;tsd=ATATA
LG01	LTR_retriver	long_terminal_repeat	19651314	19652141	-	ID=rLTR_117;Parent=repeat_region_117;Classification=LTR/Gypsy;Sequence_ontology=SO:0000286;ltr_identity=1.0000;Method=structural;motif=TGCA;tsd=ATATA
LG01	LTR_retriver	target_site_duplication	19652142	19652146	-	ID=rTSD_117;Parent=repeat_region_117;Classification=LTR/Gypsy;Sequence_ontology=SO:0000434;ltr_identity=1.0000;Method=structural;motif=TGCA;tsd=ATATA
LG01	LTR_retriver	repeat_region	19693231	19701658	+	ID=repeat_region_118;Classification=LTR/Gypsy;Sequence_ontology=SO:0000657;ltr_identity=0.9978;Method=structural;motif=TGCA;tsd=AACG
LG01	LTR_retriver	target_site_duplication	19693231	19693234	+	ID=lTSD_118;Parent=repeat_region_118;Classification=LTR/Gypsy;Sequence_ontology=SO:0000434;ltr_identity=0.9978;Method=structural;motif=TGCA;tsd=AACG
LG01	LTR_retriver	Gypsy_LTR_retrotransposon	19693235	19701654	+	ID=LTRRT_118;Parent=repeat_region_118;Classification=LTR/Gypsy;Sequence_ontology=SO:0002265;ltr_identity=0.9978;Method=structural;motif=TGCA;tsd=AACG
LG01	LTR_retriver	long_terminal_repeat	19693235	19693684	+	ID=lLTR_118;Parent=repeat_region_118;Classification=LTR/Gypsy;Sequence_ontology=SO:0000286;ltr_identity=0.9978;Method=structural;motif=TGCA;tsd=AACG
LG01	LTR_retriver	long_terminal_repeat	19701205	19701654	+	ID=rLTR_118;Parent=repeat_region_118;Classification=LTR/Gypsy;Sequence_ontology=SO:0000286;ltr_identity=0.9978;Method=structural;motif=TGCA;tsd=AACG
LG01	LTR_retriver	target_site_duplication	19701655	19701658	+	ID=rTSD_118;Parent=repeat_region_118;Classification=LTR/Gypsy;Sequence_ontology=SO:0000434;ltr_identity=0.9978;Method=structural;motif=TGCA;tsd=AACG
LG01	LTR_retriver	repeat_region	19892305	19897494	-	ID=repeat_region_119;Classification=LTR/Gypsy;Sequence_ontology=SO:0000657;ltr_identity=1.0000;Method=structural;motif=TGCA;tsd=ATATT
LG01	LTR_retriver	target_site_duplication	19892305	19892309	-	ID=lTSD_119;Parent=repeat_region_119;Classification=LTR/Gypsy;Sequence_ontology=SO:0000434;ltr_identity=1.0000;Method=structural;motif=TGCA;tsd=ATATT
LG01	LTR_retriver	Gypsy_LTR_retrotransposon	19892310	19897489	-	ID=LTRRT_119;Parent=repeat_region_119;Classification=LTR/Gypsy;Sequence_ontology=SO:0002265;ltr_identity=1.0000;Method=structural;motif=TGCA;tsd=ATATT
LG01	LTR_retriver	long_terminal_repeat	19892310	19893014	-	ID=lLTR_119;Parent=repeat_region_119;Classification=LTR/Gypsy;Sequence_ontology=SO:0000286;ltr_identity=1.0000;Method=structural;motif=TGCA;tsd=ATATT
LG01	LTR_retriver	long_terminal_repeat	19896785	19897489	-	ID=rLTR_119;Parent=repeat_region_119;Classification=LTR/Gypsy;Sequence_ontology=SO:0000286;ltr_identity=1.0000;Method=structural;motif=TGCA;tsd=ATATT
LG01	LTR_retriver	target_site_duplication	19897490	19897494	-	ID=rTSD_119;Parent=repeat_region_119;Classification=LTR/Gypsy;Sequence_ontology=SO:0000434;ltr_identity=1.0000;Method=structural;motif=TGCA;tsd=ATATT
LG01	LTR_retriver	repeat_region	20295541	20298097	?	ID=repeat_region_120;Classification=LTR/unknown;Sequence_ontology=SO:0000657;ltr_identity=0.9379;Method=structural;motif=TGCA;tsd=CATC
LG01	LTR_retriver	target_site_duplication	20295541	20295544	?	ID=lTSD_120;Parent=repeat_region_120;Classification=LTR/unknown;Sequence_ontology=SO:0000434;ltr_identity=0.9379;Method=structural;motif=TGCA;tsd=CATC
LG01	LTR_retriver	long_terminal_repeat	20295545	20295855	?	ID=lLTR_120;Parent=repeat_region_120;Classification=LTR/unknown;Sequence_ontology=SO:0000286;ltr_identity=0.9379;Method=structural;motif=TGCA;tsd=CATC
LG01	LTR_retriver	LTR_retrotransposon	20295545	20298093	?	ID=LTRRT_120;Parent=repeat_region_120;Classification=LTR/unknown;Sequence_ontology=SO:0000186;ltr_identity=0.9379;Method=structural;motif=TGCA;tsd=CATC
LG01	LTR_retriver	long_terminal_repeat	20297788	20298093	?	ID=rLTR_120;Parent=repeat_region_120;Classification=LTR/unknown;Sequence_ontology=SO:0000286;ltr_identity=0.9379;Method=structural;motif=TGCA;tsd=CATC
LG01	LTR_retriver	target_site_duplication	20298094	20298097	?	ID=rTSD_120;Parent=repeat_region_120;Classification=LTR/unknown;Sequence_ontology=SO:0000434;ltr_identity=0.9379;Method=structural;motif=TGCA;tsd=CATC
LG01	LTR_retriver	repeat_region	20338040	20350801	?	ID=repeat_region_121;Classification=LTR/Gypsy;Sequence_ontology=SO:0000657;ltr_identity=0.9904;Method=structural;motif=TGCA;tsd=CATAC
LG01	LTR_retriver	target_site_duplication	20338040	20338044	?	ID=lTSD_121;Parent=repeat_region_121;Classification=LTR/Gypsy;Sequence_ontology=SO:0000434;ltr_identity=0.9904;Method=structural;motif=TGCA;tsd=CATAC
LG01	LTR_retriver	Gypsy_LTR_retrotransposon	20338045	20350796	?	ID=LTRRT_121;Parent=repeat_region_121;Classification=LTR/Gypsy;Sequence_ontology=SO:0002265;ltr_identity=0.9904;Method=structural;motif=TGCA;tsd=CATAC
LG01	LTR_retriver	long_terminal_repeat	20338045	20338253	?	ID=lLTR_121;Parent=repeat_region_121;Classification=LTR/Gypsy;Sequence_ontology=SO:0000286;ltr_identity=0.9904;Method=structural;motif=TGCA;tsd=CATAC
LG01	LTR_retriver	repeat_region	20341234	20349442	+	ID=repeat_region_122;Classification=LTR/Gypsy;Sequence_ontology=SO:0000657;ltr_identity=0.9972;Method=structural;motif=TGCA;tsd=CCAC
LG01	LTR_retriver	target_site_duplication	20341234	20341237	+	ID=lTSD_122;Parent=repeat_region_122;Classification=LTR/Gypsy;Sequence_ontology=SO:0000434;ltr_identity=0.9972;Method=structural;motif=TGCA;tsd=CCAC
LG01	LTR_retriver	Gypsy_LTR_retrotransposon	20341238	20349438	+	ID=LTRRT_122;Parent=repeat_region_122;Classification=LTR/Gypsy;Sequence_ontology=SO:0002265;ltr_identity=0.9972;Method=structural;motif=TGCA;tsd=CCAC
LG01	LTR_retriver	long_terminal_repeat	20341238	20341594	+	ID=lLTR_122;Parent=repeat_region_122;Classification=LTR/Gypsy;Sequence_ontology=SO:0000286;ltr_identity=0.9972;Method=structural;motif=TGCA;tsd=CCAC
LG01	LTR_retriver	long_terminal_repeat	20349082	20349438	+	ID=rLTR_122;Parent=repeat_region_122;Classification=LTR/Gypsy;Sequence_ontology=SO:0000286;ltr_identity=0.9972;Method=structural;motif=TGCA;tsd=CCAC
LG01	LTR_retriver	target_site_duplication	20349439	20349442	+	ID=rTSD_122;Parent=repeat_region_122;Classification=LTR/Gypsy;Sequence_ontology=SO:0000434;ltr_identity=0.9972;Method=structural;motif=TGCA;tsd=CCAC
LG01	LTR_retriver	long_terminal_repeat	20350588	20350796	?	ID=rLTR_121;Parent=repeat_region_121;Classification=LTR/Gypsy;Sequence_ontology=SO:0000286;ltr_identity=0.9904;Method=structural;motif=TGCA;tsd=CATAC
LG01	LTR_retriver	target_site_duplication	20350797	20350801	?	ID=rTSD_121;Parent=repeat_region_121;Classification=LTR/Gypsy;Sequence_ontology=SO:0000434;ltr_identity=0.9904;Method=structural;motif=TGCA;tsd=CATAC
LG01	LTR_retriver	repeat_region	20352750	20361697	-	ID=repeat_region_123;Classification=LTR/Gypsy;Sequence_ontology=SO:0000657;ltr_identity=0.9913;Method=structural;motif=TGCA;tsd=GTTAT
LG01	LTR_retriver	target_site_duplication	20352750	20352754	-	ID=lTSD_123;Parent=repeat_region_123;Classification=LTR/Gypsy;Sequence_ontology=SO:0000434;ltr_identity=0.9913;Method=structural;motif=TGCA;tsd=GTTAT
LG01	LTR_retriver	Gypsy_LTR_retrotransposon	20352755	20361692	-	ID=LTRRT_123;Parent=repeat_region_123;Classification=LTR/Gypsy;Sequence_ontology=SO:0002265;ltr_identity=0.9913;Method=structural;motif=TGCA;tsd=GTTAT
LG01	LTR_retriver	long_terminal_repeat	20352755	20352985	-	ID=lLTR_123;Parent=repeat_region_123;Classification=LTR/Gypsy;Sequence_ontology=SO:0000286;ltr_identity=0.9913;Method=structural;motif=TGCA;tsd=GTTAT
LG01	LTR_retriver	long_terminal_repeat	20361461	20361692	-	ID=rLTR_123;Parent=repeat_region_123;Classification=LTR/Gypsy;Sequence_ontology=SO:0000286;ltr_identity=0.9913;Method=structural;motif=TGCA;tsd=GTTAT
LG01	LTR_retriver	target_site_duplication	20361693	20361697	-	ID=rTSD_123;Parent=repeat_region_123;Classification=LTR/Gypsy;Sequence_ontology=SO:0000434;ltr_identity=0.9913;Method=structural;motif=TGCA;tsd=GTTAT
LG01	LTR_retriver	repeat_region	20460619	20464020	?	ID=repeat_region_124;Classification=LTR/unknown;Sequence_ontology=SO:0000657;ltr_identity=0.9288;Method=structural;motif=TGCA;tsd=CATC
LG01	LTR_retriver	target_site_duplication	20460619	20460622	?	ID=lTSD_124;Parent=repeat_region_124;Classification=LTR/unknown;Sequence_ontology=SO:0000434;ltr_identity=0.9288;Method=structural;motif=TGCA;tsd=CATC
LG01	LTR_retriver	long_terminal_repeat	20460623	20460933	?	ID=lLTR_124;Parent=repeat_region_124;Classification=LTR/unknown;Sequence_ontology=SO:0000286;ltr_identity=0.9288;Method=structural;motif=TGCA;tsd=CATC
LG01	LTR_retriver	LTR_retrotransposon	20460623	20464016	?	ID=LTRRT_124;Parent=repeat_region_124;Classification=LTR/unknown;Sequence_ontology=SO:0000186;ltr_identity=0.9288;Method=structural;motif=TGCA;tsd=CATC
LG01	LTR_retriver	long_terminal_repeat	20463708	20464016	?	ID=rLTR_124;Parent=repeat_region_124;Classification=LTR/unknown;Sequence_ontology=SO:0000286;ltr_identity=0.9288;Method=structural;motif=TGCA;tsd=CATC
LG01	LTR_retriver	target_site_duplication	20464017	20464020	?	ID=rTSD_124;Parent=repeat_region_124;Classification=LTR/unknown;Sequence_ontology=SO:0000434;ltr_identity=0.9288;Method=structural;motif=TGCA;tsd=CATC
LG01	LTR_retriver	repeat_region	20526305	20529274	?	ID=repeat_region_125;Classification=LTR/unknown;Sequence_ontology=SO:0000657;ltr_identity=1.0000;Method=structural;motif=TGCA;tsd=CCTG
LG01	LTR_retriver	target_site_duplication	20526305	20526308	?	ID=lTSD_125;Parent=repeat_region_125;Classification=LTR/unknown;Sequence_ontology=SO:0000434;ltr_identity=1.0000;Method=structural;motif=TGCA;tsd=CCTG
LG01	LTR_retriver	long_terminal_repeat	20526309	20527238	?	ID=lLTR_125;Parent=repeat_region_125;Classification=LTR/unknown;Sequence_ontology=SO:0000286;ltr_identity=1.0000;Method=structural;motif=TGCA;tsd=CCTG
LG01	LTR_retriver	LTR_retrotransposon	20526309	20529270	?	ID=LTRRT_125;Parent=repeat_region_125;Classification=LTR/unknown;Sequence_ontology=SO:0000186;ltr_identity=1.0000;Method=structural;motif=TGCA;tsd=CCTG
LG01	LTR_retriver	long_terminal_repeat	20528341	20529270	?	ID=rLTR_125;Parent=repeat_region_125;Classification=LTR/unknown;Sequence_ontology=SO:0000286;ltr_identity=1.0000;Method=structural;motif=TGCA;tsd=CCTG
LG01	LTR_retriver	target_site_duplication	20529271	20529274	?	ID=rTSD_125;Parent=repeat_region_125;Classification=LTR/unknown;Sequence_ontology=SO:0000434;ltr_identity=1.0000;Method=structural;motif=TGCA;tsd=CCTG
LG01	LTR_retriver	repeat_region	20820965	20825393	?	ID=repeat_region_126;Classification=LTR/unknown;Sequence_ontology=SO:0000657;ltr_identity=0.9984;Method=structural;motif=TGCA;tsd=CATT
LG01	LTR_retriver	target_site_duplication	20820965	20820968	?	ID=lTSD_126;Parent=repeat_region_126;Classification=LTR/unknown;Sequence_ontology=SO:0000434;ltr_identity=0.9984;Method=structural;motif=TGCA;tsd=CATT
LG01	LTR_retriver	long_terminal_repeat	20820969	20821576	?	ID=lLTR_126;Parent=repeat_region_126;Classification=LTR/unknown;Sequence_ontology=SO:0000286;ltr_identity=0.9984;Method=structural;motif=TGCA;tsd=CATT
LG01	LTR_retriver	LTR_retrotransposon	20820969	20825389	?	ID=LTRRT_126;Parent=repeat_region_126;Classification=LTR/unknown;Sequence_ontology=SO:0000186;ltr_identity=0.9984;Method=structural;motif=TGCA;tsd=CATT
LG01	LTR_retriver	long_terminal_repeat	20824782	20825389	?	ID=rLTR_126;Parent=repeat_region_126;Classification=LTR/unknown;Sequence_ontology=SO:0000286;ltr_identity=0.9984;Method=structural;motif=TGCA;tsd=CATT
LG01	LTR_retriver	target_site_duplication	20825390	20825393	?	ID=rTSD_126;Parent=repeat_region_126;Classification=LTR/unknown;Sequence_ontology=SO:0000434;ltr_identity=0.9984;Method=structural;motif=TGCA;tsd=CATT
LG01	LTR_retriver	repeat_region	21274565	21282137	-	ID=repeat_region_127;Classification=LTR/unknown;Sequence_ontology=SO:0000657;ltr_identity=0.9765;Method=structural;motif=TGCA;tsd=TATG
LG01	LTR_retriver	target_site_duplication	21274565	21274568	-	ID=lTSD_127;Parent=repeat_region_127;Classification=LTR/unknown;Sequence_ontology=SO:0000434;ltr_identity=0.9765;Method=structural;motif=TGCA;tsd=TATG
LG01	LTR_retriver	long_terminal_repeat	21274569	21274908	-	ID=lLTR_127;Parent=repeat_region_127;Classification=LTR/unknown;Sequence_ontology=SO:0000286;ltr_identity=0.9765;Method=structural;motif=TGCA;tsd=TATG
LG01	LTR_retriver	LTR_retrotransposon	21274569	21282133	-	ID=LTRRT_127;Parent=repeat_region_127;Classification=LTR/unknown;Sequence_ontology=SO:0000186;ltr_identity=0.9765;Method=structural;motif=TGCA;tsd=TATG
LG01	LTR_retriver	long_terminal_repeat	21281794	21282133	-	ID=rLTR_127;Parent=repeat_region_127;Classification=LTR/unknown;Sequence_ontology=SO:0000286;ltr_identity=0.9765;Method=structural;motif=TGCA;tsd=TATG
LG01	LTR_retriver	target_site_duplication	21282134	21282137	-	ID=rTSD_127;Parent=repeat_region_127;Classification=LTR/unknown;Sequence_ontology=SO:0000434;ltr_identity=0.9765;Method=structural;motif=TGCA;tsd=TATG
LG01	LTR_retriver	repeat_region	21636976	21644519	-	ID=repeat_region_128;Classification=LTR/Gypsy;Sequence_ontology=SO:0000657;ltr_identity=0.9932;Method=structural;motif=TGCA;tsd=ATAT
LG01	LTR_retriver	target_site_duplication	21636976	21636979	-	ID=lTSD_128;Parent=repeat_region_128;Classification=LTR/Gypsy;Sequence_ontology=SO:0000434;ltr_identity=0.9932;Method=structural;motif=TGCA;tsd=ATAT
LG01	LTR_retriver	Gypsy_LTR_retrotransposon	21636982	21644515	-	ID=LTRRT_128;Parent=repeat_region_128;Classification=LTR/Gypsy;Sequence_ontology=SO:0002265;ltr_identity=0.9932;Method=structural;motif=TGCA;tsd=ATAT
LG01	LTR_retriver	long_terminal_repeat	21636982	21637571	-	ID=lLTR_128;Parent=repeat_region_128;Classification=LTR/Gypsy;Sequence_ontology=SO:0000286;ltr_identity=0.9932;Method=structural;motif=TGCA;tsd=ATAT
LG01	LTR_retriver	long_terminal_repeat	21643926	21644515	-	ID=rLTR_128;Parent=repeat_region_128;Classification=LTR/Gypsy;Sequence_ontology=SO:0000286;ltr_identity=0.9932;Method=structural;motif=TGCA;tsd=ATAT
LG01	LTR_retriver	target_site_duplication	21644516	21644519	-	ID=rTSD_128;Parent=repeat_region_128;Classification=LTR/Gypsy;Sequence_ontology=SO:0000434;ltr_identity=0.9932;Method=structural;motif=TGCA;tsd=ATAT
LG01	LTR_retriver	repeat_region	21663366	21669795	+	ID=repeat_region_129;Classification=LTR/Gypsy;Sequence_ontology=SO:0000657;ltr_identity=0.9964;Method=structural;motif=TGCA;tsd=ACGGC
LG01	LTR_retriver	target_site_duplication	21663366	21663370	+	ID=lTSD_129;Parent=repeat_region_129;Classification=LTR/Gypsy;Sequence_ontology=SO:0000434;ltr_identity=0.9964;Method=structural;motif=TGCA;tsd=ACGGC
LG01	LTR_retriver	Gypsy_LTR_retrotransposon	21663371	21669790	+	ID=LTRRT_129;Parent=repeat_region_129;Classification=LTR/Gypsy;Sequence_ontology=SO:0002265;ltr_identity=0.9964;Method=structural;motif=TGCA;tsd=ACGGC
LG01	LTR_retriver	long_terminal_repeat	21663371	21663647	+	ID=lLTR_129;Parent=repeat_region_129;Classification=LTR/Gypsy;Sequence_ontology=SO:0000286;ltr_identity=0.9964;Method=structural;motif=TGCA;tsd=ACGGC
LG01	LTR_retriver	long_terminal_repeat	21669510	21669790	+	ID=rLTR_129;Parent=repeat_region_129;Classification=LTR/Gypsy;Sequence_ontology=SO:0000286;ltr_identity=0.9964;Method=structural;motif=TGCA;tsd=ACGGC
LG01	LTR_retriver	target_site_duplication	21669791	21669795	+	ID=rTSD_129;Parent=repeat_region_129;Classification=LTR/Gypsy;Sequence_ontology=SO:0000434;ltr_identity=0.9964;Method=structural;motif=TGCA;tsd=ACGGC
LG01	LTR_retriver	repeat_region	21769110	21777391	+	ID=repeat_region_130;Classification=LTR/Gypsy;Sequence_ontology=SO:0000657;ltr_identity=1.0000;Method=structural;motif=TGCA;tsd=TTTA
LG01	LTR_retriver	target_site_duplication	21769110	21769113	+	ID=lTSD_130;Parent=repeat_region_130;Classification=LTR/Gypsy;Sequence_ontology=SO:0000434;ltr_identity=1.0000;Method=structural;motif=TGCA;tsd=TTTA
LG01	LTR_retriver	Gypsy_LTR_retrotransposon	21769114	21777387	+	ID=LTRRT_130;Parent=repeat_region_130;Classification=LTR/Gypsy;Sequence_ontology=SO:0002265;ltr_identity=1.0000;Method=structural;motif=TGCA;tsd=TTTA
LG01	LTR_retriver	long_terminal_repeat	21769114	21769429	+	ID=lLTR_130;Parent=repeat_region_130;Classification=LTR/Gypsy;Sequence_ontology=SO:0000286;ltr_identity=1.0000;Method=structural;motif=TGCA;tsd=TTTA
LG01	LTR_retriver	long_terminal_repeat	21777072	21777387	+	ID=rLTR_130;Parent=repeat_region_130;Classification=LTR/Gypsy;Sequence_ontology=SO:0000286;ltr_identity=1.0000;Method=structural;motif=TGCA;tsd=TTTA
LG01	LTR_retriver	target_site_duplication	21777388	21777391	+	ID=rTSD_130;Parent=repeat_region_130;Classification=LTR/Gypsy;Sequence_ontology=SO:0000434;ltr_identity=1.0000;Method=structural;motif=TGCA;tsd=TTTA
LG01	LTR_retriver	repeat_region	21833938	21840858	-	ID=repeat_region_131;Classification=LTR/Gypsy;Sequence_ontology=SO:0000657;ltr_identity=0.9813;Method=structural;motif=TGCA;tsd=ACTAT
LG01	LTR_retriver	target_site_duplication	21833938	21833942	-	ID=lTSD_131;Parent=repeat_region_131;Classification=LTR/Gypsy;Sequence_ontology=SO:0000434;ltr_identity=0.9813;Method=structural;motif=TGCA;tsd=ACTAT
LG01	LTR_retriver	Gypsy_LTR_retrotransposon	21833943	21840853	-	ID=LTRRT_131;Parent=repeat_region_131;Classification=LTR/Gypsy;Sequence_ontology=SO:0002265;ltr_identity=0.9813;Method=structural;motif=TGCA;tsd=ACTAT
LG01	LTR_retriver	long_terminal_repeat	21833943	21834637	-	ID=lLTR_131;Parent=repeat_region_131;Classification=LTR/Gypsy;Sequence_ontology=SO:0000286;ltr_identity=0.9813;Method=structural;motif=TGCA;tsd=ACTAT
LG01	LTR_retriver	long_terminal_repeat	21840159	21840853	-	ID=rLTR_131;Parent=repeat_region_131;Classification=LTR/Gypsy;Sequence_ontology=SO:0000286;ltr_identity=0.9813;Method=structural;motif=TGCA;tsd=ACTAT
LG01	LTR_retriver	target_site_duplication	21840854	21840858	-	ID=rTSD_131;Parent=repeat_region_131;Classification=LTR/Gypsy;Sequence_ontology=SO:0000434;ltr_identity=0.9813;Method=structural;motif=TGCA;tsd=ACTAT
LG01	LTR_retriver	repeat_region	21926288	21930731	?	ID=repeat_region_132;Classification=LTR/unknown;Sequence_ontology=SO:0000657;ltr_identity=0.9836;Method=structural;motif=TGCA;tsd=ACTT
LG01	LTR_retriver	target_site_duplication	21926288	21926291	?	ID=lTSD_132;Parent=repeat_region_132;Classification=LTR/unknown;Sequence_ontology=SO:0000434;ltr_identity=0.9836;Method=structural;motif=TGCA;tsd=ACTT
LG01	LTR_retriver	long_terminal_repeat	21926292	21926899	?	ID=lLTR_132;Parent=repeat_region_132;Classification=LTR/unknown;Sequence_ontology=SO:0000286;ltr_identity=0.9836;Method=structural;motif=TGCA;tsd=ACTT
LG01	LTR_retriver	LTR_retrotransposon	21926292	21930727	?	ID=LTRRT_132;Parent=repeat_region_132;Classification=LTR/unknown;Sequence_ontology=SO:0000186;ltr_identity=0.9836;Method=structural;motif=TGCA;tsd=ACTT
LG01	LTR_retriver	long_terminal_repeat	21930120	21930727	?	ID=rLTR_132;Parent=repeat_region_132;Classification=LTR/unknown;Sequence_ontology=SO:0000286;ltr_identity=0.9836;Method=structural;motif=TGCA;tsd=ACTT
LG01	LTR_retriver	target_site_duplication	21930728	21930731	?	ID=rTSD_132;Parent=repeat_region_132;Classification=LTR/unknown;Sequence_ontology=SO:0000434;ltr_identity=0.9836;Method=structural;motif=TGCA;tsd=ACTT
LG01	LTR_retriver	repeat_region	21946860	21951491	+	ID=repeat_region_133;Classification=LTR/Copia;Sequence_ontology=SO:0000657;ltr_identity=0.9927;Method=structural;motif=TGCA;tsd=GTTTT
LG01	LTR_retriver	target_site_duplication	21946860	21946864	+	ID=lTSD_133;Parent=repeat_region_133;Classification=LTR/Copia;Sequence_ontology=SO:0000434;ltr_identity=0.9927;Method=structural;motif=TGCA;tsd=GTTTT
LG01	LTR_retriver	Copia_LTR_retrotransposon	21946865	21951486	+	ID=LTRRT_133;Parent=repeat_region_133;Classification=LTR/Copia;Sequence_ontology=SO:0002264;ltr_identity=0.9927;Method=structural;motif=TGCA;tsd=GTTTT
LG01	LTR_retriver	long_terminal_repeat	21946865	21947137	+	ID=lLTR_133;Parent=repeat_region_133;Classification=LTR/Copia;Sequence_ontology=SO:0000286;ltr_identity=0.9927;Method=structural;motif=TGCA;tsd=GTTTT
LG01	LTR_retriver	long_terminal_repeat	21951214	21951486	+	ID=rLTR_133;Parent=repeat_region_133;Classification=LTR/Copia;Sequence_ontology=SO:0000286;ltr_identity=0.9927;Method=structural;motif=TGCA;tsd=GTTTT
LG01	LTR_retriver	target_site_duplication	21951487	21951491	+	ID=rTSD_133;Parent=repeat_region_133;Classification=LTR/Copia;Sequence_ontology=SO:0000434;ltr_identity=0.9927;Method=structural;motif=TGCA;tsd=GTTTT
LG01	LTR_retriver	repeat_region	24551180	24554454	?	ID=repeat_region_134;Classification=LTR/unknown;Sequence_ontology=SO:0000657;ltr_identity=0.9970;Method=structural;motif=TGCA;tsd=CAGG
LG01	LTR_retriver	target_site_duplication	24551180	24551183	?	ID=lTSD_134;Parent=repeat_region_134;Classification=LTR/unknown;Sequence_ontology=SO:0000434;ltr_identity=0.9970;Method=structural;motif=TGCA;tsd=CAGG
LG01	LTR_retriver	long_terminal_repeat	24551184	24551514	?	ID=lLTR_134;Parent=repeat_region_134;Classification=LTR/unknown;Sequence_ontology=SO:0000286;ltr_identity=0.9970;Method=structural;motif=TGCA;tsd=CAGG
LG01	LTR_retriver	LTR_retrotransposon	24551184	24554450	?	ID=LTRRT_134;Parent=repeat_region_134;Classification=LTR/unknown;Sequence_ontology=SO:0000186;ltr_identity=0.9970;Method=structural;motif=TGCA;tsd=CAGG
LG01	LTR_retriver	long_terminal_repeat	24554120	24554450	?	ID=rLTR_134;Parent=repeat_region_134;Classification=LTR/unknown;Sequence_ontology=SO:0000286;ltr_identity=0.9970;Method=structural;motif=TGCA;tsd=CAGG
LG01	LTR_retriver	target_site_duplication	24554451	24554454	?	ID=rTSD_134;Parent=repeat_region_134;Classification=LTR/unknown;Sequence_ontology=SO:0000434;ltr_identity=0.9970;Method=structural;motif=TGCA;tsd=CAGG
LG01	LTR_retriver	repeat_region	24586970	24594341	+	ID=repeat_region_135;Classification=LTR/Gypsy;Sequence_ontology=SO:0000657;ltr_identity=1.0000;Method=structural;motif=TGCA;tsd=CTAT
LG01	LTR_retriver	target_site_duplication	24586970	24586973	+	ID=lTSD_135;Parent=repeat_region_135;Classification=LTR/Gypsy;Sequence_ontology=SO:0000434;ltr_identity=1.0000;Method=structural;motif=TGCA;tsd=CTAT
LG01	LTR_retriver	Gypsy_LTR_retrotransposon	24586974	24594337	+	ID=LTRRT_135;Parent=repeat_region_135;Classification=LTR/Gypsy;Sequence_ontology=SO:0002265;ltr_identity=1.0000;Method=structural;motif=TGCA;tsd=CTAT
LG01	LTR_retriver	long_terminal_repeat	24586974	24587581	+	ID=lLTR_135;Parent=repeat_region_135;Classification=LTR/Gypsy;Sequence_ontology=SO:0000286;ltr_identity=1.0000;Method=structural;motif=TGCA;tsd=CTAT
LG01	LTR_retriver	long_terminal_repeat	24593730	24594337	+	ID=rLTR_135;Parent=repeat_region_135;Classification=LTR/Gypsy;Sequence_ontology=SO:0000286;ltr_identity=1.0000;Method=structural;motif=TGCA;tsd=CTAT
LG01	LTR_retriver	target_site_duplication	24594338	24594341	+	ID=rTSD_135;Parent=repeat_region_135;Classification=LTR/Gypsy;Sequence_ontology=SO:0000434;ltr_identity=1.0000;Method=structural;motif=TGCA;tsd=CTAT
LG01	LTR_retriver	repeat_region	24645557	24649652	?	ID=repeat_region_136;Classification=LTR/unknown;Sequence_ontology=SO:0000657;ltr_identity=0.9783;Method=structural;motif=TATA;tsd=GTACT
LG01	LTR_retriver	target_site_duplication	24645557	24645561	?	ID=lTSD_136;Parent=repeat_region_136;Classification=LTR/unknown;Sequence_ontology=SO:0000434;ltr_identity=0.9783;Method=structural;motif=TATA;tsd=GTACT
LG01	LTR_retriver	long_terminal_repeat	24645562	24645790	?	ID=lLTR_136;Parent=repeat_region_136;Classification=LTR/unknown;Sequence_ontology=SO:0000286;ltr_identity=0.9783;Method=structural;motif=TATA;tsd=GTACT
LG01	LTR_retriver	LTR_retrotransposon	24645562	24649647	?	ID=LTRRT_136;Parent=repeat_region_136;Classification=LTR/unknown;Sequence_ontology=SO:0000186;ltr_identity=0.9783;Method=structural;motif=TATA;tsd=GTACT
LG01	LTR_retriver	long_terminal_repeat	24649419	24649647	?	ID=rLTR_136;Parent=repeat_region_136;Classification=LTR/unknown;Sequence_ontology=SO:0000286;ltr_identity=0.9783;Method=structural;motif=TATA;tsd=GTACT
LG01	LTR_retriver	target_site_duplication	24649648	24649652	?	ID=rTSD_136;Parent=repeat_region_136;Classification=LTR/unknown;Sequence_ontology=SO:0000434;ltr_identity=0.9783;Method=structural;motif=TATA;tsd=GTACT
LG01	LTR_retriver	repeat_region	25194898	25199336	?	ID=repeat_region_137;Classification=LTR/unknown;Sequence_ontology=SO:0000657;ltr_identity=0.9902;Method=structural;motif=TGCA;tsd=AAGT
LG01	LTR_retriver	target_site_duplication	25194898	25194901	?	ID=lTSD_137;Parent=repeat_region_137;Classification=LTR/unknown;Sequence_ontology=SO:0000434;ltr_identity=0.9902;Method=structural;motif=TGCA;tsd=AAGT
LG01	LTR_retriver	long_terminal_repeat	25194902	25195511	?	ID=lLTR_137;Parent=repeat_region_137;Classification=LTR/unknown;Sequence_ontology=SO:0000286;ltr_identity=0.9902;Method=structural;motif=TGCA;tsd=AAGT
LG01	LTR_retriver	LTR_retrotransposon	25194902	25199332	?	ID=LTRRT_137;Parent=repeat_region_137;Classification=LTR/unknown;Sequence_ontology=SO:0000186;ltr_identity=0.9902;Method=structural;motif=TGCA;tsd=AAGT
LG01	LTR_retriver	long_terminal_repeat	25198722	25199332	?	ID=rLTR_137;Parent=repeat_region_137;Classification=LTR/unknown;Sequence_ontology=SO:0000286;ltr_identity=0.9902;Method=structural;motif=TGCA;tsd=AAGT
LG01	LTR_retriver	target_site_duplication	25199333	25199336	?	ID=rTSD_137;Parent=repeat_region_137;Classification=LTR/unknown;Sequence_ontology=SO:0000434;ltr_identity=0.9902;Method=structural;motif=TGCA;tsd=AAGT
LG01	LTR_retriver	repeat_region	26474667	26489091	+	ID=repeat_region_138;Classification=LTR/Gypsy;Sequence_ontology=SO:0000657;ltr_identity=1.0000;Method=structural;motif=TGCA;tsd=GGGAC
LG01	LTR_retriver	target_site_duplication	26474667	26474671	+	ID=lTSD_138;Parent=repeat_region_138;Classification=LTR/Gypsy;Sequence_ontology=SO:0000434;ltr_identity=1.0000;Method=structural;motif=TGCA;tsd=GGGAC
LG01	LTR_retriver	Gypsy_LTR_retrotransposon	26474672	26489086	+	ID=LTRRT_138;Parent=repeat_region_138;Classification=LTR/Gypsy;Sequence_ontology=SO:0002265;ltr_identity=1.0000;Method=structural;motif=TGCA;tsd=GGGAC
LG01	LTR_retriver	long_terminal_repeat	26474672	26475147	+	ID=lLTR_138;Parent=repeat_region_138;Classification=LTR/Gypsy;Sequence_ontology=SO:0000286;ltr_identity=1.0000;Method=structural;motif=TGCA;tsd=GGGAC
LG01	LTR_retriver	long_terminal_repeat	26488611	26489086	+	ID=rLTR_138;Parent=repeat_region_138;Classification=LTR/Gypsy;Sequence_ontology=SO:0000286;ltr_identity=1.0000;Method=structural;motif=TGCA;tsd=GGGAC
LG01	LTR_retriver	target_site_duplication	26489087	26489091	+	ID=rTSD_138;Parent=repeat_region_138;Classification=LTR/Gypsy;Sequence_ontology=SO:0000434;ltr_identity=1.0000;Method=structural;motif=TGCA;tsd=GGGAC
LG01	LTR_retriver	repeat_region	28193228	28198763	+	ID=repeat_region_139;Classification=LTR/Gypsy;Sequence_ontology=SO:0000657;ltr_identity=0.9728;Method=structural;motif=TGCA;tsd=CCAAA
LG01	LTR_retriver	target_site_duplication	28193228	28193232	+	ID=lTSD_139;Parent=repeat_region_139;Classification=LTR/Gypsy;Sequence_ontology=SO:0000434;ltr_identity=0.9728;Method=structural;motif=TGCA;tsd=CCAAA
LG01	LTR_retriver	Gypsy_LTR_retrotransposon	28193233	28198758	+	ID=LTRRT_139;Parent=repeat_region_139;Classification=LTR/Gypsy;Sequence_ontology=SO:0002265;ltr_identity=0.9728;Method=structural;motif=TGCA;tsd=CCAAA
LG01	LTR_retriver	long_terminal_repeat	28193233	28193563	+	ID=lLTR_139;Parent=repeat_region_139;Classification=LTR/Gypsy;Sequence_ontology=SO:0000286;ltr_identity=0.9728;Method=structural;motif=TGCA;tsd=CCAAA
LG01	LTR_retriver	long_terminal_repeat	28198428	28198758	+	ID=rLTR_139;Parent=repeat_region_139;Classification=LTR/Gypsy;Sequence_ontology=SO:0000286;ltr_identity=0.9728;Method=structural;motif=TGCA;tsd=CCAAA
LG01	LTR_retriver	target_site_duplication	28198759	28198763	+	ID=rTSD_139;Parent=repeat_region_139;Classification=LTR/Gypsy;Sequence_ontology=SO:0000434;ltr_identity=0.9728;Method=structural;motif=TGCA;tsd=CCAAA
LG01	LTR_retriver	repeat_region	29124127	29128769	-	ID=repeat_region_140;Classification=LTR/Gypsy;Sequence_ontology=SO:0000657;ltr_identity=0.9952;Method=structural;motif=TGCA;tsd=GGAAG
LG01	LTR_retriver	target_site_duplication	29124127	29124131	-	ID=lTSD_140;Parent=repeat_region_140;Classification=LTR/Gypsy;Sequence_ontology=SO:0000434;ltr_identity=0.9952;Method=structural;motif=TGCA;tsd=GGAAG
LG01	LTR_retriver	Gypsy_LTR_retrotransposon	29124132	29128764	-	ID=LTRRT_140;Parent=repeat_region_140;Classification=LTR/Gypsy;Sequence_ontology=SO:0002265;ltr_identity=0.9952;Method=structural;motif=TGCA;tsd=GGAAG
LG01	LTR_retriver	long_terminal_repeat	29124132	29124341	-	ID=lLTR_140;Parent=repeat_region_140;Classification=LTR/Gypsy;Sequence_ontology=SO:0000286;ltr_identity=0.9952;Method=structural;motif=TGCA;tsd=GGAAG
LG01	LTR_retriver	long_terminal_repeat	29128555	29128764	-	ID=rLTR_140;Parent=repeat_region_140;Classification=LTR/Gypsy;Sequence_ontology=SO:0000286;ltr_identity=0.9952;Method=structural;motif=TGCA;tsd=GGAAG
LG01	LTR_retriver	target_site_duplication	29128765	29128769	-	ID=rTSD_140;Parent=repeat_region_140;Classification=LTR/Gypsy;Sequence_ontology=SO:0000434;ltr_identity=0.9952;Method=structural;motif=TGCA;tsd=GGAAG
LG01	LTR_retriver	repeat_region	29417394	29425339	+	ID=repeat_region_141;Classification=LTR/Gypsy;Sequence_ontology=SO:0000657;ltr_identity=0.9981;Method=structural;motif=TGCA;tsd=GGTT
LG01	LTR_retriver	target_site_duplication	29417394	29417397	+	ID=lTSD_141;Parent=repeat_region_141;Classification=LTR/Gypsy;Sequence_ontology=SO:0000434;ltr_identity=0.9981;Method=structural;motif=TGCA;tsd=GGTT
LG01	LTR_retriver	Gypsy_LTR_retrotransposon	29417398	29425335	+	ID=LTRRT_141;Parent=repeat_region_141;Classification=LTR/Gypsy;Sequence_ontology=SO:0002265;ltr_identity=0.9981;Method=structural;motif=TGCA;tsd=GGTT
LG01	LTR_retriver	long_terminal_repeat	29417398	29417919	+	ID=lLTR_141;Parent=repeat_region_141;Classification=LTR/Gypsy;Sequence_ontology=SO:0000286;ltr_identity=0.9981;Method=structural;motif=TGCA;tsd=GGTT
LG01	LTR_retriver	long_terminal_repeat	29424814	29425335	+	ID=rLTR_141;Parent=repeat_region_141;Classification=LTR/Gypsy;Sequence_ontology=SO:0000286;ltr_identity=0.9981;Method=structural;motif=TGCA;tsd=GGTT
LG01	LTR_retriver	target_site_duplication	29425336	29425339	+	ID=rTSD_141;Parent=repeat_region_141;Classification=LTR/Gypsy;Sequence_ontology=SO:0000434;ltr_identity=0.9981;Method=structural;motif=TGCA;tsd=GGTT
LG01	LTR_retriver	repeat_region	29505630	29514507	-	ID=repeat_region_142;Classification=LTR/Gypsy;Sequence_ontology=SO:0000657;ltr_identity=0.9972;Method=structural;motif=TGCA;tsd=ACAC
LG01	LTR_retriver	target_site_duplication	29505630	29505633	-	ID=lTSD_142;Parent=repeat_region_142;Classification=LTR/Gypsy;Sequence_ontology=SO:0000434;ltr_identity=0.9972;Method=structural;motif=TGCA;tsd=ACAC
LG01	LTR_retriver	Gypsy_LTR_retrotransposon	29505634	29514503	-	ID=LTRRT_142;Parent=repeat_region_142;Classification=LTR/Gypsy;Sequence_ontology=SO:0002265;ltr_identity=0.9972;Method=structural;motif=TGCA;tsd=ACAC
LG01	LTR_retriver	long_terminal_repeat	29505634	29505990	-	ID=lLTR_142;Parent=repeat_region_142;Classification=LTR/Gypsy;Sequence_ontology=SO:0000286;ltr_identity=0.9972;Method=structural;motif=TGCA;tsd=ACAC
LG01	LTR_retriver	long_terminal_repeat	29514147	29514503	-	ID=rLTR_142;Parent=repeat_region_142;Classification=LTR/Gypsy;Sequence_ontology=SO:0000286;ltr_identity=0.9972;Method=structural;motif=TGCA;tsd=ACAC
LG01	LTR_retriver	target_site_duplication	29514504	29514507	-	ID=rTSD_142;Parent=repeat_region_142;Classification=LTR/Gypsy;Sequence_ontology=SO:0000434;ltr_identity=0.9972;Method=structural;motif=TGCA;tsd=ACAC
LG01	LTR_retriver	repeat_region	29782818	29789645	+	ID=repeat_region_143;Classification=LTR/Gypsy;Sequence_ontology=SO:0000657;ltr_identity=1.0000;Method=structural;motif=TGCA;tsd=AACCG
LG01	LTR_retriver	target_site_duplication	29782818	29782822	+	ID=lTSD_143;Parent=repeat_region_143;Classification=LTR/Gypsy;Sequence_ontology=SO:0000434;ltr_identity=1.0000;Method=structural;motif=TGCA;tsd=AACCG
LG01	LTR_retriver	Gypsy_LTR_retrotransposon	29782823	29789640	+	ID=LTRRT_143;Parent=repeat_region_143;Classification=LTR/Gypsy;Sequence_ontology=SO:0002265;ltr_identity=1.0000;Method=structural;motif=TGCA;tsd=AACCG
LG01	LTR_retriver	long_terminal_repeat	29782823	29783341	+	ID=lLTR_143;Parent=repeat_region_143;Classification=LTR/Gypsy;Sequence_ontology=SO:0000286;ltr_identity=1.0000;Method=structural;motif=TGCA;tsd=AACCG
LG01	LTR_retriver	long_terminal_repeat	29789122	29789640	+	ID=rLTR_143;Parent=repeat_region_143;Classification=LTR/Gypsy;Sequence_ontology=SO:0000286;ltr_identity=1.0000;Method=structural;motif=TGCA;tsd=AACCG
LG01	LTR_retriver	target_site_duplication	29789641	29789645	+	ID=rTSD_143;Parent=repeat_region_143;Classification=LTR/Gypsy;Sequence_ontology=SO:0000434;ltr_identity=1.0000;Method=structural;motif=TGCA;tsd=AACCG
LG01	LTR_retriver	repeat_region	30058117	30062732	-	ID=repeat_region_144;Classification=LTR/Gypsy;Sequence_ontology=SO:0000657;ltr_identity=1.0000;Method=structural;motif=TGCA;tsd=CACA
LG01	LTR_retriver	target_site_duplication	30058117	30058120	-	ID=lTSD_144;Parent=repeat_region_144;Classification=LTR/Gypsy;Sequence_ontology=SO:0000434;ltr_identity=1.0000;Method=structural;motif=TGCA;tsd=CACA
LG01	LTR_retriver	Gypsy_LTR_retrotransposon	30058121	30062728	-	ID=LTRRT_144;Parent=repeat_region_144;Classification=LTR/Gypsy;Sequence_ontology=SO:0002265;ltr_identity=1.0000;Method=structural;motif=TGCA;tsd=CACA
LG01	LTR_retriver	long_terminal_repeat	30058121	30058396	-	ID=lLTR_144;Parent=repeat_region_144;Classification=LTR/Gypsy;Sequence_ontology=SO:0000286;ltr_identity=1.0000;Method=structural;motif=TGCA;tsd=CACA
LG01	LTR_retriver	long_terminal_repeat	30062453	30062728	-	ID=rLTR_144;Parent=repeat_region_144;Classification=LTR/Gypsy;Sequence_ontology=SO:0000286;ltr_identity=1.0000;Method=structural;motif=TGCA;tsd=CACA
LG01	LTR_retriver	target_site_duplication	30062729	30062732	-	ID=rTSD_144;Parent=repeat_region_144;Classification=LTR/Gypsy;Sequence_ontology=SO:0000434;ltr_identity=1.0000;Method=structural;motif=TGCA;tsd=CACA
LG01	LTR_retriver	repeat_region	30109344	30118239	+	ID=repeat_region_145;Classification=LTR/Gypsy;Sequence_ontology=SO:0000657;ltr_identity=1.0000;Method=structural;motif=TGCA;tsd=ATAA
LG01	LTR_retriver	target_site_duplication	30109344	30109347	+	ID=lTSD_145;Parent=repeat_region_145;Classification=LTR/Gypsy;Sequence_ontology=SO:0000434;ltr_identity=1.0000;Method=structural;motif=TGCA;tsd=ATAA
LG01	LTR_retriver	Gypsy_LTR_retrotransposon	30109348	30118235	+	ID=LTRRT_145;Parent=repeat_region_145;Classification=LTR/Gypsy;Sequence_ontology=SO:0002265;ltr_identity=1.0000;Method=structural;motif=TGCA;tsd=ATAA
LG01	LTR_retriver	long_terminal_repeat	30109348	30109656	+	ID=lLTR_145;Parent=repeat_region_145;Classification=LTR/Gypsy;Sequence_ontology=SO:0000286;ltr_identity=1.0000;Method=structural;motif=TGCA;tsd=ATAA
LG01	LTR_retriver	long_terminal_repeat	30117927	30118235	+	ID=rLTR_145;Parent=repeat_region_145;Classification=LTR/Gypsy;Sequence_ontology=SO:0000286;ltr_identity=1.0000;Method=structural;motif=TGCA;tsd=ATAA
LG01	LTR_retriver	target_site_duplication	30118236	30118239	+	ID=rTSD_145;Parent=repeat_region_145;Classification=LTR/Gypsy;Sequence_ontology=SO:0000434;ltr_identity=1.0000;Method=structural;motif=TGCA;tsd=ATAA
LG01	LTR_retriver	repeat_region	31134198	31142314	?	ID=repeat_region_146;Classification=LTR/unknown;Sequence_ontology=SO:0000657;ltr_identity=0.9808;Method=structural;motif=TGCA;tsd=CTCG
LG01	LTR_retriver	target_site_duplication	31134198	31134201	?	ID=lTSD_146;Parent=repeat_region_146;Classification=LTR/unknown;Sequence_ontology=SO:0000434;ltr_identity=0.9808;Method=structural;motif=TGCA;tsd=CTCG
LG01	LTR_retriver	long_terminal_repeat	31134202	31134461	?	ID=lLTR_146;Parent=repeat_region_146;Classification=LTR/unknown;Sequence_ontology=SO:0000286;ltr_identity=0.9808;Method=structural;motif=TGCA;tsd=CTCG
LG01	LTR_retriver	LTR_retrotransposon	31134202	31142310	?	ID=LTRRT_146;Parent=repeat_region_146;Classification=LTR/unknown;Sequence_ontology=SO:0000186;ltr_identity=0.9808;Method=structural;motif=TGCA;tsd=CTCG
LG01	LTR_retriver	long_terminal_repeat	31142051	31142310	?	ID=rLTR_146;Parent=repeat_region_146;Classification=LTR/unknown;Sequence_ontology=SO:0000286;ltr_identity=0.9808;Method=structural;motif=TGCA;tsd=CTCG
LG01	LTR_retriver	target_site_duplication	31142311	31142314	?	ID=rTSD_146;Parent=repeat_region_146;Classification=LTR/unknown;Sequence_ontology=SO:0000434;ltr_identity=0.9808;Method=structural;motif=TGCA;tsd=CTCG
LG01	LTR_retriver	repeat_region	31901753	31904880	?	ID=repeat_region_147;Classification=LTR/unknown;Sequence_ontology=SO:0000657;ltr_identity=0.9989;Method=structural;motif=TGCA;tsd=ACTC
LG01	LTR_retriver	target_site_duplication	31901753	31901756	?	ID=lTSD_147;Parent=repeat_region_147;Classification=LTR/unknown;Sequence_ontology=SO:0000434;ltr_identity=0.9989;Method=structural;motif=TGCA;tsd=ACTC
LG01	LTR_retriver	long_terminal_repeat	31901757	31902683	?	ID=lLTR_147;Parent=repeat_region_147;Classification=LTR/unknown;Sequence_ontology=SO:0000286;ltr_identity=0.9989;Method=structural;motif=TGCA;tsd=ACTC
LG01	LTR_retriver	LTR_retrotransposon	31901757	31904876	?	ID=LTRRT_147;Parent=repeat_region_147;Classification=LTR/unknown;Sequence_ontology=SO:0000186;ltr_identity=0.9989;Method=structural;motif=TGCA;tsd=ACTC
LG01	LTR_retriver	long_terminal_repeat	31903950	31904876	?	ID=rLTR_147;Parent=repeat_region_147;Classification=LTR/unknown;Sequence_ontology=SO:0000286;ltr_identity=0.9989;Method=structural;motif=TGCA;tsd=ACTC
LG01	LTR_retriver	target_site_duplication	31904877	31904880	?	ID=rTSD_147;Parent=repeat_region_147;Classification=LTR/unknown;Sequence_ontology=SO:0000434;ltr_identity=0.9989;Method=structural;motif=TGCA;tsd=ACTC
LG01	LTR_retriver	repeat_region	34982850	34984389	+	ID=repeat_region_148;Classification=LTR/Gypsy;Sequence_ontology=SO:0000657;ltr_identity=0.9015;Method=structural;motif=TGCA;tsd=GTATC
LG01	LTR_retriver	target_site_duplication	34982850	34982854	+	ID=lTSD_148;Parent=repeat_region_148;Classification=LTR/Gypsy;Sequence_ontology=SO:0000434;ltr_identity=0.9015;Method=structural;motif=TGCA;tsd=GTATC
LG01	LTR_retriver	Gypsy_LTR_retrotransposon	34982855	34984384	+	ID=LTRRT_148;Parent=repeat_region_148;Classification=LTR/Gypsy;Sequence_ontology=SO:0002265;ltr_identity=0.9015;Method=structural;motif=TGCA;tsd=GTATC
LG01	LTR_retriver	long_terminal_repeat	34982855	34982986	+	ID=lLTR_148;Parent=repeat_region_148;Classification=LTR/Gypsy;Sequence_ontology=SO:0000286;ltr_identity=0.9015;Method=structural;motif=TGCA;tsd=GTATC
LG01	LTR_retriver	long_terminal_repeat	34984253	34984384	+	ID=rLTR_148;Parent=repeat_region_148;Classification=LTR/Gypsy;Sequence_ontology=SO:0000286;ltr_identity=0.9015;Method=structural;motif=TGCA;tsd=GTATC
LG01	LTR_retriver	target_site_duplication	34984385	34984389	+	ID=rTSD_148;Parent=repeat_region_148;Classification=LTR/Gypsy;Sequence_ontology=SO:0000434;ltr_identity=0.9015;Method=structural;motif=TGCA;tsd=GTATC
LG01	LTR_retriver	repeat_region	35047012	35055908	+	ID=repeat_region_149;Classification=LTR/Gypsy;Sequence_ontology=SO:0000657;ltr_identity=0.9935;Method=structural;motif=TGCA;tsd=AGAC
LG01	LTR_retriver	target_site_duplication	35047012	35047015	+	ID=lTSD_149;Parent=repeat_region_149;Classification=LTR/Gypsy;Sequence_ontology=SO:0000434;ltr_identity=0.9935;Method=structural;motif=TGCA;tsd=AGAC
LG01	LTR_retriver	Gypsy_LTR_retrotransposon	35047016	35055904	+	ID=LTRRT_149;Parent=repeat_region_149;Classification=LTR/Gypsy;Sequence_ontology=SO:0002265;ltr_identity=0.9935;Method=structural;motif=TGCA;tsd=AGAC
LG01	LTR_retriver	long_terminal_repeat	35047016	35047324	+	ID=lLTR_149;Parent=repeat_region_149;Classification=LTR/Gypsy;Sequence_ontology=SO:0000286;ltr_identity=0.9935;Method=structural;motif=TGCA;tsd=AGAC
LG01	LTR_retriver	long_terminal_repeat	35055596	35055904	+	ID=rLTR_149;Parent=repeat_region_149;Classification=LTR/Gypsy;Sequence_ontology=SO:0000286;ltr_identity=0.9935;Method=structural;motif=TGCA;tsd=AGAC
LG01	LTR_retriver	target_site_duplication	35055905	35055908	+	ID=rTSD_149;Parent=repeat_region_149;Classification=LTR/Gypsy;Sequence_ontology=SO:0000434;ltr_identity=0.9935;Method=structural;motif=TGCA;tsd=AGAC
LG01	LTR_retriver	repeat_region	35207070	35214769	+	ID=repeat_region_150;Classification=LTR/Gypsy;Sequence_ontology=SO:0000657;ltr_identity=1.0000;Method=structural;motif=TGCA;tsd=CAGAT
LG01	LTR_retriver	target_site_duplication	35207070	35207074	+	ID=lTSD_150;Parent=repeat_region_150;Classification=LTR/Gypsy;Sequence_ontology=SO:0000434;ltr_identity=1.0000;Method=structural;motif=TGCA;tsd=CAGAT
LG01	LTR_retriver	Gypsy_LTR_retrotransposon	35207075	35214764	+	ID=LTRRT_150;Parent=repeat_region_150;Classification=LTR/Gypsy;Sequence_ontology=SO:0002265;ltr_identity=1.0000;Method=structural;motif=TGCA;tsd=CAGAT
LG01	LTR_retriver	long_terminal_repeat	35207075	35208079	+	ID=lLTR_150;Parent=repeat_region_150;Classification=LTR/Gypsy;Sequence_ontology=SO:0000286;ltr_identity=1.0000;Method=structural;motif=TGCA;tsd=CAGAT
LG01	LTR_retriver	long_terminal_repeat	35213760	35214764	+	ID=rLTR_150;Parent=repeat_region_150;Classification=LTR/Gypsy;Sequence_ontology=SO:0000286;ltr_identity=1.0000;Method=structural;motif=TGCA;tsd=CAGAT
LG01	LTR_retriver	target_site_duplication	35214765	35214769	+	ID=rTSD_150;Parent=repeat_region_150;Classification=LTR/Gypsy;Sequence_ontology=SO:0000434;ltr_identity=1.0000;Method=structural;motif=TGCA;tsd=CAGAT
LG01	LTR_retriver	repeat_region	35989445	35995872	+	ID=repeat_region_151;Classification=LTR/Gypsy;Sequence_ontology=SO:0000657;ltr_identity=1.0000;Method=structural;motif=TGCA;tsd=GTTGT
LG01	LTR_retriver	target_site_duplication	35989445	35989449	+	ID=lTSD_151;Parent=repeat_region_151;Classification=LTR/Gypsy;Sequence_ontology=SO:0000434;ltr_identity=1.0000;Method=structural;motif=TGCA;tsd=GTTGT
LG01	LTR_retriver	Gypsy_LTR_retrotransposon	35989450	35995867	+	ID=LTRRT_151;Parent=repeat_region_151;Classification=LTR/Gypsy;Sequence_ontology=SO:0002265;ltr_identity=1.0000;Method=structural;motif=TGCA;tsd=GTTGT
LG01	LTR_retriver	long_terminal_repeat	35989450	35989680	+	ID=lLTR_151;Parent=repeat_region_151;Classification=LTR/Gypsy;Sequence_ontology=SO:0000286;ltr_identity=1.0000;Method=structural;motif=TGCA;tsd=GTTGT
LG01	LTR_retriver	long_terminal_repeat	35995637	35995867	+	ID=rLTR_151;Parent=repeat_region_151;Classification=LTR/Gypsy;Sequence_ontology=SO:0000286;ltr_identity=1.0000;Method=structural;motif=TGCA;tsd=GTTGT
LG01	LTR_retriver	target_site_duplication	35995868	35995872	+	ID=rTSD_151;Parent=repeat_region_151;Classification=LTR/Gypsy;Sequence_ontology=SO:0000434;ltr_identity=1.0000;Method=structural;motif=TGCA;tsd=GTTGT
LG01	LTR_retriver	repeat_region	37611546	37616970	?	ID=repeat_region_152;Classification=LTR/unknown;Sequence_ontology=SO:0000657;ltr_identity=1.0000;Method=structural;motif=TGCA;tsd=TCGG
LG01	LTR_retriver	target_site_duplication	37611546	37611549	?	ID=lTSD_152;Parent=repeat_region_152;Classification=LTR/unknown;Sequence_ontology=SO:0000434;ltr_identity=1.0000;Method=structural;motif=TGCA;tsd=TCGG
LG01	LTR_retriver	long_terminal_repeat	37611550	37611860	?	ID=lLTR_152;Parent=repeat_region_152;Classification=LTR/unknown;Sequence_ontology=SO:0000286;ltr_identity=1.0000;Method=structural;motif=TGCA;tsd=TCGG
LG01	LTR_retriver	LTR_retrotransposon	37611550	37616966	?	ID=LTRRT_152;Parent=repeat_region_152;Classification=LTR/unknown;Sequence_ontology=SO:0000186;ltr_identity=1.0000;Method=structural;motif=TGCA;tsd=TCGG
LG01	LTR_retriver	long_terminal_repeat	37616656	37616966	?	ID=rLTR_152;Parent=repeat_region_152;Classification=LTR/unknown;Sequence_ontology=SO:0000286;ltr_identity=1.0000;Method=structural;motif=TGCA;tsd=TCGG
LG01	LTR_retriver	target_site_duplication	37616967	37616970	?	ID=rTSD_152;Parent=repeat_region_152;Classification=LTR/unknown;Sequence_ontology=SO:0000434;ltr_identity=1.0000;Method=structural;motif=TGCA;tsd=TCGG
LG01	LTR_retriver	repeat_region	37862054	37869757	+	ID=repeat_region_153;Classification=LTR/Gypsy;Sequence_ontology=SO:0000657;ltr_identity=1.0000;Method=structural;motif=TGCA;tsd=GTCAG
LG01	LTR_retriver	target_site_duplication	37862054	37862058	+	ID=lTSD_153;Parent=repeat_region_153;Classification=LTR/Gypsy;Sequence_ontology=SO:0000434;ltr_identity=1.0000;Method=structural;motif=TGCA;tsd=GTCAG
LG01	LTR_retriver	Gypsy_LTR_retrotransposon	37862059	37869752	+	ID=LTRRT_153;Parent=repeat_region_153;Classification=LTR/Gypsy;Sequence_ontology=SO:0002265;ltr_identity=1.0000;Method=structural;motif=TGCA;tsd=GTCAG
LG01	LTR_retriver	long_terminal_repeat	37862059	37863065	+	ID=lLTR_153;Parent=repeat_region_153;Classification=LTR/Gypsy;Sequence_ontology=SO:0000286;ltr_identity=1.0000;Method=structural;motif=TGCA;tsd=GTCAG
LG01	LTR_retriver	long_terminal_repeat	37868746	37869752	+	ID=rLTR_153;Parent=repeat_region_153;Classification=LTR/Gypsy;Sequence_ontology=SO:0000286;ltr_identity=1.0000;Method=structural;motif=TGCA;tsd=GTCAG
LG01	LTR_retriver	target_site_duplication	37869753	37869757	+	ID=rTSD_153;Parent=repeat_region_153;Classification=LTR/Gypsy;Sequence_ontology=SO:0000434;ltr_identity=1.0000;Method=structural;motif=TGCA;tsd=GTCAG
LG01	LTR_retriver	repeat_region	41044939	41052082	-	ID=repeat_region_154;Classification=LTR/Gypsy;Sequence_ontology=SO:0000657;ltr_identity=0.9963;Method=structural;motif=TGCA;tsd=GGCTG
LG01	LTR_retriver	target_site_duplication	41044939	41044943	-	ID=lTSD_154;Parent=repeat_region_154;Classification=LTR/Gypsy;Sequence_ontology=SO:0000434;ltr_identity=0.9963;Method=structural;motif=TGCA;tsd=GGCTG
LG01	LTR_retriver	Gypsy_LTR_retrotransposon	41044944	41052077	-	ID=LTRRT_154;Parent=repeat_region_154;Classification=LTR/Gypsy;Sequence_ontology=SO:0002265;ltr_identity=0.9963;Method=structural;motif=TGCA;tsd=GGCTG
LG01	LTR_retriver	long_terminal_repeat	41044944	41045485	-	ID=lLTR_154;Parent=repeat_region_154;Classification=LTR/Gypsy;Sequence_ontology=SO:0000286;ltr_identity=0.9963;Method=structural;motif=TGCA;tsd=GGCTG
LG01	LTR_retriver	long_terminal_repeat	41051536	41052077	-	ID=rLTR_154;Parent=repeat_region_154;Classification=LTR/Gypsy;Sequence_ontology=SO:0000286;ltr_identity=0.9963;Method=structural;motif=TGCA;tsd=GGCTG
LG01	LTR_retriver	target_site_duplication	41052078	41052082	-	ID=rTSD_154;Parent=repeat_region_154;Classification=LTR/Gypsy;Sequence_ontology=SO:0000434;ltr_identity=0.9963;Method=structural;motif=TGCA;tsd=GGCTG
LG01	LTR_retriver	repeat_region	41173919	41178185	?	ID=repeat_region_155;Classification=LTR/unknown;Sequence_ontology=SO:0000657;ltr_identity=0.9755;Method=structural;motif=TGCA;tsd=CCGT
LG01	LTR_retriver	target_site_duplication	41173919	41173922	?	ID=lTSD_155;Parent=repeat_region_155;Classification=LTR/unknown;Sequence_ontology=SO:0000434;ltr_identity=0.9755;Method=structural;motif=TGCA;tsd=CCGT
LG01	LTR_retriver	long_terminal_repeat	41173923	41174453	?	ID=lLTR_155;Parent=repeat_region_155;Classification=LTR/unknown;Sequence_ontology=SO:0000286;ltr_identity=0.9755;Method=structural;motif=TGCA;tsd=CCGT
LG01	LTR_retriver	LTR_retrotransposon	41173923	41178181	?	ID=LTRRT_155;Parent=repeat_region_155;Classification=LTR/unknown;Sequence_ontology=SO:0000186;ltr_identity=0.9755;Method=structural;motif=TGCA;tsd=CCGT
LG01	LTR_retriver	long_terminal_repeat	41177648	41178181	?	ID=rLTR_155;Parent=repeat_region_155;Classification=LTR/unknown;Sequence_ontology=SO:0000286;ltr_identity=0.9755;Method=structural;motif=TGCA;tsd=CCGT
LG01	LTR_retriver	target_site_duplication	41178182	41178185	?	ID=rTSD_155;Parent=repeat_region_155;Classification=LTR/unknown;Sequence_ontology=SO:0000434;ltr_identity=0.9755;Method=structural;motif=TGCA;tsd=CCGT
LG01	LTR_retriver	repeat_region	41933277	41940591	-	ID=repeat_region_156;Classification=LTR/Gypsy;Sequence_ontology=SO:0000657;ltr_identity=0.9933;Method=structural;motif=TGCA;tsd=ACAT
LG01	LTR_retriver	target_site_duplication	41933277	41933280	-	ID=lTSD_156;Parent=repeat_region_156;Classification=LTR/Gypsy;Sequence_ontology=SO:0000434;ltr_identity=0.9933;Method=structural;motif=TGCA;tsd=ACAT
LG01	LTR_retriver	Gypsy_LTR_retrotransposon	41933281	41940587	-	ID=LTRRT_156;Parent=repeat_region_156;Classification=LTR/Gypsy;Sequence_ontology=SO:0002265;ltr_identity=0.9933;Method=structural;motif=TGCA;tsd=ACAT
LG01	LTR_retriver	long_terminal_repeat	41933281	41933877	-	ID=lLTR_156;Parent=repeat_region_156;Classification=LTR/Gypsy;Sequence_ontology=SO:0000286;ltr_identity=0.9933;Method=structural;motif=TGCA;tsd=ACAT
LG01	LTR_retriver	long_terminal_repeat	41939990	41940587	-	ID=rLTR_156;Parent=repeat_region_156;Classification=LTR/Gypsy;Sequence_ontology=SO:0000286;ltr_identity=0.9933;Method=structural;motif=TGCA;tsd=ACAT
LG01	LTR_retriver	target_site_duplication	41940588	41940591	-	ID=rTSD_156;Parent=repeat_region_156;Classification=LTR/Gypsy;Sequence_ontology=SO:0000434;ltr_identity=0.9933;Method=structural;motif=TGCA;tsd=ACAT
LG01	LTR_retriver	repeat_region	42305337	42309597	-	ID=repeat_region_157;Classification=LTR/Gypsy;Sequence_ontology=SO:0000657;ltr_identity=1.0000;Method=structural;motif=TGCA;tsd=TATAT
LG01	LTR_retriver	target_site_duplication	42305337	42305341	-	ID=lTSD_157;Parent=repeat_region_157;Classification=LTR/Gypsy;Sequence_ontology=SO:0000434;ltr_identity=1.0000;Method=structural;motif=TGCA;tsd=TATAT
LG01	LTR_retriver	Gypsy_LTR_retrotransposon	42305342	42309592	-	ID=LTRRT_157;Parent=repeat_region_157;Classification=LTR/Gypsy;Sequence_ontology=SO:0002265;ltr_identity=1.0000;Method=structural;motif=TGCA;tsd=TATAT
LG01	LTR_retriver	long_terminal_repeat	42305342	42305817	-	ID=lLTR_157;Parent=repeat_region_157;Classification=LTR/Gypsy;Sequence_ontology=SO:0000286;ltr_identity=1.0000;Method=structural;motif=TGCA;tsd=TATAT
LG01	LTR_retriver	long_terminal_repeat	42309117	42309592	-	ID=rLTR_157;Parent=repeat_region_157;Classification=LTR/Gypsy;Sequence_ontology=SO:0000286;ltr_identity=1.0000;Method=structural;motif=TGCA;tsd=TATAT
LG01	LTR_retriver	target_site_duplication	42309593	42309597	-	ID=rTSD_157;Parent=repeat_region_157;Classification=LTR/Gypsy;Sequence_ontology=SO:0000434;ltr_identity=1.0000;Method=structural;motif=TGCA;tsd=TATAT
LG01	LTR_retriver	repeat_region	42573217	42577651	?	ID=repeat_region_158;Classification=LTR/unknown;Sequence_ontology=SO:0000657;ltr_identity=1.0000;Method=structural;motif=TGCA;tsd=ATCT
LG01	LTR_retriver	target_site_duplication	42573217	42573220	?	ID=lTSD_158;Parent=repeat_region_158;Classification=LTR/unknown;Sequence_ontology=SO:0000434;ltr_identity=1.0000;Method=structural;motif=TGCA;tsd=ATCT
LG01	LTR_retriver	long_terminal_repeat	42573221	42573826	?	ID=lLTR_158;Parent=repeat_region_158;Classification=LTR/unknown;Sequence_ontology=SO:0000286;ltr_identity=1.0000;Method=structural;motif=TGCA;tsd=ATCT
LG01	LTR_retriver	LTR_retrotransposon	42573221	42577647	?	ID=LTRRT_158;Parent=repeat_region_158;Classification=LTR/unknown;Sequence_ontology=SO:0000186;ltr_identity=1.0000;Method=structural;motif=TGCA;tsd=ATCT
LG01	LTR_retriver	long_terminal_repeat	42577042	42577647	?	ID=rLTR_158;Parent=repeat_region_158;Classification=LTR/unknown;Sequence_ontology=SO:0000286;ltr_identity=1.0000;Method=structural;motif=TGCA;tsd=ATCT
LG01	LTR_retriver	target_site_duplication	42577648	42577651	?	ID=rTSD_158;Parent=repeat_region_158;Classification=LTR/unknown;Sequence_ontology=SO:0000434;ltr_identity=1.0000;Method=structural;motif=TGCA;tsd=ATCT
LG01	LTR_retriver	repeat_region	42641441	42647799	-	ID=repeat_region_159;Classification=LTR/Gypsy;Sequence_ontology=SO:0000657;ltr_identity=0.9784;Method=structural;motif=TGCA;tsd=ATGAT
LG01	LTR_retriver	target_site_duplication	42641441	42641445	-	ID=lTSD_159;Parent=repeat_region_159;Classification=LTR/Gypsy;Sequence_ontology=SO:0000434;ltr_identity=0.9784;Method=structural;motif=TGCA;tsd=ATGAT
LG01	LTR_retriver	Gypsy_LTR_retrotransposon	42641446	42647794	-	ID=LTRRT_159;Parent=repeat_region_159;Classification=LTR/Gypsy;Sequence_ontology=SO:0002265;ltr_identity=0.9784;Method=structural;motif=TGCA;tsd=ATGAT
LG01	LTR_retriver	long_terminal_repeat	42641446	42641677	-	ID=lLTR_159;Parent=repeat_region_159;Classification=LTR/Gypsy;Sequence_ontology=SO:0000286;ltr_identity=0.9784;Method=structural;motif=TGCA;tsd=ATGAT
LG01	LTR_retriver	long_terminal_repeat	42647563	42647794	-	ID=rLTR_159;Parent=repeat_region_159;Classification=LTR/Gypsy;Sequence_ontology=SO:0000286;ltr_identity=0.9784;Method=structural;motif=TGCA;tsd=ATGAT
LG01	LTR_retriver	target_site_duplication	42647795	42647799	-	ID=rTSD_159;Parent=repeat_region_159;Classification=LTR/Gypsy;Sequence_ontology=SO:0000434;ltr_identity=0.9784;Method=structural;motif=TGCA;tsd=ATGAT
LG01	LTR_retriver	repeat_region	43552875	43559207	+	ID=repeat_region_160;Classification=LTR/unknown;Sequence_ontology=SO:0000657;ltr_identity=0.9741;Method=structural;motif=TGCA;tsd=GGCAT
LG01	LTR_retriver	target_site_duplication	43552875	43552879	+	ID=lTSD_160;Parent=repeat_region_160;Classification=LTR/unknown;Sequence_ontology=SO:0000434;ltr_identity=0.9741;Method=structural;motif=TGCA;tsd=GGCAT
LG01	LTR_retriver	long_terminal_repeat	43552880	43553111	+	ID=lLTR_160;Parent=repeat_region_160;Classification=LTR/unknown;Sequence_ontology=SO:0000286;ltr_identity=0.9741;Method=structural;motif=TGCA;tsd=GGCAT
LG01	LTR_retriver	LTR_retrotransposon	43552880	43559202	+	ID=LTRRT_160;Parent=repeat_region_160;Classification=LTR/unknown;Sequence_ontology=SO:0000186;ltr_identity=0.9741;Method=structural;motif=TGCA;tsd=GGCAT
LG01	LTR_retriver	long_terminal_repeat	43558971	43559202	+	ID=rLTR_160;Parent=repeat_region_160;Classification=LTR/unknown;Sequence_ontology=SO:0000286;ltr_identity=0.9741;Method=structural;motif=TGCA;tsd=GGCAT
LG01	LTR_retriver	target_site_duplication	43559203	43559207	+	ID=rTSD_160;Parent=repeat_region_160;Classification=LTR/unknown;Sequence_ontology=SO:0000434;ltr_identity=0.9741;Method=structural;motif=TGCA;tsd=GGCAT
LG01	LTR_retriver	repeat_region	43772957	43781397	-	ID=repeat_region_161;Classification=LTR/Gypsy;Sequence_ontology=SO:0000657;ltr_identity=0.9933;Method=structural;motif=TGCA;tsd=ATAT
LG01	LTR_retriver	target_site_duplication	43772957	43772960	-	ID=lTSD_161;Parent=repeat_region_161;Classification=LTR/Gypsy;Sequence_ontology=SO:0000434;ltr_identity=0.9933;Method=structural;motif=TGCA;tsd=ATAT
LG01	LTR_retriver	Gypsy_LTR_retrotransposon	43772961	43781393	-	ID=LTRRT_161;Parent=repeat_region_161;Classification=LTR/Gypsy;Sequence_ontology=SO:0002265;ltr_identity=0.9933;Method=structural;motif=TGCA;tsd=ATAT
LG01	LTR_retriver	long_terminal_repeat	43772961	43773410	-	ID=lLTR_161;Parent=repeat_region_161;Classification=LTR/Gypsy;Sequence_ontology=SO:0000286;ltr_identity=0.9933;Method=structural;motif=TGCA;tsd=ATAT
LG01	LTR_retriver	long_terminal_repeat	43780944	43781393	-	ID=rLTR_161;Parent=repeat_region_161;Classification=LTR/Gypsy;Sequence_ontology=SO:0000286;ltr_identity=0.9933;Method=structural;motif=TGCA;tsd=ATAT
LG01	LTR_retriver	target_site_duplication	43781394	43781397	-	ID=rTSD_161;Parent=repeat_region_161;Classification=LTR/Gypsy;Sequence_ontology=SO:0000434;ltr_identity=0.9933;Method=structural;motif=TGCA;tsd=ATAT
LG01	LTR_retriver	repeat_region	43893380	43899730	-	ID=repeat_region_162;Classification=LTR/Gypsy;Sequence_ontology=SO:0000657;ltr_identity=0.9958;Method=structural;motif=TGCA;tsd=AATTT
LG01	LTR_retriver	target_site_duplication	43893380	43893384	-	ID=lTSD_162;Parent=repeat_region_162;Classification=LTR/Gypsy;Sequence_ontology=SO:0000434;ltr_identity=0.9958;Method=structural;motif=TGCA;tsd=AATTT
LG01	LTR_retriver	Gypsy_LTR_retrotransposon	43893385	43899725	-	ID=LTRRT_162;Parent=repeat_region_162;Classification=LTR/Gypsy;Sequence_ontology=SO:0002265;ltr_identity=0.9958;Method=structural;motif=TGCA;tsd=AATTT
LG01	LTR_retriver	long_terminal_repeat	43893385	43894329	-	ID=lLTR_162;Parent=repeat_region_162;Classification=LTR/Gypsy;Sequence_ontology=SO:0000286;ltr_identity=0.9958;Method=structural;motif=TGCA;tsd=AATTT
LG01	LTR_retriver	long_terminal_repeat	43898782	43899725	-	ID=rLTR_162;Parent=repeat_region_162;Classification=LTR/Gypsy;Sequence_ontology=SO:0000286;ltr_identity=0.9958;Method=structural;motif=TGCA;tsd=AATTT
LG01	LTR_retriver	target_site_duplication	43899726	43899730	-	ID=rTSD_162;Parent=repeat_region_162;Classification=LTR/Gypsy;Sequence_ontology=SO:0000434;ltr_identity=0.9958;Method=structural;motif=TGCA;tsd=AATTT
LG01	LTR_retriver	repeat_region	43931494	43940191	+	ID=repeat_region_163;Classification=LTR/Gypsy;Sequence_ontology=SO:0000657;ltr_identity=0.9927;Method=structural;motif=TGCA;tsd=ATAC
LG01	LTR_retriver	target_site_duplication	43931494	43931497	+	ID=lTSD_163;Parent=repeat_region_163;Classification=LTR/Gypsy;Sequence_ontology=SO:0000434;ltr_identity=0.9927;Method=structural;motif=TGCA;tsd=ATAC
LG01	LTR_retriver	Gypsy_LTR_retrotransposon	43931498	43940187	+	ID=LTRRT_163;Parent=repeat_region_163;Classification=LTR/Gypsy;Sequence_ontology=SO:0002265;ltr_identity=0.9927;Method=structural;motif=TGCA;tsd=ATAC
LG01	LTR_retriver	long_terminal_repeat	43931498	43932178	+	ID=lLTR_163;Parent=repeat_region_163;Classification=LTR/Gypsy;Sequence_ontology=SO:0000286;ltr_identity=0.9927;Method=structural;motif=TGCA;tsd=ATAC
LG01	LTR_retriver	long_terminal_repeat	43939507	43940187	+	ID=rLTR_163;Parent=repeat_region_163;Classification=LTR/Gypsy;Sequence_ontology=SO:0000286;ltr_identity=0.9927;Method=structural;motif=TGCA;tsd=ATAC
LG01	LTR_retriver	target_site_duplication	43940188	43940191	+	ID=rTSD_163;Parent=repeat_region_163;Classification=LTR/Gypsy;Sequence_ontology=SO:0000434;ltr_identity=0.9927;Method=structural;motif=TGCA;tsd=ATAC
LG01	LTR_retriver	repeat_region	43973658	43981063	+	ID=repeat_region_164;Classification=LTR/Gypsy;Sequence_ontology=SO:0000657;ltr_identity=1.0000;Method=structural;motif=TGCA;tsd=GGGGT
LG01	LTR_retriver	target_site_duplication	43973658	43973662	+	ID=lTSD_164;Parent=repeat_region_164;Classification=LTR/Gypsy;Sequence_ontology=SO:0000434;ltr_identity=1.0000;Method=structural;motif=TGCA;tsd=GGGGT
LG01	LTR_retriver	Gypsy_LTR_retrotransposon	43973663	43981058	+	ID=LTRRT_164;Parent=repeat_region_164;Classification=LTR/Gypsy;Sequence_ontology=SO:0002265;ltr_identity=1.0000;Method=structural;motif=TGCA;tsd=GGGGT
LG01	LTR_retriver	long_terminal_repeat	43973663	43974489	+	ID=lLTR_164;Parent=repeat_region_164;Classification=LTR/Gypsy;Sequence_ontology=SO:0000286;ltr_identity=1.0000;Method=structural;motif=TGCA;tsd=GGGGT
LG01	LTR_retriver	long_terminal_repeat	43980232	43981058	+	ID=rLTR_164;Parent=repeat_region_164;Classification=LTR/Gypsy;Sequence_ontology=SO:0000286;ltr_identity=1.0000;Method=structural;motif=TGCA;tsd=GGGGT
LG01	LTR_retriver	target_site_duplication	43981059	43981063	+	ID=rTSD_164;Parent=repeat_region_164;Classification=LTR/Gypsy;Sequence_ontology=SO:0000434;ltr_identity=1.0000;Method=structural;motif=TGCA;tsd=GGGGT
LG01	LTR_retriver	repeat_region	44291814	44298226	+	ID=repeat_region_165;Classification=LTR/unknown;Sequence_ontology=SO:0000657;ltr_identity=0.9655;Method=structural;motif=TGCA;tsd=GGCAT
LG01	LTR_retriver	target_site_duplication	44291814	44291818	+	ID=lTSD_165;Parent=repeat_region_165;Classification=LTR/unknown;Sequence_ontology=SO:0000434;ltr_identity=0.9655;Method=structural;motif=TGCA;tsd=GGCAT
LG01	LTR_retriver	long_terminal_repeat	44291819	44292050	+	ID=lLTR_165;Parent=repeat_region_165;Classification=LTR/unknown;Sequence_ontology=SO:0000286;ltr_identity=0.9655;Method=structural;motif=TGCA;tsd=GGCAT
LG01	LTR_retriver	LTR_retrotransposon	44291819	44298221	+	ID=LTRRT_165;Parent=repeat_region_165;Classification=LTR/unknown;Sequence_ontology=SO:0000186;ltr_identity=0.9655;Method=structural;motif=TGCA;tsd=GGCAT
LG01	LTR_retriver	long_terminal_repeat	44297990	44298221	+	ID=rLTR_165;Parent=repeat_region_165;Classification=LTR/unknown;Sequence_ontology=SO:0000286;ltr_identity=0.9655;Method=structural;motif=TGCA;tsd=GGCAT
LG01	LTR_retriver	target_site_duplication	44298222	44298226	+	ID=rTSD_165;Parent=repeat_region_165;Classification=LTR/unknown;Sequence_ontology=SO:0000434;ltr_identity=0.9655;Method=structural;motif=TGCA;tsd=GGCAT
LG01	LTR_retriver	repeat_region	44433988	44440804	-	ID=repeat_region_166;Classification=LTR/Gypsy;Sequence_ontology=SO:0000657;ltr_identity=0.9980;Method=structural;motif=TGCA;tsd=ACGCG
LG01	LTR_retriver	target_site_duplication	44433988	44433992	-	ID=lTSD_166;Parent=repeat_region_166;Classification=LTR/Gypsy;Sequence_ontology=SO:0000434;ltr_identity=0.9980;Method=structural;motif=TGCA;tsd=ACGCG
LG01	LTR_retriver	Gypsy_LTR_retrotransposon	44433993	44440799	-	ID=LTRRT_166;Parent=repeat_region_166;Classification=LTR/Gypsy;Sequence_ontology=SO:0002265;ltr_identity=0.9980;Method=structural;motif=TGCA;tsd=ACGCG
LG01	LTR_retriver	long_terminal_repeat	44433993	44434501	-	ID=lLTR_166;Parent=repeat_region_166;Classification=LTR/Gypsy;Sequence_ontology=SO:0000286;ltr_identity=0.9980;Method=structural;motif=TGCA;tsd=ACGCG
LG01	LTR_retriver	long_terminal_repeat	44440292	44440799	-	ID=rLTR_166;Parent=repeat_region_166;Classification=LTR/Gypsy;Sequence_ontology=SO:0000286;ltr_identity=0.9980;Method=structural;motif=TGCA;tsd=ACGCG
LG01	LTR_retriver	target_site_duplication	44440800	44440804	-	ID=rTSD_166;Parent=repeat_region_166;Classification=LTR/Gypsy;Sequence_ontology=SO:0000434;ltr_identity=0.9980;Method=structural;motif=TGCA;tsd=ACGCG
LG01	LTR_retriver	repeat_region	44446604	44451232	-	ID=repeat_region_167;Classification=LTR/Gypsy;Sequence_ontology=SO:0000657;ltr_identity=1.0000;Method=structural;motif=TGCA;tsd=AATT
LG01	LTR_retriver	target_site_duplication	44446604	44446607	-	ID=lTSD_167;Parent=repeat_region_167;Classification=LTR/Gypsy;Sequence_ontology=SO:0000434;ltr_identity=1.0000;Method=structural;motif=TGCA;tsd=AATT
LG01	LTR_retriver	Gypsy_LTR_retrotransposon	44446612	44451228	-	ID=LTRRT_167;Parent=repeat_region_167;Classification=LTR/Gypsy;Sequence_ontology=SO:0002265;ltr_identity=1.0000;Method=structural;motif=TGCA;tsd=AATT
LG01	LTR_retriver	long_terminal_repeat	44446612	44446881	-	ID=lLTR_167;Parent=repeat_region_167;Classification=LTR/Gypsy;Sequence_ontology=SO:0000286;ltr_identity=1.0000;Method=structural;motif=TGCA;tsd=AATT
LG01	LTR_retriver	long_terminal_repeat	44450944	44451228	-	ID=rLTR_167;Parent=repeat_region_167;Classification=LTR/Gypsy;Sequence_ontology=SO:0000286;ltr_identity=1.0000;Method=structural;motif=TGCA;tsd=AATT
LG01	LTR_retriver	target_site_duplication	44451229	44451232	-	ID=rTSD_167;Parent=repeat_region_167;Classification=LTR/Gypsy;Sequence_ontology=SO:0000434;ltr_identity=1.0000;Method=structural;motif=TGCA;tsd=AATT
LG01	LTR_retriver	repeat_region	44461467	44467851	-	ID=repeat_region_168;Classification=LTR/Gypsy;Sequence_ontology=SO:0000657;ltr_identity=0.9957;Method=structural;motif=TGCA;tsd=AAACT
LG01	LTR_retriver	target_site_duplication	44461467	44461471	-	ID=lTSD_168;Parent=repeat_region_168;Classification=LTR/Gypsy;Sequence_ontology=SO:0000434;ltr_identity=0.9957;Method=structural;motif=TGCA;tsd=AAACT
LG01	LTR_retriver	Gypsy_LTR_retrotransposon	44461472	44467846	-	ID=LTRRT_168;Parent=repeat_region_168;Classification=LTR/Gypsy;Sequence_ontology=SO:0002265;ltr_identity=0.9957;Method=structural;motif=TGCA;tsd=AAACT
LG01	LTR_retriver	long_terminal_repeat	44461472	44461702	-	ID=lLTR_168;Parent=repeat_region_168;Classification=LTR/Gypsy;Sequence_ontology=SO:0000286;ltr_identity=0.9957;Method=structural;motif=TGCA;tsd=AAACT
LG01	LTR_retriver	long_terminal_repeat	44467616	44467846	-	ID=rLTR_168;Parent=repeat_region_168;Classification=LTR/Gypsy;Sequence_ontology=SO:0000286;ltr_identity=0.9957;Method=structural;motif=TGCA;tsd=AAACT
LG01	LTR_retriver	target_site_duplication	44467847	44467851	-	ID=rTSD_168;Parent=repeat_region_168;Classification=LTR/Gypsy;Sequence_ontology=SO:0000434;ltr_identity=0.9957;Method=structural;motif=TGCA;tsd=AAACT
LG01	LTR_retriver	repeat_region	44481912	44486400	-	ID=repeat_region_169;Classification=LTR/Gypsy;Sequence_ontology=SO:0000657;ltr_identity=1.0000;Method=structural;motif=TGCA;tsd=ATTAT
LG01	LTR_retriver	target_site_duplication	44481912	44481916	-	ID=lTSD_169;Parent=repeat_region_169;Classification=LTR/Gypsy;Sequence_ontology=SO:0000434;ltr_identity=1.0000;Method=structural;motif=TGCA;tsd=ATTAT
LG01	LTR_retriver	Gypsy_LTR_retrotransposon	44481917	44486395	-	ID=LTRRT_169;Parent=repeat_region_169;Classification=LTR/Gypsy;Sequence_ontology=SO:0002265;ltr_identity=1.0000;Method=structural;motif=TGCA;tsd=ATTAT
LG01	LTR_retriver	long_terminal_repeat	44481917	44482058	-	ID=lLTR_169;Parent=repeat_region_169;Classification=LTR/Gypsy;Sequence_ontology=SO:0000286;ltr_identity=1.0000;Method=structural;motif=TGCA;tsd=ATTAT
LG01	LTR_retriver	long_terminal_repeat	44486254	44486395	-	ID=rLTR_169;Parent=repeat_region_169;Classification=LTR/Gypsy;Sequence_ontology=SO:0000286;ltr_identity=1.0000;Method=structural;motif=TGCA;tsd=ATTAT
LG01	LTR_retriver	target_site_duplication	44486396	44486400	-	ID=rTSD_169;Parent=repeat_region_169;Classification=LTR/Gypsy;Sequence_ontology=SO:0000434;ltr_identity=1.0000;Method=structural;motif=TGCA;tsd=ATTAT
LG01	LTR_retriver	repeat_region	44488419	44495414	+	ID=repeat_region_170;Classification=LTR/Gypsy;Sequence_ontology=SO:0000657;ltr_identity=1.0000;Method=structural;motif=TGCA;tsd=GTATA
LG01	LTR_retriver	target_site_duplication	44488419	44488423	+	ID=lTSD_170;Parent=repeat_region_170;Classification=LTR/Gypsy;Sequence_ontology=SO:0000434;ltr_identity=1.0000;Method=structural;motif=TGCA;tsd=GTATA
LG01	LTR_retriver	Gypsy_LTR_retrotransposon	44488424	44495409	+	ID=LTRRT_170;Parent=repeat_region_170;Classification=LTR/Gypsy;Sequence_ontology=SO:0002265;ltr_identity=1.0000;Method=structural;motif=TGCA;tsd=GTATA
LG01	LTR_retriver	long_terminal_repeat	44488424	44488968	+	ID=lLTR_170;Parent=repeat_region_170;Classification=LTR/Gypsy;Sequence_ontology=SO:0000286;ltr_identity=1.0000;Method=structural;motif=TGCA;tsd=GTATA
LG01	LTR_retriver	long_terminal_repeat	44494865	44495409	+	ID=rLTR_170;Parent=repeat_region_170;Classification=LTR/Gypsy;Sequence_ontology=SO:0000286;ltr_identity=1.0000;Method=structural;motif=TGCA;tsd=GTATA
LG01	LTR_retriver	target_site_duplication	44495410	44495414	+	ID=rTSD_170;Parent=repeat_region_170;Classification=LTR/Gypsy;Sequence_ontology=SO:0000434;ltr_identity=1.0000;Method=structural;motif=TGCA;tsd=GTATA
LG01	LTR_retriver	repeat_region	44833082	44838237	+	ID=repeat_region_171;Classification=LTR/Gypsy;Sequence_ontology=SO:0000657;ltr_identity=0.9960;Method=structural;motif=TGCA;tsd=TAAT
LG01	LTR_retriver	target_site_duplication	44833082	44833085	+	ID=lTSD_171;Parent=repeat_region_171;Classification=LTR/Gypsy;Sequence_ontology=SO:0000434;ltr_identity=0.9960;Method=structural;motif=TGCA;tsd=TAAT
LG01	LTR_retriver	Gypsy_LTR_retrotransposon	44833086	44838233	+	ID=LTRRT_171;Parent=repeat_region_171;Classification=LTR/Gypsy;Sequence_ontology=SO:0002265;ltr_identity=0.9960;Method=structural;motif=TGCA;tsd=TAAT
LG01	LTR_retriver	long_terminal_repeat	44833086	44833338	+	ID=lLTR_171;Parent=repeat_region_171;Classification=LTR/Gypsy;Sequence_ontology=SO:0000286;ltr_identity=0.9960;Method=structural;motif=TGCA;tsd=TAAT
LG01	LTR_retriver	long_terminal_repeat	44837982	44838233	+	ID=rLTR_171;Parent=repeat_region_171;Classification=LTR/Gypsy;Sequence_ontology=SO:0000286;ltr_identity=0.9960;Method=structural;motif=TGCA;tsd=TAAT
LG01	LTR_retriver	target_site_duplication	44838234	44838237	+	ID=rTSD_171;Parent=repeat_region_171;Classification=LTR/Gypsy;Sequence_ontology=SO:0000434;ltr_identity=0.9960;Method=structural;motif=TGCA;tsd=TAAT
LG01	LTR_retriver	repeat_region	44863389	44867950	-	ID=repeat_region_172;Classification=LTR/Gypsy;Sequence_ontology=SO:0000657;ltr_identity=0.9944;Method=structural;motif=TGCA;tsd=GTTGT
LG01	LTR_retriver	target_site_duplication	44863389	44863393	-	ID=lTSD_172;Parent=repeat_region_172;Classification=LTR/Gypsy;Sequence_ontology=SO:0000434;ltr_identity=0.9944;Method=structural;motif=TGCA;tsd=GTTGT
LG01	LTR_retriver	Gypsy_LTR_retrotransposon	44863394	44867945	-	ID=LTRRT_172;Parent=repeat_region_172;Classification=LTR/Gypsy;Sequence_ontology=SO:0002265;ltr_identity=0.9944;Method=structural;motif=TGCA;tsd=GTTGT
LG01	LTR_retriver	long_terminal_repeat	44863394	44863571	-	ID=lLTR_172;Parent=repeat_region_172;Classification=LTR/Gypsy;Sequence_ontology=SO:0000286;ltr_identity=0.9944;Method=structural;motif=TGCA;tsd=GTTGT
LG01	LTR_retriver	long_terminal_repeat	44867768	44867945	-	ID=rLTR_172;Parent=repeat_region_172;Classification=LTR/Gypsy;Sequence_ontology=SO:0000286;ltr_identity=0.9944;Method=structural;motif=TGCA;tsd=GTTGT
LG01	LTR_retriver	target_site_duplication	44867946	44867950	-	ID=rTSD_172;Parent=repeat_region_172;Classification=LTR/Gypsy;Sequence_ontology=SO:0000434;ltr_identity=0.9944;Method=structural;motif=TGCA;tsd=GTTGT
LG01	LTR_retriver	repeat_region	45092248	45097329	+	ID=repeat_region_173;Classification=LTR/Gypsy;Sequence_ontology=SO:0000657;ltr_identity=0.9803;Method=structural;motif=TGGA;tsd=ATTGT
LG01	LTR_retriver	target_site_duplication	45092248	45092252	+	ID=lTSD_173;Parent=repeat_region_173;Classification=LTR/Gypsy;Sequence_ontology=SO:0000434;ltr_identity=0.9803;Method=structural;motif=TGGA;tsd=ATTGT
LG01	LTR_retriver	Gypsy_LTR_retrotransposon	45092253	45097324	+	ID=LTRRT_173;Parent=repeat_region_173;Classification=LTR/Gypsy;Sequence_ontology=SO:0002265;ltr_identity=0.9803;Method=structural;motif=TGGA;tsd=ATTGT
LG01	LTR_retriver	long_terminal_repeat	45092253	45092455	+	ID=lLTR_173;Parent=repeat_region_173;Classification=LTR/Gypsy;Sequence_ontology=SO:0000286;ltr_identity=0.9803;Method=structural;motif=TGGA;tsd=ATTGT
LG01	LTR_retriver	long_terminal_repeat	45097123	45097324	+	ID=rLTR_173;Parent=repeat_region_173;Classification=LTR/Gypsy;Sequence_ontology=SO:0000286;ltr_identity=0.9803;Method=structural;motif=TGGA;tsd=ATTGT
LG01	LTR_retriver	target_site_duplication	45097325	45097329	+	ID=rTSD_173;Parent=repeat_region_173;Classification=LTR/Gypsy;Sequence_ontology=SO:0000434;ltr_identity=0.9803;Method=structural;motif=TGGA;tsd=ATTGT
LG01	LTR_retriver	repeat_region	45436616	45445094	-	ID=repeat_region_174;Classification=LTR/Gypsy;Sequence_ontology=SO:0000657;ltr_identity=1.0000;Method=structural;motif=TGCA;tsd=GAAT
LG01	LTR_retriver	target_site_duplication	45436616	45436619	-	ID=lTSD_174;Parent=repeat_region_174;Classification=LTR/Gypsy;Sequence_ontology=SO:0000434;ltr_identity=1.0000;Method=structural;motif=TGCA;tsd=GAAT
LG01	LTR_retriver	Gypsy_LTR_retrotransposon	45436620	45445090	-	ID=LTRRT_174;Parent=repeat_region_174;Classification=LTR/Gypsy;Sequence_ontology=SO:0002265;ltr_identity=1.0000;Method=structural;motif=TGCA;tsd=GAAT
LG01	LTR_retriver	long_terminal_repeat	45436620	45437069	-	ID=lLTR_174;Parent=repeat_region_174;Classification=LTR/Gypsy;Sequence_ontology=SO:0000286;ltr_identity=1.0000;Method=structural;motif=TGCA;tsd=GAAT
LG01	LTR_retriver	long_terminal_repeat	45444641	45445090	-	ID=rLTR_174;Parent=repeat_region_174;Classification=LTR/Gypsy;Sequence_ontology=SO:0000286;ltr_identity=1.0000;Method=structural;motif=TGCA;tsd=GAAT
LG01	LTR_retriver	target_site_duplication	45445091	45445094	-	ID=rTSD_174;Parent=repeat_region_174;Classification=LTR/Gypsy;Sequence_ontology=SO:0000434;ltr_identity=1.0000;Method=structural;motif=TGCA;tsd=GAAT
LG01	LTR_retriver	repeat_region	45820180	45825988	+	ID=repeat_region_175;Classification=LTR/Gypsy;Sequence_ontology=SO:0000657;ltr_identity=0.9876;Method=structural;motif=TGCA;tsd=ACTAC
LG01	LTR_retriver	target_site_duplication	45820180	45820184	+	ID=lTSD_175;Parent=repeat_region_175;Classification=LTR/Gypsy;Sequence_ontology=SO:0000434;ltr_identity=0.9876;Method=structural;motif=TGCA;tsd=ACTAC
LG01	LTR_retriver	Gypsy_LTR_retrotransposon	45820185	45825983	+	ID=LTRRT_175;Parent=repeat_region_175;Classification=LTR/Gypsy;Sequence_ontology=SO:0002265;ltr_identity=0.9876;Method=structural;motif=TGCA;tsd=ACTAC
LG01	LTR_retriver	long_terminal_repeat	45820185	45820426	+	ID=lLTR_175;Parent=repeat_region_175;Classification=LTR/Gypsy;Sequence_ontology=SO:0000286;ltr_identity=0.9876;Method=structural;motif=TGCA;tsd=ACTAC
LG01	LTR_retriver	long_terminal_repeat	45825742	45825983	+	ID=rLTR_175;Parent=repeat_region_175;Classification=LTR/Gypsy;Sequence_ontology=SO:0000286;ltr_identity=0.9876;Method=structural;motif=TGCA;tsd=ACTAC
LG01	LTR_retriver	target_site_duplication	45825984	45825988	+	ID=rTSD_175;Parent=repeat_region_175;Classification=LTR/Gypsy;Sequence_ontology=SO:0000434;ltr_identity=0.9876;Method=structural;motif=TGCA;tsd=ACTAC
LG01	LTR_retriver	repeat_region	45878007	45883944	+	ID=repeat_region_176;Classification=LTR/Gypsy;Sequence_ontology=SO:0000657;ltr_identity=0.9858;Method=structural;motif=TGCA;tsd=CCATG
LG01	LTR_retriver	target_site_duplication	45878007	45878011	+	ID=lTSD_176;Parent=repeat_region_176;Classification=LTR/Gypsy;Sequence_ontology=SO:0000434;ltr_identity=0.9858;Method=structural;motif=TGCA;tsd=CCATG
LG01	LTR_retriver	Gypsy_LTR_retrotransposon	45878012	45883939	+	ID=LTRRT_176;Parent=repeat_region_176;Classification=LTR/Gypsy;Sequence_ontology=SO:0002265;ltr_identity=0.9858;Method=structural;motif=TGCA;tsd=CCATG
LG01	LTR_retriver	long_terminal_repeat	45878012	45878292	+	ID=lLTR_176;Parent=repeat_region_176;Classification=LTR/Gypsy;Sequence_ontology=SO:0000286;ltr_identity=0.9858;Method=structural;motif=TGCA;tsd=CCATG
LG01	LTR_retriver	long_terminal_repeat	45883659	45883939	+	ID=rLTR_176;Parent=repeat_region_176;Classification=LTR/Gypsy;Sequence_ontology=SO:0000286;ltr_identity=0.9858;Method=structural;motif=TGCA;tsd=CCATG
LG01	LTR_retriver	target_site_duplication	45883940	45883944	+	ID=rTSD_176;Parent=repeat_region_176;Classification=LTR/Gypsy;Sequence_ontology=SO:0000434;ltr_identity=0.9858;Method=structural;motif=TGCA;tsd=CCATG
LG01	LTR_retriver	repeat_region	46242509	46248907	-	ID=repeat_region_177;Classification=LTR/Gypsy;Sequence_ontology=SO:0000657;ltr_identity=0.9929;Method=structural;motif=TGCA;tsd=CTATT
LG01	LTR_retriver	target_site_duplication	46242509	46242513	-	ID=lTSD_177;Parent=repeat_region_177;Classification=LTR/Gypsy;Sequence_ontology=SO:0000434;ltr_identity=0.9929;Method=structural;motif=TGCA;tsd=CTATT
LG01	LTR_retriver	Gypsy_LTR_retrotransposon	46242514	46248902	-	ID=LTRRT_177;Parent=repeat_region_177;Classification=LTR/Gypsy;Sequence_ontology=SO:0002265;ltr_identity=0.9929;Method=structural;motif=TGCA;tsd=CTATT
LG01	LTR_retriver	long_terminal_repeat	46242514	46242794	-	ID=lLTR_177;Parent=repeat_region_177;Classification=LTR/Gypsy;Sequence_ontology=SO:0000286;ltr_identity=0.9929;Method=structural;motif=TGCA;tsd=CTATT
LG01	LTR_retriver	long_terminal_repeat	46248622	46248902	-	ID=rLTR_177;Parent=repeat_region_177;Classification=LTR/Gypsy;Sequence_ontology=SO:0000286;ltr_identity=0.9929;Method=structural;motif=TGCA;tsd=CTATT
LG01	LTR_retriver	target_site_duplication	46248903	46248907	-	ID=rTSD_177;Parent=repeat_region_177;Classification=LTR/Gypsy;Sequence_ontology=SO:0000434;ltr_identity=0.9929;Method=structural;motif=TGCA;tsd=CTATT
LG01	LTR_retriver	repeat_region	46253547	46261297	-	ID=repeat_region_178;Classification=LTR/Gypsy;Sequence_ontology=SO:0000657;ltr_identity=1.0000;Method=structural;motif=TGCA;tsd=ACTAA
LG01	LTR_retriver	target_site_duplication	46253547	46253551	-	ID=lTSD_178;Parent=repeat_region_178;Classification=LTR/Gypsy;Sequence_ontology=SO:0000434;ltr_identity=1.0000;Method=structural;motif=TGCA;tsd=ACTAA
LG01	LTR_retriver	Gypsy_LTR_retrotransposon	46253552	46261292	-	ID=LTRRT_178;Parent=repeat_region_178;Classification=LTR/Gypsy;Sequence_ontology=SO:0002265;ltr_identity=1.0000;Method=structural;motif=TGCA;tsd=ACTAA
LG01	LTR_retriver	long_terminal_repeat	46253552	46254473	-	ID=lLTR_178;Parent=repeat_region_178;Classification=LTR/Gypsy;Sequence_ontology=SO:0000286;ltr_identity=1.0000;Method=structural;motif=TGCA;tsd=ACTAA
LG01	LTR_retriver	long_terminal_repeat	46260371	46261292	-	ID=rLTR_178;Parent=repeat_region_178;Classification=LTR/Gypsy;Sequence_ontology=SO:0000286;ltr_identity=1.0000;Method=structural;motif=TGCA;tsd=ACTAA
LG01	LTR_retriver	target_site_duplication	46261293	46261297	-	ID=rTSD_178;Parent=repeat_region_178;Classification=LTR/Gypsy;Sequence_ontology=SO:0000434;ltr_identity=1.0000;Method=structural;motif=TGCA;tsd=ACTAA
LG01	LTR_retriver	repeat_region	46320578	46328864	-	ID=repeat_region_179;Classification=LTR/Gypsy;Sequence_ontology=SO:0000657;ltr_identity=0.9985;Method=structural;motif=TGCA;tsd=ATGT
LG01	LTR_retriver	target_site_duplication	46320578	46320581	-	ID=lTSD_179;Parent=repeat_region_179;Classification=LTR/Gypsy;Sequence_ontology=SO:0000434;ltr_identity=0.9985;Method=structural;motif=TGCA;tsd=ATGT
LG01	LTR_retriver	Gypsy_LTR_retrotransposon	46320582	46328860	-	ID=LTRRT_179;Parent=repeat_region_179;Classification=LTR/Gypsy;Sequence_ontology=SO:0002265;ltr_identity=0.9985;Method=structural;motif=TGCA;tsd=ATGT
LG01	LTR_retriver	long_terminal_repeat	46320582	46321261	-	ID=lLTR_179;Parent=repeat_region_179;Classification=LTR/Gypsy;Sequence_ontology=SO:0000286;ltr_identity=0.9985;Method=structural;motif=TGCA;tsd=ATGT
LG01	LTR_retriver	long_terminal_repeat	46328181	46328860	-	ID=rLTR_179;Parent=repeat_region_179;Classification=LTR/Gypsy;Sequence_ontology=SO:0000286;ltr_identity=0.9985;Method=structural;motif=TGCA;tsd=ATGT
LG01	LTR_retriver	target_site_duplication	46328861	46328864	-	ID=rTSD_179;Parent=repeat_region_179;Classification=LTR/Gypsy;Sequence_ontology=SO:0000434;ltr_identity=0.9985;Method=structural;motif=TGCA;tsd=ATGT
LG01	LTR_retriver	repeat_region	46592428	46600699	+	ID=repeat_region_180;Classification=LTR/Gypsy;Sequence_ontology=SO:0000657;ltr_identity=1.0000;Method=structural;motif=TGCA;tsd=TCAT
LG01	LTR_retriver	target_site_duplication	46592428	46592431	+	ID=lTSD_180;Parent=repeat_region_180;Classification=LTR/Gypsy;Sequence_ontology=SO:0000434;ltr_identity=1.0000;Method=structural;motif=TGCA;tsd=TCAT
LG01	LTR_retriver	Gypsy_LTR_retrotransposon	46592432	46600695	+	ID=LTRRT_180;Parent=repeat_region_180;Classification=LTR/Gypsy;Sequence_ontology=SO:0002265;ltr_identity=1.0000;Method=structural;motif=TGCA;tsd=TCAT
LG01	LTR_retriver	long_terminal_repeat	46592432	46593111	+	ID=lLTR_180;Parent=repeat_region_180;Classification=LTR/Gypsy;Sequence_ontology=SO:0000286;ltr_identity=1.0000;Method=structural;motif=TGCA;tsd=TCAT
LG01	LTR_retriver	long_terminal_repeat	46600016	46600695	+	ID=rLTR_180;Parent=repeat_region_180;Classification=LTR/Gypsy;Sequence_ontology=SO:0000286;ltr_identity=1.0000;Method=structural;motif=TGCA;tsd=TCAT
LG01	LTR_retriver	target_site_duplication	46600696	46600699	+	ID=rTSD_180;Parent=repeat_region_180;Classification=LTR/Gypsy;Sequence_ontology=SO:0000434;ltr_identity=1.0000;Method=structural;motif=TGCA;tsd=TCAT
LG01	LTR_retriver	repeat_region	46699222	46708123	-	ID=repeat_region_181;Classification=LTR/Gypsy;Sequence_ontology=SO:0000657;ltr_identity=1.0000;Method=structural;motif=TGCA;tsd=ACAC
LG01	LTR_retriver	target_site_duplication	46699222	46699225	-	ID=lTSD_181;Parent=repeat_region_181;Classification=LTR/Gypsy;Sequence_ontology=SO:0000434;ltr_identity=1.0000;Method=structural;motif=TGCA;tsd=ACAC
LG01	LTR_retriver	Gypsy_LTR_retrotransposon	46699226	46708119	-	ID=LTRRT_181;Parent=repeat_region_181;Classification=LTR/Gypsy;Sequence_ontology=SO:0002265;ltr_identity=1.0000;Method=structural;motif=TGCA;tsd=ACAC
LG01	LTR_retriver	long_terminal_repeat	46699226	46699583	-	ID=lLTR_181;Parent=repeat_region_181;Classification=LTR/Gypsy;Sequence_ontology=SO:0000286;ltr_identity=1.0000;Method=structural;motif=TGCA;tsd=ACAC
LG01	LTR_retriver	long_terminal_repeat	46707762	46708119	-	ID=rLTR_181;Parent=repeat_region_181;Classification=LTR/Gypsy;Sequence_ontology=SO:0000286;ltr_identity=1.0000;Method=structural;motif=TGCA;tsd=ACAC
LG01	LTR_retriver	target_site_duplication	46708120	46708123	-	ID=rTSD_181;Parent=repeat_region_181;Classification=LTR/Gypsy;Sequence_ontology=SO:0000434;ltr_identity=1.0000;Method=structural;motif=TGCA;tsd=ACAC
LG01	LTR_retriver	repeat_region	47010787	47016199	-	ID=repeat_region_182;Classification=LTR/Gypsy;Sequence_ontology=SO:0000657;ltr_identity=0.9695;Method=structural;motif=TGCA;tsd=AATAT
LG01	LTR_retriver	target_site_duplication	47010787	47010791	-	ID=lTSD_182;Parent=repeat_region_182;Classification=LTR/Gypsy;Sequence_ontology=SO:0000434;ltr_identity=0.9695;Method=structural;motif=TGCA;tsd=AATAT
LG01	LTR_retriver	Gypsy_LTR_retrotransposon	47010792	47016194	-	ID=LTRRT_182;Parent=repeat_region_182;Classification=LTR/Gypsy;Sequence_ontology=SO:0002265;ltr_identity=0.9695;Method=structural;motif=TGCA;tsd=AATAT
LG01	LTR_retriver	long_terminal_repeat	47010792	47011086	-	ID=lLTR_182;Parent=repeat_region_182;Classification=LTR/Gypsy;Sequence_ontology=SO:0000286;ltr_identity=0.9695;Method=structural;motif=TGCA;tsd=AATAT
LG01	LTR_retriver	long_terminal_repeat	47015900	47016194	-	ID=rLTR_182;Parent=repeat_region_182;Classification=LTR/Gypsy;Sequence_ontology=SO:0000286;ltr_identity=0.9695;Method=structural;motif=TGCA;tsd=AATAT
LG01	LTR_retriver	target_site_duplication	47016195	47016199	-	ID=rTSD_182;Parent=repeat_region_182;Classification=LTR/Gypsy;Sequence_ontology=SO:0000434;ltr_identity=0.9695;Method=structural;motif=TGCA;tsd=AATAT
LG01	LTR_retriver	repeat_region	47356646	47361610	+	ID=repeat_region_183;Classification=LTR/Gypsy;Sequence_ontology=SO:0000657;ltr_identity=0.9838;Method=structural;motif=TGCA;tsd=GATAG
LG01	LTR_retriver	target_site_duplication	47356646	47356650	+	ID=lTSD_183;Parent=repeat_region_183;Classification=LTR/Gypsy;Sequence_ontology=SO:0000434;ltr_identity=0.9838;Method=structural;motif=TGCA;tsd=GATAG
LG01	LTR_retriver	Gypsy_LTR_retrotransposon	47356651	47361605	+	ID=LTRRT_183;Parent=repeat_region_183;Classification=LTR/Gypsy;Sequence_ontology=SO:0002265;ltr_identity=0.9838;Method=structural;motif=TGCA;tsd=GATAG
LG01	LTR_retriver	long_terminal_repeat	47356651	47356897	+	ID=lLTR_183;Parent=repeat_region_183;Classification=LTR/Gypsy;Sequence_ontology=SO:0000286;ltr_identity=0.9838;Method=structural;motif=TGCA;tsd=GATAG
LG01	LTR_retriver	long_terminal_repeat	47361359	47361605	+	ID=rLTR_183;Parent=repeat_region_183;Classification=LTR/Gypsy;Sequence_ontology=SO:0000286;ltr_identity=0.9838;Method=structural;motif=TGCA;tsd=GATAG
LG01	LTR_retriver	target_site_duplication	47361606	47361610	+	ID=rTSD_183;Parent=repeat_region_183;Classification=LTR/Gypsy;Sequence_ontology=SO:0000434;ltr_identity=0.9838;Method=structural;motif=TGCA;tsd=GATAG
LG01	LTR_retriver	repeat_region	47531189	47537871	-	ID=repeat_region_184;Classification=LTR/Gypsy;Sequence_ontology=SO:0000657;ltr_identity=1.0000;Method=structural;motif=TGCA;tsd=GACAT
LG01	LTR_retriver	target_site_duplication	47531189	47531193	-	ID=lTSD_184;Parent=repeat_region_184;Classification=LTR/Gypsy;Sequence_ontology=SO:0000434;ltr_identity=1.0000;Method=structural;motif=TGCA;tsd=GACAT
LG01	LTR_retriver	Gypsy_LTR_retrotransposon	47531194	47537866	-	ID=LTRRT_184;Parent=repeat_region_184;Classification=LTR/Gypsy;Sequence_ontology=SO:0002265;ltr_identity=1.0000;Method=structural;motif=TGCA;tsd=GACAT
LG01	LTR_retriver	long_terminal_repeat	47531194	47531669	-	ID=lLTR_184;Parent=repeat_region_184;Classification=LTR/Gypsy;Sequence_ontology=SO:0000286;ltr_identity=1.0000;Method=structural;motif=TGCA;tsd=GACAT
LG01	LTR_retriver	long_terminal_repeat	47537391	47537866	-	ID=rLTR_184;Parent=repeat_region_184;Classification=LTR/Gypsy;Sequence_ontology=SO:0000286;ltr_identity=1.0000;Method=structural;motif=TGCA;tsd=GACAT
LG01	LTR_retriver	target_site_duplication	47537867	47537871	-	ID=rTSD_184;Parent=repeat_region_184;Classification=LTR/Gypsy;Sequence_ontology=SO:0000434;ltr_identity=1.0000;Method=structural;motif=TGCA;tsd=GACAT
LG01	LTR_retriver	repeat_region	47634401	47641626	-	ID=repeat_region_185;Classification=LTR/Gypsy;Sequence_ontology=SO:0000657;ltr_identity=0.9898;Method=structural;motif=TGCA;tsd=AGCT
LG01	LTR_retriver	target_site_duplication	47634401	47634404	-	ID=lTSD_185;Parent=repeat_region_185;Classification=LTR/Gypsy;Sequence_ontology=SO:0000434;ltr_identity=0.9898;Method=structural;motif=TGCA;tsd=AGCT
LG01	LTR_retriver	Gypsy_LTR_retrotransposon	47634405	47641622	-	ID=LTRRT_185;Parent=repeat_region_185;Classification=LTR/Gypsy;Sequence_ontology=SO:0002265;ltr_identity=0.9898;Method=structural;motif=TGCA;tsd=AGCT
LG01	LTR_retriver	long_terminal_repeat	47634405	47634992	-	ID=lLTR_185;Parent=repeat_region_185;Classification=LTR/Gypsy;Sequence_ontology=SO:0000286;ltr_identity=0.9898;Method=structural;motif=TGCA;tsd=AGCT
LG01	LTR_retriver	long_terminal_repeat	47641035	47641622	-	ID=rLTR_185;Parent=repeat_region_185;Classification=LTR/Gypsy;Sequence_ontology=SO:0000286;ltr_identity=0.9898;Method=structural;motif=TGCA;tsd=AGCT
LG01	LTR_retriver	target_site_duplication	47641623	47641626	-	ID=rTSD_185;Parent=repeat_region_185;Classification=LTR/Gypsy;Sequence_ontology=SO:0000434;ltr_identity=0.9898;Method=structural;motif=TGCA;tsd=AGCT
LG01	LTR_retriver	repeat_region	47650559	47656869	+	ID=repeat_region_186;Classification=LTR/Gypsy;Sequence_ontology=SO:0000657;ltr_identity=0.9759;Method=structural;motif=TGCA;tsd=GTTT
LG01	LTR_retriver	target_site_duplication	47650559	47650562	+	ID=lTSD_186;Parent=repeat_region_186;Classification=LTR/Gypsy;Sequence_ontology=SO:0000434;ltr_identity=0.9759;Method=structural;motif=TGCA;tsd=GTTT
LG01	LTR_retriver	Gypsy_LTR_retrotransposon	47650563	47656865	+	ID=LTRRT_186;Parent=repeat_region_186;Classification=LTR/Gypsy;Sequence_ontology=SO:0002265;ltr_identity=0.9759;Method=structural;motif=TGCA;tsd=GTTT
LG01	LTR_retriver	long_terminal_repeat	47650563	47650853	+	ID=lLTR_186;Parent=repeat_region_186;Classification=LTR/Gypsy;Sequence_ontology=SO:0000286;ltr_identity=0.9759;Method=structural;motif=TGCA;tsd=GTTT
LG01	LTR_retriver	long_terminal_repeat	47656574	47656865	+	ID=rLTR_186;Parent=repeat_region_186;Classification=LTR/Gypsy;Sequence_ontology=SO:0000286;ltr_identity=0.9759;Method=structural;motif=TGCA;tsd=GTTT
LG01	LTR_retriver	target_site_duplication	47656866	47656869	+	ID=rTSD_186;Parent=repeat_region_186;Classification=LTR/Gypsy;Sequence_ontology=SO:0000434;ltr_identity=0.9759;Method=structural;motif=TGCA;tsd=GTTT
LG01	LTR_retriver	repeat_region	47684475	47689110	-	ID=repeat_region_187;Classification=LTR/Copia;Sequence_ontology=SO:0000657;ltr_identity=0.9890;Method=structural;motif=TGCA;tsd=TAAAT
LG01	LTR_retriver	target_site_duplication	47684475	47684479	-	ID=lTSD_187;Parent=repeat_region_187;Classification=LTR/Copia;Sequence_ontology=SO:0000434;ltr_identity=0.9890;Method=structural;motif=TGCA;tsd=TAAAT
LG01	LTR_retriver	Copia_LTR_retrotransposon	47684480	47689105	-	ID=LTRRT_187;Parent=repeat_region_187;Classification=LTR/Copia;Sequence_ontology=SO:0002264;ltr_identity=0.9890;Method=structural;motif=TGCA;tsd=TAAAT
LG01	LTR_retriver	long_terminal_repeat	47684480	47684752	-	ID=lLTR_187;Parent=repeat_region_187;Classification=LTR/Copia;Sequence_ontology=SO:0000286;ltr_identity=0.9890;Method=structural;motif=TGCA;tsd=TAAAT
LG01	LTR_retriver	long_terminal_repeat	47688833	47689105	-	ID=rLTR_187;Parent=repeat_region_187;Classification=LTR/Copia;Sequence_ontology=SO:0000286;ltr_identity=0.9890;Method=structural;motif=TGCA;tsd=TAAAT
LG01	LTR_retriver	target_site_duplication	47689106	47689110	-	ID=rTSD_187;Parent=repeat_region_187;Classification=LTR/Copia;Sequence_ontology=SO:0000434;ltr_identity=0.9890;Method=structural;motif=TGCA;tsd=TAAAT
LG01	LTR_retriver	repeat_region	48322222	48329210	+	ID=repeat_region_188;Classification=LTR/Gypsy;Sequence_ontology=SO:0000657;ltr_identity=0.9982;Method=structural;motif=TGCA;tsd=ATCGC
LG01	LTR_retriver	target_site_duplication	48322222	48322226	+	ID=lTSD_188;Parent=repeat_region_188;Classification=LTR/Gypsy;Sequence_ontology=SO:0000434;ltr_identity=0.9982;Method=structural;motif=TGCA;tsd=ATCGC
LG01	LTR_retriver	Gypsy_LTR_retrotransposon	48322227	48329205	+	ID=LTRRT_188;Parent=repeat_region_188;Classification=LTR/Gypsy;Sequence_ontology=SO:0002265;ltr_identity=0.9982;Method=structural;motif=TGCA;tsd=ATCGC
LG01	LTR_retriver	long_terminal_repeat	48322227	48322769	+	ID=lLTR_188;Parent=repeat_region_188;Classification=LTR/Gypsy;Sequence_ontology=SO:0000286;ltr_identity=0.9982;Method=structural;motif=TGCA;tsd=ATCGC
LG01	LTR_retriver	long_terminal_repeat	48328663	48329205	+	ID=rLTR_188;Parent=repeat_region_188;Classification=LTR/Gypsy;Sequence_ontology=SO:0000286;ltr_identity=0.9982;Method=structural;motif=TGCA;tsd=ATCGC
LG01	LTR_retriver	target_site_duplication	48329206	48329210	+	ID=rTSD_188;Parent=repeat_region_188;Classification=LTR/Gypsy;Sequence_ontology=SO:0000434;ltr_identity=0.9982;Method=structural;motif=TGCA;tsd=ATCGC
LG01	LTR_retriver	repeat_region	48676280	48683980	+	ID=repeat_region_189;Classification=LTR/Gypsy;Sequence_ontology=SO:0000657;ltr_identity=1.0000;Method=structural;motif=TGCA;tsd=TCTAT
LG01	LTR_retriver	target_site_duplication	48676280	48676284	+	ID=lTSD_189;Parent=repeat_region_189;Classification=LTR/Gypsy;Sequence_ontology=SO:0000434;ltr_identity=1.0000;Method=structural;motif=TGCA;tsd=TCTAT
LG01	LTR_retriver	Gypsy_LTR_retrotransposon	48676285	48683975	+	ID=LTRRT_189;Parent=repeat_region_189;Classification=LTR/Gypsy;Sequence_ontology=SO:0002265;ltr_identity=1.0000;Method=structural;motif=TGCA;tsd=TCTAT
LG01	LTR_retriver	long_terminal_repeat	48676285	48677230	+	ID=lLTR_189;Parent=repeat_region_189;Classification=LTR/Gypsy;Sequence_ontology=SO:0000286;ltr_identity=1.0000;Method=structural;motif=TGCA;tsd=TCTAT
LG01	LTR_retriver	long_terminal_repeat	48683030	48683975	+	ID=rLTR_189;Parent=repeat_region_189;Classification=LTR/Gypsy;Sequence_ontology=SO:0000286;ltr_identity=1.0000;Method=structural;motif=TGCA;tsd=TCTAT
LG01	LTR_retriver	target_site_duplication	48683976	48683980	+	ID=rTSD_189;Parent=repeat_region_189;Classification=LTR/Gypsy;Sequence_ontology=SO:0000434;ltr_identity=1.0000;Method=structural;motif=TGCA;tsd=TCTAT
LG01	LTR_retriver	repeat_region	49602144	49609000	+	ID=repeat_region_190;Classification=LTR/Gypsy;Sequence_ontology=SO:0000657;ltr_identity=0.9981;Method=structural;motif=TGCA;tsd=AATAT
LG01	LTR_retriver	target_site_duplication	49602144	49602148	+	ID=lTSD_190;Parent=repeat_region_190;Classification=LTR/Gypsy;Sequence_ontology=SO:0000434;ltr_identity=0.9981;Method=structural;motif=TGCA;tsd=AATAT
LG01	LTR_retriver	Gypsy_LTR_retrotransposon	49602149	49608995	+	ID=LTRRT_190;Parent=repeat_region_190;Classification=LTR/Gypsy;Sequence_ontology=SO:0002265;ltr_identity=0.9981;Method=structural;motif=TGCA;tsd=AATAT
LG01	LTR_retriver	long_terminal_repeat	49602149	49602670	+	ID=lLTR_190;Parent=repeat_region_190;Classification=LTR/Gypsy;Sequence_ontology=SO:0000286;ltr_identity=0.9981;Method=structural;motif=TGCA;tsd=AATAT
LG01	LTR_retriver	long_terminal_repeat	49608474	49608995	+	ID=rLTR_190;Parent=repeat_region_190;Classification=LTR/Gypsy;Sequence_ontology=SO:0000286;ltr_identity=0.9981;Method=structural;motif=TGCA;tsd=AATAT
LG01	LTR_retriver	target_site_duplication	49608996	49609000	+	ID=rTSD_190;Parent=repeat_region_190;Classification=LTR/Gypsy;Sequence_ontology=SO:0000434;ltr_identity=0.9981;Method=structural;motif=TGCA;tsd=AATAT
LG01	LTR_retriver	repeat_region	50312621	50319453	+	ID=repeat_region_191;Classification=LTR/Gypsy;Sequence_ontology=SO:0000657;ltr_identity=1.0000;Method=structural;motif=TGCA;tsd=CTAAC
LG01	LTR_retriver	target_site_duplication	50312621	50312625	+	ID=lTSD_191;Parent=repeat_region_191;Classification=LTR/Gypsy;Sequence_ontology=SO:0000434;ltr_identity=1.0000;Method=structural;motif=TGCA;tsd=CTAAC
LG01	LTR_retriver	Gypsy_LTR_retrotransposon	50312626	50319448	+	ID=LTRRT_191;Parent=repeat_region_191;Classification=LTR/Gypsy;Sequence_ontology=SO:0002265;ltr_identity=1.0000;Method=structural;motif=TGCA;tsd=CTAAC
LG01	LTR_retriver	long_terminal_repeat	50312626	50313316	+	ID=lLTR_191;Parent=repeat_region_191;Classification=LTR/Gypsy;Sequence_ontology=SO:0000286;ltr_identity=1.0000;Method=structural;motif=TGCA;tsd=CTAAC
LG01	LTR_retriver	long_terminal_repeat	50318758	50319448	+	ID=rLTR_191;Parent=repeat_region_191;Classification=LTR/Gypsy;Sequence_ontology=SO:0000286;ltr_identity=1.0000;Method=structural;motif=TGCA;tsd=CTAAC
LG01	LTR_retriver	target_site_duplication	50319449	50319453	+	ID=rTSD_191;Parent=repeat_region_191;Classification=LTR/Gypsy;Sequence_ontology=SO:0000434;ltr_identity=1.0000;Method=structural;motif=TGCA;tsd=CTAAC
LG01	LTR_retriver	repeat_region	50961354	50965625	-	ID=repeat_region_192;Classification=LTR/Gypsy;Sequence_ontology=SO:0000657;ltr_identity=0.9843;Method=structural;motif=TGCA;tsd=ATAT
LG01	LTR_retriver	target_site_duplication	50961354	50961357	-	ID=lTSD_192;Parent=repeat_region_192;Classification=LTR/Gypsy;Sequence_ontology=SO:0000434;ltr_identity=0.9843;Method=structural;motif=TGCA;tsd=ATAT
LG01	LTR_retriver	Gypsy_LTR_retrotransposon	50961358	50965621	-	ID=LTRRT_192;Parent=repeat_region_192;Classification=LTR/Gypsy;Sequence_ontology=SO:0002265;ltr_identity=0.9843;Method=structural;motif=TGCA;tsd=ATAT
LG01	LTR_retriver	long_terminal_repeat	50961358	50961611	-	ID=lLTR_192;Parent=repeat_region_192;Classification=LTR/Gypsy;Sequence_ontology=SO:0000286;ltr_identity=0.9843;Method=structural;motif=TGCA;tsd=ATAT
LG01	LTR_retriver	long_terminal_repeat	50965368	50965621	-	ID=rLTR_192;Parent=repeat_region_192;Classification=LTR/Gypsy;Sequence_ontology=SO:0000286;ltr_identity=0.9843;Method=structural;motif=TGCA;tsd=ATAT
LG01	LTR_retriver	target_site_duplication	50965622	50965625	-	ID=rTSD_192;Parent=repeat_region_192;Classification=LTR/Gypsy;Sequence_ontology=SO:0000434;ltr_identity=0.9843;Method=structural;motif=TGCA;tsd=ATAT
LG01	LTR_retriver	repeat_region	51429181	51436465	+	ID=repeat_region_193;Classification=LTR/Gypsy;Sequence_ontology=SO:0000657;ltr_identity=1.0000;Method=structural;motif=TGCA;tsd=ACAT
LG01	LTR_retriver	target_site_duplication	51429181	51429184	+	ID=lTSD_193;Parent=repeat_region_193;Classification=LTR/Gypsy;Sequence_ontology=SO:0000434;ltr_identity=1.0000;Method=structural;motif=TGCA;tsd=ACAT
LG01	LTR_retriver	Gypsy_LTR_retrotransposon	51429185	51436461	+	ID=LTRRT_193;Parent=repeat_region_193;Classification=LTR/Gypsy;Sequence_ontology=SO:0002265;ltr_identity=1.0000;Method=structural;motif=TGCA;tsd=ACAT
LG01	LTR_retriver	long_terminal_repeat	51429185	51429966	+	ID=lLTR_193;Parent=repeat_region_193;Classification=LTR/Gypsy;Sequence_ontology=SO:0000286;ltr_identity=1.0000;Method=structural;motif=TGCA;tsd=ACAT
LG01	LTR_retriver	long_terminal_repeat	51435680	51436461	+	ID=rLTR_193;Parent=repeat_region_193;Classification=LTR/Gypsy;Sequence_ontology=SO:0000286;ltr_identity=1.0000;Method=structural;motif=TGCA;tsd=ACAT
LG01	LTR_retriver	target_site_duplication	51436462	51436465	+	ID=rTSD_193;Parent=repeat_region_193;Classification=LTR/Gypsy;Sequence_ontology=SO:0000434;ltr_identity=1.0000;Method=structural;motif=TGCA;tsd=ACAT
LG01	LTR_retriver	repeat_region	51727257	51733460	+	ID=repeat_region_194;Classification=LTR/Gypsy;Sequence_ontology=SO:0000657;ltr_identity=1.0000;Method=structural;motif=TGCA;tsd=ATGA
LG01	LTR_retriver	target_site_duplication	51727257	51727260	+	ID=lTSD_194;Parent=repeat_region_194;Classification=LTR/Gypsy;Sequence_ontology=SO:0000434;ltr_identity=1.0000;Method=structural;motif=TGCA;tsd=ATGA
LG01	LTR_retriver	Gypsy_LTR_retrotransposon	51727261	51733456	+	ID=LTRRT_194;Parent=repeat_region_194;Classification=LTR/Gypsy;Sequence_ontology=SO:0002265;ltr_identity=1.0000;Method=structural;motif=TGCA;tsd=ATGA
LG01	LTR_retriver	long_terminal_repeat	51727261	51727941	+	ID=lLTR_194;Parent=repeat_region_194;Classification=LTR/Gypsy;Sequence_ontology=SO:0000286;ltr_identity=1.0000;Method=structural;motif=TGCA;tsd=ATGA
LG01	LTR_retriver	long_terminal_repeat	51732776	51733456	+	ID=rLTR_194;Parent=repeat_region_194;Classification=LTR/Gypsy;Sequence_ontology=SO:0000286;ltr_identity=1.0000;Method=structural;motif=TGCA;tsd=ATGA
LG01	LTR_retriver	target_site_duplication	51733457	51733460	+	ID=rTSD_194;Parent=repeat_region_194;Classification=LTR/Gypsy;Sequence_ontology=SO:0000434;ltr_identity=1.0000;Method=structural;motif=TGCA;tsd=ATGA
LG01	LTR_retriver	repeat_region	51746368	51755218	+	ID=repeat_region_195;Classification=LTR/Gypsy;Sequence_ontology=SO:0000657;ltr_identity=1.0000;Method=structural;motif=TGCA;tsd=ACCG
LG01	LTR_retriver	target_site_duplication	51746368	51746371	+	ID=lTSD_195;Parent=repeat_region_195;Classification=LTR/Gypsy;Sequence_ontology=SO:0000434;ltr_identity=1.0000;Method=structural;motif=TGCA;tsd=ACCG
LG01	LTR_retriver	Gypsy_LTR_retrotransposon	51746372	51755214	+	ID=LTRRT_195;Parent=repeat_region_195;Classification=LTR/Gypsy;Sequence_ontology=SO:0002265;ltr_identity=1.0000;Method=structural;motif=TGCA;tsd=ACCG
LG01	LTR_retriver	long_terminal_repeat	51746372	51746828	+	ID=lLTR_195;Parent=repeat_region_195;Classification=LTR/Gypsy;Sequence_ontology=SO:0000286;ltr_identity=1.0000;Method=structural;motif=TGCA;tsd=ACCG
LG01	LTR_retriver	long_terminal_repeat	51754758	51755214	+	ID=rLTR_195;Parent=repeat_region_195;Classification=LTR/Gypsy;Sequence_ontology=SO:0000286;ltr_identity=1.0000;Method=structural;motif=TGCA;tsd=ACCG
LG01	LTR_retriver	target_site_duplication	51755215	51755218	+	ID=rTSD_195;Parent=repeat_region_195;Classification=LTR/Gypsy;Sequence_ontology=SO:0000434;ltr_identity=1.0000;Method=structural;motif=TGCA;tsd=ACCG
LG01	LTR_retriver	repeat_region	51769399	51775759	-	ID=repeat_region_196;Classification=LTR/Gypsy;Sequence_ontology=SO:0000657;ltr_identity=1.0000;Method=structural;motif=TGCA;tsd=AATAT
LG01	LTR_retriver	target_site_duplication	51769399	51769403	-	ID=lTSD_196;Parent=repeat_region_196;Classification=LTR/Gypsy;Sequence_ontology=SO:0000434;ltr_identity=1.0000;Method=structural;motif=TGCA;tsd=AATAT
LG01	LTR_retriver	Gypsy_LTR_retrotransposon	51769404	51775754	-	ID=LTRRT_196;Parent=repeat_region_196;Classification=LTR/Gypsy;Sequence_ontology=SO:0002265;ltr_identity=1.0000;Method=structural;motif=TGCA;tsd=AATAT
LG01	LTR_retriver	long_terminal_repeat	51769404	51769634	-	ID=lLTR_196;Parent=repeat_region_196;Classification=LTR/Gypsy;Sequence_ontology=SO:0000286;ltr_identity=1.0000;Method=structural;motif=TGCA;tsd=AATAT
LG01	LTR_retriver	long_terminal_repeat	51775524	51775754	-	ID=rLTR_196;Parent=repeat_region_196;Classification=LTR/Gypsy;Sequence_ontology=SO:0000286;ltr_identity=1.0000;Method=structural;motif=TGCA;tsd=AATAT
LG01	LTR_retriver	target_site_duplication	51775755	51775759	-	ID=rTSD_196;Parent=repeat_region_196;Classification=LTR/Gypsy;Sequence_ontology=SO:0000434;ltr_identity=1.0000;Method=structural;motif=TGCA;tsd=AATAT
LG01	LTR_retriver	repeat_region	51778704	51785072	+	ID=repeat_region_197;Classification=LTR/Gypsy;Sequence_ontology=SO:0000657;ltr_identity=0.9914;Method=structural;motif=TGCA;tsd=GGGGG
LG01	LTR_retriver	target_site_duplication	51778704	51778708	+	ID=lTSD_197;Parent=repeat_region_197;Classification=LTR/Gypsy;Sequence_ontology=SO:0000434;ltr_identity=0.9914;Method=structural;motif=TGCA;tsd=GGGGG
LG01	LTR_retriver	Gypsy_LTR_retrotransposon	51778712	51785067	+	ID=LTRRT_197;Parent=repeat_region_197;Classification=LTR/Gypsy;Sequence_ontology=SO:0002265;ltr_identity=0.9914;Method=structural;motif=TGCA;tsd=GGGGG
LG01	LTR_retriver	long_terminal_repeat	51778712	51778946	+	ID=lLTR_197;Parent=repeat_region_197;Classification=LTR/Gypsy;Sequence_ontology=SO:0000286;ltr_identity=0.9914;Method=structural;motif=TGCA;tsd=GGGGG
LG01	LTR_retriver	long_terminal_repeat	51784833	51785067	+	ID=rLTR_197;Parent=repeat_region_197;Classification=LTR/Gypsy;Sequence_ontology=SO:0000286;ltr_identity=0.9914;Method=structural;motif=TGCA;tsd=GGGGG
LG01	LTR_retriver	target_site_duplication	51785068	51785072	+	ID=rTSD_197;Parent=repeat_region_197;Classification=LTR/Gypsy;Sequence_ontology=SO:0000434;ltr_identity=0.9914;Method=structural;motif=TGCA;tsd=GGGGG
LG01	LTR_retriver	repeat_region	51955016	51960321	+	ID=repeat_region_198;Classification=LTR/Gypsy;Sequence_ontology=SO:0000657;ltr_identity=0.9849;Method=structural;motif=TGCA;tsd=CCCT
LG01	LTR_retriver	target_site_duplication	51955016	51955019	+	ID=lTSD_198;Parent=repeat_region_198;Classification=LTR/Gypsy;Sequence_ontology=SO:0000434;ltr_identity=0.9849;Method=structural;motif=TGCA;tsd=CCCT
LG01	LTR_retriver	Gypsy_LTR_retrotransposon	51955020	51960317	+	ID=LTRRT_198;Parent=repeat_region_198;Classification=LTR/Gypsy;Sequence_ontology=SO:0002265;ltr_identity=0.9849;Method=structural;motif=TGCA;tsd=CCCT
LG01	LTR_retriver	long_terminal_repeat	51955020	51955550	+	ID=lLTR_198;Parent=repeat_region_198;Classification=LTR/Gypsy;Sequence_ontology=SO:0000286;ltr_identity=0.9849;Method=structural;motif=TGCA;tsd=CCCT
LG01	LTR_retriver	long_terminal_repeat	51959788	51960317	+	ID=rLTR_198;Parent=repeat_region_198;Classification=LTR/Gypsy;Sequence_ontology=SO:0000286;ltr_identity=0.9849;Method=structural;motif=TGCA;tsd=CCCT
LG01	LTR_retriver	target_site_duplication	51960318	51960321	+	ID=rTSD_198;Parent=repeat_region_198;Classification=LTR/Gypsy;Sequence_ontology=SO:0000434;ltr_identity=0.9849;Method=structural;motif=TGCA;tsd=CCCT
LG01	LTR_retriver	repeat_region	51968259	51974604	+	ID=repeat_region_199;Classification=LTR/Gypsy;Sequence_ontology=SO:0000657;ltr_identity=0.9957;Method=structural;motif=TGCA;tsd=ACTAC
LG01	LTR_retriver	target_site_duplication	51968259	51968263	+	ID=lTSD_199;Parent=repeat_region_199;Classification=LTR/Gypsy;Sequence_ontology=SO:0000434;ltr_identity=0.9957;Method=structural;motif=TGCA;tsd=ACTAC
LG01	LTR_retriver	Gypsy_LTR_retrotransposon	51968264	51974599	+	ID=LTRRT_199;Parent=repeat_region_199;Classification=LTR/Gypsy;Sequence_ontology=SO:0002265;ltr_identity=0.9957;Method=structural;motif=TGCA;tsd=ACTAC
LG01	LTR_retriver	long_terminal_repeat	51968264	51969186	+	ID=lLTR_199;Parent=repeat_region_199;Classification=LTR/Gypsy;Sequence_ontology=SO:0000286;ltr_identity=0.9957;Method=structural;motif=TGCA;tsd=ACTAC
LG01	LTR_retriver	long_terminal_repeat	51973677	51974599	+	ID=rLTR_199;Parent=repeat_region_199;Classification=LTR/Gypsy;Sequence_ontology=SO:0000286;ltr_identity=0.9957;Method=structural;motif=TGCA;tsd=ACTAC
LG01	LTR_retriver	target_site_duplication	51974600	51974604	+	ID=rTSD_199;Parent=repeat_region_199;Classification=LTR/Gypsy;Sequence_ontology=SO:0000434;ltr_identity=0.9957;Method=structural;motif=TGCA;tsd=ACTAC
LG01	LTR_retriver	repeat_region	52044672	52051040	+	ID=repeat_region_200;Classification=LTR/Gypsy;Sequence_ontology=SO:0000657;ltr_identity=0.9957;Method=structural;motif=TGCA;tsd=GGGGG
LG01	LTR_retriver	target_site_duplication	52044672	52044676	+	ID=lTSD_200;Parent=repeat_region_200;Classification=LTR/Gypsy;Sequence_ontology=SO:0000434;ltr_identity=0.9957;Method=structural;motif=TGCA;tsd=GGGGG
LG01	LTR_retriver	Gypsy_LTR_retrotransposon	52044680	52051035	+	ID=LTRRT_200;Parent=repeat_region_200;Classification=LTR/Gypsy;Sequence_ontology=SO:0002265;ltr_identity=0.9957;Method=structural;motif=TGCA;tsd=GGGGG
LG01	LTR_retriver	long_terminal_repeat	52044680	52044914	+	ID=lLTR_200;Parent=repeat_region_200;Classification=LTR/Gypsy;Sequence_ontology=SO:0000286;ltr_identity=0.9957;Method=structural;motif=TGCA;tsd=GGGGG
LG01	LTR_retriver	long_terminal_repeat	52050801	52051035	+	ID=rLTR_200;Parent=repeat_region_200;Classification=LTR/Gypsy;Sequence_ontology=SO:0000286;ltr_identity=0.9957;Method=structural;motif=TGCA;tsd=GGGGG
LG01	LTR_retriver	target_site_duplication	52051036	52051040	+	ID=rTSD_200;Parent=repeat_region_200;Classification=LTR/Gypsy;Sequence_ontology=SO:0000434;ltr_identity=0.9957;Method=structural;motif=TGCA;tsd=GGGGG
LG01	LTR_retriver	repeat_region	52219944	52227555	+	ID=repeat_region_201;Classification=LTR/Gypsy;Sequence_ontology=SO:0000657;ltr_identity=0.9559;Method=structural;motif=TGCA;tsd=GAAAC
LG01	LTR_retriver	target_site_duplication	52219944	52219948	+	ID=lTSD_201;Parent=repeat_region_201;Classification=LTR/Gypsy;Sequence_ontology=SO:0000434;ltr_identity=0.9559;Method=structural;motif=TGCA;tsd=GAAAC
LG01	LTR_retriver	Gypsy_LTR_retrotransposon	52219949	52227550	+	ID=LTRRT_201;Parent=repeat_region_201;Classification=LTR/Gypsy;Sequence_ontology=SO:0002265;ltr_identity=0.9559;Method=structural;motif=TGCA;tsd=GAAAC
LG01	LTR_retriver	long_terminal_repeat	52219949	52220175	+	ID=lLTR_201;Parent=repeat_region_201;Classification=LTR/Gypsy;Sequence_ontology=SO:0000286;ltr_identity=0.9559;Method=structural;motif=TGCA;tsd=GAAAC
LG01	LTR_retriver	long_terminal_repeat	52227324	52227550	+	ID=rLTR_201;Parent=repeat_region_201;Classification=LTR/Gypsy;Sequence_ontology=SO:0000286;ltr_identity=0.9559;Method=structural;motif=TGCA;tsd=GAAAC
LG01	LTR_retriver	target_site_duplication	52227551	52227555	+	ID=rTSD_201;Parent=repeat_region_201;Classification=LTR/Gypsy;Sequence_ontology=SO:0000434;ltr_identity=0.9559;Method=structural;motif=TGCA;tsd=GAAAC
LG01	LTR_retriver	repeat_region	52376800	52385038	-	ID=repeat_region_202;Classification=LTR/Gypsy;Sequence_ontology=SO:0000657;ltr_identity=1.0000;Method=structural;motif=TGCA;tsd=TGAT
LG01	LTR_retriver	target_site_duplication	52376800	52376803	-	ID=lTSD_202;Parent=repeat_region_202;Classification=LTR/Gypsy;Sequence_ontology=SO:0000434;ltr_identity=1.0000;Method=structural;motif=TGCA;tsd=TGAT
LG01	LTR_retriver	Gypsy_LTR_retrotransposon	52376804	52385034	-	ID=LTRRT_202;Parent=repeat_region_202;Classification=LTR/Gypsy;Sequence_ontology=SO:0002265;ltr_identity=1.0000;Method=structural;motif=TGCA;tsd=TGAT
LG01	LTR_retriver	long_terminal_repeat	52376804	52377483	-	ID=lLTR_202;Parent=repeat_region_202;Classification=LTR/Gypsy;Sequence_ontology=SO:0000286;ltr_identity=1.0000;Method=structural;motif=TGCA;tsd=TGAT
LG01	LTR_retriver	long_terminal_repeat	52384355	52385034	-	ID=rLTR_202;Parent=repeat_region_202;Classification=LTR/Gypsy;Sequence_ontology=SO:0000286;ltr_identity=1.0000;Method=structural;motif=TGCA;tsd=TGAT
LG01	LTR_retriver	target_site_duplication	52385035	52385038	-	ID=rTSD_202;Parent=repeat_region_202;Classification=LTR/Gypsy;Sequence_ontology=SO:0000434;ltr_identity=1.0000;Method=structural;motif=TGCA;tsd=TGAT
LG01	LTR_retriver	repeat_region	52430893	52438174	+	ID=repeat_region_203;Classification=LTR/Gypsy;Sequence_ontology=SO:0000657;ltr_identity=1.0000;Method=structural;motif=TGCA;tsd=AGCT
LG01	LTR_retriver	target_site_duplication	52430893	52430896	+	ID=lTSD_203;Parent=repeat_region_203;Classification=LTR/Gypsy;Sequence_ontology=SO:0000434;ltr_identity=1.0000;Method=structural;motif=TGCA;tsd=AGCT
LG01	LTR_retriver	Gypsy_LTR_retrotransposon	52430897	52438170	+	ID=LTRRT_203;Parent=repeat_region_203;Classification=LTR/Gypsy;Sequence_ontology=SO:0002265;ltr_identity=1.0000;Method=structural;motif=TGCA;tsd=AGCT
LG01	LTR_retriver	long_terminal_repeat	52430897	52431676	+	ID=lLTR_203;Parent=repeat_region_203;Classification=LTR/Gypsy;Sequence_ontology=SO:0000286;ltr_identity=1.0000;Method=structural;motif=TGCA;tsd=AGCT
LG01	LTR_retriver	long_terminal_repeat	52437391	52438170	+	ID=rLTR_203;Parent=repeat_region_203;Classification=LTR/Gypsy;Sequence_ontology=SO:0000286;ltr_identity=1.0000;Method=structural;motif=TGCA;tsd=AGCT
LG01	LTR_retriver	target_site_duplication	52438171	52438174	+	ID=rTSD_203;Parent=repeat_region_203;Classification=LTR/Gypsy;Sequence_ontology=SO:0000434;ltr_identity=1.0000;Method=structural;motif=TGCA;tsd=AGCT
LG01	LTR_retriver	repeat_region	52732449	52740039	+	ID=repeat_region_204;Classification=LTR/Gypsy;Sequence_ontology=SO:0000657;ltr_identity=0.9559;Method=structural;motif=TGCA;tsd=GAAAC
LG01	LTR_retriver	target_site_duplication	52732449	52732453	+	ID=lTSD_204;Parent=repeat_region_204;Classification=LTR/Gypsy;Sequence_ontology=SO:0000434;ltr_identity=0.9559;Method=structural;motif=TGCA;tsd=GAAAC
LG01	LTR_retriver	Gypsy_LTR_retrotransposon	52732454	52740034	+	ID=LTRRT_204;Parent=repeat_region_204;Classification=LTR/Gypsy;Sequence_ontology=SO:0002265;ltr_identity=0.9559;Method=structural;motif=TGCA;tsd=GAAAC
LG01	LTR_retriver	long_terminal_repeat	52732454	52732680	+	ID=lLTR_204;Parent=repeat_region_204;Classification=LTR/Gypsy;Sequence_ontology=SO:0000286;ltr_identity=0.9559;Method=structural;motif=TGCA;tsd=GAAAC
LG01	LTR_retriver	long_terminal_repeat	52739806	52740034	+	ID=rLTR_204;Parent=repeat_region_204;Classification=LTR/Gypsy;Sequence_ontology=SO:0000286;ltr_identity=0.9559;Method=structural;motif=TGCA;tsd=GAAAC
LG01	LTR_retriver	target_site_duplication	52740035	52740039	+	ID=rTSD_204;Parent=repeat_region_204;Classification=LTR/Gypsy;Sequence_ontology=SO:0000434;ltr_identity=0.9559;Method=structural;motif=TGCA;tsd=GAAAC
LG01	LTR_retriver	repeat_region	53547704	53554139	+	ID=repeat_region_205;Classification=LTR/Gypsy;Sequence_ontology=SO:0000657;ltr_identity=0.9925;Method=structural;motif=TGCA;tsd=ATTTT
LG01	LTR_retriver	target_site_duplication	53547704	53547708	+	ID=lTSD_205;Parent=repeat_region_205;Classification=LTR/Gypsy;Sequence_ontology=SO:0000434;ltr_identity=0.9925;Method=structural;motif=TGCA;tsd=ATTTT
LG01	LTR_retriver	Gypsy_LTR_retrotransposon	53547709	53554134	+	ID=LTRRT_205;Parent=repeat_region_205;Classification=LTR/Gypsy;Sequence_ontology=SO:0002265;ltr_identity=0.9925;Method=structural;motif=TGCA;tsd=ATTTT
LG01	LTR_retriver	long_terminal_repeat	53547709	53547976	+	ID=lLTR_205;Parent=repeat_region_205;Classification=LTR/Gypsy;Sequence_ontology=SO:0000286;ltr_identity=0.9925;Method=structural;motif=TGCA;tsd=ATTTT
LG01	LTR_retriver	long_terminal_repeat	53553867	53554134	+	ID=rLTR_205;Parent=repeat_region_205;Classification=LTR/Gypsy;Sequence_ontology=SO:0000286;ltr_identity=0.9925;Method=structural;motif=TGCA;tsd=ATTTT
LG01	LTR_retriver	target_site_duplication	53554135	53554139	+	ID=rTSD_205;Parent=repeat_region_205;Classification=LTR/Gypsy;Sequence_ontology=SO:0000434;ltr_identity=0.9925;Method=structural;motif=TGCA;tsd=ATTTT
LG01	LTR_retriver	repeat_region	53857412	53864233	-	ID=repeat_region_206;Classification=LTR/Gypsy;Sequence_ontology=SO:0000657;ltr_identity=0.9606;Method=structural;motif=TGCA;tsd=GTTCT
LG01	LTR_retriver	target_site_duplication	53857412	53857416	-	ID=lTSD_206;Parent=repeat_region_206;Classification=LTR/Gypsy;Sequence_ontology=SO:0000434;ltr_identity=0.9606;Method=structural;motif=TGCA;tsd=GTTCT
LG01	LTR_retriver	Gypsy_LTR_retrotransposon	53857417	53864228	-	ID=LTRRT_206;Parent=repeat_region_206;Classification=LTR/Gypsy;Sequence_ontology=SO:0002265;ltr_identity=0.9606;Method=structural;motif=TGCA;tsd=GTTCT
LG01	LTR_retriver	long_terminal_repeat	53857417	53857924	-	ID=lLTR_206;Parent=repeat_region_206;Classification=LTR/Gypsy;Sequence_ontology=SO:0000286;ltr_identity=0.9606;Method=structural;motif=TGCA;tsd=GTTCT
LG01	LTR_retriver	long_terminal_repeat	53863721	53864228	-	ID=rLTR_206;Parent=repeat_region_206;Classification=LTR/Gypsy;Sequence_ontology=SO:0000286;ltr_identity=0.9606;Method=structural;motif=TGCA;tsd=GTTCT
LG01	LTR_retriver	target_site_duplication	53864229	53864233	-	ID=rTSD_206;Parent=repeat_region_206;Classification=LTR/Gypsy;Sequence_ontology=SO:0000434;ltr_identity=0.9606;Method=structural;motif=TGCA;tsd=GTTCT
LG01	LTR_retriver	repeat_region	54049946	54053073	?	ID=repeat_region_207;Classification=LTR/unknown;Sequence_ontology=SO:0000657;ltr_identity=0.9946;Method=structural;motif=TGCA;tsd=GTGT
LG01	LTR_retriver	target_site_duplication	54049946	54049949	?	ID=lTSD_207;Parent=repeat_region_207;Classification=LTR/unknown;Sequence_ontology=SO:0000434;ltr_identity=0.9946;Method=structural;motif=TGCA;tsd=GTGT
LG01	LTR_retriver	long_terminal_repeat	54049950	54050876	?	ID=lLTR_207;Parent=repeat_region_207;Classification=LTR/unknown;Sequence_ontology=SO:0000286;ltr_identity=0.9946;Method=structural;motif=TGCA;tsd=GTGT
LG01	LTR_retriver	LTR_retrotransposon	54049950	54053069	?	ID=LTRRT_207;Parent=repeat_region_207;Classification=LTR/unknown;Sequence_ontology=SO:0000186;ltr_identity=0.9946;Method=structural;motif=TGCA;tsd=GTGT
LG01	LTR_retriver	long_terminal_repeat	54052143	54053069	?	ID=rLTR_207;Parent=repeat_region_207;Classification=LTR/unknown;Sequence_ontology=SO:0000286;ltr_identity=0.9946;Method=structural;motif=TGCA;tsd=GTGT
LG01	LTR_retriver	target_site_duplication	54053070	54053073	?	ID=rTSD_207;Parent=repeat_region_207;Classification=LTR/unknown;Sequence_ontology=SO:0000434;ltr_identity=0.9946;Method=structural;motif=TGCA;tsd=GTGT
LG01	LTR_retriver	repeat_region	54090593	54097031	+	ID=repeat_region_208;Classification=LTR/Gypsy;Sequence_ontology=SO:0000657;ltr_identity=0.9964;Method=structural;motif=TGCA;tsd=ATTG
LG01	LTR_retriver	target_site_duplication	54090593	54090596	+	ID=lTSD_208;Parent=repeat_region_208;Classification=LTR/Gypsy;Sequence_ontology=SO:0000434;ltr_identity=0.9964;Method=structural;motif=TGCA;tsd=ATTG
LG01	LTR_retriver	Gypsy_LTR_retrotransposon	54090597	54097027	+	ID=LTRRT_208;Parent=repeat_region_208;Classification=LTR/Gypsy;Sequence_ontology=SO:0002265;ltr_identity=0.9964;Method=structural;motif=TGCA;tsd=ATTG
LG01	LTR_retriver	long_terminal_repeat	54090597	54090877	+	ID=lLTR_208;Parent=repeat_region_208;Classification=LTR/Gypsy;Sequence_ontology=SO:0000286;ltr_identity=0.9964;Method=structural;motif=TGCA;tsd=ATTG
LG01	LTR_retriver	long_terminal_repeat	54096747	54097027	+	ID=rLTR_208;Parent=repeat_region_208;Classification=LTR/Gypsy;Sequence_ontology=SO:0000286;ltr_identity=0.9964;Method=structural;motif=TGCA;tsd=ATTG
LG01	LTR_retriver	target_site_duplication	54097028	54097031	+	ID=rTSD_208;Parent=repeat_region_208;Classification=LTR/Gypsy;Sequence_ontology=SO:0000434;ltr_identity=0.9964;Method=structural;motif=TGCA;tsd=ATTG
LG01	LTR_retriver	repeat_region	54149621	54156281	+	ID=repeat_region_209;Classification=LTR/Gypsy;Sequence_ontology=SO:0000657;ltr_identity=1.0000;Method=structural;motif=TGCA;tsd=CAAAT
LG01	LTR_retriver	target_site_duplication	54149621	54149625	+	ID=lTSD_209;Parent=repeat_region_209;Classification=LTR/Gypsy;Sequence_ontology=SO:0000434;ltr_identity=1.0000;Method=structural;motif=TGCA;tsd=CAAAT
LG01	LTR_retriver	Gypsy_LTR_retrotransposon	54149626	54156276	+	ID=LTRRT_209;Parent=repeat_region_209;Classification=LTR/Gypsy;Sequence_ontology=SO:0002265;ltr_identity=1.0000;Method=structural;motif=TGCA;tsd=CAAAT
LG01	LTR_retriver	long_terminal_repeat	54149626	54149861	+	ID=lLTR_209;Parent=repeat_region_209;Classification=LTR/Gypsy;Sequence_ontology=SO:0000286;ltr_identity=1.0000;Method=structural;motif=TGCA;tsd=CAAAT
LG01	LTR_retriver	long_terminal_repeat	54156041	54156276	+	ID=rLTR_209;Parent=repeat_region_209;Classification=LTR/Gypsy;Sequence_ontology=SO:0000286;ltr_identity=1.0000;Method=structural;motif=TGCA;tsd=CAAAT
LG01	LTR_retriver	target_site_duplication	54156277	54156281	+	ID=rTSD_209;Parent=repeat_region_209;Classification=LTR/Gypsy;Sequence_ontology=SO:0000434;ltr_identity=1.0000;Method=structural;motif=TGCA;tsd=CAAAT
LG01	LTR_retriver	repeat_region	54213919	54220753	+	ID=repeat_region_210;Classification=LTR/Gypsy;Sequence_ontology=SO:0000657;ltr_identity=0.9971;Method=structural;motif=TGCA;tsd=CGTAT
LG01	LTR_retriver	target_site_duplication	54213919	54213923	+	ID=lTSD_210;Parent=repeat_region_210;Classification=LTR/Gypsy;Sequence_ontology=SO:0000434;ltr_identity=0.9971;Method=structural;motif=TGCA;tsd=CGTAT
LG01	LTR_retriver	Gypsy_LTR_retrotransposon	54213924	54220748	+	ID=LTRRT_210;Parent=repeat_region_210;Classification=LTR/Gypsy;Sequence_ontology=SO:0002265;ltr_identity=0.9971;Method=structural;motif=TGCA;tsd=CGTAT
LG01	LTR_retriver	long_terminal_repeat	54213924	54214615	+	ID=lLTR_210;Parent=repeat_region_210;Classification=LTR/Gypsy;Sequence_ontology=SO:0000286;ltr_identity=0.9971;Method=structural;motif=TGCA;tsd=CGTAT
LG01	LTR_retriver	long_terminal_repeat	54220057	54220748	+	ID=rLTR_210;Parent=repeat_region_210;Classification=LTR/Gypsy;Sequence_ontology=SO:0000286;ltr_identity=0.9971;Method=structural;motif=TGCA;tsd=CGTAT
LG01	LTR_retriver	target_site_duplication	54220749	54220753	+	ID=rTSD_210;Parent=repeat_region_210;Classification=LTR/Gypsy;Sequence_ontology=SO:0000434;ltr_identity=0.9971;Method=structural;motif=TGCA;tsd=CGTAT
LG01	LTR_retriver	repeat_region	54485848	54497097	+	ID=repeat_region_211;Classification=LTR/Gypsy;Sequence_ontology=SO:0000657;ltr_identity=0.9940;Method=structural;motif=TGCA;tsd=CAAT
LG01	LTR_retriver	target_site_duplication	54485848	54485851	+	ID=lTSD_211;Parent=repeat_region_211;Classification=LTR/Gypsy;Sequence_ontology=SO:0000434;ltr_identity=0.9940;Method=structural;motif=TGCA;tsd=CAAT
LG01	LTR_retriver	Gypsy_LTR_retrotransposon	54485852	54497093	+	ID=LTRRT_211;Parent=repeat_region_211;Classification=LTR/Gypsy;Sequence_ontology=SO:0002265;ltr_identity=0.9940;Method=structural;motif=TGCA;tsd=CAAT
LG01	LTR_retriver	long_terminal_repeat	54485852	54487022	+	ID=lLTR_211;Parent=repeat_region_211;Classification=LTR/Gypsy;Sequence_ontology=SO:0000286;ltr_identity=0.9940;Method=structural;motif=TGCA;tsd=CAAT
LG01	LTR_retriver	long_terminal_repeat	54495922	54497093	+	ID=rLTR_211;Parent=repeat_region_211;Classification=LTR/Gypsy;Sequence_ontology=SO:0000286;ltr_identity=0.9940;Method=structural;motif=TGCA;tsd=CAAT
LG01	LTR_retriver	target_site_duplication	54497094	54497097	+	ID=rTSD_211;Parent=repeat_region_211;Classification=LTR/Gypsy;Sequence_ontology=SO:0000434;ltr_identity=0.9940;Method=structural;motif=TGCA;tsd=CAAT
LG01	LTR_retriver	repeat_region	54506801	54515276	-	ID=repeat_region_212;Classification=LTR/Gypsy;Sequence_ontology=SO:0000657;ltr_identity=0.9975;Method=structural;motif=TGCA;tsd=GTTT
LG01	LTR_retriver	target_site_duplication	54506801	54506804	-	ID=lTSD_212;Parent=repeat_region_212;Classification=LTR/Gypsy;Sequence_ontology=SO:0000434;ltr_identity=0.9975;Method=structural;motif=TGCA;tsd=GTTT
LG01	LTR_retriver	Gypsy_LTR_retrotransposon	54506805	54515272	-	ID=LTRRT_212;Parent=repeat_region_212;Classification=LTR/Gypsy;Sequence_ontology=SO:0002265;ltr_identity=0.9975;Method=structural;motif=TGCA;tsd=GTTT
LG01	LTR_retriver	long_terminal_repeat	54506805	54508000	-	ID=lLTR_212;Parent=repeat_region_212;Classification=LTR/Gypsy;Sequence_ontology=SO:0000286;ltr_identity=0.9975;Method=structural;motif=TGCA;tsd=GTTT
LG01	LTR_retriver	long_terminal_repeat	54514076	54515272	-	ID=rLTR_212;Parent=repeat_region_212;Classification=LTR/Gypsy;Sequence_ontology=SO:0000286;ltr_identity=0.9975;Method=structural;motif=TGCA;tsd=GTTT
LG01	LTR_retriver	target_site_duplication	54515273	54515276	-	ID=rTSD_212;Parent=repeat_region_212;Classification=LTR/Gypsy;Sequence_ontology=SO:0000434;ltr_identity=0.9975;Method=structural;motif=TGCA;tsd=GTTT
LG01	LTR_retriver	repeat_region	54988378	54996892	+	ID=repeat_region_213;Classification=LTR/Gypsy;Sequence_ontology=SO:0000657;ltr_identity=0.9958;Method=structural;motif=TGCA;tsd=TTGT
LG01	LTR_retriver	target_site_duplication	54988378	54988381	+	ID=lTSD_213;Parent=repeat_region_213;Classification=LTR/Gypsy;Sequence_ontology=SO:0000434;ltr_identity=0.9958;Method=structural;motif=TGCA;tsd=TTGT
LG01	LTR_retriver	Gypsy_LTR_retrotransposon	54988382	54996888	+	ID=LTRRT_213;Parent=repeat_region_213;Classification=LTR/Gypsy;Sequence_ontology=SO:0002265;ltr_identity=0.9958;Method=structural;motif=TGCA;tsd=TTGT
LG01	LTR_retriver	long_terminal_repeat	54988382	54989581	+	ID=lLTR_213;Parent=repeat_region_213;Classification=LTR/Gypsy;Sequence_ontology=SO:0000286;ltr_identity=0.9958;Method=structural;motif=TGCA;tsd=TTGT
LG01	LTR_retriver	long_terminal_repeat	54995690	54996888	+	ID=rLTR_213;Parent=repeat_region_213;Classification=LTR/Gypsy;Sequence_ontology=SO:0000286;ltr_identity=0.9958;Method=structural;motif=TGCA;tsd=TTGT
LG01	LTR_retriver	target_site_duplication	54996889	54996892	+	ID=rTSD_213;Parent=repeat_region_213;Classification=LTR/Gypsy;Sequence_ontology=SO:0000434;ltr_identity=0.9958;Method=structural;motif=TGCA;tsd=TTGT
LG01	LTR_retriver	repeat_region	55501022	55507619	+	ID=repeat_region_214;Classification=LTR/Gypsy;Sequence_ontology=SO:0000657;ltr_identity=0.9988;Method=structural;motif=TGCA;tsd=TACAT
LG01	LTR_retriver	target_site_duplication	55501022	55501026	+	ID=lTSD_214;Parent=repeat_region_214;Classification=LTR/Gypsy;Sequence_ontology=SO:0000434;ltr_identity=0.9988;Method=structural;motif=TGCA;tsd=TACAT
LG01	LTR_retriver	Gypsy_LTR_retrotransposon	55501027	55507614	+	ID=LTRRT_214;Parent=repeat_region_214;Classification=LTR/Gypsy;Sequence_ontology=SO:0002265;ltr_identity=0.9988;Method=structural;motif=TGCA;tsd=TACAT
LG01	LTR_retriver	long_terminal_repeat	55501027	55501853	+	ID=lLTR_214;Parent=repeat_region_214;Classification=LTR/Gypsy;Sequence_ontology=SO:0000286;ltr_identity=0.9988;Method=structural;motif=TGCA;tsd=TACAT
LG01	LTR_retriver	long_terminal_repeat	55506788	55507614	+	ID=rLTR_214;Parent=repeat_region_214;Classification=LTR/Gypsy;Sequence_ontology=SO:0000286;ltr_identity=0.9988;Method=structural;motif=TGCA;tsd=TACAT
LG01	LTR_retriver	target_site_duplication	55507615	55507619	+	ID=rTSD_214;Parent=repeat_region_214;Classification=LTR/Gypsy;Sequence_ontology=SO:0000434;ltr_identity=0.9988;Method=structural;motif=TGCA;tsd=TACAT
LG01	LTR_retriver	repeat_region	55985839	55992643	-	ID=repeat_region_215;Classification=LTR/Gypsy;Sequence_ontology=SO:0000657;ltr_identity=1.0000;Method=structural;motif=TGCA;tsd=AAAAG
LG01	LTR_retriver	target_site_duplication	55985839	55985843	-	ID=lTSD_215;Parent=repeat_region_215;Classification=LTR/Gypsy;Sequence_ontology=SO:0000434;ltr_identity=1.0000;Method=structural;motif=TGCA;tsd=AAAAG
LG01	LTR_retriver	Gypsy_LTR_retrotransposon	55985844	55992638	-	ID=LTRRT_215;Parent=repeat_region_215;Classification=LTR/Gypsy;Sequence_ontology=SO:0002265;ltr_identity=1.0000;Method=structural;motif=TGCA;tsd=AAAAG
LG01	LTR_retriver	long_terminal_repeat	55985844	55986396	-	ID=lLTR_215;Parent=repeat_region_215;Classification=LTR/Gypsy;Sequence_ontology=SO:0000286;ltr_identity=1.0000;Method=structural;motif=TGCA;tsd=AAAAG
LG01	LTR_retriver	long_terminal_repeat	55992086	55992638	-	ID=rLTR_215;Parent=repeat_region_215;Classification=LTR/Gypsy;Sequence_ontology=SO:0000286;ltr_identity=1.0000;Method=structural;motif=TGCA;tsd=AAAAG
LG01	LTR_retriver	target_site_duplication	55992639	55992643	-	ID=rTSD_215;Parent=repeat_region_215;Classification=LTR/Gypsy;Sequence_ontology=SO:0000434;ltr_identity=1.0000;Method=structural;motif=TGCA;tsd=AAAAG
LG01	LTR_retriver	repeat_region	56899830	56906738	-	ID=repeat_region_216;Classification=LTR/Gypsy;Sequence_ontology=SO:0000657;ltr_identity=0.9970;Method=structural;motif=TGCA;tsd=ATGT
LG01	LTR_retriver	target_site_duplication	56899830	56899833	-	ID=lTSD_216;Parent=repeat_region_216;Classification=LTR/Gypsy;Sequence_ontology=SO:0000434;ltr_identity=0.9970;Method=structural;motif=TGCA;tsd=ATGT
LG01	LTR_retriver	Gypsy_LTR_retrotransposon	56899834	56906734	-	ID=LTRRT_216;Parent=repeat_region_216;Classification=LTR/Gypsy;Sequence_ontology=SO:0002265;ltr_identity=0.9970;Method=structural;motif=TGCA;tsd=ATGT
LG01	LTR_retriver	long_terminal_repeat	56899834	56900165	-	ID=lLTR_216;Parent=repeat_region_216;Classification=LTR/Gypsy;Sequence_ontology=SO:0000286;ltr_identity=0.9970;Method=structural;motif=TGCA;tsd=ATGT
LG01	LTR_retriver	long_terminal_repeat	56906403	56906734	-	ID=rLTR_216;Parent=repeat_region_216;Classification=LTR/Gypsy;Sequence_ontology=SO:0000286;ltr_identity=0.9970;Method=structural;motif=TGCA;tsd=ATGT
LG01	LTR_retriver	target_site_duplication	56906735	56906738	-	ID=rTSD_216;Parent=repeat_region_216;Classification=LTR/Gypsy;Sequence_ontology=SO:0000434;ltr_identity=0.9970;Method=structural;motif=TGCA;tsd=ATGT
LG01	LTR_retriver	repeat_region	57098426	57105041	-	ID=repeat_region_217;Classification=LTR/Gypsy;Sequence_ontology=SO:0000657;ltr_identity=0.9968;Method=structural;motif=TGCA;tsd=GTCTG
LG01	LTR_retriver	target_site_duplication	57098426	57098430	-	ID=lTSD_217;Parent=repeat_region_217;Classification=LTR/Gypsy;Sequence_ontology=SO:0000434;ltr_identity=0.9968;Method=structural;motif=TGCA;tsd=GTCTG
LG01	LTR_retriver	Gypsy_LTR_retrotransposon	57098431	57105036	-	ID=LTRRT_217;Parent=repeat_region_217;Classification=LTR/Gypsy;Sequence_ontology=SO:0002265;ltr_identity=0.9968;Method=structural;motif=TGCA;tsd=GTCTG
LG01	LTR_retriver	long_terminal_repeat	57098431	57098738	-	ID=lLTR_217;Parent=repeat_region_217;Classification=LTR/Gypsy;Sequence_ontology=SO:0000286;ltr_identity=0.9968;Method=structural;motif=TGCA;tsd=GTCTG
LG01	LTR_retriver	long_terminal_repeat	57104729	57105036	-	ID=rLTR_217;Parent=repeat_region_217;Classification=LTR/Gypsy;Sequence_ontology=SO:0000286;ltr_identity=0.9968;Method=structural;motif=TGCA;tsd=GTCTG
LG01	LTR_retriver	target_site_duplication	57105037	57105041	-	ID=rTSD_217;Parent=repeat_region_217;Classification=LTR/Gypsy;Sequence_ontology=SO:0000434;ltr_identity=0.9968;Method=structural;motif=TGCA;tsd=GTCTG
LG01	LTR_retriver	repeat_region	57206478	57210301	-	ID=repeat_region_218;Classification=LTR/Gypsy;Sequence_ontology=SO:0000657;ltr_identity=0.9762;Method=structural;motif=TGCA;tsd=AATAT
LG01	LTR_retriver	target_site_duplication	57206478	57206482	-	ID=lTSD_218;Parent=repeat_region_218;Classification=LTR/Gypsy;Sequence_ontology=SO:0000434;ltr_identity=0.9762;Method=structural;motif=TGCA;tsd=AATAT
LG01	LTR_retriver	Gypsy_LTR_retrotransposon	57206483	57210296	-	ID=LTRRT_218;Parent=repeat_region_218;Classification=LTR/Gypsy;Sequence_ontology=SO:0002265;ltr_identity=0.9762;Method=structural;motif=TGCA;tsd=AATAT
LG01	LTR_retriver	long_terminal_repeat	57206483	57206860	-	ID=lLTR_218;Parent=repeat_region_218;Classification=LTR/Gypsy;Sequence_ontology=SO:0000286;ltr_identity=0.9762;Method=structural;motif=TGCA;tsd=AATAT
LG01	LTR_retriver	long_terminal_repeat	57209919	57210296	-	ID=rLTR_218;Parent=repeat_region_218;Classification=LTR/Gypsy;Sequence_ontology=SO:0000286;ltr_identity=0.9762;Method=structural;motif=TGCA;tsd=AATAT
LG01	LTR_retriver	target_site_duplication	57210297	57210301	-	ID=rTSD_218;Parent=repeat_region_218;Classification=LTR/Gypsy;Sequence_ontology=SO:0000434;ltr_identity=0.9762;Method=structural;motif=TGCA;tsd=AATAT
LG01	LTR_retriver	repeat_region	57439601	57445636	-	ID=repeat_region_219;Classification=LTR/Gypsy;Sequence_ontology=SO:0000657;ltr_identity=0.9485;Method=structural;motif=TGCA;tsd=ATAAT
LG01	LTR_retriver	target_site_duplication	57439601	57439605	-	ID=lTSD_219;Parent=repeat_region_219;Classification=LTR/Gypsy;Sequence_ontology=SO:0000434;ltr_identity=0.9485;Method=structural;motif=TGCA;tsd=ATAAT
LG01	LTR_retriver	Gypsy_LTR_retrotransposon	57439606	57445631	-	ID=LTRRT_219;Parent=repeat_region_219;Classification=LTR/Gypsy;Sequence_ontology=SO:0002265;ltr_identity=0.9485;Method=structural;motif=TGCA;tsd=ATAAT
LG01	LTR_retriver	long_terminal_repeat	57439606	57440188	-	ID=lLTR_219;Parent=repeat_region_219;Classification=LTR/Gypsy;Sequence_ontology=SO:0000286;ltr_identity=0.9485;Method=structural;motif=TGCA;tsd=ATAAT
LG01	LTR_retriver	long_terminal_repeat	57445043	57445631	-	ID=rLTR_219;Parent=repeat_region_219;Classification=LTR/Gypsy;Sequence_ontology=SO:0000286;ltr_identity=0.9485;Method=structural;motif=TGCA;tsd=ATAAT
LG01	LTR_retriver	target_site_duplication	57445632	57445636	-	ID=rTSD_219;Parent=repeat_region_219;Classification=LTR/Gypsy;Sequence_ontology=SO:0000434;ltr_identity=0.9485;Method=structural;motif=TGCA;tsd=ATAAT
LG01	LTR_retriver	repeat_region	58225413	58231883	-	ID=repeat_region_220;Classification=LTR/Gypsy;Sequence_ontology=SO:0000657;ltr_identity=0.9955;Method=structural;motif=TGCA;tsd=AGTAT
LG01	LTR_retriver	target_site_duplication	58225413	58225417	-	ID=lTSD_220;Parent=repeat_region_220;Classification=LTR/Gypsy;Sequence_ontology=SO:0000434;ltr_identity=0.9955;Method=structural;motif=TGCA;tsd=AGTAT
LG01	LTR_retriver	Gypsy_LTR_retrotransposon	58225418	58231878	-	ID=LTRRT_220;Parent=repeat_region_220;Classification=LTR/Gypsy;Sequence_ontology=SO:0002265;ltr_identity=0.9955;Method=structural;motif=TGCA;tsd=AGTAT
LG01	LTR_retriver	long_terminal_repeat	58225418	58225648	-	ID=lLTR_220;Parent=repeat_region_220;Classification=LTR/Gypsy;Sequence_ontology=SO:0000286;ltr_identity=0.9955;Method=structural;motif=TGCA;tsd=AGTAT
LG01	LTR_retriver	long_terminal_repeat	58231659	58231878	-	ID=rLTR_220;Parent=repeat_region_220;Classification=LTR/Gypsy;Sequence_ontology=SO:0000286;ltr_identity=0.9955;Method=structural;motif=TGCA;tsd=AGTAT
LG01	LTR_retriver	target_site_duplication	58231879	58231883	-	ID=rTSD_220;Parent=repeat_region_220;Classification=LTR/Gypsy;Sequence_ontology=SO:0000434;ltr_identity=0.9955;Method=structural;motif=TGCA;tsd=AGTAT
LG01	LTR_retriver	repeat_region	58258790	58263279	-	ID=repeat_region_221;Classification=LTR/Gypsy;Sequence_ontology=SO:0000657;ltr_identity=1.0000;Method=structural;motif=TGCA;tsd=ATCAC
LG01	LTR_retriver	target_site_duplication	58258790	58258794	-	ID=lTSD_221;Parent=repeat_region_221;Classification=LTR/Gypsy;Sequence_ontology=SO:0000434;ltr_identity=1.0000;Method=structural;motif=TGCA;tsd=ATCAC
LG01	LTR_retriver	Gypsy_LTR_retrotransposon	58258795	58263274	-	ID=LTRRT_221;Parent=repeat_region_221;Classification=LTR/Gypsy;Sequence_ontology=SO:0002265;ltr_identity=1.0000;Method=structural;motif=TGCA;tsd=ATCAC
LG01	LTR_retriver	long_terminal_repeat	58258795	58258935	-	ID=lLTR_221;Parent=repeat_region_221;Classification=LTR/Gypsy;Sequence_ontology=SO:0000286;ltr_identity=1.0000;Method=structural;motif=TGCA;tsd=ATCAC
LG01	LTR_retriver	long_terminal_repeat	58263134	58263274	-	ID=rLTR_221;Parent=repeat_region_221;Classification=LTR/Gypsy;Sequence_ontology=SO:0000286;ltr_identity=1.0000;Method=structural;motif=TGCA;tsd=ATCAC
LG01	LTR_retriver	target_site_duplication	58263275	58263279	-	ID=rTSD_221;Parent=repeat_region_221;Classification=LTR/Gypsy;Sequence_ontology=SO:0000434;ltr_identity=1.0000;Method=structural;motif=TGCA;tsd=ATCAC
LG01	LTR_retriver	repeat_region	58364551	58372545	+	ID=repeat_region_222;Classification=LTR/Gypsy;Sequence_ontology=SO:0000657;ltr_identity=0.9705;Method=structural;motif=TGCA;tsd=ATCT
LG01	LTR_retriver	target_site_duplication	58364551	58364554	+	ID=lTSD_222;Parent=repeat_region_222;Classification=LTR/Gypsy;Sequence_ontology=SO:0000434;ltr_identity=0.9705;Method=structural;motif=TGCA;tsd=ATCT
LG01	LTR_retriver	Gypsy_LTR_retrotransposon	58364555	58372541	+	ID=LTRRT_222;Parent=repeat_region_222;Classification=LTR/Gypsy;Sequence_ontology=SO:0002265;ltr_identity=0.9705;Method=structural;motif=TGCA;tsd=ATCT
LG01	LTR_retriver	long_terminal_repeat	58364555	58365231	+	ID=lLTR_222;Parent=repeat_region_222;Classification=LTR/Gypsy;Sequence_ontology=SO:0000286;ltr_identity=0.9705;Method=structural;motif=TGCA;tsd=ATCT
LG01	LTR_retriver	long_terminal_repeat	58371865	58372541	+	ID=rLTR_222;Parent=repeat_region_222;Classification=LTR/Gypsy;Sequence_ontology=SO:0000286;ltr_identity=0.9705;Method=structural;motif=TGCA;tsd=ATCT
LG01	LTR_retriver	target_site_duplication	58372542	58372545	+	ID=rTSD_222;Parent=repeat_region_222;Classification=LTR/Gypsy;Sequence_ontology=SO:0000434;ltr_identity=0.9705;Method=structural;motif=TGCA;tsd=ATCT
LG01	LTR_retriver	repeat_region	58401347	58409581	-	ID=repeat_region_223;Classification=LTR/Gypsy;Sequence_ontology=SO:0000657;ltr_identity=0.9971;Method=structural;motif=TGCA;tsd=CTTC
LG01	LTR_retriver	target_site_duplication	58401347	58401350	-	ID=lTSD_223;Parent=repeat_region_223;Classification=LTR/Gypsy;Sequence_ontology=SO:0000434;ltr_identity=0.9971;Method=structural;motif=TGCA;tsd=CTTC
LG01	LTR_retriver	Gypsy_LTR_retrotransposon	58401351	58409577	-	ID=LTRRT_223;Parent=repeat_region_223;Classification=LTR/Gypsy;Sequence_ontology=SO:0002265;ltr_identity=0.9971;Method=structural;motif=TGCA;tsd=CTTC
LG01	LTR_retriver	long_terminal_repeat	58401351	58402030	-	ID=lLTR_223;Parent=repeat_region_223;Classification=LTR/Gypsy;Sequence_ontology=SO:0000286;ltr_identity=0.9971;Method=structural;motif=TGCA;tsd=CTTC
LG01	LTR_retriver	long_terminal_repeat	58408898	58409577	-	ID=rLTR_223;Parent=repeat_region_223;Classification=LTR/Gypsy;Sequence_ontology=SO:0000286;ltr_identity=0.9971;Method=structural;motif=TGCA;tsd=CTTC
LG01	LTR_retriver	target_site_duplication	58409578	58409581	-	ID=rTSD_223;Parent=repeat_region_223;Classification=LTR/Gypsy;Sequence_ontology=SO:0000434;ltr_identity=0.9971;Method=structural;motif=TGCA;tsd=CTTC
LG01	LTR_retriver	repeat_region	58478814	58485787	+	ID=repeat_region_224;Classification=LTR/Gypsy;Sequence_ontology=SO:0000657;ltr_identity=0.9977;Method=structural;motif=TGCA;tsd=GTCAC
LG01	LTR_retriver	target_site_duplication	58478814	58478818	+	ID=lTSD_224;Parent=repeat_region_224;Classification=LTR/Gypsy;Sequence_ontology=SO:0000434;ltr_identity=0.9977;Method=structural;motif=TGCA;tsd=GTCAC
LG01	LTR_retriver	Gypsy_LTR_retrotransposon	58478819	58485782	+	ID=LTRRT_224;Parent=repeat_region_224;Classification=LTR/Gypsy;Sequence_ontology=SO:0002265;ltr_identity=0.9977;Method=structural;motif=TGCA;tsd=GTCAC
LG01	LTR_retriver	long_terminal_repeat	58478819	58479259	+	ID=lLTR_224;Parent=repeat_region_224;Classification=LTR/Gypsy;Sequence_ontology=SO:0000286;ltr_identity=0.9977;Method=structural;motif=TGCA;tsd=GTCAC
LG01	LTR_retriver	long_terminal_repeat	58485342	58485782	+	ID=rLTR_224;Parent=repeat_region_224;Classification=LTR/Gypsy;Sequence_ontology=SO:0000286;ltr_identity=0.9977;Method=structural;motif=TGCA;tsd=GTCAC
LG01	LTR_retriver	target_site_duplication	58485783	58485787	+	ID=rTSD_224;Parent=repeat_region_224;Classification=LTR/Gypsy;Sequence_ontology=SO:0000434;ltr_identity=0.9977;Method=structural;motif=TGCA;tsd=GTCAC
LG01	LTR_retriver	repeat_region	58511870	58519848	+	ID=repeat_region_225;Classification=LTR/Gypsy;Sequence_ontology=SO:0000657;ltr_identity=0.9716;Method=structural;motif=TGCA;tsd=ATCT
LG01	LTR_retriver	target_site_duplication	58511870	58511873	+	ID=lTSD_225;Parent=repeat_region_225;Classification=LTR/Gypsy;Sequence_ontology=SO:0000434;ltr_identity=0.9716;Method=structural;motif=TGCA;tsd=ATCT
LG01	LTR_retriver	Gypsy_LTR_retrotransposon	58511874	58519844	+	ID=LTRRT_225;Parent=repeat_region_225;Classification=LTR/Gypsy;Sequence_ontology=SO:0002265;ltr_identity=0.9716;Method=structural;motif=TGCA;tsd=ATCT
LG01	LTR_retriver	long_terminal_repeat	58511874	58512542	+	ID=lLTR_225;Parent=repeat_region_225;Classification=LTR/Gypsy;Sequence_ontology=SO:0000286;ltr_identity=0.9716;Method=structural;motif=TGCA;tsd=ATCT
LG01	LTR_retriver	long_terminal_repeat	58519168	58519844	+	ID=rLTR_225;Parent=repeat_region_225;Classification=LTR/Gypsy;Sequence_ontology=SO:0000286;ltr_identity=0.9716;Method=structural;motif=TGCA;tsd=ATCT
LG01	LTR_retriver	target_site_duplication	58519845	58519848	+	ID=rTSD_225;Parent=repeat_region_225;Classification=LTR/Gypsy;Sequence_ontology=SO:0000434;ltr_identity=0.9716;Method=structural;motif=TGCA;tsd=ATCT
LG01	LTR_retriver	repeat_region	58627439	58628837	?	ID=repeat_region_226;Classification=LTR/unknown;Sequence_ontology=SO:0000657;ltr_identity=0.9968;Method=structural;motif=TGCA;tsd=TAAT
LG01	LTR_retriver	target_site_duplication	58627439	58627442	?	ID=lTSD_226;Parent=repeat_region_226;Classification=LTR/unknown;Sequence_ontology=SO:0000434;ltr_identity=0.9968;Method=structural;motif=TGCA;tsd=TAAT
LG01	LTR_retriver	long_terminal_repeat	58627443	58627758	?	ID=lLTR_226;Parent=repeat_region_226;Classification=LTR/unknown;Sequence_ontology=SO:0000286;ltr_identity=0.9968;Method=structural;motif=TGCA;tsd=TAAT
LG01	LTR_retriver	LTR_retrotransposon	58627443	58628833	?	ID=LTRRT_226;Parent=repeat_region_226;Classification=LTR/unknown;Sequence_ontology=SO:0000186;ltr_identity=0.9968;Method=structural;motif=TGCA;tsd=TAAT
LG01	LTR_retriver	long_terminal_repeat	58628518	58628833	?	ID=rLTR_226;Parent=repeat_region_226;Classification=LTR/unknown;Sequence_ontology=SO:0000286;ltr_identity=0.9968;Method=structural;motif=TGCA;tsd=TAAT
LG01	LTR_retriver	target_site_duplication	58628834	58628837	?	ID=rTSD_226;Parent=repeat_region_226;Classification=LTR/unknown;Sequence_ontology=SO:0000434;ltr_identity=0.9968;Method=structural;motif=TGCA;tsd=TAAT
LG01	LTR_retriver	repeat_region	58731742	58739345	+	ID=repeat_region_227;Classification=LTR/Gypsy;Sequence_ontology=SO:0000657;ltr_identity=0.9787;Method=structural;motif=TGCA;tsd=ATATG
LG01	LTR_retriver	target_site_duplication	58731742	58731746	+	ID=lTSD_227;Parent=repeat_region_227;Classification=LTR/Gypsy;Sequence_ontology=SO:0000434;ltr_identity=0.9787;Method=structural;motif=TGCA;tsd=ATATG
LG01	LTR_retriver	Gypsy_LTR_retrotransposon	58731747	58739340	+	ID=LTRRT_227;Parent=repeat_region_227;Classification=LTR/Gypsy;Sequence_ontology=SO:0002265;ltr_identity=0.9787;Method=structural;motif=TGCA;tsd=ATATG
LG01	LTR_retriver	long_terminal_repeat	58731747	58731934	+	ID=lLTR_227;Parent=repeat_region_227;Classification=LTR/Gypsy;Sequence_ontology=SO:0000286;ltr_identity=0.9787;Method=structural;motif=TGCA;tsd=ATATG
LG01	LTR_retriver	long_terminal_repeat	58739153	58739340	+	ID=rLTR_227;Parent=repeat_region_227;Classification=LTR/Gypsy;Sequence_ontology=SO:0000286;ltr_identity=0.9787;Method=structural;motif=TGCA;tsd=ATATG
LG01	LTR_retriver	target_site_duplication	58739341	58739345	+	ID=rTSD_227;Parent=repeat_region_227;Classification=LTR/Gypsy;Sequence_ontology=SO:0000434;ltr_identity=0.9787;Method=structural;motif=TGCA;tsd=ATATG
LG01	LTR_retriver	repeat_region	59188000	59194878	+	ID=repeat_region_228;Classification=LTR/Gypsy;Sequence_ontology=SO:0000657;ltr_identity=0.9813;Method=structural;motif=TGCA;tsd=GGTT
LG01	LTR_retriver	target_site_duplication	59188000	59188003	+	ID=lTSD_228;Parent=repeat_region_228;Classification=LTR/Gypsy;Sequence_ontology=SO:0000434;ltr_identity=0.9813;Method=structural;motif=TGCA;tsd=GGTT
LG01	LTR_retriver	Gypsy_LTR_retrotransposon	59188004	59194874	+	ID=LTRRT_228;Parent=repeat_region_228;Classification=LTR/Gypsy;Sequence_ontology=SO:0002265;ltr_identity=0.9813;Method=structural;motif=TGCA;tsd=GGTT
LG01	LTR_retriver	long_terminal_repeat	59188004	59188271	+	ID=lLTR_228;Parent=repeat_region_228;Classification=LTR/Gypsy;Sequence_ontology=SO:0000286;ltr_identity=0.9813;Method=structural;motif=TGCA;tsd=GGTT
LG01	LTR_retriver	long_terminal_repeat	59194607	59194874	+	ID=rLTR_228;Parent=repeat_region_228;Classification=LTR/Gypsy;Sequence_ontology=SO:0000286;ltr_identity=0.9813;Method=structural;motif=TGCA;tsd=GGTT
LG01	LTR_retriver	target_site_duplication	59194875	59194878	+	ID=rTSD_228;Parent=repeat_region_228;Classification=LTR/Gypsy;Sequence_ontology=SO:0000434;ltr_identity=0.9813;Method=structural;motif=TGCA;tsd=GGTT
LG01	LTR_retriver	repeat_region	59219791	59227754	-	ID=repeat_region_229;Classification=LTR/Gypsy;Sequence_ontology=SO:0000657;ltr_identity=1.0000;Method=structural;motif=TGCA;tsd=GTAT
LG01	LTR_retriver	target_site_duplication	59219791	59219794	-	ID=lTSD_229;Parent=repeat_region_229;Classification=LTR/Gypsy;Sequence_ontology=SO:0000434;ltr_identity=1.0000;Method=structural;motif=TGCA;tsd=GTAT
LG01	LTR_retriver	Gypsy_LTR_retrotransposon	59219795	59227750	-	ID=LTRRT_229;Parent=repeat_region_229;Classification=LTR/Gypsy;Sequence_ontology=SO:0002265;ltr_identity=1.0000;Method=structural;motif=TGCA;tsd=GTAT
LG01	LTR_retriver	long_terminal_repeat	59219795	59220151	-	ID=lLTR_229;Parent=repeat_region_229;Classification=LTR/Gypsy;Sequence_ontology=SO:0000286;ltr_identity=1.0000;Method=structural;motif=TGCA;tsd=GTAT
LG01	LTR_retriver	long_terminal_repeat	59227394	59227750	-	ID=rLTR_229;Parent=repeat_region_229;Classification=LTR/Gypsy;Sequence_ontology=SO:0000286;ltr_identity=1.0000;Method=structural;motif=TGCA;tsd=GTAT
LG01	LTR_retriver	target_site_duplication	59227751	59227754	-	ID=rTSD_229;Parent=repeat_region_229;Classification=LTR/Gypsy;Sequence_ontology=SO:0000434;ltr_identity=1.0000;Method=structural;motif=TGCA;tsd=GTAT
LG01	LTR_retriver	repeat_region	59231157	59239501	-	ID=repeat_region_230;Classification=LTR/Gypsy;Sequence_ontology=SO:0000657;ltr_identity=0.9830;Method=structural;motif=TGCA;tsd=CACT
LG01	LTR_retriver	target_site_duplication	59231157	59231160	-	ID=lTSD_230;Parent=repeat_region_230;Classification=LTR/Gypsy;Sequence_ontology=SO:0000434;ltr_identity=0.9830;Method=structural;motif=TGCA;tsd=CACT
LG01	LTR_retriver	Gypsy_LTR_retrotransposon	59231161	59239497	-	ID=LTRRT_230;Parent=repeat_region_230;Classification=LTR/Gypsy;Sequence_ontology=SO:0002265;ltr_identity=0.9830;Method=structural;motif=TGCA;tsd=CACT
LG01	LTR_retriver	long_terminal_repeat	59231161	59231747	-	ID=lLTR_230;Parent=repeat_region_230;Classification=LTR/Gypsy;Sequence_ontology=SO:0000286;ltr_identity=0.9830;Method=structural;motif=TGCA;tsd=CACT
LG01	LTR_retriver	long_terminal_repeat	59238911	59239497	-	ID=rLTR_230;Parent=repeat_region_230;Classification=LTR/Gypsy;Sequence_ontology=SO:0000286;ltr_identity=0.9830;Method=structural;motif=TGCA;tsd=CACT
LG01	LTR_retriver	target_site_duplication	59239498	59239501	-	ID=rTSD_230;Parent=repeat_region_230;Classification=LTR/Gypsy;Sequence_ontology=SO:0000434;ltr_identity=0.9830;Method=structural;motif=TGCA;tsd=CACT
LG01	LTR_retriver	repeat_region	59367174	59373532	-	ID=repeat_region_231;Classification=LTR/Gypsy;Sequence_ontology=SO:0000657;ltr_identity=0.9957;Method=structural;motif=TGCA;tsd=GAATG
LG01	LTR_retriver	target_site_duplication	59367174	59367178	-	ID=lTSD_231;Parent=repeat_region_231;Classification=LTR/Gypsy;Sequence_ontology=SO:0000434;ltr_identity=0.9957;Method=structural;motif=TGCA;tsd=GAATG
LG01	LTR_retriver	Gypsy_LTR_retrotransposon	59367179	59373527	-	ID=LTRRT_231;Parent=repeat_region_231;Classification=LTR/Gypsy;Sequence_ontology=SO:0002265;ltr_identity=0.9957;Method=structural;motif=TGCA;tsd=GAATG
LG01	LTR_retriver	long_terminal_repeat	59367179	59367410	-	ID=lLTR_231;Parent=repeat_region_231;Classification=LTR/Gypsy;Sequence_ontology=SO:0000286;ltr_identity=0.9957;Method=structural;motif=TGCA;tsd=GAATG
LG01	LTR_retriver	long_terminal_repeat	59373296	59373527	-	ID=rLTR_231;Parent=repeat_region_231;Classification=LTR/Gypsy;Sequence_ontology=SO:0000286;ltr_identity=0.9957;Method=structural;motif=TGCA;tsd=GAATG
LG01	LTR_retriver	target_site_duplication	59373528	59373532	-	ID=rTSD_231;Parent=repeat_region_231;Classification=LTR/Gypsy;Sequence_ontology=SO:0000434;ltr_identity=0.9957;Method=structural;motif=TGCA;tsd=GAATG
LG01	LTR_retriver	repeat_region	59402573	59409332	-	ID=repeat_region_232;Classification=LTR/Gypsy;Sequence_ontology=SO:0000657;ltr_identity=0.9964;Method=structural;motif=TGCA;tsd=CTACT
LG01	LTR_retriver	target_site_duplication	59402573	59402577	-	ID=lTSD_232;Parent=repeat_region_232;Classification=LTR/Gypsy;Sequence_ontology=SO:0000434;ltr_identity=0.9964;Method=structural;motif=TGCA;tsd=CTACT
LG01	LTR_retriver	Gypsy_LTR_retrotransposon	59402578	59409327	-	ID=LTRRT_232;Parent=repeat_region_232;Classification=LTR/Gypsy;Sequence_ontology=SO:0002265;ltr_identity=0.9964;Method=structural;motif=TGCA;tsd=CTACT
LG01	LTR_retriver	long_terminal_repeat	59402578	59402857	-	ID=lLTR_232;Parent=repeat_region_232;Classification=LTR/Gypsy;Sequence_ontology=SO:0000286;ltr_identity=0.9964;Method=structural;motif=TGCA;tsd=CTACT
LG01	LTR_retriver	long_terminal_repeat	59409048	59409327	-	ID=rLTR_232;Parent=repeat_region_232;Classification=LTR/Gypsy;Sequence_ontology=SO:0000286;ltr_identity=0.9964;Method=structural;motif=TGCA;tsd=CTACT
LG01	LTR_retriver	target_site_duplication	59409328	59409332	-	ID=rTSD_232;Parent=repeat_region_232;Classification=LTR/Gypsy;Sequence_ontology=SO:0000434;ltr_identity=0.9964;Method=structural;motif=TGCA;tsd=CTACT
LG01	LTR_retriver	repeat_region	59532470	59537028	-	ID=repeat_region_233;Classification=LTR/Gypsy;Sequence_ontology=SO:0000657;ltr_identity=1.0000;Method=structural;motif=TGCA;tsd=CAATC
LG01	LTR_retriver	target_site_duplication	59532470	59532474	-	ID=lTSD_233;Parent=repeat_region_233;Classification=LTR/Gypsy;Sequence_ontology=SO:0000434;ltr_identity=1.0000;Method=structural;motif=TGCA;tsd=CAATC
LG01	LTR_retriver	Gypsy_LTR_retrotransposon	59532475	59537023	-	ID=LTRRT_233;Parent=repeat_region_233;Classification=LTR/Gypsy;Sequence_ontology=SO:0002265;ltr_identity=1.0000;Method=structural;motif=TGCA;tsd=CAATC
LG01	LTR_retriver	long_terminal_repeat	59532475	59532652	-	ID=lLTR_233;Parent=repeat_region_233;Classification=LTR/Gypsy;Sequence_ontology=SO:0000286;ltr_identity=1.0000;Method=structural;motif=TGCA;tsd=CAATC
LG01	LTR_retriver	long_terminal_repeat	59536846	59537023	-	ID=rLTR_233;Parent=repeat_region_233;Classification=LTR/Gypsy;Sequence_ontology=SO:0000286;ltr_identity=1.0000;Method=structural;motif=TGCA;tsd=CAATC
LG01	LTR_retriver	target_site_duplication	59537024	59537028	-	ID=rTSD_233;Parent=repeat_region_233;Classification=LTR/Gypsy;Sequence_ontology=SO:0000434;ltr_identity=1.0000;Method=structural;motif=TGCA;tsd=CAATC
LG01	LTR_retriver	repeat_region	59665678	59670237	-	ID=repeat_region_234;Classification=LTR/Gypsy;Sequence_ontology=SO:0000657;ltr_identity=0.9944;Method=structural;motif=TGCA;tsd=CAATC
LG01	LTR_retriver	target_site_duplication	59665678	59665682	-	ID=lTSD_234;Parent=repeat_region_234;Classification=LTR/Gypsy;Sequence_ontology=SO:0000434;ltr_identity=0.9944;Method=structural;motif=TGCA;tsd=CAATC
LG01	LTR_retriver	Gypsy_LTR_retrotransposon	59665683	59670232	-	ID=LTRRT_234;Parent=repeat_region_234;Classification=LTR/Gypsy;Sequence_ontology=SO:0002265;ltr_identity=0.9944;Method=structural;motif=TGCA;tsd=CAATC
LG01	LTR_retriver	long_terminal_repeat	59665683	59665860	-	ID=lLTR_234;Parent=repeat_region_234;Classification=LTR/Gypsy;Sequence_ontology=SO:0000286;ltr_identity=0.9944;Method=structural;motif=TGCA;tsd=CAATC
LG01	LTR_retriver	long_terminal_repeat	59670055	59670232	-	ID=rLTR_234;Parent=repeat_region_234;Classification=LTR/Gypsy;Sequence_ontology=SO:0000286;ltr_identity=0.9944;Method=structural;motif=TGCA;tsd=CAATC
LG01	LTR_retriver	target_site_duplication	59670233	59670237	-	ID=rTSD_234;Parent=repeat_region_234;Classification=LTR/Gypsy;Sequence_ontology=SO:0000434;ltr_identity=0.9944;Method=structural;motif=TGCA;tsd=CAATC
LG01	LTR_retriver	repeat_region	60017491	60026319	+	ID=repeat_region_235;Classification=LTR/Gypsy;Sequence_ontology=SO:0000657;ltr_identity=0.9903;Method=structural;motif=TGCA;tsd=ATAT
LG01	LTR_retriver	target_site_duplication	60017491	60017494	+	ID=lTSD_235;Parent=repeat_region_235;Classification=LTR/Gypsy;Sequence_ontology=SO:0000434;ltr_identity=0.9903;Method=structural;motif=TGCA;tsd=ATAT
LG01	LTR_retriver	Gypsy_LTR_retrotransposon	60017499	60026315	+	ID=LTRRT_235;Parent=repeat_region_235;Classification=LTR/Gypsy;Sequence_ontology=SO:0002265;ltr_identity=0.9903;Method=structural;motif=TGCA;tsd=ATAT
LG01	LTR_retriver	long_terminal_repeat	60017499	60017811	+	ID=lLTR_235;Parent=repeat_region_235;Classification=LTR/Gypsy;Sequence_ontology=SO:0000286;ltr_identity=0.9903;Method=structural;motif=TGCA;tsd=ATAT
LG01	LTR_retriver	long_terminal_repeat	60026001	60026315	+	ID=rLTR_235;Parent=repeat_region_235;Classification=LTR/Gypsy;Sequence_ontology=SO:0000286;ltr_identity=0.9903;Method=structural;motif=TGCA;tsd=ATAT
LG01	LTR_retriver	target_site_duplication	60026316	60026319	+	ID=rTSD_235;Parent=repeat_region_235;Classification=LTR/Gypsy;Sequence_ontology=SO:0000434;ltr_identity=0.9903;Method=structural;motif=TGCA;tsd=ATAT
LG01	LTR_retriver	repeat_region	60339949	60343931	+	ID=repeat_region_236;Classification=LTR/Copia;Sequence_ontology=SO:0000657;ltr_identity=0.9817;Method=structural;motif=TGCA;tsd=ATCTA
LG01	LTR_retriver	target_site_duplication	60339949	60339953	+	ID=lTSD_236;Parent=repeat_region_236;Classification=LTR/Copia;Sequence_ontology=SO:0000434;ltr_identity=0.9817;Method=structural;motif=TGCA;tsd=ATCTA
LG01	LTR_retriver	Copia_LTR_retrotransposon	60339954	60343926	+	ID=LTRRT_236;Parent=repeat_region_236;Classification=LTR/Copia;Sequence_ontology=SO:0002264;ltr_identity=0.9817;Method=structural;motif=TGCA;tsd=ATCTA
LG01	LTR_retriver	long_terminal_repeat	60339954	60340226	+	ID=lLTR_236;Parent=repeat_region_236;Classification=LTR/Copia;Sequence_ontology=SO:0000286;ltr_identity=0.9817;Method=structural;motif=TGCA;tsd=ATCTA
LG01	LTR_retriver	long_terminal_repeat	60343654	60343926	+	ID=rLTR_236;Parent=repeat_region_236;Classification=LTR/Copia;Sequence_ontology=SO:0000286;ltr_identity=0.9817;Method=structural;motif=TGCA;tsd=ATCTA
LG01	LTR_retriver	target_site_duplication	60343927	60343931	+	ID=rTSD_236;Parent=repeat_region_236;Classification=LTR/Copia;Sequence_ontology=SO:0000434;ltr_identity=0.9817;Method=structural;motif=TGCA;tsd=ATCTA
LG01	LTR_retriver	repeat_region	60495299	60499281	+	ID=repeat_region_237;Classification=LTR/Copia;Sequence_ontology=SO:0000657;ltr_identity=0.9744;Method=structural;motif=TGCA;tsd=ATCTA
LG01	LTR_retriver	target_site_duplication	60495299	60495303	+	ID=lTSD_237;Parent=repeat_region_237;Classification=LTR/Copia;Sequence_ontology=SO:0000434;ltr_identity=0.9744;Method=structural;motif=TGCA;tsd=ATCTA
LG01	LTR_retriver	Copia_LTR_retrotransposon	60495304	60499276	+	ID=LTRRT_237;Parent=repeat_region_237;Classification=LTR/Copia;Sequence_ontology=SO:0002264;ltr_identity=0.9744;Method=structural;motif=TGCA;tsd=ATCTA
LG01	LTR_retriver	long_terminal_repeat	60495304	60495576	+	ID=lLTR_237;Parent=repeat_region_237;Classification=LTR/Copia;Sequence_ontology=SO:0000286;ltr_identity=0.9744;Method=structural;motif=TGCA;tsd=ATCTA
LG01	LTR_retriver	long_terminal_repeat	60499004	60499276	+	ID=rLTR_237;Parent=repeat_region_237;Classification=LTR/Copia;Sequence_ontology=SO:0000286;ltr_identity=0.9744;Method=structural;motif=TGCA;tsd=ATCTA
LG01	LTR_retriver	target_site_duplication	60499277	60499281	+	ID=rTSD_237;Parent=repeat_region_237;Classification=LTR/Copia;Sequence_ontology=SO:0000434;ltr_identity=0.9744;Method=structural;motif=TGCA;tsd=ATCTA
LG01	LTR_retriver	repeat_region	60822976	60827469	-	ID=repeat_region_238;Classification=LTR/Gypsy;Sequence_ontology=SO:0000657;ltr_identity=0.9854;Method=structural;motif=TGCA;tsd=CTATG
LG01	LTR_retriver	target_site_duplication	60822976	60822980	-	ID=lTSD_238;Parent=repeat_region_238;Classification=LTR/Gypsy;Sequence_ontology=SO:0000434;ltr_identity=0.9854;Method=structural;motif=TGCA;tsd=CTATG
LG01	LTR_retriver	Gypsy_LTR_retrotransposon	60822981	60827464	-	ID=LTRRT_238;Parent=repeat_region_238;Classification=LTR/Gypsy;Sequence_ontology=SO:0002265;ltr_identity=0.9854;Method=structural;motif=TGCA;tsd=CTATG
LG01	LTR_retriver	long_terminal_repeat	60822981	60823186	-	ID=lLTR_238;Parent=repeat_region_238;Classification=LTR/Gypsy;Sequence_ontology=SO:0000286;ltr_identity=0.9854;Method=structural;motif=TGCA;tsd=CTATG
LG01	LTR_retriver	long_terminal_repeat	60827256	60827464	-	ID=rLTR_238;Parent=repeat_region_238;Classification=LTR/Gypsy;Sequence_ontology=SO:0000286;ltr_identity=0.9854;Method=structural;motif=TGCA;tsd=CTATG
LG01	LTR_retriver	target_site_duplication	60827465	60827469	-	ID=rTSD_238;Parent=repeat_region_238;Classification=LTR/Gypsy;Sequence_ontology=SO:0000434;ltr_identity=0.9854;Method=structural;motif=TGCA;tsd=CTATG
LG01	LTR_retriver	repeat_region	60879696	60886701	+	ID=repeat_region_239;Classification=LTR/Gypsy;Sequence_ontology=SO:0000657;ltr_identity=0.9981;Method=structural;motif=TGCA;tsd=GACGG
LG01	LTR_retriver	target_site_duplication	60879696	60879700	+	ID=lTSD_239;Parent=repeat_region_239;Classification=LTR/Gypsy;Sequence_ontology=SO:0000434;ltr_identity=0.9981;Method=structural;motif=TGCA;tsd=GACGG
LG01	LTR_retriver	Gypsy_LTR_retrotransposon	60879701	60886696	+	ID=LTRRT_239;Parent=repeat_region_239;Classification=LTR/Gypsy;Sequence_ontology=SO:0002265;ltr_identity=0.9981;Method=structural;motif=TGCA;tsd=GACGG
LG01	LTR_retriver	long_terminal_repeat	60879701	60880240	+	ID=lLTR_239;Parent=repeat_region_239;Classification=LTR/Gypsy;Sequence_ontology=SO:0000286;ltr_identity=0.9981;Method=structural;motif=TGCA;tsd=GACGG
LG01	LTR_retriver	long_terminal_repeat	60886157	60886696	+	ID=rLTR_239;Parent=repeat_region_239;Classification=LTR/Gypsy;Sequence_ontology=SO:0000286;ltr_identity=0.9981;Method=structural;motif=TGCA;tsd=GACGG
LG01	LTR_retriver	target_site_duplication	60886697	60886701	+	ID=rTSD_239;Parent=repeat_region_239;Classification=LTR/Gypsy;Sequence_ontology=SO:0000434;ltr_identity=0.9981;Method=structural;motif=TGCA;tsd=GACGG
LG01	LTR_retriver	repeat_region	60886698	60898549	+	ID=repeat_region_240;Classification=LTR/Gypsy;Sequence_ontology=SO:0000657;ltr_identity=0.9801;Method=structural;motif=TGCA;tsd=ACGG
LG01	LTR_retriver	target_site_duplication	60886698	60886701	+	ID=lTSD_240;Parent=repeat_region_240;Classification=LTR/Gypsy;Sequence_ontology=SO:0000434;ltr_identity=0.9801;Method=structural;motif=TGCA;tsd=ACGG
LG01	LTR_retriver	Gypsy_LTR_retrotransposon	60886702	60898545	+	ID=LTRRT_240;Parent=repeat_region_240;Classification=LTR/Gypsy;Sequence_ontology=SO:0002265;ltr_identity=0.9801;Method=structural;motif=TGCA;tsd=ACGG
LG01	LTR_retriver	long_terminal_repeat	60886702	60887153	+	ID=lLTR_240;Parent=repeat_region_240;Classification=LTR/Gypsy;Sequence_ontology=SO:0000286;ltr_identity=0.9801;Method=structural;motif=TGCA;tsd=ACGG
LG01	LTR_retriver	long_terminal_repeat	60898094	60898545	+	ID=rLTR_240;Parent=repeat_region_240;Classification=LTR/Gypsy;Sequence_ontology=SO:0000286;ltr_identity=0.9801;Method=structural;motif=TGCA;tsd=ACGG
LG01	LTR_retriver	target_site_duplication	60898546	60898549	+	ID=rTSD_240;Parent=repeat_region_240;Classification=LTR/Gypsy;Sequence_ontology=SO:0000434;ltr_identity=0.9801;Method=structural;motif=TGCA;tsd=ACGG
LG01	LTR_retriver	repeat_region	61335835	61340436	-	ID=repeat_region_241;Classification=LTR/Copia;Sequence_ontology=SO:0000657;ltr_identity=0.9841;Method=structural;motif=TGCA;tsd=ATATT
LG01	LTR_retriver	target_site_duplication	61335835	61335839	-	ID=lTSD_241;Parent=repeat_region_241;Classification=LTR/Copia;Sequence_ontology=SO:0000434;ltr_identity=0.9841;Method=structural;motif=TGCA;tsd=ATATT
LG01	LTR_retriver	Copia_LTR_retrotransposon	61335840	61340431	-	ID=LTRRT_241;Parent=repeat_region_241;Classification=LTR/Copia;Sequence_ontology=SO:0002264;ltr_identity=0.9841;Method=structural;motif=TGCA;tsd=ATATT
LG01	LTR_retriver	long_terminal_repeat	61335840	61336112	-	ID=lLTR_241;Parent=repeat_region_241;Classification=LTR/Copia;Sequence_ontology=SO:0000286;ltr_identity=0.9841;Method=structural;motif=TGCA;tsd=ATATT
LG01	LTR_retriver	long_terminal_repeat	61340180	61340431	-	ID=rLTR_241;Parent=repeat_region_241;Classification=LTR/Copia;Sequence_ontology=SO:0000286;ltr_identity=0.9841;Method=structural;motif=TGCA;tsd=ATATT
LG01	LTR_retriver	target_site_duplication	61340432	61340436	-	ID=rTSD_241;Parent=repeat_region_241;Classification=LTR/Copia;Sequence_ontology=SO:0000434;ltr_identity=0.9841;Method=structural;motif=TGCA;tsd=ATATT
LG01	LTR_retriver	repeat_region	61836720	61843631	-	ID=repeat_region_242;Classification=LTR/Gypsy;Sequence_ontology=SO:0000657;ltr_identity=1.0000;Method=structural;motif=TGCA;tsd=ATTAT
LG01	LTR_retriver	target_site_duplication	61836720	61836724	-	ID=lTSD_242;Parent=repeat_region_242;Classification=LTR/Gypsy;Sequence_ontology=SO:0000434;ltr_identity=1.0000;Method=structural;motif=TGCA;tsd=ATTAT
LG01	LTR_retriver	Gypsy_LTR_retrotransposon	61836725	61843626	-	ID=LTRRT_242;Parent=repeat_region_242;Classification=LTR/Gypsy;Sequence_ontology=SO:0002265;ltr_identity=1.0000;Method=structural;motif=TGCA;tsd=ATTAT
LG01	LTR_retriver	long_terminal_repeat	61836725	61837055	-	ID=lLTR_242;Parent=repeat_region_242;Classification=LTR/Gypsy;Sequence_ontology=SO:0000286;ltr_identity=1.0000;Method=structural;motif=TGCA;tsd=ATTAT
LG01	LTR_retriver	long_terminal_repeat	61843296	61843626	-	ID=rLTR_242;Parent=repeat_region_242;Classification=LTR/Gypsy;Sequence_ontology=SO:0000286;ltr_identity=1.0000;Method=structural;motif=TGCA;tsd=ATTAT
LG01	LTR_retriver	target_site_duplication	61843627	61843631	-	ID=rTSD_242;Parent=repeat_region_242;Classification=LTR/Gypsy;Sequence_ontology=SO:0000434;ltr_identity=1.0000;Method=structural;motif=TGCA;tsd=ATTAT
LG01	LTR_retriver	repeat_region	61892325	61900403	+	ID=repeat_region_243;Classification=LTR/Gypsy;Sequence_ontology=SO:0000657;ltr_identity=1.0000;Method=structural;motif=TGCA;tsd=ATCA
LG01	LTR_retriver	target_site_duplication	61892325	61892328	+	ID=lTSD_243;Parent=repeat_region_243;Classification=LTR/Gypsy;Sequence_ontology=SO:0000434;ltr_identity=1.0000;Method=structural;motif=TGCA;tsd=ATCA
LG01	LTR_retriver	Gypsy_LTR_retrotransposon	61892329	61900399	+	ID=LTRRT_243;Parent=repeat_region_243;Classification=LTR/Gypsy;Sequence_ontology=SO:0002265;ltr_identity=1.0000;Method=structural;motif=TGCA;tsd=ATCA
LG01	LTR_retriver	long_terminal_repeat	61892329	61892869	+	ID=lLTR_243;Parent=repeat_region_243;Classification=LTR/Gypsy;Sequence_ontology=SO:0000286;ltr_identity=1.0000;Method=structural;motif=TGCA;tsd=ATCA
LG01	LTR_retriver	long_terminal_repeat	61899859	61900399	+	ID=rLTR_243;Parent=repeat_region_243;Classification=LTR/Gypsy;Sequence_ontology=SO:0000286;ltr_identity=1.0000;Method=structural;motif=TGCA;tsd=ATCA
LG01	LTR_retriver	target_site_duplication	61900400	61900403	+	ID=rTSD_243;Parent=repeat_region_243;Classification=LTR/Gypsy;Sequence_ontology=SO:0000434;ltr_identity=1.0000;Method=structural;motif=TGCA;tsd=ATCA
LG01	LTR_retriver	repeat_region	62322580	62327215	-	ID=repeat_region_244;Classification=LTR/Copia;Sequence_ontology=SO:0000657;ltr_identity=0.9927;Method=structural;motif=TGCA;tsd=GGTAG
LG01	LTR_retriver	target_site_duplication	62322580	62322584	-	ID=lTSD_244;Parent=repeat_region_244;Classification=LTR/Copia;Sequence_ontology=SO:0000434;ltr_identity=0.9927;Method=structural;motif=TGCA;tsd=GGTAG
LG01	LTR_retriver	Copia_LTR_retrotransposon	62322585	62327210	-	ID=LTRRT_244;Parent=repeat_region_244;Classification=LTR/Copia;Sequence_ontology=SO:0002264;ltr_identity=0.9927;Method=structural;motif=TGCA;tsd=GGTAG
LG01	LTR_retriver	long_terminal_repeat	62322585	62322857	-	ID=lLTR_244;Parent=repeat_region_244;Classification=LTR/Copia;Sequence_ontology=SO:0000286;ltr_identity=0.9927;Method=structural;motif=TGCA;tsd=GGTAG
LG01	LTR_retriver	long_terminal_repeat	62326938	62327210	-	ID=rLTR_244;Parent=repeat_region_244;Classification=LTR/Copia;Sequence_ontology=SO:0000286;ltr_identity=0.9927;Method=structural;motif=TGCA;tsd=GGTAG
LG01	LTR_retriver	target_site_duplication	62327211	62327215	-	ID=rTSD_244;Parent=repeat_region_244;Classification=LTR/Copia;Sequence_ontology=SO:0000434;ltr_identity=0.9927;Method=structural;motif=TGCA;tsd=GGTAG
LG01	LTR_retriver	repeat_region	62353631	62358265	-	ID=repeat_region_245;Classification=LTR/Copia;Sequence_ontology=SO:0000657;ltr_identity=0.9927;Method=structural;motif=TGCA;tsd=ATATT
LG01	LTR_retriver	target_site_duplication	62353631	62353635	-	ID=lTSD_245;Parent=repeat_region_245;Classification=LTR/Copia;Sequence_ontology=SO:0000434;ltr_identity=0.9927;Method=structural;motif=TGCA;tsd=ATATT
LG01	LTR_retriver	Copia_LTR_retrotransposon	62353636	62358260	-	ID=LTRRT_245;Parent=repeat_region_245;Classification=LTR/Copia;Sequence_ontology=SO:0002264;ltr_identity=0.9927;Method=structural;motif=TGCA;tsd=ATATT
LG01	LTR_retriver	long_terminal_repeat	62353636	62353908	-	ID=lLTR_245;Parent=repeat_region_245;Classification=LTR/Copia;Sequence_ontology=SO:0000286;ltr_identity=0.9927;Method=structural;motif=TGCA;tsd=ATATT
LG01	LTR_retriver	long_terminal_repeat	62357988	62358260	-	ID=rLTR_245;Parent=repeat_region_245;Classification=LTR/Copia;Sequence_ontology=SO:0000286;ltr_identity=0.9927;Method=structural;motif=TGCA;tsd=ATATT
LG01	LTR_retriver	target_site_duplication	62358261	62358265	-	ID=rTSD_245;Parent=repeat_region_245;Classification=LTR/Copia;Sequence_ontology=SO:0000434;ltr_identity=0.9927;Method=structural;motif=TGCA;tsd=ATATT
LG01	LTR_retriver	repeat_region	62484478	62490409	?	ID=repeat_region_246;Classification=LTR/unknown;Sequence_ontology=SO:0000657;ltr_identity=1.0000;Method=structural;motif=TGCA;tsd=ACAG
LG01	LTR_retriver	target_site_duplication	62484478	62484481	?	ID=lTSD_246;Parent=repeat_region_246;Classification=LTR/unknown;Sequence_ontology=SO:0000434;ltr_identity=1.0000;Method=structural;motif=TGCA;tsd=ACAG
LG01	LTR_retriver	long_terminal_repeat	62484482	62484938	?	ID=lLTR_246;Parent=repeat_region_246;Classification=LTR/unknown;Sequence_ontology=SO:0000286;ltr_identity=1.0000;Method=structural;motif=TGCA;tsd=ACAG
LG01	LTR_retriver	LTR_retrotransposon	62484482	62490405	?	ID=LTRRT_246;Parent=repeat_region_246;Classification=LTR/unknown;Sequence_ontology=SO:0000186;ltr_identity=1.0000;Method=structural;motif=TGCA;tsd=ACAG
LG01	LTR_retriver	long_terminal_repeat	62489949	62490405	?	ID=rLTR_246;Parent=repeat_region_246;Classification=LTR/unknown;Sequence_ontology=SO:0000286;ltr_identity=1.0000;Method=structural;motif=TGCA;tsd=ACAG
LG01	LTR_retriver	target_site_duplication	62490406	62490409	?	ID=rTSD_246;Parent=repeat_region_246;Classification=LTR/unknown;Sequence_ontology=SO:0000434;ltr_identity=1.0000;Method=structural;motif=TGCA;tsd=ACAG
LG01	LTR_retriver	repeat_region	62773996	62782223	+	ID=repeat_region_247;Classification=LTR/Gypsy;Sequence_ontology=SO:0000657;ltr_identity=0.9823;Method=structural;motif=TGCA;tsd=AAGT
LG01	LTR_retriver	target_site_duplication	62773996	62773999	+	ID=lTSD_247;Parent=repeat_region_247;Classification=LTR/Gypsy;Sequence_ontology=SO:0000434;ltr_identity=0.9823;Method=structural;motif=TGCA;tsd=AAGT
LG01	LTR_retriver	Gypsy_LTR_retrotransposon	62774000	62782219	+	ID=LTRRT_247;Parent=repeat_region_247;Classification=LTR/Gypsy;Sequence_ontology=SO:0002265;ltr_identity=0.9823;Method=structural;motif=TGCA;tsd=AAGT
LG01	LTR_retriver	long_terminal_repeat	62774000	62774676	+	ID=lLTR_247;Parent=repeat_region_247;Classification=LTR/Gypsy;Sequence_ontology=SO:0000286;ltr_identity=0.9823;Method=structural;motif=TGCA;tsd=AAGT
LG01	LTR_retriver	long_terminal_repeat	62781543	62782219	+	ID=rLTR_247;Parent=repeat_region_247;Classification=LTR/Gypsy;Sequence_ontology=SO:0000286;ltr_identity=0.9823;Method=structural;motif=TGCA;tsd=AAGT
LG01	LTR_retriver	target_site_duplication	62782220	62782223	+	ID=rTSD_247;Parent=repeat_region_247;Classification=LTR/Gypsy;Sequence_ontology=SO:0000434;ltr_identity=0.9823;Method=structural;motif=TGCA;tsd=AAGT
LG01	LTR_retriver	repeat_region	62911146	62924377	-	ID=repeat_region_248;Classification=LTR/Gypsy;Sequence_ontology=SO:0000657;ltr_identity=0.9934;Method=structural;motif=TGCA;tsd=CTAC
LG01	LTR_retriver	target_site_duplication	62911146	62911149	-	ID=lTSD_248;Parent=repeat_region_248;Classification=LTR/Gypsy;Sequence_ontology=SO:0000434;ltr_identity=0.9934;Method=structural;motif=TGCA;tsd=CTAC
LG01	LTR_retriver	Gypsy_LTR_retrotransposon	62911150	62924373	-	ID=LTRRT_248;Parent=repeat_region_248;Classification=LTR/Gypsy;Sequence_ontology=SO:0002265;ltr_identity=0.9934;Method=structural;motif=TGCA;tsd=CTAC
LG01	LTR_retriver	long_terminal_repeat	62911150	62911601	-	ID=lLTR_248;Parent=repeat_region_248;Classification=LTR/Gypsy;Sequence_ontology=SO:0000286;ltr_identity=0.9934;Method=structural;motif=TGCA;tsd=CTAC
LG01	LTR_retriver	long_terminal_repeat	62923922	62924373	-	ID=rLTR_248;Parent=repeat_region_248;Classification=LTR/Gypsy;Sequence_ontology=SO:0000286;ltr_identity=0.9934;Method=structural;motif=TGCA;tsd=CTAC
LG01	LTR_retriver	target_site_duplication	62924374	62924377	-	ID=rTSD_248;Parent=repeat_region_248;Classification=LTR/Gypsy;Sequence_ontology=SO:0000434;ltr_identity=0.9934;Method=structural;motif=TGCA;tsd=CTAC
LG01	LTR_retriver	repeat_region	63001679	63008363	+	ID=repeat_region_249;Classification=LTR/Gypsy;Sequence_ontology=SO:0000657;ltr_identity=1.0000;Method=structural;motif=TGCA;tsd=CAGTT
LG01	LTR_retriver	target_site_duplication	63001679	63001683	+	ID=lTSD_249;Parent=repeat_region_249;Classification=LTR/Gypsy;Sequence_ontology=SO:0000434;ltr_identity=1.0000;Method=structural;motif=TGCA;tsd=CAGTT
LG01	LTR_retriver	Gypsy_LTR_retrotransposon	63001684	63008358	+	ID=LTRRT_249;Parent=repeat_region_249;Classification=LTR/Gypsy;Sequence_ontology=SO:0002265;ltr_identity=1.0000;Method=structural;motif=TGCA;tsd=CAGTT
LG01	LTR_retriver	long_terminal_repeat	63001684	63002159	+	ID=lLTR_249;Parent=repeat_region_249;Classification=LTR/Gypsy;Sequence_ontology=SO:0000286;ltr_identity=1.0000;Method=structural;motif=TGCA;tsd=CAGTT
LG01	LTR_retriver	long_terminal_repeat	63007883	63008358	+	ID=rLTR_249;Parent=repeat_region_249;Classification=LTR/Gypsy;Sequence_ontology=SO:0000286;ltr_identity=1.0000;Method=structural;motif=TGCA;tsd=CAGTT
LG01	LTR_retriver	target_site_duplication	63008359	63008363	+	ID=rTSD_249;Parent=repeat_region_249;Classification=LTR/Gypsy;Sequence_ontology=SO:0000434;ltr_identity=1.0000;Method=structural;motif=TGCA;tsd=CAGTT
LG01	LTR_retriver	repeat_region	63057106	63066032	-	ID=repeat_region_250;Classification=LTR/Gypsy;Sequence_ontology=SO:0000657;ltr_identity=1.0000;Method=structural;motif=TGCA;tsd=AGGT
LG01	LTR_retriver	target_site_duplication	63057106	63057109	-	ID=lTSD_250;Parent=repeat_region_250;Classification=LTR/Gypsy;Sequence_ontology=SO:0000434;ltr_identity=1.0000;Method=structural;motif=TGCA;tsd=AGGT
LG01	LTR_retriver	Gypsy_LTR_retrotransposon	63057110	63066028	-	ID=LTRRT_250;Parent=repeat_region_250;Classification=LTR/Gypsy;Sequence_ontology=SO:0002265;ltr_identity=1.0000;Method=structural;motif=TGCA;tsd=AGGT
LG01	LTR_retriver	long_terminal_repeat	63057110	63057466	-	ID=lLTR_250;Parent=repeat_region_250;Classification=LTR/Gypsy;Sequence_ontology=SO:0000286;ltr_identity=1.0000;Method=structural;motif=TGCA;tsd=AGGT
LG01	LTR_retriver	long_terminal_repeat	63065672	63066028	-	ID=rLTR_250;Parent=repeat_region_250;Classification=LTR/Gypsy;Sequence_ontology=SO:0000286;ltr_identity=1.0000;Method=structural;motif=TGCA;tsd=AGGT
LG01	LTR_retriver	target_site_duplication	63066029	63066032	-	ID=rTSD_250;Parent=repeat_region_250;Classification=LTR/Gypsy;Sequence_ontology=SO:0000434;ltr_identity=1.0000;Method=structural;motif=TGCA;tsd=AGGT
LG01	LTR_retriver	repeat_region	63454437	63460412	+	ID=repeat_region_251;Classification=LTR/Gypsy;Sequence_ontology=SO:0000657;ltr_identity=1.0000;Method=structural;motif=TGCA;tsd=ACTAT
LG01	LTR_retriver	target_site_duplication	63454437	63454441	+	ID=lTSD_251;Parent=repeat_region_251;Classification=LTR/Gypsy;Sequence_ontology=SO:0000434;ltr_identity=1.0000;Method=structural;motif=TGCA;tsd=ACTAT
LG01	LTR_retriver	Gypsy_LTR_retrotransposon	63454442	63460407	+	ID=LTRRT_251;Parent=repeat_region_251;Classification=LTR/Gypsy;Sequence_ontology=SO:0002265;ltr_identity=1.0000;Method=structural;motif=TGCA;tsd=ACTAT
LG01	LTR_retriver	long_terminal_repeat	63454442	63454722	+	ID=lLTR_251;Parent=repeat_region_251;Classification=LTR/Gypsy;Sequence_ontology=SO:0000286;ltr_identity=1.0000;Method=structural;motif=TGCA;tsd=ACTAT
LG01	LTR_retriver	long_terminal_repeat	63460127	63460407	+	ID=rLTR_251;Parent=repeat_region_251;Classification=LTR/Gypsy;Sequence_ontology=SO:0000286;ltr_identity=1.0000;Method=structural;motif=TGCA;tsd=ACTAT
LG01	LTR_retriver	target_site_duplication	63460408	63460412	+	ID=rTSD_251;Parent=repeat_region_251;Classification=LTR/Gypsy;Sequence_ontology=SO:0000434;ltr_identity=1.0000;Method=structural;motif=TGCA;tsd=ACTAT
LG01	LTR_retriver	repeat_region	63524101	63533427	?	ID=repeat_region_252;Classification=LTR/Gypsy;Sequence_ontology=SO:0000657;ltr_identity=0.9967;Method=structural;motif=TGCA;tsd=CCGC
LG01	LTR_retriver	target_site_duplication	63524101	63524104	?	ID=lTSD_252;Parent=repeat_region_252;Classification=LTR/Gypsy;Sequence_ontology=SO:0000434;ltr_identity=0.9967;Method=structural;motif=TGCA;tsd=CCGC
LG01	LTR_retriver	Gypsy_LTR_retrotransposon	63524105	63533423	?	ID=LTRRT_252;Parent=repeat_region_252;Classification=LTR/Gypsy;Sequence_ontology=SO:0002265;ltr_identity=0.9967;Method=structural;motif=TGCA;tsd=CCGC
LG01	LTR_retriver	long_terminal_repeat	63524105	63524410	?	ID=lLTR_252;Parent=repeat_region_252;Classification=LTR/Gypsy;Sequence_ontology=SO:0000286;ltr_identity=0.9967;Method=structural;motif=TGCA;tsd=CCGC
LG01	LTR_retriver	long_terminal_repeat	63533118	63533423	?	ID=rLTR_252;Parent=repeat_region_252;Classification=LTR/Gypsy;Sequence_ontology=SO:0000286;ltr_identity=0.9967;Method=structural;motif=TGCA;tsd=CCGC
LG01	LTR_retriver	target_site_duplication	63533424	63533427	?	ID=rTSD_252;Parent=repeat_region_252;Classification=LTR/Gypsy;Sequence_ontology=SO:0000434;ltr_identity=0.9967;Method=structural;motif=TGCA;tsd=CCGC
LG01	LTR_retriver	repeat_region	63605817	63609225	?	ID=repeat_region_253;Classification=LTR/unknown;Sequence_ontology=SO:0000657;ltr_identity=0.9611;Method=structural;motif=TGCA;tsd=CAAG
LG01	LTR_retriver	target_site_duplication	63605817	63605820	?	ID=lTSD_253;Parent=repeat_region_253;Classification=LTR/unknown;Sequence_ontology=SO:0000434;ltr_identity=0.9611;Method=structural;motif=TGCA;tsd=CAAG
LG01	LTR_retriver	long_terminal_repeat	63605821	63606283	?	ID=lLTR_253;Parent=repeat_region_253;Classification=LTR/unknown;Sequence_ontology=SO:0000286;ltr_identity=0.9611;Method=structural;motif=TGCA;tsd=CAAG
LG01	LTR_retriver	LTR_retrotransposon	63605821	63609221	?	ID=LTRRT_253;Parent=repeat_region_253;Classification=LTR/unknown;Sequence_ontology=SO:0000186;ltr_identity=0.9611;Method=structural;motif=TGCA;tsd=CAAG
LG01	LTR_retriver	long_terminal_repeat	63608759	63609221	?	ID=rLTR_253;Parent=repeat_region_253;Classification=LTR/unknown;Sequence_ontology=SO:0000286;ltr_identity=0.9611;Method=structural;motif=TGCA;tsd=CAAG
LG01	LTR_retriver	target_site_duplication	63609222	63609225	?	ID=rTSD_253;Parent=repeat_region_253;Classification=LTR/unknown;Sequence_ontology=SO:0000434;ltr_identity=0.9611;Method=structural;motif=TGCA;tsd=CAAG
LG01	LTR_retriver	repeat_region	64500409	64505245	+	ID=repeat_region_254;Classification=LTR/Gypsy;Sequence_ontology=SO:0000657;ltr_identity=1.0000;Method=structural;motif=TGCA;tsd=GGTTC
LG01	LTR_retriver	target_site_duplication	64500409	64500413	+	ID=lTSD_254;Parent=repeat_region_254;Classification=LTR/Gypsy;Sequence_ontology=SO:0000434;ltr_identity=1.0000;Method=structural;motif=TGCA;tsd=GGTTC
LG01	LTR_retriver	Gypsy_LTR_retrotransposon	64500414	64505240	+	ID=LTRRT_254;Parent=repeat_region_254;Classification=LTR/Gypsy;Sequence_ontology=SO:0002265;ltr_identity=1.0000;Method=structural;motif=TGCA;tsd=GGTTC
LG01	LTR_retriver	long_terminal_repeat	64500414	64500617	+	ID=lLTR_254;Parent=repeat_region_254;Classification=LTR/Gypsy;Sequence_ontology=SO:0000286;ltr_identity=1.0000;Method=structural;motif=TGCA;tsd=GGTTC
LG01	LTR_retriver	long_terminal_repeat	64505037	64505240	+	ID=rLTR_254;Parent=repeat_region_254;Classification=LTR/Gypsy;Sequence_ontology=SO:0000286;ltr_identity=1.0000;Method=structural;motif=TGCA;tsd=GGTTC
LG01	LTR_retriver	target_site_duplication	64505241	64505245	+	ID=rTSD_254;Parent=repeat_region_254;Classification=LTR/Gypsy;Sequence_ontology=SO:0000434;ltr_identity=1.0000;Method=structural;motif=TGCA;tsd=GGTTC
LG01	LTR_retriver	repeat_region	64583209	64589891	+	ID=repeat_region_255;Classification=LTR/Gypsy;Sequence_ontology=SO:0000657;ltr_identity=1.0000;Method=structural;motif=TGCA;tsd=CTGTT
LG01	LTR_retriver	target_site_duplication	64583209	64583213	+	ID=lTSD_255;Parent=repeat_region_255;Classification=LTR/Gypsy;Sequence_ontology=SO:0000434;ltr_identity=1.0000;Method=structural;motif=TGCA;tsd=CTGTT
LG01	LTR_retriver	Gypsy_LTR_retrotransposon	64583214	64589886	+	ID=LTRRT_255;Parent=repeat_region_255;Classification=LTR/Gypsy;Sequence_ontology=SO:0002265;ltr_identity=1.0000;Method=structural;motif=TGCA;tsd=CTGTT
LG01	LTR_retriver	long_terminal_repeat	64583214	64583689	+	ID=lLTR_255;Parent=repeat_region_255;Classification=LTR/Gypsy;Sequence_ontology=SO:0000286;ltr_identity=1.0000;Method=structural;motif=TGCA;tsd=CTGTT
LG01	LTR_retriver	long_terminal_repeat	64589411	64589886	+	ID=rLTR_255;Parent=repeat_region_255;Classification=LTR/Gypsy;Sequence_ontology=SO:0000286;ltr_identity=1.0000;Method=structural;motif=TGCA;tsd=CTGTT
LG01	LTR_retriver	target_site_duplication	64589887	64589891	+	ID=rTSD_255;Parent=repeat_region_255;Classification=LTR/Gypsy;Sequence_ontology=SO:0000434;ltr_identity=1.0000;Method=structural;motif=TGCA;tsd=CTGTT
LG01	LTR_retriver	repeat_region	64641647	64648557	-	ID=repeat_region_256;Classification=LTR/Gypsy;Sequence_ontology=SO:0000657;ltr_identity=1.0000;Method=structural;motif=TGCA;tsd=GCTAT
LG01	LTR_retriver	target_site_duplication	64641647	64641651	-	ID=lTSD_256;Parent=repeat_region_256;Classification=LTR/Gypsy;Sequence_ontology=SO:0000434;ltr_identity=1.0000;Method=structural;motif=TGCA;tsd=GCTAT
LG01	LTR_retriver	Gypsy_LTR_retrotransposon	64641652	64648552	-	ID=LTRRT_256;Parent=repeat_region_256;Classification=LTR/Gypsy;Sequence_ontology=SO:0002265;ltr_identity=1.0000;Method=structural;motif=TGCA;tsd=GCTAT
LG01	LTR_retriver	long_terminal_repeat	64641652	64641983	-	ID=lLTR_256;Parent=repeat_region_256;Classification=LTR/Gypsy;Sequence_ontology=SO:0000286;ltr_identity=1.0000;Method=structural;motif=TGCA;tsd=GCTAT
LG01	LTR_retriver	long_terminal_repeat	64648221	64648552	-	ID=rLTR_256;Parent=repeat_region_256;Classification=LTR/Gypsy;Sequence_ontology=SO:0000286;ltr_identity=1.0000;Method=structural;motif=TGCA;tsd=GCTAT
LG01	LTR_retriver	target_site_duplication	64648553	64648557	-	ID=rTSD_256;Parent=repeat_region_256;Classification=LTR/Gypsy;Sequence_ontology=SO:0000434;ltr_identity=1.0000;Method=structural;motif=TGCA;tsd=GCTAT
LG01	LTR_retriver	repeat_region	64736002	64743874	-	ID=repeat_region_257;Classification=LTR/Gypsy;Sequence_ontology=SO:0000657;ltr_identity=0.9929;Method=structural;motif=TGCA;tsd=TTAAG
LG01	LTR_retriver	target_site_duplication	64736002	64736006	-	ID=lTSD_257;Parent=repeat_region_257;Classification=LTR/Gypsy;Sequence_ontology=SO:0000434;ltr_identity=0.9929;Method=structural;motif=TGCA;tsd=TTAAG
LG01	LTR_retriver	Gypsy_LTR_retrotransposon	64736007	64743869	-	ID=LTRRT_257;Parent=repeat_region_257;Classification=LTR/Gypsy;Sequence_ontology=SO:0002265;ltr_identity=0.9929;Method=structural;motif=TGCA;tsd=TTAAG
LG01	LTR_retriver	long_terminal_repeat	64736007	64736710	-	ID=lLTR_257;Parent=repeat_region_257;Classification=LTR/Gypsy;Sequence_ontology=SO:0000286;ltr_identity=0.9929;Method=structural;motif=TGCA;tsd=TTAAG
LG01	LTR_retriver	long_terminal_repeat	64743166	64743869	-	ID=rLTR_257;Parent=repeat_region_257;Classification=LTR/Gypsy;Sequence_ontology=SO:0000286;ltr_identity=0.9929;Method=structural;motif=TGCA;tsd=TTAAG
LG01	LTR_retriver	target_site_duplication	64743870	64743874	-	ID=rTSD_257;Parent=repeat_region_257;Classification=LTR/Gypsy;Sequence_ontology=SO:0000434;ltr_identity=0.9929;Method=structural;motif=TGCA;tsd=TTAAG
LG01	LTR_retriver	repeat_region	64790245	64795588	-	ID=repeat_region_258;Classification=LTR/Gypsy;Sequence_ontology=SO:0000657;ltr_identity=1.0000;Method=structural;motif=TGCA;tsd=GTGTT
LG01	LTR_retriver	target_site_duplication	64790245	64790249	-	ID=lTSD_258;Parent=repeat_region_258;Classification=LTR/Gypsy;Sequence_ontology=SO:0000434;ltr_identity=1.0000;Method=structural;motif=TGCA;tsd=GTGTT
LG01	LTR_retriver	Gypsy_LTR_retrotransposon	64790250	64795583	-	ID=LTRRT_258;Parent=repeat_region_258;Classification=LTR/Gypsy;Sequence_ontology=SO:0002265;ltr_identity=1.0000;Method=structural;motif=TGCA;tsd=GTGTT
LG01	LTR_retriver	long_terminal_repeat	64790250	64790942	-	ID=lLTR_258;Parent=repeat_region_258;Classification=LTR/Gypsy;Sequence_ontology=SO:0000286;ltr_identity=1.0000;Method=structural;motif=TGCA;tsd=GTGTT
LG01	LTR_retriver	long_terminal_repeat	64794891	64795583	-	ID=rLTR_258;Parent=repeat_region_258;Classification=LTR/Gypsy;Sequence_ontology=SO:0000286;ltr_identity=1.0000;Method=structural;motif=TGCA;tsd=GTGTT
LG01	LTR_retriver	target_site_duplication	64795584	64795588	-	ID=rTSD_258;Parent=repeat_region_258;Classification=LTR/Gypsy;Sequence_ontology=SO:0000434;ltr_identity=1.0000;Method=structural;motif=TGCA;tsd=GTGTT
LG01	LTR_retriver	repeat_region	65028450	65035259	+	ID=repeat_region_259;Classification=LTR/Gypsy;Sequence_ontology=SO:0000657;ltr_identity=1.0000;Method=structural;motif=TGCA;tsd=ATTCT
LG01	LTR_retriver	target_site_duplication	65028450	65028454	+	ID=lTSD_259;Parent=repeat_region_259;Classification=LTR/Gypsy;Sequence_ontology=SO:0000434;ltr_identity=1.0000;Method=structural;motif=TGCA;tsd=ATTCT
LG01	LTR_retriver	Gypsy_LTR_retrotransposon	65028455	65035254	+	ID=LTRRT_259;Parent=repeat_region_259;Classification=LTR/Gypsy;Sequence_ontology=SO:0002265;ltr_identity=1.0000;Method=structural;motif=TGCA;tsd=ATTCT
LG01	LTR_retriver	long_terminal_repeat	65028455	65029007	+	ID=lLTR_259;Parent=repeat_region_259;Classification=LTR/Gypsy;Sequence_ontology=SO:0000286;ltr_identity=1.0000;Method=structural;motif=TGCA;tsd=ATTCT
LG01	LTR_retriver	long_terminal_repeat	65034702	65035254	+	ID=rLTR_259;Parent=repeat_region_259;Classification=LTR/Gypsy;Sequence_ontology=SO:0000286;ltr_identity=1.0000;Method=structural;motif=TGCA;tsd=ATTCT
LG01	LTR_retriver	target_site_duplication	65035255	65035259	+	ID=rTSD_259;Parent=repeat_region_259;Classification=LTR/Gypsy;Sequence_ontology=SO:0000434;ltr_identity=1.0000;Method=structural;motif=TGCA;tsd=ATTCT
LG01	LTR_retriver	repeat_region	66603593	66610244	-	ID=repeat_region_260;Classification=LTR/Gypsy;Sequence_ontology=SO:0000657;ltr_identity=1.0000;Method=structural;motif=TGCA;tsd=AGAAC
LG01	LTR_retriver	target_site_duplication	66603593	66603597	-	ID=lTSD_260;Parent=repeat_region_260;Classification=LTR/Gypsy;Sequence_ontology=SO:0000434;ltr_identity=1.0000;Method=structural;motif=TGCA;tsd=AGAAC
LG01	LTR_retriver	Gypsy_LTR_retrotransposon	66603598	66610239	-	ID=LTRRT_260;Parent=repeat_region_260;Classification=LTR/Gypsy;Sequence_ontology=SO:0002265;ltr_identity=1.0000;Method=structural;motif=TGCA;tsd=AGAAC
LG01	LTR_retriver	long_terminal_repeat	66603598	66604015	-	ID=lLTR_260;Parent=repeat_region_260;Classification=LTR/Gypsy;Sequence_ontology=SO:0000286;ltr_identity=1.0000;Method=structural;motif=TGCA;tsd=AGAAC
LG01	LTR_retriver	long_terminal_repeat	66609822	66610239	-	ID=rLTR_260;Parent=repeat_region_260;Classification=LTR/Gypsy;Sequence_ontology=SO:0000286;ltr_identity=1.0000;Method=structural;motif=TGCA;tsd=AGAAC
LG01	LTR_retriver	target_site_duplication	66610240	66610244	-	ID=rTSD_260;Parent=repeat_region_260;Classification=LTR/Gypsy;Sequence_ontology=SO:0000434;ltr_identity=1.0000;Method=structural;motif=TGCA;tsd=AGAAC
LG01	LTR_retriver	repeat_region	67096045	67104985	-	ID=repeat_region_261;Classification=LTR/Gypsy;Sequence_ontology=SO:0000657;ltr_identity=0.9624;Method=structural;motif=TGCA;tsd=GTTT
LG01	LTR_retriver	target_site_duplication	67096045	67096048	-	ID=lTSD_261;Parent=repeat_region_261;Classification=LTR/Gypsy;Sequence_ontology=SO:0000434;ltr_identity=0.9624;Method=structural;motif=TGCA;tsd=GTTT
LG01	LTR_retriver	Gypsy_LTR_retrotransposon	67096049	67104981	-	ID=LTRRT_261;Parent=repeat_region_261;Classification=LTR/Gypsy;Sequence_ontology=SO:0002265;ltr_identity=0.9624;Method=structural;motif=TGCA;tsd=GTTT
LG01	LTR_retriver	long_terminal_repeat	67096049	67096367	-	ID=lLTR_261;Parent=repeat_region_261;Classification=LTR/Gypsy;Sequence_ontology=SO:0000286;ltr_identity=0.9624;Method=structural;motif=TGCA;tsd=GTTT
LG01	LTR_retriver	long_terminal_repeat	67104662	67104981	-	ID=rLTR_261;Parent=repeat_region_261;Classification=LTR/Gypsy;Sequence_ontology=SO:0000286;ltr_identity=0.9624;Method=structural;motif=TGCA;tsd=GTTT
LG01	LTR_retriver	target_site_duplication	67104982	67104985	-	ID=rTSD_261;Parent=repeat_region_261;Classification=LTR/Gypsy;Sequence_ontology=SO:0000434;ltr_identity=0.9624;Method=structural;motif=TGCA;tsd=GTTT
LG01	LTR_retriver	repeat_region	67123893	67130871	+	ID=repeat_region_262;Classification=LTR/Gypsy;Sequence_ontology=SO:0000657;ltr_identity=0.9934;Method=structural;motif=TGCA;tsd=ATATG
LG01	LTR_retriver	target_site_duplication	67123893	67123897	+	ID=lTSD_262;Parent=repeat_region_262;Classification=LTR/Gypsy;Sequence_ontology=SO:0000434;ltr_identity=0.9934;Method=structural;motif=TGCA;tsd=ATATG
LG01	LTR_retriver	Gypsy_LTR_retrotransposon	67123898	67130866	+	ID=LTRRT_262;Parent=repeat_region_262;Classification=LTR/Gypsy;Sequence_ontology=SO:0002265;ltr_identity=0.9934;Method=structural;motif=TGCA;tsd=ATATG
LG01	LTR_retriver	long_terminal_repeat	67123898	67124662	+	ID=lLTR_262;Parent=repeat_region_262;Classification=LTR/Gypsy;Sequence_ontology=SO:0000286;ltr_identity=0.9934;Method=structural;motif=TGCA;tsd=ATATG
LG01	LTR_retriver	long_terminal_repeat	67130090	67130866	+	ID=rLTR_262;Parent=repeat_region_262;Classification=LTR/Gypsy;Sequence_ontology=SO:0000286;ltr_identity=0.9934;Method=structural;motif=TGCA;tsd=ATATG
LG01	LTR_retriver	target_site_duplication	67130867	67130871	+	ID=rTSD_262;Parent=repeat_region_262;Classification=LTR/Gypsy;Sequence_ontology=SO:0000434;ltr_identity=0.9934;Method=structural;motif=TGCA;tsd=ATATG
LG01	LTR_retriver	repeat_region	67283246	67292222	-	ID=repeat_region_263;Classification=LTR/Gypsy;Sequence_ontology=SO:0000657;ltr_identity=0.9687;Method=structural;motif=TGCA;tsd=GTTT
LG01	LTR_retriver	target_site_duplication	67283246	67283249	-	ID=lTSD_263;Parent=repeat_region_263;Classification=LTR/Gypsy;Sequence_ontology=SO:0000434;ltr_identity=0.9687;Method=structural;motif=TGCA;tsd=GTTT
LG01	LTR_retriver	Gypsy_LTR_retrotransposon	67283250	67292218	-	ID=LTRRT_263;Parent=repeat_region_263;Classification=LTR/Gypsy;Sequence_ontology=SO:0002265;ltr_identity=0.9687;Method=structural;motif=TGCA;tsd=GTTT
LG01	LTR_retriver	long_terminal_repeat	67283250	67283568	-	ID=lLTR_263;Parent=repeat_region_263;Classification=LTR/Gypsy;Sequence_ontology=SO:0000286;ltr_identity=0.9687;Method=structural;motif=TGCA;tsd=GTTT
LG01	LTR_retriver	long_terminal_repeat	67291899	67292218	-	ID=rLTR_263;Parent=repeat_region_263;Classification=LTR/Gypsy;Sequence_ontology=SO:0000286;ltr_identity=0.9687;Method=structural;motif=TGCA;tsd=GTTT
LG01	LTR_retriver	target_site_duplication	67292219	67292222	-	ID=rTSD_263;Parent=repeat_region_263;Classification=LTR/Gypsy;Sequence_ontology=SO:0000434;ltr_identity=0.9687;Method=structural;motif=TGCA;tsd=GTTT
LG01	LTR_retriver	repeat_region	68208260	68214590	+	ID=repeat_region_264;Classification=LTR/Gypsy;Sequence_ontology=SO:0000657;ltr_identity=0.9989;Method=structural;motif=TGCA;tsd=GTACT
LG01	LTR_retriver	target_site_duplication	68208260	68208264	+	ID=lTSD_264;Parent=repeat_region_264;Classification=LTR/Gypsy;Sequence_ontology=SO:0000434;ltr_identity=0.9989;Method=structural;motif=TGCA;tsd=GTACT
LG01	LTR_retriver	Gypsy_LTR_retrotransposon	68208265	68214585	+	ID=LTRRT_264;Parent=repeat_region_264;Classification=LTR/Gypsy;Sequence_ontology=SO:0002265;ltr_identity=0.9989;Method=structural;motif=TGCA;tsd=GTACT
LG01	LTR_retriver	long_terminal_repeat	68208265	68209212	+	ID=lLTR_264;Parent=repeat_region_264;Classification=LTR/Gypsy;Sequence_ontology=SO:0000286;ltr_identity=0.9989;Method=structural;motif=TGCA;tsd=GTACT
LG01	LTR_retriver	long_terminal_repeat	68213640	68214585	+	ID=rLTR_264;Parent=repeat_region_264;Classification=LTR/Gypsy;Sequence_ontology=SO:0000286;ltr_identity=0.9989;Method=structural;motif=TGCA;tsd=GTACT
LG01	LTR_retriver	target_site_duplication	68214586	68214590	+	ID=rTSD_264;Parent=repeat_region_264;Classification=LTR/Gypsy;Sequence_ontology=SO:0000434;ltr_identity=0.9989;Method=structural;motif=TGCA;tsd=GTACT
LG01	LTR_retriver	repeat_region	68354411	68368174	+	ID=repeat_region_265;Classification=LTR/Gypsy;Sequence_ontology=SO:0000657;ltr_identity=0.9981;Method=structural;motif=TGCA;tsd=GTGT
LG01	LTR_retriver	target_site_duplication	68354411	68354414	+	ID=lTSD_265;Parent=repeat_region_265;Classification=LTR/Gypsy;Sequence_ontology=SO:0000434;ltr_identity=0.9981;Method=structural;motif=TGCA;tsd=GTGT
LG01	LTR_retriver	Gypsy_LTR_retrotransposon	68354415	68368170	+	ID=LTRRT_265;Parent=repeat_region_265;Classification=LTR/Gypsy;Sequence_ontology=SO:0002265;ltr_identity=0.9981;Method=structural;motif=TGCA;tsd=GTGT
LG01	LTR_retriver	long_terminal_repeat	68354415	68354935	+	ID=lLTR_265;Parent=repeat_region_265;Classification=LTR/Gypsy;Sequence_ontology=SO:0000286;ltr_identity=0.9981;Method=structural;motif=TGCA;tsd=GTGT
LG01	LTR_retriver	long_terminal_repeat	68367650	68368170	+	ID=rLTR_265;Parent=repeat_region_265;Classification=LTR/Gypsy;Sequence_ontology=SO:0000286;ltr_identity=0.9981;Method=structural;motif=TGCA;tsd=GTGT
LG01	LTR_retriver	target_site_duplication	68368171	68368174	+	ID=rTSD_265;Parent=repeat_region_265;Classification=LTR/Gypsy;Sequence_ontology=SO:0000434;ltr_identity=0.9981;Method=structural;motif=TGCA;tsd=GTGT
LG01	LTR_retriver	repeat_region	70434768	70443520	+	ID=repeat_region_266;Classification=LTR/Gypsy;Sequence_ontology=SO:0000657;ltr_identity=1.0000;Method=structural;motif=TGCA;tsd=AATG
LG01	LTR_retriver	target_site_duplication	70434768	70434771	+	ID=lTSD_266;Parent=repeat_region_266;Classification=LTR/Gypsy;Sequence_ontology=SO:0000434;ltr_identity=1.0000;Method=structural;motif=TGCA;tsd=AATG
LG01	LTR_retriver	Gypsy_LTR_retrotransposon	70434772	70443516	+	ID=LTRRT_266;Parent=repeat_region_266;Classification=LTR/Gypsy;Sequence_ontology=SO:0002265;ltr_identity=1.0000;Method=structural;motif=TGCA;tsd=AATG
LG01	LTR_retriver	long_terminal_repeat	70434772	70435081	+	ID=lLTR_266;Parent=repeat_region_266;Classification=LTR/Gypsy;Sequence_ontology=SO:0000286;ltr_identity=1.0000;Method=structural;motif=TGCA;tsd=AATG
LG01	LTR_retriver	long_terminal_repeat	70443207	70443516	+	ID=rLTR_266;Parent=repeat_region_266;Classification=LTR/Gypsy;Sequence_ontology=SO:0000286;ltr_identity=1.0000;Method=structural;motif=TGCA;tsd=AATG
LG01	LTR_retriver	target_site_duplication	70443517	70443520	+	ID=rTSD_266;Parent=repeat_region_266;Classification=LTR/Gypsy;Sequence_ontology=SO:0000434;ltr_identity=1.0000;Method=structural;motif=TGCA;tsd=AATG
LG01	LTR_retriver	repeat_region	70735113	70746348	-	ID=repeat_region_267;Classification=LTR/Gypsy;Sequence_ontology=SO:0000657;ltr_identity=0.9955;Method=structural;motif=TGCA;tsd=CTAT
LG01	LTR_retriver	target_site_duplication	70735113	70735116	-	ID=lTSD_267;Parent=repeat_region_267;Classification=LTR/Gypsy;Sequence_ontology=SO:0000434;ltr_identity=0.9955;Method=structural;motif=TGCA;tsd=CTAT
LG01	LTR_retriver	Gypsy_LTR_retrotransposon	70735117	70746344	-	ID=LTRRT_267;Parent=repeat_region_267;Classification=LTR/Gypsy;Sequence_ontology=SO:0002265;ltr_identity=0.9955;Method=structural;motif=TGCA;tsd=CTAT
LG01	LTR_retriver	long_terminal_repeat	70735117	70736240	-	ID=lLTR_267;Parent=repeat_region_267;Classification=LTR/Gypsy;Sequence_ontology=SO:0000286;ltr_identity=0.9955;Method=structural;motif=TGCA;tsd=CTAT
LG01	LTR_retriver	long_terminal_repeat	70745218	70746344	-	ID=rLTR_267;Parent=repeat_region_267;Classification=LTR/Gypsy;Sequence_ontology=SO:0000286;ltr_identity=0.9955;Method=structural;motif=TGCA;tsd=CTAT
LG01	LTR_retriver	target_site_duplication	70746345	70746348	-	ID=rTSD_267;Parent=repeat_region_267;Classification=LTR/Gypsy;Sequence_ontology=SO:0000434;ltr_identity=0.9955;Method=structural;motif=TGCA;tsd=CTAT
LG01	LTR_retriver	repeat_region	72181923	72190776	+	ID=repeat_region_268;Classification=LTR/Gypsy;Sequence_ontology=SO:0000657;ltr_identity=1.0000;Method=structural;motif=TGCA;tsd=AAAG
LG01	LTR_retriver	target_site_duplication	72181923	72181926	+	ID=lTSD_268;Parent=repeat_region_268;Classification=LTR/Gypsy;Sequence_ontology=SO:0000434;ltr_identity=1.0000;Method=structural;motif=TGCA;tsd=AAAG
LG01	LTR_retriver	Gypsy_LTR_retrotransposon	72181927	72190772	+	ID=LTRRT_268;Parent=repeat_region_268;Classification=LTR/Gypsy;Sequence_ontology=SO:0002265;ltr_identity=1.0000;Method=structural;motif=TGCA;tsd=AAAG
LG01	LTR_retriver	long_terminal_repeat	72181927	72182384	+	ID=lLTR_268;Parent=repeat_region_268;Classification=LTR/Gypsy;Sequence_ontology=SO:0000286;ltr_identity=1.0000;Method=structural;motif=TGCA;tsd=AAAG
LG01	LTR_retriver	long_terminal_repeat	72190315	72190772	+	ID=rLTR_268;Parent=repeat_region_268;Classification=LTR/Gypsy;Sequence_ontology=SO:0000286;ltr_identity=1.0000;Method=structural;motif=TGCA;tsd=AAAG
LG01	LTR_retriver	target_site_duplication	72190773	72190776	+	ID=rTSD_268;Parent=repeat_region_268;Classification=LTR/Gypsy;Sequence_ontology=SO:0000434;ltr_identity=1.0000;Method=structural;motif=TGCA;tsd=AAAG
LG01	LTR_retriver	repeat_region	72553716	72557043	?	ID=repeat_region_269;Classification=LTR/unknown;Sequence_ontology=SO:0000657;ltr_identity=0.9602;Method=structural;motif=TGCA;tsd=CATCC
LG01	LTR_retriver	target_site_duplication	72553716	72553720	?	ID=lTSD_269;Parent=repeat_region_269;Classification=LTR/unknown;Sequence_ontology=SO:0000434;ltr_identity=0.9602;Method=structural;motif=TGCA;tsd=CATCC
LG01	LTR_retriver	long_terminal_repeat	72553721	72554423	?	ID=lLTR_269;Parent=repeat_region_269;Classification=LTR/unknown;Sequence_ontology=SO:0000286;ltr_identity=0.9602;Method=structural;motif=TGCA;tsd=CATCC
LG01	LTR_retriver	LTR_retrotransposon	72553721	72557038	?	ID=LTRRT_269;Parent=repeat_region_269;Classification=LTR/unknown;Sequence_ontology=SO:0000186;ltr_identity=0.9602;Method=structural;motif=TGCA;tsd=CATCC
LG01	LTR_retriver	long_terminal_repeat	72556329	72557038	?	ID=rLTR_269;Parent=repeat_region_269;Classification=LTR/unknown;Sequence_ontology=SO:0000286;ltr_identity=0.9602;Method=structural;motif=TGCA;tsd=CATCC
LG01	LTR_retriver	target_site_duplication	72557039	72557043	?	ID=rTSD_269;Parent=repeat_region_269;Classification=LTR/unknown;Sequence_ontology=SO:0000434;ltr_identity=0.9602;Method=structural;motif=TGCA;tsd=CATCC
LG01	LTR_retriver	repeat_region	72862309	72871199	+	ID=repeat_region_270;Classification=LTR/Gypsy;Sequence_ontology=SO:0000657;ltr_identity=0.9903;Method=structural;motif=TGCA;tsd=TAAT
LG01	LTR_retriver	target_site_duplication	72862309	72862312	+	ID=lTSD_270;Parent=repeat_region_270;Classification=LTR/Gypsy;Sequence_ontology=SO:0000434;ltr_identity=0.9903;Method=structural;motif=TGCA;tsd=TAAT
LG01	LTR_retriver	Gypsy_LTR_retrotransposon	72862316	72871195	+	ID=LTRRT_270;Parent=repeat_region_270;Classification=LTR/Gypsy;Sequence_ontology=SO:0002265;ltr_identity=0.9903;Method=structural;motif=TGCA;tsd=TAAT
LG01	LTR_retriver	long_terminal_repeat	72862316	72862627	+	ID=lLTR_270;Parent=repeat_region_270;Classification=LTR/Gypsy;Sequence_ontology=SO:0000286;ltr_identity=0.9903;Method=structural;motif=TGCA;tsd=TAAT
LG01	LTR_retriver	long_terminal_repeat	72870884	72871195	+	ID=rLTR_270;Parent=repeat_region_270;Classification=LTR/Gypsy;Sequence_ontology=SO:0000286;ltr_identity=0.9903;Method=structural;motif=TGCA;tsd=TAAT
LG01	LTR_retriver	target_site_duplication	72871196	72871199	+	ID=rTSD_270;Parent=repeat_region_270;Classification=LTR/Gypsy;Sequence_ontology=SO:0000434;ltr_identity=0.9903;Method=structural;motif=TGCA;tsd=TAAT
LG01	LTR_retriver	repeat_region	72949671	72958568	+	ID=repeat_region_271;Classification=LTR/Gypsy;Sequence_ontology=SO:0000657;ltr_identity=0.9871;Method=structural;motif=TGCA;tsd=CTGG
LG01	LTR_retriver	target_site_duplication	72949671	72949674	+	ID=lTSD_271;Parent=repeat_region_271;Classification=LTR/Gypsy;Sequence_ontology=SO:0000434;ltr_identity=0.9871;Method=structural;motif=TGCA;tsd=CTGG
LG01	LTR_retriver	Gypsy_LTR_retrotransposon	72949675	72958564	+	ID=LTRRT_271;Parent=repeat_region_271;Classification=LTR/Gypsy;Sequence_ontology=SO:0002265;ltr_identity=0.9871;Method=structural;motif=TGCA;tsd=CTGG
LG01	LTR_retriver	long_terminal_repeat	72949675	72949983	+	ID=lLTR_271;Parent=repeat_region_271;Classification=LTR/Gypsy;Sequence_ontology=SO:0000286;ltr_identity=0.9871;Method=structural;motif=TGCA;tsd=CTGG
LG01	LTR_retriver	long_terminal_repeat	72958256	72958564	+	ID=rLTR_271;Parent=repeat_region_271;Classification=LTR/Gypsy;Sequence_ontology=SO:0000286;ltr_identity=0.9871;Method=structural;motif=TGCA;tsd=CTGG
LG01	LTR_retriver	target_site_duplication	72958565	72958568	+	ID=rTSD_271;Parent=repeat_region_271;Classification=LTR/Gypsy;Sequence_ontology=SO:0000434;ltr_identity=0.9871;Method=structural;motif=TGCA;tsd=CTGG
LG01	LTR_retriver	repeat_region	72981238	72988050	+	ID=repeat_region_272;Classification=LTR/Gypsy;Sequence_ontology=SO:0000657;ltr_identity=0.9941;Method=structural;motif=TGCA;tsd=ATAAT
LG01	LTR_retriver	target_site_duplication	72981238	72981242	+	ID=lTSD_272;Parent=repeat_region_272;Classification=LTR/Gypsy;Sequence_ontology=SO:0000434;ltr_identity=0.9941;Method=structural;motif=TGCA;tsd=ATAAT
LG01	LTR_retriver	Gypsy_LTR_retrotransposon	72981243	72988045	+	ID=LTRRT_272;Parent=repeat_region_272;Classification=LTR/Gypsy;Sequence_ontology=SO:0002265;ltr_identity=0.9941;Method=structural;motif=TGCA;tsd=ATAAT
LG01	LTR_retriver	long_terminal_repeat	72981243	72981748	+	ID=lLTR_272;Parent=repeat_region_272;Classification=LTR/Gypsy;Sequence_ontology=SO:0000286;ltr_identity=0.9941;Method=structural;motif=TGCA;tsd=ATAAT
LG01	LTR_retriver	long_terminal_repeat	72987537	72988045	+	ID=rLTR_272;Parent=repeat_region_272;Classification=LTR/Gypsy;Sequence_ontology=SO:0000286;ltr_identity=0.9941;Method=structural;motif=TGCA;tsd=ATAAT
LG01	LTR_retriver	target_site_duplication	72988046	72988050	+	ID=rTSD_272;Parent=repeat_region_272;Classification=LTR/Gypsy;Sequence_ontology=SO:0000434;ltr_identity=0.9941;Method=structural;motif=TGCA;tsd=ATAAT
LG01	LTR_retriver	repeat_region	73387272	73390522	?	ID=repeat_region_273;Classification=LTR/unknown;Sequence_ontology=SO:0000657;ltr_identity=1.0000;Method=structural;motif=TGCA;tsd=AGGA
LG01	LTR_retriver	target_site_duplication	73387272	73387275	?	ID=lTSD_273;Parent=repeat_region_273;Classification=LTR/unknown;Sequence_ontology=SO:0000434;ltr_identity=1.0000;Method=structural;motif=TGCA;tsd=AGGA
LG01	LTR_retriver	long_terminal_repeat	73387276	73387591	?	ID=lLTR_273;Parent=repeat_region_273;Classification=LTR/unknown;Sequence_ontology=SO:0000286;ltr_identity=1.0000;Method=structural;motif=TGCA;tsd=AGGA
LG01	LTR_retriver	LTR_retrotransposon	73387276	73390518	?	ID=LTRRT_273;Parent=repeat_region_273;Classification=LTR/unknown;Sequence_ontology=SO:0000186;ltr_identity=1.0000;Method=structural;motif=TGCA;tsd=AGGA
LG01	LTR_retriver	long_terminal_repeat	73390203	73390518	?	ID=rLTR_273;Parent=repeat_region_273;Classification=LTR/unknown;Sequence_ontology=SO:0000286;ltr_identity=1.0000;Method=structural;motif=TGCA;tsd=AGGA
LG01	LTR_retriver	target_site_duplication	73390519	73390522	?	ID=rTSD_273;Parent=repeat_region_273;Classification=LTR/unknown;Sequence_ontology=SO:0000434;ltr_identity=1.0000;Method=structural;motif=TGCA;tsd=AGGA
LG01	LTR_retriver	repeat_region	73616831	73624172	-	ID=repeat_region_274;Classification=LTR/Gypsy;Sequence_ontology=SO:0000657;ltr_identity=0.9883;Method=structural;motif=TGCA;tsd=ATTA
LG01	LTR_retriver	target_site_duplication	73616831	73616834	-	ID=lTSD_274;Parent=repeat_region_274;Classification=LTR/Gypsy;Sequence_ontology=SO:0000434;ltr_identity=0.9883;Method=structural;motif=TGCA;tsd=ATTA
LG01	LTR_retriver	Gypsy_LTR_retrotransposon	73616835	73624168	-	ID=LTRRT_274;Parent=repeat_region_274;Classification=LTR/Gypsy;Sequence_ontology=SO:0002265;ltr_identity=0.9883;Method=structural;motif=TGCA;tsd=ATTA
LG01	LTR_retriver	long_terminal_repeat	73616835	73617175	-	ID=lLTR_274;Parent=repeat_region_274;Classification=LTR/Gypsy;Sequence_ontology=SO:0000286;ltr_identity=0.9883;Method=structural;motif=TGCA;tsd=ATTA
LG01	LTR_retriver	long_terminal_repeat	73623828	73624168	-	ID=rLTR_274;Parent=repeat_region_274;Classification=LTR/Gypsy;Sequence_ontology=SO:0000286;ltr_identity=0.9883;Method=structural;motif=TGCA;tsd=ATTA
LG01	LTR_retriver	target_site_duplication	73624169	73624172	-	ID=rTSD_274;Parent=repeat_region_274;Classification=LTR/Gypsy;Sequence_ontology=SO:0000434;ltr_identity=0.9883;Method=structural;motif=TGCA;tsd=ATTA
LG01	LTR_retriver	repeat_region	73820860	73828407	-	ID=repeat_region_275;Classification=LTR/Gypsy;Sequence_ontology=SO:0000657;ltr_identity=0.9853;Method=structural;motif=TGCA;tsd=ATTA
LG01	LTR_retriver	target_site_duplication	73820860	73820863	-	ID=lTSD_275;Parent=repeat_region_275;Classification=LTR/Gypsy;Sequence_ontology=SO:0000434;ltr_identity=0.9853;Method=structural;motif=TGCA;tsd=ATTA
LG01	LTR_retriver	Gypsy_LTR_retrotransposon	73820864	73828403	-	ID=LTRRT_275;Parent=repeat_region_275;Classification=LTR/Gypsy;Sequence_ontology=SO:0002265;ltr_identity=0.9853;Method=structural;motif=TGCA;tsd=ATTA
LG01	LTR_retriver	long_terminal_repeat	73820864	73821204	-	ID=lLTR_275;Parent=repeat_region_275;Classification=LTR/Gypsy;Sequence_ontology=SO:0000286;ltr_identity=0.9853;Method=structural;motif=TGCA;tsd=ATTA
LG01	LTR_retriver	long_terminal_repeat	73828061	73828403	-	ID=rLTR_275;Parent=repeat_region_275;Classification=LTR/Gypsy;Sequence_ontology=SO:0000286;ltr_identity=0.9853;Method=structural;motif=TGCA;tsd=ATTA
LG01	LTR_retriver	target_site_duplication	73828404	73828407	-	ID=rTSD_275;Parent=repeat_region_275;Classification=LTR/Gypsy;Sequence_ontology=SO:0000434;ltr_identity=0.9853;Method=structural;motif=TGCA;tsd=ATTA
LG01	LTR_retriver	repeat_region	74025005	74032692	-	ID=repeat_region_276;Classification=LTR/Gypsy;Sequence_ontology=SO:0000657;ltr_identity=0.9853;Method=structural;motif=TGCA;tsd=ATTA
LG01	LTR_retriver	target_site_duplication	74025005	74025008	-	ID=lTSD_276;Parent=repeat_region_276;Classification=LTR/Gypsy;Sequence_ontology=SO:0000434;ltr_identity=0.9853;Method=structural;motif=TGCA;tsd=ATTA
LG01	LTR_retriver	Gypsy_LTR_retrotransposon	74025009	74032688	-	ID=LTRRT_276;Parent=repeat_region_276;Classification=LTR/Gypsy;Sequence_ontology=SO:0002265;ltr_identity=0.9853;Method=structural;motif=TGCA;tsd=ATTA
LG01	LTR_retriver	long_terminal_repeat	74025009	74025349	-	ID=lLTR_276;Parent=repeat_region_276;Classification=LTR/Gypsy;Sequence_ontology=SO:0000286;ltr_identity=0.9853;Method=structural;motif=TGCA;tsd=ATTA
LG01	LTR_retriver	long_terminal_repeat	74032348	74032688	-	ID=rLTR_276;Parent=repeat_region_276;Classification=LTR/Gypsy;Sequence_ontology=SO:0000286;ltr_identity=0.9853;Method=structural;motif=TGCA;tsd=ATTA
LG01	LTR_retriver	target_site_duplication	74032689	74032692	-	ID=rTSD_276;Parent=repeat_region_276;Classification=LTR/Gypsy;Sequence_ontology=SO:0000434;ltr_identity=0.9853;Method=structural;motif=TGCA;tsd=ATTA
LG01	LTR_retriver	repeat_region	76408756	76415677	-	ID=repeat_region_277;Classification=LTR/Gypsy;Sequence_ontology=SO:0000657;ltr_identity=0.9928;Method=structural;motif=TGCA;tsd=CCACT
LG01	LTR_retriver	target_site_duplication	76408756	76408760	-	ID=lTSD_277;Parent=repeat_region_277;Classification=LTR/Gypsy;Sequence_ontology=SO:0000434;ltr_identity=0.9928;Method=structural;motif=TGCA;tsd=CCACT
LG01	LTR_retriver	Gypsy_LTR_retrotransposon	76408761	76415672	-	ID=LTRRT_277;Parent=repeat_region_277;Classification=LTR/Gypsy;Sequence_ontology=SO:0002265;ltr_identity=0.9928;Method=structural;motif=TGCA;tsd=CCACT
LG01	LTR_retriver	long_terminal_repeat	76408761	76409452	-	ID=lLTR_277;Parent=repeat_region_277;Classification=LTR/Gypsy;Sequence_ontology=SO:0000286;ltr_identity=0.9928;Method=structural;motif=TGCA;tsd=CCACT
LG01	LTR_retriver	long_terminal_repeat	76414981	76415672	-	ID=rLTR_277;Parent=repeat_region_277;Classification=LTR/Gypsy;Sequence_ontology=SO:0000286;ltr_identity=0.9928;Method=structural;motif=TGCA;tsd=CCACT
LG01	LTR_retriver	target_site_duplication	76415673	76415677	-	ID=rTSD_277;Parent=repeat_region_277;Classification=LTR/Gypsy;Sequence_ontology=SO:0000434;ltr_identity=0.9928;Method=structural;motif=TGCA;tsd=CCACT
LG01	LTR_retriver	repeat_region	76462348	76468486	-	ID=repeat_region_278;Classification=LTR/Gypsy;Sequence_ontology=SO:0000657;ltr_identity=1.0000;Method=structural;motif=TGCA;tsd=ATTGT
LG01	LTR_retriver	target_site_duplication	76462348	76462352	-	ID=lTSD_278;Parent=repeat_region_278;Classification=LTR/Gypsy;Sequence_ontology=SO:0000434;ltr_identity=1.0000;Method=structural;motif=TGCA;tsd=ATTGT
LG01	LTR_retriver	Gypsy_LTR_retrotransposon	76462353	76468481	-	ID=LTRRT_278;Parent=repeat_region_278;Classification=LTR/Gypsy;Sequence_ontology=SO:0002265;ltr_identity=1.0000;Method=structural;motif=TGCA;tsd=ATTGT
LG01	LTR_retriver	long_terminal_repeat	76462353	76462949	-	ID=lLTR_278;Parent=repeat_region_278;Classification=LTR/Gypsy;Sequence_ontology=SO:0000286;ltr_identity=1.0000;Method=structural;motif=TGCA;tsd=ATTGT
LG01	LTR_retriver	long_terminal_repeat	76467885	76468481	-	ID=rLTR_278;Parent=repeat_region_278;Classification=LTR/Gypsy;Sequence_ontology=SO:0000286;ltr_identity=1.0000;Method=structural;motif=TGCA;tsd=ATTGT
LG01	LTR_retriver	target_site_duplication	76468482	76468486	-	ID=rTSD_278;Parent=repeat_region_278;Classification=LTR/Gypsy;Sequence_ontology=SO:0000434;ltr_identity=1.0000;Method=structural;motif=TGCA;tsd=ATTGT
LG01	LTR_retriver	repeat_region	76575107	76578918	-	ID=repeat_region_279;Classification=LTR/Gypsy;Sequence_ontology=SO:0000657;ltr_identity=0.9894;Method=structural;motif=TGCA;tsd=GGTTT
LG01	LTR_retriver	target_site_duplication	76575107	76575111	-	ID=lTSD_279;Parent=repeat_region_279;Classification=LTR/Gypsy;Sequence_ontology=SO:0000434;ltr_identity=0.9894;Method=structural;motif=TGCA;tsd=GGTTT
LG01	LTR_retriver	Gypsy_LTR_retrotransposon	76575112	76578913	-	ID=LTRRT_279;Parent=repeat_region_279;Classification=LTR/Gypsy;Sequence_ontology=SO:0002265;ltr_identity=0.9894;Method=structural;motif=TGCA;tsd=GGTTT
LG01	LTR_retriver	long_terminal_repeat	76575112	76575489	-	ID=lLTR_279;Parent=repeat_region_279;Classification=LTR/Gypsy;Sequence_ontology=SO:0000286;ltr_identity=0.9894;Method=structural;motif=TGCA;tsd=GGTTT
LG01	LTR_retriver	long_terminal_repeat	76578536	76578913	-	ID=rLTR_279;Parent=repeat_region_279;Classification=LTR/Gypsy;Sequence_ontology=SO:0000286;ltr_identity=0.9894;Method=structural;motif=TGCA;tsd=GGTTT
LG01	LTR_retriver	target_site_duplication	76578914	76578918	-	ID=rTSD_279;Parent=repeat_region_279;Classification=LTR/Gypsy;Sequence_ontology=SO:0000434;ltr_identity=0.9894;Method=structural;motif=TGCA;tsd=GGTTT
LG01	LTR_retriver	repeat_region	76776528	76781167	-	ID=repeat_region_280;Classification=LTR/Copia;Sequence_ontology=SO:0000657;ltr_identity=0.9927;Method=structural;motif=TGCA;tsd=AATAT
LG01	LTR_retriver	target_site_duplication	76776528	76776532	-	ID=lTSD_280;Parent=repeat_region_280;Classification=LTR/Copia;Sequence_ontology=SO:0000434;ltr_identity=0.9927;Method=structural;motif=TGCA;tsd=AATAT
LG01	LTR_retriver	Copia_LTR_retrotransposon	76776533	76781162	-	ID=LTRRT_280;Parent=repeat_region_280;Classification=LTR/Copia;Sequence_ontology=SO:0002264;ltr_identity=0.9927;Method=structural;motif=TGCA;tsd=AATAT
LG01	LTR_retriver	long_terminal_repeat	76776533	76776810	-	ID=lLTR_280;Parent=repeat_region_280;Classification=LTR/Copia;Sequence_ontology=SO:0000286;ltr_identity=0.9927;Method=structural;motif=TGCA;tsd=AATAT
LG01	LTR_retriver	long_terminal_repeat	76780890	76781162	-	ID=rLTR_280;Parent=repeat_region_280;Classification=LTR/Copia;Sequence_ontology=SO:0000286;ltr_identity=0.9927;Method=structural;motif=TGCA;tsd=AATAT
LG01	LTR_retriver	target_site_duplication	76781163	76781167	-	ID=rTSD_280;Parent=repeat_region_280;Classification=LTR/Copia;Sequence_ontology=SO:0000434;ltr_identity=0.9927;Method=structural;motif=TGCA;tsd=AATAT
LG01	LTR_retriver	repeat_region	77034891	77039343	?	ID=repeat_region_281;Classification=LTR/unknown;Sequence_ontology=SO:0000657;ltr_identity=0.9984;Method=structural;motif=TGCA;tsd=ACTT
LG01	LTR_retriver	target_site_duplication	77034891	77034894	?	ID=lTSD_281;Parent=repeat_region_281;Classification=LTR/unknown;Sequence_ontology=SO:0000434;ltr_identity=0.9984;Method=structural;motif=TGCA;tsd=ACTT
LG01	LTR_retriver	long_terminal_repeat	77034895	77035503	?	ID=lLTR_281;Parent=repeat_region_281;Classification=LTR/unknown;Sequence_ontology=SO:0000286;ltr_identity=0.9984;Method=structural;motif=TGCA;tsd=ACTT
LG01	LTR_retriver	LTR_retrotransposon	77034895	77039339	?	ID=LTRRT_281;Parent=repeat_region_281;Classification=LTR/unknown;Sequence_ontology=SO:0000186;ltr_identity=0.9984;Method=structural;motif=TGCA;tsd=ACTT
LG01	LTR_retriver	long_terminal_repeat	77038731	77039339	?	ID=rLTR_281;Parent=repeat_region_281;Classification=LTR/unknown;Sequence_ontology=SO:0000286;ltr_identity=0.9984;Method=structural;motif=TGCA;tsd=ACTT
LG01	LTR_retriver	target_site_duplication	77039340	77039343	?	ID=rTSD_281;Parent=repeat_region_281;Classification=LTR/unknown;Sequence_ontology=SO:0000434;ltr_identity=0.9984;Method=structural;motif=TGCA;tsd=ACTT
LG01	LTR_retriver	repeat_region	77074220	77076059	?	ID=repeat_region_282;Classification=LTR/unknown;Sequence_ontology=SO:0000657;ltr_identity=0.9859;Method=structural;motif=TGCA;tsd=CCAC
LG01	LTR_retriver	target_site_duplication	77074220	77074223	?	ID=lTSD_282;Parent=repeat_region_282;Classification=LTR/unknown;Sequence_ontology=SO:0000434;ltr_identity=0.9859;Method=structural;motif=TGCA;tsd=CCAC
LG01	LTR_retriver	long_terminal_repeat	77074224	77074578	?	ID=lLTR_282;Parent=repeat_region_282;Classification=LTR/unknown;Sequence_ontology=SO:0000286;ltr_identity=0.9859;Method=structural;motif=TGCA;tsd=CCAC
LG01	LTR_retriver	LTR_retrotransposon	77074224	77076055	?	ID=LTRRT_282;Parent=repeat_region_282;Classification=LTR/unknown;Sequence_ontology=SO:0000186;ltr_identity=0.9859;Method=structural;motif=TGCA;tsd=CCAC
LG01	LTR_retriver	long_terminal_repeat	77075701	77076055	?	ID=rLTR_282;Parent=repeat_region_282;Classification=LTR/unknown;Sequence_ontology=SO:0000286;ltr_identity=0.9859;Method=structural;motif=TGCA;tsd=CCAC
LG01	LTR_retriver	target_site_duplication	77076056	77076059	?	ID=rTSD_282;Parent=repeat_region_282;Classification=LTR/unknown;Sequence_ontology=SO:0000434;ltr_identity=0.9859;Method=structural;motif=TGCA;tsd=CCAC
LG01	LTR_retriver	repeat_region	77084959	77091913	-	ID=repeat_region_283;Classification=LTR/Gypsy;Sequence_ontology=SO:0000657;ltr_identity=0.9983;Method=structural;motif=TGCA;tsd=CATTT
LG01	LTR_retriver	target_site_duplication	77084959	77084963	-	ID=lTSD_283;Parent=repeat_region_283;Classification=LTR/Gypsy;Sequence_ontology=SO:0000434;ltr_identity=0.9983;Method=structural;motif=TGCA;tsd=CATTT
LG01	LTR_retriver	Gypsy_LTR_retrotransposon	77084964	77091908	-	ID=LTRRT_283;Parent=repeat_region_283;Classification=LTR/Gypsy;Sequence_ontology=SO:0002265;ltr_identity=0.9983;Method=structural;motif=TGCA;tsd=CATTT
LG01	LTR_retriver	long_terminal_repeat	77084964	77085548	-	ID=lLTR_283;Parent=repeat_region_283;Classification=LTR/Gypsy;Sequence_ontology=SO:0000286;ltr_identity=0.9983;Method=structural;motif=TGCA;tsd=CATTT
LG01	LTR_retriver	long_terminal_repeat	77091324	77091908	-	ID=rLTR_283;Parent=repeat_region_283;Classification=LTR/Gypsy;Sequence_ontology=SO:0000286;ltr_identity=0.9983;Method=structural;motif=TGCA;tsd=CATTT
LG01	LTR_retriver	target_site_duplication	77091909	77091913	-	ID=rTSD_283;Parent=repeat_region_283;Classification=LTR/Gypsy;Sequence_ontology=SO:0000434;ltr_identity=0.9983;Method=structural;motif=TGCA;tsd=CATTT
LG01	LTR_retriver	repeat_region	77293495	77299210	+	ID=repeat_region_284;Classification=LTR/Gypsy;Sequence_ontology=SO:0000657;ltr_identity=0.9857;Method=structural;motif=TGCA;tsd=ACGGT
LG01	LTR_retriver	target_site_duplication	77293495	77293499	+	ID=lTSD_284;Parent=repeat_region_284;Classification=LTR/Gypsy;Sequence_ontology=SO:0000434;ltr_identity=0.9857;Method=structural;motif=TGCA;tsd=ACGGT
LG01	LTR_retriver	Gypsy_LTR_retrotransposon	77293500	77299205	+	ID=LTRRT_284;Parent=repeat_region_284;Classification=LTR/Gypsy;Sequence_ontology=SO:0002265;ltr_identity=0.9857;Method=structural;motif=TGCA;tsd=ACGGT
LG01	LTR_retriver	long_terminal_repeat	77293500	77294130	+	ID=lLTR_284;Parent=repeat_region_284;Classification=LTR/Gypsy;Sequence_ontology=SO:0000286;ltr_identity=0.9857;Method=structural;motif=TGCA;tsd=ACGGT
LG01	LTR_retriver	long_terminal_repeat	77298575	77299205	+	ID=rLTR_284;Parent=repeat_region_284;Classification=LTR/Gypsy;Sequence_ontology=SO:0000286;ltr_identity=0.9857;Method=structural;motif=TGCA;tsd=ACGGT
LG01	LTR_retriver	target_site_duplication	77299206	77299210	+	ID=rTSD_284;Parent=repeat_region_284;Classification=LTR/Gypsy;Sequence_ontology=SO:0000434;ltr_identity=0.9857;Method=structural;motif=TGCA;tsd=ACGGT
LG01	LTR_retriver	repeat_region	77336786	77347778	-	ID=repeat_region_285;Classification=LTR/Copia;Sequence_ontology=SO:0000657;ltr_identity=0.9963;Method=structural;motif=TGCA;tsd=AATAT
LG01	LTR_retriver	target_site_duplication	77336786	77336790	-	ID=lTSD_285;Parent=repeat_region_285;Classification=LTR/Copia;Sequence_ontology=SO:0000434;ltr_identity=0.9963;Method=structural;motif=TGCA;tsd=AATAT
LG01	LTR_retriver	Copia_LTR_retrotransposon	77336791	77347773	-	ID=LTRRT_285;Parent=repeat_region_285;Classification=LTR/Copia;Sequence_ontology=SO:0002264;ltr_identity=0.9963;Method=structural;motif=TGCA;tsd=AATAT
LG01	LTR_retriver	long_terminal_repeat	77336791	77337068	-	ID=lLTR_285;Parent=repeat_region_285;Classification=LTR/Copia;Sequence_ontology=SO:0000286;ltr_identity=0.9963;Method=structural;motif=TGCA;tsd=AATAT
LG01	LTR_retriver	long_terminal_repeat	77347501	77347773	-	ID=rLTR_285;Parent=repeat_region_285;Classification=LTR/Copia;Sequence_ontology=SO:0000286;ltr_identity=0.9963;Method=structural;motif=TGCA;tsd=AATAT
LG01	LTR_retriver	target_site_duplication	77347774	77347778	-	ID=rTSD_285;Parent=repeat_region_285;Classification=LTR/Copia;Sequence_ontology=SO:0000434;ltr_identity=0.9963;Method=structural;motif=TGCA;tsd=AATAT
LG01	LTR_retriver	repeat_region	78881510	78888326	-	ID=repeat_region_286;Classification=LTR/Gypsy;Sequence_ontology=SO:0000657;ltr_identity=0.9961;Method=structural;motif=TGCA;tsd=ATTAC
LG01	LTR_retriver	target_site_duplication	78881510	78881514	-	ID=lTSD_286;Parent=repeat_region_286;Classification=LTR/Gypsy;Sequence_ontology=SO:0000434;ltr_identity=0.9961;Method=structural;motif=TGCA;tsd=ATTAC
LG01	LTR_retriver	Gypsy_LTR_retrotransposon	78881515	78888321	-	ID=LTRRT_286;Parent=repeat_region_286;Classification=LTR/Gypsy;Sequence_ontology=SO:0002265;ltr_identity=0.9961;Method=structural;motif=TGCA;tsd=ATTAC
LG01	LTR_retriver	long_terminal_repeat	78881515	78882023	-	ID=lLTR_286;Parent=repeat_region_286;Classification=LTR/Gypsy;Sequence_ontology=SO:0000286;ltr_identity=0.9961;Method=structural;motif=TGCA;tsd=ATTAC
LG01	LTR_retriver	long_terminal_repeat	78887814	78888321	-	ID=rLTR_286;Parent=repeat_region_286;Classification=LTR/Gypsy;Sequence_ontology=SO:0000286;ltr_identity=0.9961;Method=structural;motif=TGCA;tsd=ATTAC
LG01	LTR_retriver	target_site_duplication	78888322	78888326	-	ID=rTSD_286;Parent=repeat_region_286;Classification=LTR/Gypsy;Sequence_ontology=SO:0000434;ltr_identity=0.9961;Method=structural;motif=TGCA;tsd=ATTAC
LG01	LTR_retriver	repeat_region	79087428	79094628	-	ID=repeat_region_287;Classification=LTR/Gypsy;Sequence_ontology=SO:0000657;ltr_identity=0.9708;Method=structural;motif=TGCA;tsd=GGGGT
LG01	LTR_retriver	target_site_duplication	79087428	79087432	-	ID=lTSD_287;Parent=repeat_region_287;Classification=LTR/Gypsy;Sequence_ontology=SO:0000434;ltr_identity=0.9708;Method=structural;motif=TGCA;tsd=GGGGT
LG01	LTR_retriver	Gypsy_LTR_retrotransposon	79087433	79094623	-	ID=LTRRT_287;Parent=repeat_region_287;Classification=LTR/Gypsy;Sequence_ontology=SO:0002265;ltr_identity=0.9708;Method=structural;motif=TGCA;tsd=GGGGT
LG01	LTR_retriver	long_terminal_repeat	79087433	79088060	-	ID=lLTR_287;Parent=repeat_region_287;Classification=LTR/Gypsy;Sequence_ontology=SO:0000286;ltr_identity=0.9708;Method=structural;motif=TGCA;tsd=GGGGT
LG01	LTR_retriver	long_terminal_repeat	79094008	79094623	-	ID=rLTR_287;Parent=repeat_region_287;Classification=LTR/Gypsy;Sequence_ontology=SO:0000286;ltr_identity=0.9708;Method=structural;motif=TGCA;tsd=GGGGT
LG01	LTR_retriver	target_site_duplication	79094624	79094628	-	ID=rTSD_287;Parent=repeat_region_287;Classification=LTR/Gypsy;Sequence_ontology=SO:0000434;ltr_identity=0.9708;Method=structural;motif=TGCA;tsd=GGGGT
LG01	LTR_retriver	repeat_region	79108844	79115642	+	ID=repeat_region_288;Classification=LTR/Gypsy;Sequence_ontology=SO:0000657;ltr_identity=0.9761;Method=structural;motif=TGCA;tsd=CCCTT
LG01	LTR_retriver	target_site_duplication	79108844	79108848	+	ID=lTSD_288;Parent=repeat_region_288;Classification=LTR/Gypsy;Sequence_ontology=SO:0000434;ltr_identity=0.9761;Method=structural;motif=TGCA;tsd=CCCTT
LG01	LTR_retriver	Gypsy_LTR_retrotransposon	79108849	79115637	+	ID=LTRRT_288;Parent=repeat_region_288;Classification=LTR/Gypsy;Sequence_ontology=SO:0002265;ltr_identity=0.9761;Method=structural;motif=TGCA;tsd=CCCTT
LG01	LTR_retriver	long_terminal_repeat	79108849	79109392	+	ID=lLTR_288;Parent=repeat_region_288;Classification=LTR/Gypsy;Sequence_ontology=SO:0000286;ltr_identity=0.9761;Method=structural;motif=TGCA;tsd=CCCTT
LG01	LTR_retriver	long_terminal_repeat	79115068	79115637	+	ID=rLTR_288;Parent=repeat_region_288;Classification=LTR/Gypsy;Sequence_ontology=SO:0000286;ltr_identity=0.9761;Method=structural;motif=TGCA;tsd=CCCTT
LG01	LTR_retriver	target_site_duplication	79115638	79115642	+	ID=rTSD_288;Parent=repeat_region_288;Classification=LTR/Gypsy;Sequence_ontology=SO:0000434;ltr_identity=0.9761;Method=structural;motif=TGCA;tsd=CCCTT
LG01	LTR_retriver	repeat_region	79173154	79181504	-	ID=repeat_region_289;Classification=LTR/Gypsy;Sequence_ontology=SO:0000657;ltr_identity=1.0000;Method=structural;motif=TGCA;tsd=ATGT
LG01	LTR_retriver	target_site_duplication	79173154	79173157	-	ID=lTSD_289;Parent=repeat_region_289;Classification=LTR/Gypsy;Sequence_ontology=SO:0000434;ltr_identity=1.0000;Method=structural;motif=TGCA;tsd=ATGT
LG01	LTR_retriver	Gypsy_LTR_retrotransposon	79173158	79181500	-	ID=LTRRT_289;Parent=repeat_region_289;Classification=LTR/Gypsy;Sequence_ontology=SO:0002265;ltr_identity=1.0000;Method=structural;motif=TGCA;tsd=ATGT
LG01	LTR_retriver	long_terminal_repeat	79173158	79173993	-	ID=lLTR_289;Parent=repeat_region_289;Classification=LTR/Gypsy;Sequence_ontology=SO:0000286;ltr_identity=1.0000;Method=structural;motif=TGCA;tsd=ATGT
LG01	LTR_retriver	long_terminal_repeat	79180665	79181500	-	ID=rLTR_289;Parent=repeat_region_289;Classification=LTR/Gypsy;Sequence_ontology=SO:0000286;ltr_identity=1.0000;Method=structural;motif=TGCA;tsd=ATGT
LG01	LTR_retriver	target_site_duplication	79181501	79181504	-	ID=rTSD_289;Parent=repeat_region_289;Classification=LTR/Gypsy;Sequence_ontology=SO:0000434;ltr_identity=1.0000;Method=structural;motif=TGCA;tsd=ATGT
LG01	LTR_retriver	repeat_region	80800929	80812180	+	ID=repeat_region_290;Classification=LTR/Gypsy;Sequence_ontology=SO:0000657;ltr_identity=0.9991;Method=structural;motif=TGCA;tsd=ATAA
LG01	LTR_retriver	target_site_duplication	80800929	80800932	+	ID=lTSD_290;Parent=repeat_region_290;Classification=LTR/Gypsy;Sequence_ontology=SO:0000434;ltr_identity=0.9991;Method=structural;motif=TGCA;tsd=ATAA
LG01	LTR_retriver	Gypsy_LTR_retrotransposon	80800933	80812176	+	ID=LTRRT_290;Parent=repeat_region_290;Classification=LTR/Gypsy;Sequence_ontology=SO:0002265;ltr_identity=0.9991;Method=structural;motif=TGCA;tsd=ATAA
LG01	LTR_retriver	long_terminal_repeat	80800933	80802034	+	ID=lLTR_290;Parent=repeat_region_290;Classification=LTR/Gypsy;Sequence_ontology=SO:0000286;ltr_identity=0.9991;Method=structural;motif=TGCA;tsd=ATAA
LG01	LTR_retriver	long_terminal_repeat	80811051	80812176	+	ID=rLTR_290;Parent=repeat_region_290;Classification=LTR/Gypsy;Sequence_ontology=SO:0000286;ltr_identity=0.9991;Method=structural;motif=TGCA;tsd=ATAA
LG01	LTR_retriver	target_site_duplication	80812177	80812180	+	ID=rTSD_290;Parent=repeat_region_290;Classification=LTR/Gypsy;Sequence_ontology=SO:0000434;ltr_identity=0.9991;Method=structural;motif=TGCA;tsd=ATAA
LG01	LTR_retriver	repeat_region	80973619	80980903	-	ID=repeat_region_291;Classification=LTR/Gypsy;Sequence_ontology=SO:0000657;ltr_identity=1.0000;Method=structural;motif=TGCA;tsd=AAGT
LG01	LTR_retriver	target_site_duplication	80973619	80973622	-	ID=lTSD_291;Parent=repeat_region_291;Classification=LTR/Gypsy;Sequence_ontology=SO:0000434;ltr_identity=1.0000;Method=structural;motif=TGCA;tsd=AAGT
LG01	LTR_retriver	Gypsy_LTR_retrotransposon	80973623	80980899	-	ID=LTRRT_291;Parent=repeat_region_291;Classification=LTR/Gypsy;Sequence_ontology=SO:0002265;ltr_identity=1.0000;Method=structural;motif=TGCA;tsd=AAGT
LG01	LTR_retriver	long_terminal_repeat	80973623	80974403	-	ID=lLTR_291;Parent=repeat_region_291;Classification=LTR/Gypsy;Sequence_ontology=SO:0000286;ltr_identity=1.0000;Method=structural;motif=TGCA;tsd=AAGT
LG01	LTR_retriver	long_terminal_repeat	80980119	80980899	-	ID=rLTR_291;Parent=repeat_region_291;Classification=LTR/Gypsy;Sequence_ontology=SO:0000286;ltr_identity=1.0000;Method=structural;motif=TGCA;tsd=AAGT
LG01	LTR_retriver	target_site_duplication	80980900	80980903	-	ID=rTSD_291;Parent=repeat_region_291;Classification=LTR/Gypsy;Sequence_ontology=SO:0000434;ltr_identity=1.0000;Method=structural;motif=TGCA;tsd=AAGT
LG01	LTR_retriver	repeat_region	84456079	84464402	-	ID=repeat_region_292;Classification=LTR/Gypsy;Sequence_ontology=SO:0000657;ltr_identity=0.9880;Method=structural;motif=TGCA;tsd=CCGT
LG01	LTR_retriver	target_site_duplication	84456079	84456082	-	ID=lTSD_292;Parent=repeat_region_292;Classification=LTR/Gypsy;Sequence_ontology=SO:0000434;ltr_identity=0.9880;Method=structural;motif=TGCA;tsd=CCGT
LG01	LTR_retriver	Gypsy_LTR_retrotransposon	84456083	84464398	-	ID=LTRRT_292;Parent=repeat_region_292;Classification=LTR/Gypsy;Sequence_ontology=SO:0002265;ltr_identity=0.9880;Method=structural;motif=TGCA;tsd=CCGT
LG01	LTR_retriver	long_terminal_repeat	84456083	84456915	-	ID=lLTR_292;Parent=repeat_region_292;Classification=LTR/Gypsy;Sequence_ontology=SO:0000286;ltr_identity=0.9880;Method=structural;motif=TGCA;tsd=CCGT
LG01	LTR_retriver	long_terminal_repeat	84463566	84464398	-	ID=rLTR_292;Parent=repeat_region_292;Classification=LTR/Gypsy;Sequence_ontology=SO:0000286;ltr_identity=0.9880;Method=structural;motif=TGCA;tsd=CCGT
LG01	LTR_retriver	target_site_duplication	84464399	84464402	-	ID=rTSD_292;Parent=repeat_region_292;Classification=LTR/Gypsy;Sequence_ontology=SO:0000434;ltr_identity=0.9880;Method=structural;motif=TGCA;tsd=CCGT
LG01	LTR_retriver	repeat_region	84471956	84478773	-	ID=repeat_region_293;Classification=LTR/Gypsy;Sequence_ontology=SO:0000657;ltr_identity=0.9929;Method=structural;motif=TGCA;tsd=AACT
LG01	LTR_retriver	target_site_duplication	84471956	84471959	-	ID=lTSD_293;Parent=repeat_region_293;Classification=LTR/Gypsy;Sequence_ontology=SO:0000434;ltr_identity=0.9929;Method=structural;motif=TGCA;tsd=AACT
LG01	LTR_retriver	Gypsy_LTR_retrotransposon	84471960	84478769	-	ID=LTRRT_293;Parent=repeat_region_293;Classification=LTR/Gypsy;Sequence_ontology=SO:0002265;ltr_identity=0.9929;Method=structural;motif=TGCA;tsd=AACT
LG01	LTR_retriver	long_terminal_repeat	84471960	84472384	-	ID=lLTR_293;Parent=repeat_region_293;Classification=LTR/Gypsy;Sequence_ontology=SO:0000286;ltr_identity=0.9929;Method=structural;motif=TGCA;tsd=AACT
LG01	LTR_retriver	long_terminal_repeat	84478345	84478769	-	ID=rLTR_293;Parent=repeat_region_293;Classification=LTR/Gypsy;Sequence_ontology=SO:0000286;ltr_identity=0.9929;Method=structural;motif=TGCA;tsd=AACT
LG01	LTR_retriver	target_site_duplication	84478770	84478773	-	ID=rTSD_293;Parent=repeat_region_293;Classification=LTR/Gypsy;Sequence_ontology=SO:0000434;ltr_identity=0.9929;Method=structural;motif=TGCA;tsd=AACT
LG01	LTR_retriver	repeat_region	84510907	84519232	-	ID=repeat_region_294;Classification=LTR/Gypsy;Sequence_ontology=SO:0000657;ltr_identity=0.9844;Method=structural;motif=TGCA;tsd=CCGT
LG01	LTR_retriver	target_site_duplication	84510907	84510910	-	ID=lTSD_294;Parent=repeat_region_294;Classification=LTR/Gypsy;Sequence_ontology=SO:0000434;ltr_identity=0.9844;Method=structural;motif=TGCA;tsd=CCGT
LG01	LTR_retriver	Gypsy_LTR_retrotransposon	84510911	84519228	-	ID=LTRRT_294;Parent=repeat_region_294;Classification=LTR/Gypsy;Sequence_ontology=SO:0002265;ltr_identity=0.9844;Method=structural;motif=TGCA;tsd=CCGT
LG01	LTR_retriver	long_terminal_repeat	84510911	84511755	-	ID=lLTR_294;Parent=repeat_region_294;Classification=LTR/Gypsy;Sequence_ontology=SO:0000286;ltr_identity=0.9844;Method=structural;motif=TGCA;tsd=CCGT
LG01	LTR_retriver	long_terminal_repeat	84518397	84519228	-	ID=rLTR_294;Parent=repeat_region_294;Classification=LTR/Gypsy;Sequence_ontology=SO:0000286;ltr_identity=0.9844;Method=structural;motif=TGCA;tsd=CCGT
LG01	LTR_retriver	target_site_duplication	84519229	84519232	-	ID=rTSD_294;Parent=repeat_region_294;Classification=LTR/Gypsy;Sequence_ontology=SO:0000434;ltr_identity=0.9844;Method=structural;motif=TGCA;tsd=CCGT
LG01	LTR_retriver	repeat_region	84561088	84569939	+	ID=repeat_region_295;Classification=LTR/Gypsy;Sequence_ontology=SO:0000657;ltr_identity=0.9888;Method=structural;motif=TGCA;tsd=GAGG
LG01	LTR_retriver	target_site_duplication	84561088	84561091	+	ID=lTSD_295;Parent=repeat_region_295;Classification=LTR/Gypsy;Sequence_ontology=SO:0000434;ltr_identity=0.9888;Method=structural;motif=TGCA;tsd=GAGG
LG01	LTR_retriver	Gypsy_LTR_retrotransposon	84561092	84569935	+	ID=LTRRT_295;Parent=repeat_region_295;Classification=LTR/Gypsy;Sequence_ontology=SO:0002265;ltr_identity=0.9888;Method=structural;motif=TGCA;tsd=GAGG
LG01	LTR_retriver	long_terminal_repeat	84561092	84561448	+	ID=lLTR_295;Parent=repeat_region_295;Classification=LTR/Gypsy;Sequence_ontology=SO:0000286;ltr_identity=0.9888;Method=structural;motif=TGCA;tsd=GAGG
LG01	LTR_retriver	long_terminal_repeat	84569579	84569935	+	ID=rLTR_295;Parent=repeat_region_295;Classification=LTR/Gypsy;Sequence_ontology=SO:0000286;ltr_identity=0.9888;Method=structural;motif=TGCA;tsd=GAGG
LG01	LTR_retriver	target_site_duplication	84569936	84569939	+	ID=rTSD_295;Parent=repeat_region_295;Classification=LTR/Gypsy;Sequence_ontology=SO:0000434;ltr_identity=0.9888;Method=structural;motif=TGCA;tsd=GAGG
LG01	LTR_retriver	repeat_region	86950459	86960155	-	ID=repeat_region_296;Classification=LTR/Gypsy;Sequence_ontology=SO:0000657;ltr_identity=0.9681;Method=structural;motif=TGCA;tsd=ACTT
LG01	LTR_retriver	target_site_duplication	86950459	86950462	-	ID=lTSD_296;Parent=repeat_region_296;Classification=LTR/Gypsy;Sequence_ontology=SO:0000434;ltr_identity=0.9681;Method=structural;motif=TGCA;tsd=ACTT
LG01	LTR_retriver	Gypsy_LTR_retrotransposon	86950463	86960151	-	ID=LTRRT_296;Parent=repeat_region_296;Classification=LTR/Gypsy;Sequence_ontology=SO:0002265;ltr_identity=0.9681;Method=structural;motif=TGCA;tsd=ACTT
LG01	LTR_retriver	long_terminal_repeat	86950463	86950808	-	ID=lLTR_296;Parent=repeat_region_296;Classification=LTR/Gypsy;Sequence_ontology=SO:0000286;ltr_identity=0.9681;Method=structural;motif=TGCA;tsd=ACTT
LG01	LTR_retriver	long_terminal_repeat	86959803	86960151	-	ID=rLTR_296;Parent=repeat_region_296;Classification=LTR/Gypsy;Sequence_ontology=SO:0000286;ltr_identity=0.9681;Method=structural;motif=TGCA;tsd=ACTT
LG01	LTR_retriver	target_site_duplication	86960152	86960155	-	ID=rTSD_296;Parent=repeat_region_296;Classification=LTR/Gypsy;Sequence_ontology=SO:0000434;ltr_identity=0.9681;Method=structural;motif=TGCA;tsd=ACTT
LG01	LTR_retriver	repeat_region	88247555	88252373	+	ID=repeat_region_297;Classification=LTR/Gypsy;Sequence_ontology=SO:0000657;ltr_identity=0.9951;Method=structural;motif=TGCA;tsd=TATCT
LG01	LTR_retriver	target_site_duplication	88247555	88247559	+	ID=lTSD_297;Parent=repeat_region_297;Classification=LTR/Gypsy;Sequence_ontology=SO:0000434;ltr_identity=0.9951;Method=structural;motif=TGCA;tsd=TATCT
LG01	LTR_retriver	Gypsy_LTR_retrotransposon	88247560	88252368	+	ID=LTRRT_297;Parent=repeat_region_297;Classification=LTR/Gypsy;Sequence_ontology=SO:0002265;ltr_identity=0.9951;Method=structural;motif=TGCA;tsd=TATCT
LG01	LTR_retriver	long_terminal_repeat	88247560	88247761	+	ID=lLTR_297;Parent=repeat_region_297;Classification=LTR/Gypsy;Sequence_ontology=SO:0000286;ltr_identity=0.9951;Method=structural;motif=TGCA;tsd=TATCT
LG01	LTR_retriver	long_terminal_repeat	88252167	88252368	+	ID=rLTR_297;Parent=repeat_region_297;Classification=LTR/Gypsy;Sequence_ontology=SO:0000286;ltr_identity=0.9951;Method=structural;motif=TGCA;tsd=TATCT
LG01	LTR_retriver	target_site_duplication	88252369	88252373	+	ID=rTSD_297;Parent=repeat_region_297;Classification=LTR/Gypsy;Sequence_ontology=SO:0000434;ltr_identity=0.9951;Method=structural;motif=TGCA;tsd=TATCT
LG01	LTR_retriver	repeat_region	88260161	88264976	-	ID=repeat_region_298;Classification=LTR/Gypsy;Sequence_ontology=SO:0000657;ltr_identity=0.9950;Method=structural;motif=TGCA;tsd=TATCT
LG01	LTR_retriver	target_site_duplication	88260161	88260165	-	ID=lTSD_298;Parent=repeat_region_298;Classification=LTR/Gypsy;Sequence_ontology=SO:0000434;ltr_identity=0.9950;Method=structural;motif=TGCA;tsd=TATCT
LG01	LTR_retriver	Gypsy_LTR_retrotransposon	88260166	88264971	-	ID=LTRRT_298;Parent=repeat_region_298;Classification=LTR/Gypsy;Sequence_ontology=SO:0002265;ltr_identity=0.9950;Method=structural;motif=TGCA;tsd=TATCT
LG01	LTR_retriver	long_terminal_repeat	88260166	88260367	-	ID=lLTR_298;Parent=repeat_region_298;Classification=LTR/Gypsy;Sequence_ontology=SO:0000286;ltr_identity=0.9950;Method=structural;motif=TGCA;tsd=TATCT
LG01	LTR_retriver	long_terminal_repeat	88264770	88264971	-	ID=rLTR_298;Parent=repeat_region_298;Classification=LTR/Gypsy;Sequence_ontology=SO:0000286;ltr_identity=0.9950;Method=structural;motif=TGCA;tsd=TATCT
LG01	LTR_retriver	target_site_duplication	88264972	88264976	-	ID=rTSD_298;Parent=repeat_region_298;Classification=LTR/Gypsy;Sequence_ontology=SO:0000434;ltr_identity=0.9950;Method=structural;motif=TGCA;tsd=TATCT
LG01	LTR_retriver	repeat_region	88271055	88278958	+	ID=repeat_region_299;Classification=LTR/Gypsy;Sequence_ontology=SO:0000657;ltr_identity=0.9986;Method=structural;motif=TGCA;tsd=GTAAT
LG01	LTR_retriver	target_site_duplication	88271055	88271059	+	ID=lTSD_299;Parent=repeat_region_299;Classification=LTR/Gypsy;Sequence_ontology=SO:0000434;ltr_identity=0.9986;Method=structural;motif=TGCA;tsd=GTAAT
LG01	LTR_retriver	Gypsy_LTR_retrotransposon	88271060	88278953	+	ID=LTRRT_299;Parent=repeat_region_299;Classification=LTR/Gypsy;Sequence_ontology=SO:0002265;ltr_identity=0.9986;Method=structural;motif=TGCA;tsd=GTAAT
LG01	LTR_retriver	long_terminal_repeat	88271060	88271764	+	ID=lLTR_299;Parent=repeat_region_299;Classification=LTR/Gypsy;Sequence_ontology=SO:0000286;ltr_identity=0.9986;Method=structural;motif=TGCA;tsd=GTAAT
LG01	LTR_retriver	long_terminal_repeat	88278249	88278953	+	ID=rLTR_299;Parent=repeat_region_299;Classification=LTR/Gypsy;Sequence_ontology=SO:0000286;ltr_identity=0.9986;Method=structural;motif=TGCA;tsd=GTAAT
LG01	LTR_retriver	target_site_duplication	88278954	88278958	+	ID=rTSD_299;Parent=repeat_region_299;Classification=LTR/Gypsy;Sequence_ontology=SO:0000434;ltr_identity=0.9986;Method=structural;motif=TGCA;tsd=GTAAT
LG01	LTR_retriver	repeat_region	89012876	89020624	+	ID=repeat_region_300;Classification=LTR/Gypsy;Sequence_ontology=SO:0000657;ltr_identity=1.0000;Method=structural;motif=TGCA;tsd=CCAAG
LG01	LTR_retriver	target_site_duplication	89012876	89012880	+	ID=lTSD_300;Parent=repeat_region_300;Classification=LTR/Gypsy;Sequence_ontology=SO:0000434;ltr_identity=1.0000;Method=structural;motif=TGCA;tsd=CCAAG
LG01	LTR_retriver	Gypsy_LTR_retrotransposon	89012881	89020619	+	ID=LTRRT_300;Parent=repeat_region_300;Classification=LTR/Gypsy;Sequence_ontology=SO:0002265;ltr_identity=1.0000;Method=structural;motif=TGCA;tsd=CCAAG
LG01	LTR_retriver	long_terminal_repeat	89012881	89013801	+	ID=lLTR_300;Parent=repeat_region_300;Classification=LTR/Gypsy;Sequence_ontology=SO:0000286;ltr_identity=1.0000;Method=structural;motif=TGCA;tsd=CCAAG
LG01	LTR_retriver	long_terminal_repeat	89019699	89020619	+	ID=rLTR_300;Parent=repeat_region_300;Classification=LTR/Gypsy;Sequence_ontology=SO:0000286;ltr_identity=1.0000;Method=structural;motif=TGCA;tsd=CCAAG
LG01	LTR_retriver	target_site_duplication	89020620	89020624	+	ID=rTSD_300;Parent=repeat_region_300;Classification=LTR/Gypsy;Sequence_ontology=SO:0000434;ltr_identity=1.0000;Method=structural;motif=TGCA;tsd=CCAAG
LG01	LTR_retriver	repeat_region	94735048	94741730	-	ID=repeat_region_301;Classification=LTR/Gypsy;Sequence_ontology=SO:0000657;ltr_identity=1.0000;Method=structural;motif=TGCA;tsd=GTGTA
LG01	LTR_retriver	target_site_duplication	94735048	94735052	-	ID=lTSD_301;Parent=repeat_region_301;Classification=LTR/Gypsy;Sequence_ontology=SO:0000434;ltr_identity=1.0000;Method=structural;motif=TGCA;tsd=GTGTA
LG01	LTR_retriver	Gypsy_LTR_retrotransposon	94735053	94741725	-	ID=LTRRT_301;Parent=repeat_region_301;Classification=LTR/Gypsy;Sequence_ontology=SO:0002265;ltr_identity=1.0000;Method=structural;motif=TGCA;tsd=GTGTA
LG01	LTR_retriver	long_terminal_repeat	94735053	94735528	-	ID=lLTR_301;Parent=repeat_region_301;Classification=LTR/Gypsy;Sequence_ontology=SO:0000286;ltr_identity=1.0000;Method=structural;motif=TGCA;tsd=GTGTA
LG01	LTR_retriver	long_terminal_repeat	94741250	94741725	-	ID=rLTR_301;Parent=repeat_region_301;Classification=LTR/Gypsy;Sequence_ontology=SO:0000286;ltr_identity=1.0000;Method=structural;motif=TGCA;tsd=GTGTA
LG01	LTR_retriver	target_site_duplication	94741726	94741730	-	ID=rTSD_301;Parent=repeat_region_301;Classification=LTR/Gypsy;Sequence_ontology=SO:0000434;ltr_identity=1.0000;Method=structural;motif=TGCA;tsd=GTGTA
LG01	LTR_retriver	repeat_region	96707745	96715032	+	ID=repeat_region_302;Classification=LTR/Gypsy;Sequence_ontology=SO:0000657;ltr_identity=1.0000;Method=structural;motif=TGCA;tsd=AGGT
LG01	LTR_retriver	target_site_duplication	96707745	96707748	+	ID=lTSD_302;Parent=repeat_region_302;Classification=LTR/Gypsy;Sequence_ontology=SO:0000434;ltr_identity=1.0000;Method=structural;motif=TGCA;tsd=AGGT
LG01	LTR_retriver	Gypsy_LTR_retrotransposon	96707749	96715028	+	ID=LTRRT_302;Parent=repeat_region_302;Classification=LTR/Gypsy;Sequence_ontology=SO:0002265;ltr_identity=1.0000;Method=structural;motif=TGCA;tsd=AGGT
LG01	LTR_retriver	long_terminal_repeat	96707749	96708528	+	ID=lLTR_302;Parent=repeat_region_302;Classification=LTR/Gypsy;Sequence_ontology=SO:0000286;ltr_identity=1.0000;Method=structural;motif=TGCA;tsd=AGGT
LG01	LTR_retriver	long_terminal_repeat	96714249	96715028	+	ID=rLTR_302;Parent=repeat_region_302;Classification=LTR/Gypsy;Sequence_ontology=SO:0000286;ltr_identity=1.0000;Method=structural;motif=TGCA;tsd=AGGT
LG01	LTR_retriver	target_site_duplication	96715029	96715032	+	ID=rTSD_302;Parent=repeat_region_302;Classification=LTR/Gypsy;Sequence_ontology=SO:0000434;ltr_identity=1.0000;Method=structural;motif=TGCA;tsd=AGGT
LG01	LTR_retriver	repeat_region	96723771	96730605	+	ID=repeat_region_303;Classification=LTR/Gypsy;Sequence_ontology=SO:0000657;ltr_identity=1.0000;Method=structural;motif=TGCA;tsd=GTTAT
LG01	LTR_retriver	target_site_duplication	96723771	96723775	+	ID=lTSD_303;Parent=repeat_region_303;Classification=LTR/Gypsy;Sequence_ontology=SO:0000434;ltr_identity=1.0000;Method=structural;motif=TGCA;tsd=GTTAT
LG01	LTR_retriver	Gypsy_LTR_retrotransposon	96723776	96730600	+	ID=LTRRT_303;Parent=repeat_region_303;Classification=LTR/Gypsy;Sequence_ontology=SO:0002265;ltr_identity=1.0000;Method=structural;motif=TGCA;tsd=GTTAT
LG01	LTR_retriver	long_terminal_repeat	96723776	96724467	+	ID=lLTR_303;Parent=repeat_region_303;Classification=LTR/Gypsy;Sequence_ontology=SO:0000286;ltr_identity=1.0000;Method=structural;motif=TGCA;tsd=GTTAT
LG01	LTR_retriver	long_terminal_repeat	96729909	96730600	+	ID=rLTR_303;Parent=repeat_region_303;Classification=LTR/Gypsy;Sequence_ontology=SO:0000286;ltr_identity=1.0000;Method=structural;motif=TGCA;tsd=GTTAT
LG01	LTR_retriver	target_site_duplication	96730601	96730605	+	ID=rTSD_303;Parent=repeat_region_303;Classification=LTR/Gypsy;Sequence_ontology=SO:0000434;ltr_identity=1.0000;Method=structural;motif=TGCA;tsd=GTTAT
LG01	LTR_retriver	repeat_region	96910397	96916833	+	ID=repeat_region_304;Classification=LTR/Gypsy;Sequence_ontology=SO:0000657;ltr_identity=1.0000;Method=structural;motif=TGCA;tsd=ATAGC
LG01	LTR_retriver	target_site_duplication	96910397	96910401	+	ID=lTSD_304;Parent=repeat_region_304;Classification=LTR/Gypsy;Sequence_ontology=SO:0000434;ltr_identity=1.0000;Method=structural;motif=TGCA;tsd=ATAGC
LG01	LTR_retriver	Gypsy_LTR_retrotransposon	96910402	96916828	+	ID=LTRRT_304;Parent=repeat_region_304;Classification=LTR/Gypsy;Sequence_ontology=SO:0002265;ltr_identity=1.0000;Method=structural;motif=TGCA;tsd=ATAGC
LG01	LTR_retriver	long_terminal_repeat	96910402	96910632	+	ID=lLTR_304;Parent=repeat_region_304;Classification=LTR/Gypsy;Sequence_ontology=SO:0000286;ltr_identity=1.0000;Method=structural;motif=TGCA;tsd=ATAGC
LG01	LTR_retriver	long_terminal_repeat	96916598	96916828	+	ID=rLTR_304;Parent=repeat_region_304;Classification=LTR/Gypsy;Sequence_ontology=SO:0000286;ltr_identity=1.0000;Method=structural;motif=TGCA;tsd=ATAGC
LG01	LTR_retriver	target_site_duplication	96916829	96916833	+	ID=rTSD_304;Parent=repeat_region_304;Classification=LTR/Gypsy;Sequence_ontology=SO:0000434;ltr_identity=1.0000;Method=structural;motif=TGCA;tsd=ATAGC
LG01	LTR_retriver	repeat_region	97868594	97875103	+	ID=repeat_region_305;Classification=LTR/Gypsy;Sequence_ontology=SO:0000657;ltr_identity=0.9888;Method=structural;motif=TGCA;tsd=AAAAT
LG01	LTR_retriver	target_site_duplication	97868594	97868598	+	ID=lTSD_305;Parent=repeat_region_305;Classification=LTR/Gypsy;Sequence_ontology=SO:0000434;ltr_identity=0.9888;Method=structural;motif=TGCA;tsd=AAAAT
LG01	LTR_retriver	Gypsy_LTR_retrotransposon	97868599	97875098	+	ID=LTRRT_305;Parent=repeat_region_305;Classification=LTR/Gypsy;Sequence_ontology=SO:0002265;ltr_identity=0.9888;Method=structural;motif=TGCA;tsd=AAAAT
LG01	LTR_retriver	long_terminal_repeat	97868599	97868866	+	ID=lLTR_305;Parent=repeat_region_305;Classification=LTR/Gypsy;Sequence_ontology=SO:0000286;ltr_identity=0.9888;Method=structural;motif=TGCA;tsd=AAAAT
LG01	LTR_retriver	long_terminal_repeat	97874831	97875098	+	ID=rLTR_305;Parent=repeat_region_305;Classification=LTR/Gypsy;Sequence_ontology=SO:0000286;ltr_identity=0.9888;Method=structural;motif=TGCA;tsd=AAAAT
LG01	LTR_retriver	target_site_duplication	97875099	97875103	+	ID=rTSD_305;Parent=repeat_region_305;Classification=LTR/Gypsy;Sequence_ontology=SO:0000434;ltr_identity=0.9888;Method=structural;motif=TGCA;tsd=AAAAT
LG01	LTR_retriver	repeat_region	97969700	97972675	?	ID=repeat_region_306;Classification=LTR/unknown;Sequence_ontology=SO:0000657;ltr_identity=1.0000;Method=structural;motif=TGCA;tsd=CGAT
LG01	LTR_retriver	target_site_duplication	97969700	97969703	?	ID=lTSD_306;Parent=repeat_region_306;Classification=LTR/unknown;Sequence_ontology=SO:0000434;ltr_identity=1.0000;Method=structural;motif=TGCA;tsd=CGAT
LG01	LTR_retriver	long_terminal_repeat	97969704	97970630	?	ID=lLTR_306;Parent=repeat_region_306;Classification=LTR/unknown;Sequence_ontology=SO:0000286;ltr_identity=1.0000;Method=structural;motif=TGCA;tsd=CGAT
LG01	LTR_retriver	LTR_retrotransposon	97969704	97972671	?	ID=LTRRT_306;Parent=repeat_region_306;Classification=LTR/unknown;Sequence_ontology=SO:0000186;ltr_identity=1.0000;Method=structural;motif=TGCA;tsd=CGAT
LG01	LTR_retriver	long_terminal_repeat	97971745	97972671	?	ID=rLTR_306;Parent=repeat_region_306;Classification=LTR/unknown;Sequence_ontology=SO:0000286;ltr_identity=1.0000;Method=structural;motif=TGCA;tsd=CGAT
LG01	LTR_retriver	target_site_duplication	97972672	97972675	?	ID=rTSD_306;Parent=repeat_region_306;Classification=LTR/unknown;Sequence_ontology=SO:0000434;ltr_identity=1.0000;Method=structural;motif=TGCA;tsd=CGAT
LG01	LTR_retriver	repeat_region	99065628	99072100	-	ID=repeat_region_307;Classification=LTR/Gypsy;Sequence_ontology=SO:0000657;ltr_identity=0.9942;Method=structural;motif=TGCA;tsd=ATATT
LG01	LTR_retriver	target_site_duplication	99065628	99065632	-	ID=lTSD_307;Parent=repeat_region_307;Classification=LTR/Gypsy;Sequence_ontology=SO:0000434;ltr_identity=0.9942;Method=structural;motif=TGCA;tsd=ATATT
LG01	LTR_retriver	Gypsy_LTR_retrotransposon	99065633	99072095	-	ID=LTRRT_307;Parent=repeat_region_307;Classification=LTR/Gypsy;Sequence_ontology=SO:0002265;ltr_identity=0.9942;Method=structural;motif=TGCA;tsd=ATATT
LG01	LTR_retriver	long_terminal_repeat	99065633	99066326	-	ID=lLTR_307;Parent=repeat_region_307;Classification=LTR/Gypsy;Sequence_ontology=SO:0000286;ltr_identity=0.9942;Method=structural;motif=TGCA;tsd=ATATT
LG01	LTR_retriver	long_terminal_repeat	99071402	99072095	-	ID=rLTR_307;Parent=repeat_region_307;Classification=LTR/Gypsy;Sequence_ontology=SO:0000286;ltr_identity=0.9942;Method=structural;motif=TGCA;tsd=ATATT
LG01	LTR_retriver	target_site_duplication	99072096	99072100	-	ID=rTSD_307;Parent=repeat_region_307;Classification=LTR/Gypsy;Sequence_ontology=SO:0000434;ltr_identity=0.9942;Method=structural;motif=TGCA;tsd=ATATT
LG01	LTR_retriver	repeat_region	99163570	99178499	-	ID=repeat_region_308;Classification=LTR/Gypsy;Sequence_ontology=SO:0000657;ltr_identity=0.9956;Method=structural;motif=TGCA;tsd=CAGA
LG01	LTR_retriver	target_site_duplication	99163570	99163573	-	ID=lTSD_308;Parent=repeat_region_308;Classification=LTR/Gypsy;Sequence_ontology=SO:0000434;ltr_identity=0.9956;Method=structural;motif=TGCA;tsd=CAGA
LG01	LTR_retriver	Gypsy_LTR_retrotransposon	99163574	99178495	-	ID=LTRRT_308;Parent=repeat_region_308;Classification=LTR/Gypsy;Sequence_ontology=SO:0002265;ltr_identity=0.9956;Method=structural;motif=TGCA;tsd=CAGA
LG01	LTR_retriver	long_terminal_repeat	99163574	99164267	-	ID=lLTR_308;Parent=repeat_region_308;Classification=LTR/Gypsy;Sequence_ontology=SO:0000286;ltr_identity=0.9956;Method=structural;motif=TGCA;tsd=CAGA
LG01	LTR_retriver	repeat_region	99169847	99176807	+	ID=repeat_region_309;Classification=LTR/Gypsy;Sequence_ontology=SO:0000657;ltr_identity=0.9958;Method=structural;motif=TGCA;tsd=ATTAC
LG01	LTR_retriver	target_site_duplication	99169847	99169851	+	ID=lTSD_309;Parent=repeat_region_309;Classification=LTR/Gypsy;Sequence_ontology=SO:0000434;ltr_identity=0.9958;Method=structural;motif=TGCA;tsd=ATTAC
LG01	LTR_retriver	Gypsy_LTR_retrotransposon	99169852	99176802	+	ID=LTRRT_309;Parent=repeat_region_309;Classification=LTR/Gypsy;Sequence_ontology=SO:0002265;ltr_identity=0.9958;Method=structural;motif=TGCA;tsd=ATTAC
LG01	LTR_retriver	long_terminal_repeat	99169852	99170564	+	ID=lLTR_309;Parent=repeat_region_309;Classification=LTR/Gypsy;Sequence_ontology=SO:0000286;ltr_identity=0.9958;Method=structural;motif=TGCA;tsd=ATTAC
LG01	LTR_retriver	long_terminal_repeat	99176090	99176802	+	ID=rLTR_309;Parent=repeat_region_309;Classification=LTR/Gypsy;Sequence_ontology=SO:0000286;ltr_identity=0.9958;Method=structural;motif=TGCA;tsd=ATTAC
LG01	LTR_retriver	target_site_duplication	99176803	99176807	+	ID=rTSD_309;Parent=repeat_region_309;Classification=LTR/Gypsy;Sequence_ontology=SO:0000434;ltr_identity=0.9958;Method=structural;motif=TGCA;tsd=ATTAC
LG01	LTR_retriver	long_terminal_repeat	99177816	99178495	-	ID=rLTR_308;Parent=repeat_region_308;Classification=LTR/Gypsy;Sequence_ontology=SO:0000286;ltr_identity=0.9956;Method=structural;motif=TGCA;tsd=CAGA
LG01	LTR_retriver	target_site_duplication	99178496	99178499	-	ID=rTSD_308;Parent=repeat_region_308;Classification=LTR/Gypsy;Sequence_ontology=SO:0000434;ltr_identity=0.9956;Method=structural;motif=TGCA;tsd=CAGA
LG01	LTR_retriver	repeat_region	99473783	99482693	-	ID=repeat_region_310;Classification=LTR/Gypsy;Sequence_ontology=SO:0000657;ltr_identity=1.0000;Method=structural;motif=TGCA;tsd=TAAA
LG01	LTR_retriver	target_site_duplication	99473783	99473786	-	ID=lTSD_310;Parent=repeat_region_310;Classification=LTR/Gypsy;Sequence_ontology=SO:0000434;ltr_identity=1.0000;Method=structural;motif=TGCA;tsd=TAAA
LG01	LTR_retriver	Gypsy_LTR_retrotransposon	99473787	99482689	-	ID=LTRRT_310;Parent=repeat_region_310;Classification=LTR/Gypsy;Sequence_ontology=SO:0002265;ltr_identity=1.0000;Method=structural;motif=TGCA;tsd=TAAA
LG01	LTR_retriver	long_terminal_repeat	99473787	99474095	-	ID=lLTR_310;Parent=repeat_region_310;Classification=LTR/Gypsy;Sequence_ontology=SO:0000286;ltr_identity=1.0000;Method=structural;motif=TGCA;tsd=TAAA
LG01	LTR_retriver	long_terminal_repeat	99482381	99482689	-	ID=rLTR_310;Parent=repeat_region_310;Classification=LTR/Gypsy;Sequence_ontology=SO:0000286;ltr_identity=1.0000;Method=structural;motif=TGCA;tsd=TAAA
LG01	LTR_retriver	target_site_duplication	99482690	99482693	-	ID=rTSD_310;Parent=repeat_region_310;Classification=LTR/Gypsy;Sequence_ontology=SO:0000434;ltr_identity=1.0000;Method=structural;motif=TGCA;tsd=TAAA
LG01	LTR_retriver	repeat_region	99543858	99550031	-	ID=repeat_region_311;Classification=LTR/Gypsy;Sequence_ontology=SO:0000657;ltr_identity=1.0000;Method=structural;motif=TGCA;tsd=ACATT
LG01	LTR_retriver	target_site_duplication	99543858	99543862	-	ID=lTSD_311;Parent=repeat_region_311;Classification=LTR/Gypsy;Sequence_ontology=SO:0000434;ltr_identity=1.0000;Method=structural;motif=TGCA;tsd=ACATT
LG01	LTR_retriver	Gypsy_LTR_retrotransposon	99543863	99550026	-	ID=LTRRT_311;Parent=repeat_region_311;Classification=LTR/Gypsy;Sequence_ontology=SO:0002265;ltr_identity=1.0000;Method=structural;motif=TGCA;tsd=ACATT
LG01	LTR_retriver	long_terminal_repeat	99543863	99544193	-	ID=lLTR_311;Parent=repeat_region_311;Classification=LTR/Gypsy;Sequence_ontology=SO:0000286;ltr_identity=1.0000;Method=structural;motif=TGCA;tsd=ACATT
LG01	LTR_retriver	long_terminal_repeat	99549696	99550026	-	ID=rLTR_311;Parent=repeat_region_311;Classification=LTR/Gypsy;Sequence_ontology=SO:0000286;ltr_identity=1.0000;Method=structural;motif=TGCA;tsd=ACATT
LG01	LTR_retriver	target_site_duplication	99550027	99550031	-	ID=rTSD_311;Parent=repeat_region_311;Classification=LTR/Gypsy;Sequence_ontology=SO:0000434;ltr_identity=1.0000;Method=structural;motif=TGCA;tsd=ACATT
LG01	LTR_retriver	repeat_region	99611730	99618160	-	ID=repeat_region_312;Classification=LTR/Gypsy;Sequence_ontology=SO:0000657;ltr_identity=1.0000;Method=structural;motif=TGCA;tsd=GAGAC
LG01	LTR_retriver	target_site_duplication	99611730	99611734	-	ID=lTSD_312;Parent=repeat_region_312;Classification=LTR/Gypsy;Sequence_ontology=SO:0000434;ltr_identity=1.0000;Method=structural;motif=TGCA;tsd=GAGAC
LG01	LTR_retriver	Gypsy_LTR_retrotransposon	99611735	99618155	-	ID=LTRRT_312;Parent=repeat_region_312;Classification=LTR/Gypsy;Sequence_ontology=SO:0002265;ltr_identity=1.0000;Method=structural;motif=TGCA;tsd=GAGAC
LG01	LTR_retriver	long_terminal_repeat	99611735	99611965	-	ID=lLTR_312;Parent=repeat_region_312;Classification=LTR/Gypsy;Sequence_ontology=SO:0000286;ltr_identity=1.0000;Method=structural;motif=TGCA;tsd=GAGAC
LG01	LTR_retriver	long_terminal_repeat	99617925	99618155	-	ID=rLTR_312;Parent=repeat_region_312;Classification=LTR/Gypsy;Sequence_ontology=SO:0000286;ltr_identity=1.0000;Method=structural;motif=TGCA;tsd=GAGAC
LG01	LTR_retriver	target_site_duplication	99618156	99618160	-	ID=rTSD_312;Parent=repeat_region_312;Classification=LTR/Gypsy;Sequence_ontology=SO:0000434;ltr_identity=1.0000;Method=structural;motif=TGCA;tsd=GAGAC
LG01	LTR_retriver	repeat_region	100871605	100886159	+	ID=repeat_region_313;Classification=LTR/Gypsy;Sequence_ontology=SO:0000657;ltr_identity=0.9901;Method=structural;motif=TGCA;tsd=AACGT
LG01	LTR_retriver	target_site_duplication	100871605	100871609	+	ID=lTSD_313;Parent=repeat_region_313;Classification=LTR/Gypsy;Sequence_ontology=SO:0000434;ltr_identity=0.9901;Method=structural;motif=TGCA;tsd=AACGT
LG01	LTR_retriver	Gypsy_LTR_retrotransposon	100871610	100886154	+	ID=LTRRT_313;Parent=repeat_region_313;Classification=LTR/Gypsy;Sequence_ontology=SO:0002265;ltr_identity=0.9901;Method=structural;motif=TGCA;tsd=AACGT
LG01	LTR_retriver	long_terminal_repeat	100871610	100872115	+	ID=lLTR_313;Parent=repeat_region_313;Classification=LTR/Gypsy;Sequence_ontology=SO:0000286;ltr_identity=0.9901;Method=structural;motif=TGCA;tsd=AACGT
LG01	LTR_retriver	long_terminal_repeat	100885649	100886154	+	ID=rLTR_313;Parent=repeat_region_313;Classification=LTR/Gypsy;Sequence_ontology=SO:0000286;ltr_identity=0.9901;Method=structural;motif=TGCA;tsd=AACGT
LG01	LTR_retriver	target_site_duplication	100886155	100886159	+	ID=rTSD_313;Parent=repeat_region_313;Classification=LTR/Gypsy;Sequence_ontology=SO:0000434;ltr_identity=0.9901;Method=structural;motif=TGCA;tsd=AACGT
LG01	LTR_retriver	repeat_region	100911643	100919713	+	ID=repeat_region_314;Classification=LTR/Gypsy;Sequence_ontology=SO:0000657;ltr_identity=0.9944;Method=structural;motif=TGCA;tsd=AGTA
LG01	LTR_retriver	target_site_duplication	100911643	100911646	+	ID=lTSD_314;Parent=repeat_region_314;Classification=LTR/Gypsy;Sequence_ontology=SO:0000434;ltr_identity=0.9944;Method=structural;motif=TGCA;tsd=AGTA
LG01	LTR_retriver	Gypsy_LTR_retrotransposon	100911647	100919709	+	ID=LTRRT_314;Parent=repeat_region_314;Classification=LTR/Gypsy;Sequence_ontology=SO:0002265;ltr_identity=0.9944;Method=structural;motif=TGCA;tsd=AGTA
LG01	LTR_retriver	long_terminal_repeat	100911647	100912184	+	ID=lLTR_314;Parent=repeat_region_314;Classification=LTR/Gypsy;Sequence_ontology=SO:0000286;ltr_identity=0.9944;Method=structural;motif=TGCA;tsd=AGTA
LG01	LTR_retriver	long_terminal_repeat	100919171	100919709	+	ID=rLTR_314;Parent=repeat_region_314;Classification=LTR/Gypsy;Sequence_ontology=SO:0000286;ltr_identity=0.9944;Method=structural;motif=TGCA;tsd=AGTA
LG01	LTR_retriver	target_site_duplication	100919710	100919713	+	ID=rTSD_314;Parent=repeat_region_314;Classification=LTR/Gypsy;Sequence_ontology=SO:0000434;ltr_identity=0.9944;Method=structural;motif=TGCA;tsd=AGTA
LG01	LTR_retriver	repeat_region	101060748	101067553	+	ID=repeat_region_315;Classification=LTR/Gypsy;Sequence_ontology=SO:0000657;ltr_identity=0.9840;Method=structural;motif=TGCA;tsd=AACAG
LG01	LTR_retriver	target_site_duplication	101060748	101060752	+	ID=lTSD_315;Parent=repeat_region_315;Classification=LTR/Gypsy;Sequence_ontology=SO:0000434;ltr_identity=0.9840;Method=structural;motif=TGCA;tsd=AACAG
LG01	LTR_retriver	Gypsy_LTR_retrotransposon	101060753	101067548	+	ID=LTRRT_315;Parent=repeat_region_315;Classification=LTR/Gypsy;Sequence_ontology=SO:0002265;ltr_identity=0.9840;Method=structural;motif=TGCA;tsd=AACAG
LG01	LTR_retriver	long_terminal_repeat	101060753	101061273	+	ID=lLTR_315;Parent=repeat_region_315;Classification=LTR/Gypsy;Sequence_ontology=SO:0000286;ltr_identity=0.9840;Method=structural;motif=TGCA;tsd=AACAG
LG01	LTR_retriver	long_terminal_repeat	101067048	101067548	+	ID=rLTR_315;Parent=repeat_region_315;Classification=LTR/Gypsy;Sequence_ontology=SO:0000286;ltr_identity=0.9840;Method=structural;motif=TGCA;tsd=AACAG
LG01	LTR_retriver	target_site_duplication	101067549	101067553	+	ID=rTSD_315;Parent=repeat_region_315;Classification=LTR/Gypsy;Sequence_ontology=SO:0000434;ltr_identity=0.9840;Method=structural;motif=TGCA;tsd=AACAG
LG01	LTR_retriver	repeat_region	102045710	102060791	+	ID=repeat_region_316;Classification=LTR/Gypsy;Sequence_ontology=SO:0000657;ltr_identity=0.9885;Method=structural;motif=TGCA;tsd=AGTG
LG01	LTR_retriver	target_site_duplication	102045710	102045713	+	ID=lTSD_316;Parent=repeat_region_316;Classification=LTR/Gypsy;Sequence_ontology=SO:0000434;ltr_identity=0.9885;Method=structural;motif=TGCA;tsd=AGTG
LG01	LTR_retriver	Gypsy_LTR_retrotransposon	102045714	102060787	+	ID=LTRRT_316;Parent=repeat_region_316;Classification=LTR/Gypsy;Sequence_ontology=SO:0002265;ltr_identity=0.9885;Method=structural;motif=TGCA;tsd=AGTG
LG01	LTR_retriver	long_terminal_repeat	102045714	102046322	+	ID=lLTR_316;Parent=repeat_region_316;Classification=LTR/Gypsy;Sequence_ontology=SO:0000286;ltr_identity=0.9885;Method=structural;motif=TGCA;tsd=AGTG
LG01	LTR_retriver	long_terminal_repeat	102060180	102060787	+	ID=rLTR_316;Parent=repeat_region_316;Classification=LTR/Gypsy;Sequence_ontology=SO:0000286;ltr_identity=0.9885;Method=structural;motif=TGCA;tsd=AGTG
LG01	LTR_retriver	target_site_duplication	102060788	102060791	+	ID=rTSD_316;Parent=repeat_region_316;Classification=LTR/Gypsy;Sequence_ontology=SO:0000434;ltr_identity=0.9885;Method=structural;motif=TGCA;tsd=AGTG
LG01	LTR_retriver	repeat_region	102327064	102334348	-	ID=repeat_region_317;Classification=LTR/Gypsy;Sequence_ontology=SO:0000657;ltr_identity=1.0000;Method=structural;motif=TGCA;tsd=CCCT
LG01	LTR_retriver	target_site_duplication	102327064	102327067	-	ID=lTSD_317;Parent=repeat_region_317;Classification=LTR/Gypsy;Sequence_ontology=SO:0000434;ltr_identity=1.0000;Method=structural;motif=TGCA;tsd=CCCT
LG01	LTR_retriver	Gypsy_LTR_retrotransposon	102327068	102334344	-	ID=LTRRT_317;Parent=repeat_region_317;Classification=LTR/Gypsy;Sequence_ontology=SO:0002265;ltr_identity=1.0000;Method=structural;motif=TGCA;tsd=CCCT
LG01	LTR_retriver	long_terminal_repeat	102327068	102327848	-	ID=lLTR_317;Parent=repeat_region_317;Classification=LTR/Gypsy;Sequence_ontology=SO:0000286;ltr_identity=1.0000;Method=structural;motif=TGCA;tsd=CCCT
LG01	LTR_retriver	long_terminal_repeat	102333564	102334344	-	ID=rLTR_317;Parent=repeat_region_317;Classification=LTR/Gypsy;Sequence_ontology=SO:0000286;ltr_identity=1.0000;Method=structural;motif=TGCA;tsd=CCCT
LG01	LTR_retriver	target_site_duplication	102334345	102334348	-	ID=rTSD_317;Parent=repeat_region_317;Classification=LTR/Gypsy;Sequence_ontology=SO:0000434;ltr_identity=1.0000;Method=structural;motif=TGCA;tsd=CCCT
LG01	LTR_retriver	repeat_region	103039659	103044543	-	ID=repeat_region_460;Classification=LTR/Gypsy;Sequence_ontology=SO:0000657;ltr_identity=1.0000;Method=structural;motif=TGCA;tsd=TCATA
LG01	LTR_retriver	target_site_duplication	103039659	103039663	-	ID=rTSD_460;Parent=repeat_region_460;Classification=LTR/Gypsy;Sequence_ontology=SO:0000434;ltr_identity=1.0000;Method=structural;motif=TGCA;tsd=TCATA
LG01	LTR_retriver	Gypsy_LTR_retrotransposon	103039664	103044538	-	ID=LTRRT_460;Parent=repeat_region_460;Classification=LTR/Gypsy;Sequence_ontology=SO:0002265;ltr_identity=1.0000;Method=structural;motif=TGCA;tsd=TCATA
LG01	LTR_retriver	long_terminal_repeat	103039664	103039867	-	ID=rLTR_460;Parent=repeat_region_460;Classification=LTR/Gypsy;Sequence_ontology=SO:0000286;ltr_identity=1.0000;Method=structural;motif=TGCA;tsd=TCATA
LG01	LTR_retriver	long_terminal_repeat	103044335	103044538	-	ID=lLTR_460;Parent=repeat_region_460;Classification=LTR/Gypsy;Sequence_ontology=SO:0000286;ltr_identity=1.0000;Method=structural;motif=TGCA;tsd=TCATA
LG01	LTR_retriver	target_site_duplication	103044539	103044543	-	ID=lTSD_460;Parent=repeat_region_460;Classification=LTR/Gypsy;Sequence_ontology=SO:0000434;ltr_identity=1.0000;Method=structural;motif=TGCA;tsd=TCATA
LG01	LTR_retriver	repeat_region	103393048	103399406	+	ID=repeat_region_459;Classification=LTR/Gypsy;Sequence_ontology=SO:0000657;ltr_identity=1.0000;Method=structural;motif=TGCA;tsd=AACGG
LG01	LTR_retriver	target_site_duplication	103393048	103393052	+	ID=rTSD_459;Parent=repeat_region_459;Classification=LTR/Gypsy;Sequence_ontology=SO:0000434;ltr_identity=1.0000;Method=structural;motif=TGCA;tsd=AACGG
LG01	LTR_retriver	Gypsy_LTR_retrotransposon	103393053	103399401	+	ID=LTRRT_459;Parent=repeat_region_459;Classification=LTR/Gypsy;Sequence_ontology=SO:0002265;ltr_identity=1.0000;Method=structural;motif=TGCA;tsd=AACGG
LG01	LTR_retriver	long_terminal_repeat	103393053	103393283	+	ID=rLTR_459;Parent=repeat_region_459;Classification=LTR/Gypsy;Sequence_ontology=SO:0000286;ltr_identity=1.0000;Method=structural;motif=TGCA;tsd=AACGG
LG01	LTR_retriver	long_terminal_repeat	103399171	103399401	+	ID=lLTR_459;Parent=repeat_region_459;Classification=LTR/Gypsy;Sequence_ontology=SO:0000286;ltr_identity=1.0000;Method=structural;motif=TGCA;tsd=AACGG
LG01	LTR_retriver	target_site_duplication	103399402	103399406	+	ID=lTSD_459;Parent=repeat_region_459;Classification=LTR/Gypsy;Sequence_ontology=SO:0000434;ltr_identity=1.0000;Method=structural;motif=TGCA;tsd=AACGG
LG01	LTR_retriver	repeat_region	103461738	103470565	-	ID=repeat_region_458;Classification=LTR/Gypsy;Sequence_ontology=SO:0000657;ltr_identity=1.0000;Method=structural;motif=TGCA;tsd=GATC
LG01	LTR_retriver	target_site_duplication	103461738	103461741	-	ID=rTSD_458;Parent=repeat_region_458;Classification=LTR/Gypsy;Sequence_ontology=SO:0000434;ltr_identity=1.0000;Method=structural;motif=TGCA;tsd=GATC
LG01	LTR_retriver	Gypsy_LTR_retrotransposon	103461742	103470561	-	ID=LTRRT_458;Parent=repeat_region_458;Classification=LTR/Gypsy;Sequence_ontology=SO:0002265;ltr_identity=1.0000;Method=structural;motif=TGCA;tsd=GATC
LG01	LTR_retriver	long_terminal_repeat	103461742	103462198	-	ID=rLTR_458;Parent=repeat_region_458;Classification=LTR/Gypsy;Sequence_ontology=SO:0000286;ltr_identity=1.0000;Method=structural;motif=TGCA;tsd=GATC
LG01	LTR_retriver	long_terminal_repeat	103470105	103470561	-	ID=lLTR_458;Parent=repeat_region_458;Classification=LTR/Gypsy;Sequence_ontology=SO:0000286;ltr_identity=1.0000;Method=structural;motif=TGCA;tsd=GATC
LG01	LTR_retriver	target_site_duplication	103470562	103470565	-	ID=lTSD_458;Parent=repeat_region_458;Classification=LTR/Gypsy;Sequence_ontology=SO:0000434;ltr_identity=1.0000;Method=structural;motif=TGCA;tsd=GATC
LG01	LTR_retriver	repeat_region	103496667	103501910	-	ID=repeat_region_457;Classification=LTR/Gypsy;Sequence_ontology=SO:0000657;ltr_identity=1.0000;Method=structural;motif=TGCA;tsd=CATAC
LG01	LTR_retriver	target_site_duplication	103496667	103496671	-	ID=rTSD_457;Parent=repeat_region_457;Classification=LTR/Gypsy;Sequence_ontology=SO:0000434;ltr_identity=1.0000;Method=structural;motif=TGCA;tsd=CATAC
LG01	LTR_retriver	Gypsy_LTR_retrotransposon	103496672	103501905	-	ID=LTRRT_457;Parent=repeat_region_457;Classification=LTR/Gypsy;Sequence_ontology=SO:0002265;ltr_identity=1.0000;Method=structural;motif=TGCA;tsd=CATAC
LG01	LTR_retriver	long_terminal_repeat	103496672	103496952	-	ID=rLTR_457;Parent=repeat_region_457;Classification=LTR/Gypsy;Sequence_ontology=SO:0000286;ltr_identity=1.0000;Method=structural;motif=TGCA;tsd=CATAC
LG01	LTR_retriver	long_terminal_repeat	103501625	103501905	-	ID=lLTR_457;Parent=repeat_region_457;Classification=LTR/Gypsy;Sequence_ontology=SO:0000286;ltr_identity=1.0000;Method=structural;motif=TGCA;tsd=CATAC
LG01	LTR_retriver	target_site_duplication	103501906	103501910	-	ID=lTSD_457;Parent=repeat_region_457;Classification=LTR/Gypsy;Sequence_ontology=SO:0000434;ltr_identity=1.0000;Method=structural;motif=TGCA;tsd=CATAC
LG01	LTR_retriver	repeat_region	103849361	103856043	+	ID=repeat_region_456;Classification=LTR/Gypsy;Sequence_ontology=SO:0000657;ltr_identity=1.0000;Method=structural;motif=TGCA;tsd=ATAAT
LG01	LTR_retriver	target_site_duplication	103849361	103849365	+	ID=rTSD_456;Parent=repeat_region_456;Classification=LTR/Gypsy;Sequence_ontology=SO:0000434;ltr_identity=1.0000;Method=structural;motif=TGCA;tsd=ATAAT
LG01	LTR_retriver	Gypsy_LTR_retrotransposon	103849366	103856038	+	ID=LTRRT_456;Parent=repeat_region_456;Classification=LTR/Gypsy;Sequence_ontology=SO:0002265;ltr_identity=1.0000;Method=structural;motif=TGCA;tsd=ATAAT
LG01	LTR_retriver	long_terminal_repeat	103849366	103849841	+	ID=rLTR_456;Parent=repeat_region_456;Classification=LTR/Gypsy;Sequence_ontology=SO:0000286;ltr_identity=1.0000;Method=structural;motif=TGCA;tsd=ATAAT
LG01	LTR_retriver	long_terminal_repeat	103855563	103856038	+	ID=lLTR_456;Parent=repeat_region_456;Classification=LTR/Gypsy;Sequence_ontology=SO:0000286;ltr_identity=1.0000;Method=structural;motif=TGCA;tsd=ATAAT
LG01	LTR_retriver	target_site_duplication	103856039	103856043	+	ID=lTSD_456;Parent=repeat_region_456;Classification=LTR/Gypsy;Sequence_ontology=SO:0000434;ltr_identity=1.0000;Method=structural;motif=TGCA;tsd=ATAAT
LG01	LTR_retriver	repeat_region	103918116	103924446	+	ID=repeat_region_455;Classification=LTR/Gypsy;Sequence_ontology=SO:0000657;ltr_identity=1.0000;Method=structural;motif=TGCA;tsd=TCCGG
LG01	LTR_retriver	target_site_duplication	103918116	103918120	+	ID=rTSD_455;Parent=repeat_region_455;Classification=LTR/Gypsy;Sequence_ontology=SO:0000434;ltr_identity=1.0000;Method=structural;motif=TGCA;tsd=TCCGG
LG01	LTR_retriver	Gypsy_LTR_retrotransposon	103918121	103924441	+	ID=LTRRT_455;Parent=repeat_region_455;Classification=LTR/Gypsy;Sequence_ontology=SO:0002265;ltr_identity=1.0000;Method=structural;motif=TGCA;tsd=TCCGG
LG01	LTR_retriver	long_terminal_repeat	103918121	103918946	+	ID=rLTR_455;Parent=repeat_region_455;Classification=LTR/Gypsy;Sequence_ontology=SO:0000286;ltr_identity=1.0000;Method=structural;motif=TGCA;tsd=TCCGG
LG01	LTR_retriver	long_terminal_repeat	103923616	103924441	+	ID=lLTR_455;Parent=repeat_region_455;Classification=LTR/Gypsy;Sequence_ontology=SO:0000286;ltr_identity=1.0000;Method=structural;motif=TGCA;tsd=TCCGG
LG01	LTR_retriver	target_site_duplication	103924442	103924446	+	ID=lTSD_455;Parent=repeat_region_455;Classification=LTR/Gypsy;Sequence_ontology=SO:0000434;ltr_identity=1.0000;Method=structural;motif=TGCA;tsd=TCCGG
LG01	LTR_retriver	repeat_region	104487422	104494374	-	ID=repeat_region_454;Classification=LTR/Gypsy;Sequence_ontology=SO:0000657;ltr_identity=1.0000;Method=structural;motif=TGCA;tsd=ATATG
LG01	LTR_retriver	target_site_duplication	104487422	104487426	-	ID=rTSD_454;Parent=repeat_region_454;Classification=LTR/Gypsy;Sequence_ontology=SO:0000434;ltr_identity=1.0000;Method=structural;motif=TGCA;tsd=ATATG
LG01	LTR_retriver	Gypsy_LTR_retrotransposon	104487427	104494369	-	ID=LTRRT_454;Parent=repeat_region_454;Classification=LTR/Gypsy;Sequence_ontology=SO:0002265;ltr_identity=1.0000;Method=structural;motif=TGCA;tsd=ATATG
LG01	LTR_retriver	long_terminal_repeat	104487427	104487970	-	ID=rLTR_454;Parent=repeat_region_454;Classification=LTR/Gypsy;Sequence_ontology=SO:0000286;ltr_identity=1.0000;Method=structural;motif=TGCA;tsd=ATATG
LG01	LTR_retriver	long_terminal_repeat	104493826	104494369	-	ID=lLTR_454;Parent=repeat_region_454;Classification=LTR/Gypsy;Sequence_ontology=SO:0000286;ltr_identity=1.0000;Method=structural;motif=TGCA;tsd=ATATG
LG01	LTR_retriver	target_site_duplication	104494370	104494374	-	ID=lTSD_454;Parent=repeat_region_454;Classification=LTR/Gypsy;Sequence_ontology=SO:0000434;ltr_identity=1.0000;Method=structural;motif=TGCA;tsd=ATATG
LG01	LTR_retriver	repeat_region	104537594	104545926	-	ID=repeat_region_453;Classification=LTR/Gypsy;Sequence_ontology=SO:0000657;ltr_identity=0.9988;Method=structural;motif=TGCA;tsd=AGGC
LG01	LTR_retriver	target_site_duplication	104537594	104537597	-	ID=rTSD_453;Parent=repeat_region_453;Classification=LTR/Gypsy;Sequence_ontology=SO:0000434;ltr_identity=0.9988;Method=structural;motif=TGCA;tsd=AGGC
LG01	LTR_retriver	Gypsy_LTR_retrotransposon	104537598	104545922	-	ID=LTRRT_453;Parent=repeat_region_453;Classification=LTR/Gypsy;Sequence_ontology=SO:0002265;ltr_identity=0.9988;Method=structural;motif=TGCA;tsd=AGGC
LG01	LTR_retriver	long_terminal_repeat	104537598	104538434	-	ID=rLTR_453;Parent=repeat_region_453;Classification=LTR/Gypsy;Sequence_ontology=SO:0000286;ltr_identity=0.9988;Method=structural;motif=TGCA;tsd=AGGC
LG01	LTR_retriver	long_terminal_repeat	104545086	104545922	-	ID=lLTR_453;Parent=repeat_region_453;Classification=LTR/Gypsy;Sequence_ontology=SO:0000286;ltr_identity=0.9988;Method=structural;motif=TGCA;tsd=AGGC
LG01	LTR_retriver	target_site_duplication	104545923	104545926	-	ID=lTSD_453;Parent=repeat_region_453;Classification=LTR/Gypsy;Sequence_ontology=SO:0000434;ltr_identity=0.9988;Method=structural;motif=TGCA;tsd=AGGC
LG01	LTR_retriver	repeat_region	104722840	104737112	+	ID=repeat_region_452;Classification=LTR/Gypsy;Sequence_ontology=SO:0000657;ltr_identity=0.9462;Method=structural;motif=TGCA;tsd=CTTG
LG01	LTR_retriver	target_site_duplication	104722840	104722843	+	ID=rTSD_452;Parent=repeat_region_452;Classification=LTR/Gypsy;Sequence_ontology=SO:0000434;ltr_identity=0.9462;Method=structural;motif=TGCA;tsd=CTTG
LG01	LTR_retriver	Gypsy_LTR_retrotransposon	104722844	104737108	+	ID=LTRRT_452;Parent=repeat_region_452;Classification=LTR/Gypsy;Sequence_ontology=SO:0002265;ltr_identity=0.9462;Method=structural;motif=TGCA;tsd=CTTG
LG01	LTR_retriver	long_terminal_repeat	104722844	104723106	+	ID=rLTR_452;Parent=repeat_region_452;Classification=LTR/Gypsy;Sequence_ontology=SO:0000286;ltr_identity=0.9462;Method=structural;motif=TGCA;tsd=CTTG
LG01	LTR_retriver	long_terminal_repeat	104736844	104737108	+	ID=lLTR_452;Parent=repeat_region_452;Classification=LTR/Gypsy;Sequence_ontology=SO:0000286;ltr_identity=0.9462;Method=structural;motif=TGCA;tsd=CTTG
LG01	LTR_retriver	target_site_duplication	104737109	104737112	+	ID=lTSD_452;Parent=repeat_region_452;Classification=LTR/Gypsy;Sequence_ontology=SO:0000434;ltr_identity=0.9462;Method=structural;motif=TGCA;tsd=CTTG
LG01	LTR_retriver	repeat_region	104779514	104784840	-	ID=repeat_region_451;Classification=LTR/Gypsy;Sequence_ontology=SO:0000657;ltr_identity=0.9921;Method=structural;motif=TGCA;tsd=GAAGA
LG01	LTR_retriver	target_site_duplication	104779514	104779518	-	ID=rTSD_451;Parent=repeat_region_451;Classification=LTR/Gypsy;Sequence_ontology=SO:0000434;ltr_identity=0.9921;Method=structural;motif=TGCA;tsd=GAAGA
LG01	LTR_retriver	Gypsy_LTR_retrotransposon	104779519	104784835	-	ID=LTRRT_451;Parent=repeat_region_451;Classification=LTR/Gypsy;Sequence_ontology=SO:0002265;ltr_identity=0.9921;Method=structural;motif=TGCA;tsd=GAAGA
LG01	LTR_retriver	long_terminal_repeat	104779519	104780025	-	ID=rLTR_451;Parent=repeat_region_451;Classification=LTR/Gypsy;Sequence_ontology=SO:0000286;ltr_identity=0.9921;Method=structural;motif=TGCA;tsd=GAAGA
LG01	LTR_retriver	long_terminal_repeat	104784330	104784835	-	ID=lLTR_451;Parent=repeat_region_451;Classification=LTR/Gypsy;Sequence_ontology=SO:0000286;ltr_identity=0.9921;Method=structural;motif=TGCA;tsd=GAAGA
LG01	LTR_retriver	target_site_duplication	104784836	104784840	-	ID=lTSD_451;Parent=repeat_region_451;Classification=LTR/Gypsy;Sequence_ontology=SO:0000434;ltr_identity=0.9921;Method=structural;motif=TGCA;tsd=GAAGA
LG01	LTR_retriver	repeat_region	104890699	104894336	-	ID=repeat_region_450;Classification=LTR/Gypsy;Sequence_ontology=SO:0000657;ltr_identity=0.9949;Method=structural;motif=TGCA;tsd=ATCC
LG01	LTR_retriver	target_site_duplication	104890699	104890702	-	ID=rTSD_450;Parent=repeat_region_450;Classification=LTR/Gypsy;Sequence_ontology=SO:0000434;ltr_identity=0.9949;Method=structural;motif=TGCA;tsd=ATCC
LG01	LTR_retriver	Gypsy_LTR_retrotransposon	104890703	104894332	-	ID=LTRRT_450;Parent=repeat_region_450;Classification=LTR/Gypsy;Sequence_ontology=SO:0002265;ltr_identity=0.9949;Method=structural;motif=TGCA;tsd=ATCC
LG01	LTR_retriver	long_terminal_repeat	104890703	104891496	-	ID=rLTR_450;Parent=repeat_region_450;Classification=LTR/Gypsy;Sequence_ontology=SO:0000286;ltr_identity=0.9949;Method=structural;motif=TGCA;tsd=ATCC
LG01	LTR_retriver	long_terminal_repeat	104893552	104894332	-	ID=lLTR_450;Parent=repeat_region_450;Classification=LTR/Gypsy;Sequence_ontology=SO:0000286;ltr_identity=0.9949;Method=structural;motif=TGCA;tsd=ATCC
LG01	LTR_retriver	target_site_duplication	104894333	104894336	-	ID=lTSD_450;Parent=repeat_region_450;Classification=LTR/Gypsy;Sequence_ontology=SO:0000434;ltr_identity=0.9949;Method=structural;motif=TGCA;tsd=ATCC
LG01	LTR_retriver	repeat_region	105236143	105250344	+	ID=repeat_region_449;Classification=LTR/Gypsy;Sequence_ontology=SO:0000657;ltr_identity=0.9867;Method=structural;motif=TGCA;tsd=ATAT
LG01	LTR_retriver	target_site_duplication	105236143	105236146	+	ID=rTSD_449;Parent=repeat_region_449;Classification=LTR/Gypsy;Sequence_ontology=SO:0000434;ltr_identity=0.9867;Method=structural;motif=TGCA;tsd=ATAT
LG01	LTR_retriver	Gypsy_LTR_retrotransposon	105236147	105250340	+	ID=LTRRT_449;Parent=repeat_region_449;Classification=LTR/Gypsy;Sequence_ontology=SO:0002265;ltr_identity=0.9867;Method=structural;motif=TGCA;tsd=ATAT
LG01	LTR_retriver	long_terminal_repeat	105236147	105236596	+	ID=rLTR_449;Parent=repeat_region_449;Classification=LTR/Gypsy;Sequence_ontology=SO:0000286;ltr_identity=0.9867;Method=structural;motif=TGCA;tsd=ATAT
LG01	LTR_retriver	long_terminal_repeat	105249891	105250340	+	ID=lLTR_449;Parent=repeat_region_449;Classification=LTR/Gypsy;Sequence_ontology=SO:0000286;ltr_identity=0.9867;Method=structural;motif=TGCA;tsd=ATAT
LG01	LTR_retriver	target_site_duplication	105250341	105250344	+	ID=lTSD_449;Parent=repeat_region_449;Classification=LTR/Gypsy;Sequence_ontology=SO:0000434;ltr_identity=0.9867;Method=structural;motif=TGCA;tsd=ATAT
LG01	LTR_retriver	repeat_region	105300011	105308967	+	ID=repeat_region_448;Classification=LTR/Gypsy;Sequence_ontology=SO:0000657;ltr_identity=1.0000;Method=structural;motif=TGCA;tsd=GTAC
LG01	LTR_retriver	target_site_duplication	105300011	105300014	+	ID=rTSD_448;Parent=repeat_region_448;Classification=LTR/Gypsy;Sequence_ontology=SO:0000434;ltr_identity=1.0000;Method=structural;motif=TGCA;tsd=GTAC
LG01	LTR_retriver	Gypsy_LTR_retrotransposon	105300015	105308963	+	ID=LTRRT_448;Parent=repeat_region_448;Classification=LTR/Gypsy;Sequence_ontology=SO:0002265;ltr_identity=1.0000;Method=structural;motif=TGCA;tsd=GTAC
LG01	LTR_retriver	long_terminal_repeat	105300015	105300536	+	ID=rLTR_448;Parent=repeat_region_448;Classification=LTR/Gypsy;Sequence_ontology=SO:0000286;ltr_identity=1.0000;Method=structural;motif=TGCA;tsd=GTAC
LG01	LTR_retriver	long_terminal_repeat	105308442	105308963	+	ID=lLTR_448;Parent=repeat_region_448;Classification=LTR/Gypsy;Sequence_ontology=SO:0000286;ltr_identity=1.0000;Method=structural;motif=TGCA;tsd=GTAC
LG01	LTR_retriver	target_site_duplication	105308964	105308967	+	ID=lTSD_448;Parent=repeat_region_448;Classification=LTR/Gypsy;Sequence_ontology=SO:0000434;ltr_identity=1.0000;Method=structural;motif=TGCA;tsd=GTAC
LG01	LTR_retriver	repeat_region	105418762	105425751	+	ID=repeat_region_447;Classification=LTR/Gypsy;Sequence_ontology=SO:0000657;ltr_identity=1.0000;Method=structural;motif=TGCA;tsd=TATGC
LG01	LTR_retriver	target_site_duplication	105418762	105418766	+	ID=rTSD_447;Parent=repeat_region_447;Classification=LTR/Gypsy;Sequence_ontology=SO:0000434;ltr_identity=1.0000;Method=structural;motif=TGCA;tsd=TATGC
LG01	LTR_retriver	Gypsy_LTR_retrotransposon	105418767	105425746	+	ID=LTRRT_447;Parent=repeat_region_447;Classification=LTR/Gypsy;Sequence_ontology=SO:0002265;ltr_identity=1.0000;Method=structural;motif=TGCA;tsd=TATGC
LG01	LTR_retriver	long_terminal_repeat	105418767	105419310	+	ID=rLTR_447;Parent=repeat_region_447;Classification=LTR/Gypsy;Sequence_ontology=SO:0000286;ltr_identity=1.0000;Method=structural;motif=TGCA;tsd=TATGC
LG01	LTR_retriver	long_terminal_repeat	105425203	105425746	+	ID=lLTR_447;Parent=repeat_region_447;Classification=LTR/Gypsy;Sequence_ontology=SO:0000286;ltr_identity=1.0000;Method=structural;motif=TGCA;tsd=TATGC
LG01	LTR_retriver	target_site_duplication	105425747	105425751	+	ID=lTSD_447;Parent=repeat_region_447;Classification=LTR/Gypsy;Sequence_ontology=SO:0000434;ltr_identity=1.0000;Method=structural;motif=TGCA;tsd=TATGC
LG01	LTR_retriver	repeat_region	105477065	105482861	-	ID=repeat_region_446;Classification=LTR/Gypsy;Sequence_ontology=SO:0000657;ltr_identity=1.0000;Method=structural;motif=TGCA;tsd=GTAAT
LG01	LTR_retriver	target_site_duplication	105477065	105477069	-	ID=rTSD_446;Parent=repeat_region_446;Classification=LTR/Gypsy;Sequence_ontology=SO:0000434;ltr_identity=1.0000;Method=structural;motif=TGCA;tsd=GTAAT
LG01	LTR_retriver	Gypsy_LTR_retrotransposon	105477070	105482856	-	ID=LTRRT_446;Parent=repeat_region_446;Classification=LTR/Gypsy;Sequence_ontology=SO:0002265;ltr_identity=1.0000;Method=structural;motif=TGCA;tsd=GTAAT
LG01	LTR_retriver	long_terminal_repeat	105477070	105477684	-	ID=rLTR_446;Parent=repeat_region_446;Classification=LTR/Gypsy;Sequence_ontology=SO:0000286;ltr_identity=1.0000;Method=structural;motif=TGCA;tsd=GTAAT
LG01	LTR_retriver	long_terminal_repeat	105482234	105482856	-	ID=lLTR_446;Parent=repeat_region_446;Classification=LTR/Gypsy;Sequence_ontology=SO:0000286;ltr_identity=1.0000;Method=structural;motif=TGCA;tsd=GTAAT
LG01	LTR_retriver	target_site_duplication	105482857	105482861	-	ID=lTSD_446;Parent=repeat_region_446;Classification=LTR/Gypsy;Sequence_ontology=SO:0000434;ltr_identity=1.0000;Method=structural;motif=TGCA;tsd=GTAAT
LG01	LTR_retriver	repeat_region	105705142	105713992	-	ID=repeat_region_445;Classification=LTR/Gypsy;Sequence_ontology=SO:0000657;ltr_identity=0.9902;Method=structural;motif=TGCA;tsd=ACGA
LG01	LTR_retriver	target_site_duplication	105705142	105705145	-	ID=rTSD_445;Parent=repeat_region_445;Classification=LTR/Gypsy;Sequence_ontology=SO:0000434;ltr_identity=0.9902;Method=structural;motif=TGCA;tsd=ACGA
LG01	LTR_retriver	Gypsy_LTR_retrotransposon	105705146	105713988	-	ID=LTRRT_445;Parent=repeat_region_445;Classification=LTR/Gypsy;Sequence_ontology=SO:0002265;ltr_identity=0.9902;Method=structural;motif=TGCA;tsd=ACGA
LG01	LTR_retriver	long_terminal_repeat	105705146	105705451	-	ID=rLTR_445;Parent=repeat_region_445;Classification=LTR/Gypsy;Sequence_ontology=SO:0000286;ltr_identity=0.9902;Method=structural;motif=TGCA;tsd=ACGA
LG01	LTR_retriver	long_terminal_repeat	105713683	105713988	-	ID=lLTR_445;Parent=repeat_region_445;Classification=LTR/Gypsy;Sequence_ontology=SO:0000286;ltr_identity=0.9902;Method=structural;motif=TGCA;tsd=ACGA
LG01	LTR_retriver	target_site_duplication	105713989	105713992	-	ID=lTSD_445;Parent=repeat_region_445;Classification=LTR/Gypsy;Sequence_ontology=SO:0000434;ltr_identity=0.9902;Method=structural;motif=TGCA;tsd=ACGA
LG01	LTR_retriver	repeat_region	106019783	106026898	-	ID=repeat_region_525;Classification=LTR/Gypsy;Sequence_ontology=SO:0000657;ltr_identity=1.0000;Method=structural;motif=TGCA;tsd=TATAG
LG01	LTR_retriver	target_site_duplication	106019783	106019787	-	ID=rTSD_525;Parent=repeat_region_525;Classification=LTR/Gypsy;Sequence_ontology=SO:0000434;ltr_identity=1.0000;Method=structural;motif=TGCA;tsd=TATAG
LG01	LTR_retriver	Gypsy_LTR_retrotransposon	106019788	106026893	-	ID=LTRRT_525;Parent=repeat_region_525;Classification=LTR/Gypsy;Sequence_ontology=SO:0002265;ltr_identity=1.0000;Method=structural;motif=TGCA;tsd=TATAG
LG01	LTR_retriver	long_terminal_repeat	106019788	106020574	-	ID=rLTR_525;Parent=repeat_region_525;Classification=LTR/Gypsy;Sequence_ontology=SO:0000286;ltr_identity=1.0000;Method=structural;motif=TGCA;tsd=TATAG
LG01	LTR_retriver	long_terminal_repeat	106026106	106026893	-	ID=lLTR_525;Parent=repeat_region_525;Classification=LTR/Gypsy;Sequence_ontology=SO:0000286;ltr_identity=1.0000;Method=structural;motif=TGCA;tsd=TATAG
LG01	LTR_retriver	target_site_duplication	106026894	106026898	-	ID=lTSD_525;Parent=repeat_region_525;Classification=LTR/Gypsy;Sequence_ontology=SO:0000434;ltr_identity=1.0000;Method=structural;motif=TGCA;tsd=TATAG
LG01	LTR_retriver	repeat_region	106158838	106163755	-	ID=repeat_region_524;Classification=LTR/Gypsy;Sequence_ontology=SO:0000657;ltr_identity=0.9952;Method=structural;motif=TGCA;tsd=ATGTC
LG01	LTR_retriver	target_site_duplication	106158838	106158842	-	ID=rTSD_524;Parent=repeat_region_524;Classification=LTR/Gypsy;Sequence_ontology=SO:0000434;ltr_identity=0.9952;Method=structural;motif=TGCA;tsd=ATGTC
LG01	LTR_retriver	Gypsy_LTR_retrotransposon	106158843	106163750	-	ID=LTRRT_524;Parent=repeat_region_524;Classification=LTR/Gypsy;Sequence_ontology=SO:0002265;ltr_identity=0.9952;Method=structural;motif=TGCA;tsd=ATGTC
LG01	LTR_retriver	long_terminal_repeat	106158843	106159049	-	ID=rLTR_524;Parent=repeat_region_524;Classification=LTR/Gypsy;Sequence_ontology=SO:0000286;ltr_identity=0.9952;Method=structural;motif=TGCA;tsd=ATGTC
LG01	LTR_retriver	long_terminal_repeat	106163544	106163750	-	ID=lLTR_524;Parent=repeat_region_524;Classification=LTR/Gypsy;Sequence_ontology=SO:0000286;ltr_identity=0.9952;Method=structural;motif=TGCA;tsd=ATGTC
LG01	LTR_retriver	target_site_duplication	106163751	106163755	-	ID=lTSD_524;Parent=repeat_region_524;Classification=LTR/Gypsy;Sequence_ontology=SO:0000434;ltr_identity=0.9952;Method=structural;motif=TGCA;tsd=ATGTC
LG01	LTR_retriver	repeat_region	106191291	106199526	+	ID=repeat_region_522;Classification=LTR/unknown;Sequence_ontology=SO:0000657;ltr_identity=0.9927;Method=structural;motif=TGCA;tsd=ATTA
LG01	LTR_retriver	target_site_duplication	106191291	106191294	+	ID=rTSD_522;Parent=repeat_region_522;Classification=LTR/unknown;Sequence_ontology=SO:0000434;ltr_identity=0.9927;Method=structural;motif=TGCA;tsd=ATTA
LG01	LTR_retriver	long_terminal_repeat	106191295	106191567	+	ID=rLTR_522;Parent=repeat_region_522;Classification=LTR/unknown;Sequence_ontology=SO:0000286;ltr_identity=0.9927;Method=structural;motif=TGCA;tsd=ATTA
LG01	LTR_retriver	LTR_retrotransposon	106191295	106199522	+	ID=LTRRT_522;Parent=repeat_region_522;Classification=LTR/unknown;Sequence_ontology=SO:0000186;ltr_identity=0.9927;Method=structural;motif=TGCA;tsd=ATTA
LG01	LTR_retriver	repeat_region	106192235	106199003	+	ID=repeat_region_523;Classification=LTR/unknown;Sequence_ontology=SO:0000657;ltr_identity=0.9942;Method=structural;motif=TGCA;tsd=GCAA
LG01	LTR_retriver	target_site_duplication	106192235	106192238	+	ID=rTSD_523;Parent=repeat_region_523;Classification=LTR/unknown;Sequence_ontology=SO:0000434;ltr_identity=0.9942;Method=structural;motif=TGCA;tsd=GCAA
LG01	LTR_retriver	long_terminal_repeat	106192239	106192584	+	ID=rLTR_523;Parent=repeat_region_523;Classification=LTR/unknown;Sequence_ontology=SO:0000286;ltr_identity=0.9942;Method=structural;motif=TGCA;tsd=GCAA
LG01	LTR_retriver	LTR_retrotransposon	106192239	106198999	+	ID=LTRRT_523;Parent=repeat_region_523;Classification=LTR/unknown;Sequence_ontology=SO:0000186;ltr_identity=0.9942;Method=structural;motif=TGCA;tsd=GCAA
LG01	LTR_retriver	long_terminal_repeat	106198654	106198999	+	ID=lLTR_523;Parent=repeat_region_523;Classification=LTR/unknown;Sequence_ontology=SO:0000286;ltr_identity=0.9942;Method=structural;motif=TGCA;tsd=GCAA
LG01	LTR_retriver	target_site_duplication	106199000	106199003	+	ID=lTSD_523;Parent=repeat_region_523;Classification=LTR/unknown;Sequence_ontology=SO:0000434;ltr_identity=0.9942;Method=structural;motif=TGCA;tsd=GCAA
LG01	LTR_retriver	long_terminal_repeat	106199250	106199522	+	ID=lLTR_522;Parent=repeat_region_522;Classification=LTR/unknown;Sequence_ontology=SO:0000286;ltr_identity=0.9927;Method=structural;motif=TGCA;tsd=ATTA
LG01	LTR_retriver	target_site_duplication	106199523	106199526	+	ID=lTSD_522;Parent=repeat_region_522;Classification=LTR/unknown;Sequence_ontology=SO:0000434;ltr_identity=0.9927;Method=structural;motif=TGCA;tsd=ATTA
LG01	LTR_retriver	repeat_region	106370321	106378567	-	ID=repeat_region_520;Classification=LTR/Gypsy;Sequence_ontology=SO:0000657;ltr_identity=0.9927;Method=structural;motif=TGCA;tsd=TAAT
LG01	LTR_retriver	target_site_duplication	106370321	106370324	-	ID=rTSD_520;Parent=repeat_region_520;Classification=LTR/Gypsy;Sequence_ontology=SO:0000434;ltr_identity=0.9927;Method=structural;motif=TGCA;tsd=TAAT
LG01	LTR_retriver	Gypsy_LTR_retrotransposon	106370325	106378563	-	ID=LTRRT_520;Parent=repeat_region_520;Classification=LTR/Gypsy;Sequence_ontology=SO:0002265;ltr_identity=0.9927;Method=structural;motif=TGCA;tsd=TAAT
LG01	LTR_retriver	long_terminal_repeat	106370325	106370597	-	ID=rLTR_520;Parent=repeat_region_520;Classification=LTR/Gypsy;Sequence_ontology=SO:0000286;ltr_identity=0.9927;Method=structural;motif=TGCA;tsd=TAAT
LG01	LTR_retriver	repeat_region	106370844	106377622	-	ID=repeat_region_521;Classification=LTR/Gypsy;Sequence_ontology=SO:0000657;ltr_identity=0.9913;Method=structural;motif=TGCA;tsd=TTGC
LG01	LTR_retriver	target_site_duplication	106370844	106370847	-	ID=rTSD_521;Parent=repeat_region_521;Classification=LTR/Gypsy;Sequence_ontology=SO:0000434;ltr_identity=0.9913;Method=structural;motif=TGCA;tsd=TTGC
LG01	LTR_retriver	Gypsy_LTR_retrotransposon	106370848	106377618	-	ID=LTRRT_521;Parent=repeat_region_521;Classification=LTR/Gypsy;Sequence_ontology=SO:0002265;ltr_identity=0.9913;Method=structural;motif=TGCA;tsd=TTGC
LG01	LTR_retriver	long_terminal_repeat	106370848	106371193	-	ID=rLTR_521;Parent=repeat_region_521;Classification=LTR/Gypsy;Sequence_ontology=SO:0000286;ltr_identity=0.9913;Method=structural;motif=TGCA;tsd=TTGC
LG01	LTR_retriver	long_terminal_repeat	106377273	106377618	-	ID=lLTR_521;Parent=repeat_region_521;Classification=LTR/Gypsy;Sequence_ontology=SO:0000286;ltr_identity=0.9913;Method=structural;motif=TGCA;tsd=TTGC
LG01	LTR_retriver	target_site_duplication	106377619	106377622	-	ID=lTSD_521;Parent=repeat_region_521;Classification=LTR/Gypsy;Sequence_ontology=SO:0000434;ltr_identity=0.9913;Method=structural;motif=TGCA;tsd=TTGC
LG01	LTR_retriver	long_terminal_repeat	106378291	106378563	-	ID=lLTR_520;Parent=repeat_region_520;Classification=LTR/Gypsy;Sequence_ontology=SO:0000286;ltr_identity=0.9927;Method=structural;motif=TGCA;tsd=TAAT
LG01	LTR_retriver	target_site_duplication	106378564	106378567	-	ID=lTSD_520;Parent=repeat_region_520;Classification=LTR/Gypsy;Sequence_ontology=SO:0000434;ltr_identity=0.9927;Method=structural;motif=TGCA;tsd=TAAT
LG01	LTR_retriver	repeat_region	107476284	107484705	-	ID=repeat_region_519;Classification=LTR/Gypsy;Sequence_ontology=SO:0000657;ltr_identity=0.9911;Method=structural;motif=TGCA;tsd=GTGG
LG01	LTR_retriver	target_site_duplication	107476284	107476287	-	ID=rTSD_519;Parent=repeat_region_519;Classification=LTR/Gypsy;Sequence_ontology=SO:0000434;ltr_identity=0.9911;Method=structural;motif=TGCA;tsd=GTGG
LG01	LTR_retriver	Gypsy_LTR_retrotransposon	107476288	107484701	-	ID=LTRRT_519;Parent=repeat_region_519;Classification=LTR/Gypsy;Sequence_ontology=SO:0002265;ltr_identity=0.9911;Method=structural;motif=TGCA;tsd=GTGG
LG01	LTR_retriver	long_terminal_repeat	107476288	107476737	-	ID=rLTR_519;Parent=repeat_region_519;Classification=LTR/Gypsy;Sequence_ontology=SO:0000286;ltr_identity=0.9911;Method=structural;motif=TGCA;tsd=GTGG
LG01	LTR_retriver	long_terminal_repeat	107484252	107484701	-	ID=lLTR_519;Parent=repeat_region_519;Classification=LTR/Gypsy;Sequence_ontology=SO:0000286;ltr_identity=0.9911;Method=structural;motif=TGCA;tsd=GTGG
LG01	LTR_retriver	target_site_duplication	107484702	107484705	-	ID=lTSD_519;Parent=repeat_region_519;Classification=LTR/Gypsy;Sequence_ontology=SO:0000434;ltr_identity=0.9911;Method=structural;motif=TGCA;tsd=GTGG
LG01	LTR_retriver	repeat_region	108610497	108618565	-	ID=repeat_region_518;Classification=LTR/Gypsy;Sequence_ontology=SO:0000657;ltr_identity=1.0000;Method=structural;motif=TGCA;tsd=AGGT
LG01	LTR_retriver	target_site_duplication	108610497	108610500	-	ID=rTSD_518;Parent=repeat_region_518;Classification=LTR/Gypsy;Sequence_ontology=SO:0000434;ltr_identity=1.0000;Method=structural;motif=TGCA;tsd=AGGT
LG01	LTR_retriver	Gypsy_LTR_retrotransposon	108610501	108618561	-	ID=LTRRT_518;Parent=repeat_region_518;Classification=LTR/Gypsy;Sequence_ontology=SO:0002265;ltr_identity=1.0000;Method=structural;motif=TGCA;tsd=AGGT
LG01	LTR_retriver	long_terminal_repeat	108610501	108611038	-	ID=rLTR_518;Parent=repeat_region_518;Classification=LTR/Gypsy;Sequence_ontology=SO:0000286;ltr_identity=1.0000;Method=structural;motif=TGCA;tsd=AGGT
LG01	LTR_retriver	long_terminal_repeat	108618024	108618561	-	ID=lLTR_518;Parent=repeat_region_518;Classification=LTR/Gypsy;Sequence_ontology=SO:0000286;ltr_identity=1.0000;Method=structural;motif=TGCA;tsd=AGGT
LG01	LTR_retriver	target_site_duplication	108618562	108618565	-	ID=lTSD_518;Parent=repeat_region_518;Classification=LTR/Gypsy;Sequence_ontology=SO:0000434;ltr_identity=1.0000;Method=structural;motif=TGCA;tsd=AGGT
LG01	LTR_retriver	repeat_region	108771133	108779049	-	ID=repeat_region_517;Classification=LTR/Gypsy;Sequence_ontology=SO:0000657;ltr_identity=0.9966;Method=structural;motif=TGCA;tsd=ACCT
LG01	LTR_retriver	target_site_duplication	108771133	108771136	-	ID=rTSD_517;Parent=repeat_region_517;Classification=LTR/Gypsy;Sequence_ontology=SO:0000434;ltr_identity=0.9966;Method=structural;motif=TGCA;tsd=ACCT
LG01	LTR_retriver	Gypsy_LTR_retrotransposon	108771137	108779045	-	ID=LTRRT_517;Parent=repeat_region_517;Classification=LTR/Gypsy;Sequence_ontology=SO:0002265;ltr_identity=0.9966;Method=structural;motif=TGCA;tsd=ACCT
LG01	LTR_retriver	long_terminal_repeat	108771137	108771723	-	ID=rLTR_517;Parent=repeat_region_517;Classification=LTR/Gypsy;Sequence_ontology=SO:0000286;ltr_identity=0.9966;Method=structural;motif=TGCA;tsd=ACCT
LG01	LTR_retriver	long_terminal_repeat	108778459	108779045	-	ID=lLTR_517;Parent=repeat_region_517;Classification=LTR/Gypsy;Sequence_ontology=SO:0000286;ltr_identity=0.9966;Method=structural;motif=TGCA;tsd=ACCT
LG01	LTR_retriver	target_site_duplication	108779046	108779049	-	ID=lTSD_517;Parent=repeat_region_517;Classification=LTR/Gypsy;Sequence_ontology=SO:0000434;ltr_identity=0.9966;Method=structural;motif=TGCA;tsd=ACCT
LG01	LTR_retriver	repeat_region	108784831	108791271	-	ID=repeat_region_516;Classification=LTR/Gypsy;Sequence_ontology=SO:0000657;ltr_identity=1.0000;Method=structural;motif=TGCA;tsd=ATTAC
LG01	LTR_retriver	target_site_duplication	108784831	108784835	-	ID=rTSD_516;Parent=repeat_region_516;Classification=LTR/Gypsy;Sequence_ontology=SO:0000434;ltr_identity=1.0000;Method=structural;motif=TGCA;tsd=ATTAC
LG01	LTR_retriver	Gypsy_LTR_retrotransposon	108784836	108791266	-	ID=LTRRT_516;Parent=repeat_region_516;Classification=LTR/Gypsy;Sequence_ontology=SO:0002265;ltr_identity=1.0000;Method=structural;motif=TGCA;tsd=ATTAC
LG01	LTR_retriver	long_terminal_repeat	108784836	108785116	-	ID=rLTR_516;Parent=repeat_region_516;Classification=LTR/Gypsy;Sequence_ontology=SO:0000286;ltr_identity=1.0000;Method=structural;motif=TGCA;tsd=ATTAC
LG01	LTR_retriver	long_terminal_repeat	108790986	108791266	-	ID=lLTR_516;Parent=repeat_region_516;Classification=LTR/Gypsy;Sequence_ontology=SO:0000286;ltr_identity=1.0000;Method=structural;motif=TGCA;tsd=ATTAC
LG01	LTR_retriver	target_site_duplication	108791267	108791271	-	ID=lTSD_516;Parent=repeat_region_516;Classification=LTR/Gypsy;Sequence_ontology=SO:0000434;ltr_identity=1.0000;Method=structural;motif=TGCA;tsd=ATTAC
LG01	LTR_retriver	repeat_region	108791931	108797291	-	ID=repeat_region_515;Classification=LTR/Gypsy;Sequence_ontology=SO:0000657;ltr_identity=1.0000;Method=structural;motif=TGCA;tsd=GGTGT
LG01	LTR_retriver	target_site_duplication	108791931	108791935	-	ID=rTSD_515;Parent=repeat_region_515;Classification=LTR/Gypsy;Sequence_ontology=SO:0000434;ltr_identity=1.0000;Method=structural;motif=TGCA;tsd=GGTGT
LG01	LTR_retriver	Gypsy_LTR_retrotransposon	108791936	108797286	-	ID=LTRRT_515;Parent=repeat_region_515;Classification=LTR/Gypsy;Sequence_ontology=SO:0002265;ltr_identity=1.0000;Method=structural;motif=TGCA;tsd=GGTGT
LG01	LTR_retriver	long_terminal_repeat	108791936	108792378	-	ID=rLTR_515;Parent=repeat_region_515;Classification=LTR/Gypsy;Sequence_ontology=SO:0000286;ltr_identity=1.0000;Method=structural;motif=TGCA;tsd=GGTGT
LG01	LTR_retriver	long_terminal_repeat	108796844	108797286	-	ID=lLTR_515;Parent=repeat_region_515;Classification=LTR/Gypsy;Sequence_ontology=SO:0000286;ltr_identity=1.0000;Method=structural;motif=TGCA;tsd=GGTGT
LG01	LTR_retriver	target_site_duplication	108797287	108797291	-	ID=lTSD_515;Parent=repeat_region_515;Classification=LTR/Gypsy;Sequence_ontology=SO:0000434;ltr_identity=1.0000;Method=structural;motif=TGCA;tsd=GGTGT
LG01	LTR_retriver	repeat_region	108823364	108829013	+	ID=repeat_region_514;Classification=LTR/Gypsy;Sequence_ontology=SO:0000657;ltr_identity=0.9957;Method=structural;motif=TGCA;tsd=GTATT
LG01	LTR_retriver	target_site_duplication	108823364	108823368	+	ID=rTSD_514;Parent=repeat_region_514;Classification=LTR/Gypsy;Sequence_ontology=SO:0000434;ltr_identity=0.9957;Method=structural;motif=TGCA;tsd=GTATT
LG01	LTR_retriver	Gypsy_LTR_retrotransposon	108823369	108829008	+	ID=LTRRT_514;Parent=repeat_region_514;Classification=LTR/Gypsy;Sequence_ontology=SO:0002265;ltr_identity=0.9957;Method=structural;motif=TGCA;tsd=GTATT
LG01	LTR_retriver	long_terminal_repeat	108823369	108823600	+	ID=rLTR_514;Parent=repeat_region_514;Classification=LTR/Gypsy;Sequence_ontology=SO:0000286;ltr_identity=0.9957;Method=structural;motif=TGCA;tsd=GTATT
LG01	LTR_retriver	long_terminal_repeat	108828777	108829008	+	ID=lLTR_514;Parent=repeat_region_514;Classification=LTR/Gypsy;Sequence_ontology=SO:0000286;ltr_identity=0.9957;Method=structural;motif=TGCA;tsd=GTATT
LG01	LTR_retriver	target_site_duplication	108829009	108829013	+	ID=lTSD_514;Parent=repeat_region_514;Classification=LTR/Gypsy;Sequence_ontology=SO:0000434;ltr_identity=0.9957;Method=structural;motif=TGCA;tsd=GTATT
LG01	LTR_retriver	repeat_region	108829874	108837356	-	ID=repeat_region_513;Classification=LTR/Gypsy;Sequence_ontology=SO:0000657;ltr_identity=0.9969;Method=structural;motif=TGCA;tsd=AAGG
LG01	LTR_retriver	target_site_duplication	108829874	108829877	-	ID=rTSD_513;Parent=repeat_region_513;Classification=LTR/Gypsy;Sequence_ontology=SO:0000434;ltr_identity=0.9969;Method=structural;motif=TGCA;tsd=AAGG
LG01	LTR_retriver	Gypsy_LTR_retrotransposon	108829878	108837352	-	ID=LTRRT_513;Parent=repeat_region_513;Classification=LTR/Gypsy;Sequence_ontology=SO:0002265;ltr_identity=0.9969;Method=structural;motif=TGCA;tsd=AAGG
LG01	LTR_retriver	long_terminal_repeat	108829878	108830197	-	ID=rLTR_513;Parent=repeat_region_513;Classification=LTR/Gypsy;Sequence_ontology=SO:0000286;ltr_identity=0.9969;Method=structural;motif=TGCA;tsd=AAGG
LG01	LTR_retriver	long_terminal_repeat	108837033	108837352	-	ID=lLTR_513;Parent=repeat_region_513;Classification=LTR/Gypsy;Sequence_ontology=SO:0000286;ltr_identity=0.9969;Method=structural;motif=TGCA;tsd=AAGG
LG01	LTR_retriver	target_site_duplication	108837353	108837356	-	ID=lTSD_513;Parent=repeat_region_513;Classification=LTR/Gypsy;Sequence_ontology=SO:0000434;ltr_identity=0.9969;Method=structural;motif=TGCA;tsd=AAGG
LG01	LTR_retriver	repeat_region	108878330	108885147	-	ID=repeat_region_512;Classification=LTR/Gypsy;Sequence_ontology=SO:0000657;ltr_identity=1.0000;Method=structural;motif=TGCA;tsd=GTAAT
LG01	LTR_retriver	target_site_duplication	108878330	108878334	-	ID=rTSD_512;Parent=repeat_region_512;Classification=LTR/Gypsy;Sequence_ontology=SO:0000434;ltr_identity=1.0000;Method=structural;motif=TGCA;tsd=GTAAT
LG01	LTR_retriver	Gypsy_LTR_retrotransposon	108878335	108885142	-	ID=LTRRT_512;Parent=repeat_region_512;Classification=LTR/Gypsy;Sequence_ontology=SO:0002265;ltr_identity=1.0000;Method=structural;motif=TGCA;tsd=GTAAT
LG01	LTR_retriver	long_terminal_repeat	108878335	108878843	-	ID=rLTR_512;Parent=repeat_region_512;Classification=LTR/Gypsy;Sequence_ontology=SO:0000286;ltr_identity=1.0000;Method=structural;motif=TGCA;tsd=GTAAT
LG01	LTR_retriver	long_terminal_repeat	108884634	108885142	-	ID=lLTR_512;Parent=repeat_region_512;Classification=LTR/Gypsy;Sequence_ontology=SO:0000286;ltr_identity=1.0000;Method=structural;motif=TGCA;tsd=GTAAT
LG01	LTR_retriver	target_site_duplication	108885143	108885147	-	ID=lTSD_512;Parent=repeat_region_512;Classification=LTR/Gypsy;Sequence_ontology=SO:0000434;ltr_identity=1.0000;Method=structural;motif=TGCA;tsd=GTAAT
LG01	LTR_retriver	repeat_region	108966327	108974775	-	ID=repeat_region_511;Classification=LTR/Gypsy;Sequence_ontology=SO:0000657;ltr_identity=1.0000;Method=structural;motif=TGCA;tsd=CAAT
LG01	LTR_retriver	target_site_duplication	108966327	108966330	-	ID=rTSD_511;Parent=repeat_region_511;Classification=LTR/Gypsy;Sequence_ontology=SO:0000434;ltr_identity=1.0000;Method=structural;motif=TGCA;tsd=CAAT
LG01	LTR_retriver	Gypsy_LTR_retrotransposon	108966331	108974771	-	ID=LTRRT_511;Parent=repeat_region_511;Classification=LTR/Gypsy;Sequence_ontology=SO:0002265;ltr_identity=1.0000;Method=structural;motif=TGCA;tsd=CAAT
LG01	LTR_retriver	long_terminal_repeat	108966331	108966780	-	ID=rLTR_511;Parent=repeat_region_511;Classification=LTR/Gypsy;Sequence_ontology=SO:0000286;ltr_identity=1.0000;Method=structural;motif=TGCA;tsd=CAAT
LG01	LTR_retriver	long_terminal_repeat	108974322	108974771	-	ID=lLTR_511;Parent=repeat_region_511;Classification=LTR/Gypsy;Sequence_ontology=SO:0000286;ltr_identity=1.0000;Method=structural;motif=TGCA;tsd=CAAT
LG01	LTR_retriver	target_site_duplication	108974772	108974775	-	ID=lTSD_511;Parent=repeat_region_511;Classification=LTR/Gypsy;Sequence_ontology=SO:0000434;ltr_identity=1.0000;Method=structural;motif=TGCA;tsd=CAAT
LG01	LTR_retriver	repeat_region	108992180	109000628	-	ID=repeat_region_510;Classification=LTR/Gypsy;Sequence_ontology=SO:0000657;ltr_identity=1.0000;Method=structural;motif=TGCA;tsd=CAAT
LG01	LTR_retriver	target_site_duplication	108992180	108992183	-	ID=rTSD_510;Parent=repeat_region_510;Classification=LTR/Gypsy;Sequence_ontology=SO:0000434;ltr_identity=1.0000;Method=structural;motif=TGCA;tsd=CAAT
LG01	LTR_retriver	Gypsy_LTR_retrotransposon	108992184	109000624	-	ID=LTRRT_510;Parent=repeat_region_510;Classification=LTR/Gypsy;Sequence_ontology=SO:0002265;ltr_identity=1.0000;Method=structural;motif=TGCA;tsd=CAAT
LG01	LTR_retriver	long_terminal_repeat	108992184	108992633	-	ID=rLTR_510;Parent=repeat_region_510;Classification=LTR/Gypsy;Sequence_ontology=SO:0000286;ltr_identity=1.0000;Method=structural;motif=TGCA;tsd=CAAT
LG01	LTR_retriver	long_terminal_repeat	109000175	109000624	-	ID=lLTR_510;Parent=repeat_region_510;Classification=LTR/Gypsy;Sequence_ontology=SO:0000286;ltr_identity=1.0000;Method=structural;motif=TGCA;tsd=CAAT
LG01	LTR_retriver	target_site_duplication	109000625	109000628	-	ID=lTSD_510;Parent=repeat_region_510;Classification=LTR/Gypsy;Sequence_ontology=SO:0000434;ltr_identity=1.0000;Method=structural;motif=TGCA;tsd=CAAT
LG01	LTR_retriver	repeat_region	109390442	109397431	-	ID=repeat_region_422;Classification=LTR/Gypsy;Sequence_ontology=SO:0000657;ltr_identity=1.0000;Method=structural;motif=TGCA;tsd=ATTGG
LG01	LTR_retriver	target_site_duplication	109390442	109390446	-	ID=rTSD_422;Parent=repeat_region_422;Classification=LTR/Gypsy;Sequence_ontology=SO:0000434;ltr_identity=1.0000;Method=structural;motif=TGCA;tsd=ATTGG
LG01	LTR_retriver	Gypsy_LTR_retrotransposon	109390447	109397426	-	ID=LTRRT_422;Parent=repeat_region_422;Classification=LTR/Gypsy;Sequence_ontology=SO:0002265;ltr_identity=1.0000;Method=structural;motif=TGCA;tsd=ATTGG
LG01	LTR_retriver	long_terminal_repeat	109390447	109390990	-	ID=rLTR_422;Parent=repeat_region_422;Classification=LTR/Gypsy;Sequence_ontology=SO:0000286;ltr_identity=1.0000;Method=structural;motif=TGCA;tsd=ATTGG
LG01	LTR_retriver	long_terminal_repeat	109396883	109397426	-	ID=lLTR_422;Parent=repeat_region_422;Classification=LTR/Gypsy;Sequence_ontology=SO:0000286;ltr_identity=1.0000;Method=structural;motif=TGCA;tsd=ATTGG
LG01	LTR_retriver	target_site_duplication	109397427	109397431	-	ID=lTSD_422;Parent=repeat_region_422;Classification=LTR/Gypsy;Sequence_ontology=SO:0000434;ltr_identity=1.0000;Method=structural;motif=TGCA;tsd=ATTGG
LG01	LTR_retriver	repeat_region	109512033	109518714	+	ID=repeat_region_421;Classification=LTR/Gypsy;Sequence_ontology=SO:0000657;ltr_identity=1.0000;Method=structural;motif=TGCA;tsd=ATTAT
LG01	LTR_retriver	target_site_duplication	109512033	109512037	+	ID=rTSD_421;Parent=repeat_region_421;Classification=LTR/Gypsy;Sequence_ontology=SO:0000434;ltr_identity=1.0000;Method=structural;motif=TGCA;tsd=ATTAT
LG01	LTR_retriver	Gypsy_LTR_retrotransposon	109512038	109518709	+	ID=LTRRT_421;Parent=repeat_region_421;Classification=LTR/Gypsy;Sequence_ontology=SO:0002265;ltr_identity=1.0000;Method=structural;motif=TGCA;tsd=ATTAT
LG01	LTR_retriver	long_terminal_repeat	109512038	109512513	+	ID=rLTR_421;Parent=repeat_region_421;Classification=LTR/Gypsy;Sequence_ontology=SO:0000286;ltr_identity=1.0000;Method=structural;motif=TGCA;tsd=ATTAT
LG01	LTR_retriver	long_terminal_repeat	109518234	109518709	+	ID=lLTR_421;Parent=repeat_region_421;Classification=LTR/Gypsy;Sequence_ontology=SO:0000286;ltr_identity=1.0000;Method=structural;motif=TGCA;tsd=ATTAT
LG01	LTR_retriver	target_site_duplication	109518710	109518714	+	ID=lTSD_421;Parent=repeat_region_421;Classification=LTR/Gypsy;Sequence_ontology=SO:0000434;ltr_identity=1.0000;Method=structural;motif=TGCA;tsd=ATTAT
LG01	LTR_retriver	repeat_region	110397606	110404592	+	ID=repeat_region_419;Classification=LTR/Gypsy;Sequence_ontology=SO:0000657;ltr_identity=0.9963;Method=structural;motif=TGCA;tsd=GTAGG
LG01	LTR_retriver	target_site_duplication	110397606	110397610	+	ID=rTSD_419;Parent=repeat_region_419;Classification=LTR/Gypsy;Sequence_ontology=SO:0000434;ltr_identity=0.9963;Method=structural;motif=TGCA;tsd=GTAGG
LG01	LTR_retriver	Gypsy_LTR_retrotransposon	110397611	110404587	+	ID=LTRRT_419;Parent=repeat_region_419;Classification=LTR/Gypsy;Sequence_ontology=SO:0002265;ltr_identity=0.9963;Method=structural;motif=TGCA;tsd=GTAGG
LG01	LTR_retriver	long_terminal_repeat	110397611	110398153	+	ID=rLTR_419;Parent=repeat_region_419;Classification=LTR/Gypsy;Sequence_ontology=SO:0000286;ltr_identity=0.9963;Method=structural;motif=TGCA;tsd=GTAGG
LG01	LTR_retriver	long_terminal_repeat	110404045	110404587	+	ID=lLTR_419;Parent=repeat_region_419;Classification=LTR/Gypsy;Sequence_ontology=SO:0000286;ltr_identity=0.9963;Method=structural;motif=TGCA;tsd=GTAGG
LG01	LTR_retriver	target_site_duplication	110404588	110404592	+	ID=lTSD_419;Parent=repeat_region_419;Classification=LTR/Gypsy;Sequence_ontology=SO:0000434;ltr_identity=0.9963;Method=structural;motif=TGCA;tsd=GTAGG
LG01	LTR_retriver	repeat_region	110428158	110432741	-	ID=repeat_region_418;Classification=LTR/Gypsy;Sequence_ontology=SO:0000657;ltr_identity=1.0000;Method=structural;motif=TGCA;tsd=TAAAC
LG01	LTR_retriver	target_site_duplication	110428158	110428162	-	ID=rTSD_418;Parent=repeat_region_418;Classification=LTR/Gypsy;Sequence_ontology=SO:0000434;ltr_identity=1.0000;Method=structural;motif=TGCA;tsd=TAAAC
LG01	LTR_retriver	Gypsy_LTR_retrotransposon	110428163	110432736	-	ID=LTRRT_418;Parent=repeat_region_418;Classification=LTR/Gypsy;Sequence_ontology=SO:0002265;ltr_identity=1.0000;Method=structural;motif=TGCA;tsd=TAAAC
LG01	LTR_retriver	long_terminal_repeat	110428163	110428373	-	ID=rLTR_418;Parent=repeat_region_418;Classification=LTR/Gypsy;Sequence_ontology=SO:0000286;ltr_identity=1.0000;Method=structural;motif=TGCA;tsd=TAAAC
LG01	LTR_retriver	long_terminal_repeat	110432526	110432736	-	ID=lLTR_418;Parent=repeat_region_418;Classification=LTR/Gypsy;Sequence_ontology=SO:0000286;ltr_identity=1.0000;Method=structural;motif=TGCA;tsd=TAAAC
LG01	LTR_retriver	target_site_duplication	110432737	110432741	-	ID=lTSD_418;Parent=repeat_region_418;Classification=LTR/Gypsy;Sequence_ontology=SO:0000434;ltr_identity=1.0000;Method=structural;motif=TGCA;tsd=TAAAC
LG01	LTR_retriver	repeat_region	110455729	110461411	+	ID=repeat_region_417;Classification=LTR/Gypsy;Sequence_ontology=SO:0000657;ltr_identity=0.9893;Method=structural;motif=TGCA;tsd=AAAGC
LG01	LTR_retriver	target_site_duplication	110455729	110455733	+	ID=rTSD_417;Parent=repeat_region_417;Classification=LTR/Gypsy;Sequence_ontology=SO:0000434;ltr_identity=0.9893;Method=structural;motif=TGCA;tsd=AAAGC
LG01	LTR_retriver	Gypsy_LTR_retrotransposon	110455734	110461406	+	ID=LTRRT_417;Parent=repeat_region_417;Classification=LTR/Gypsy;Sequence_ontology=SO:0002265;ltr_identity=0.9893;Method=structural;motif=TGCA;tsd=AAAGC
LG01	LTR_retriver	long_terminal_repeat	110455734	110456014	+	ID=rLTR_417;Parent=repeat_region_417;Classification=LTR/Gypsy;Sequence_ontology=SO:0000286;ltr_identity=0.9893;Method=structural;motif=TGCA;tsd=AAAGC
LG01	LTR_retriver	long_terminal_repeat	110461126	110461406	+	ID=lLTR_417;Parent=repeat_region_417;Classification=LTR/Gypsy;Sequence_ontology=SO:0000286;ltr_identity=0.9893;Method=structural;motif=TGCA;tsd=AAAGC
LG01	LTR_retriver	target_site_duplication	110461407	110461411	+	ID=lTSD_417;Parent=repeat_region_417;Classification=LTR/Gypsy;Sequence_ontology=SO:0000434;ltr_identity=0.9893;Method=structural;motif=TGCA;tsd=AAAGC
LG01	LTR_retriver	repeat_region	110777978	110784660	+	ID=repeat_region_416;Classification=LTR/Gypsy;Sequence_ontology=SO:0000657;ltr_identity=1.0000;Method=structural;motif=TGCA;tsd=GCTGT
LG01	LTR_retriver	target_site_duplication	110777978	110777982	+	ID=rTSD_416;Parent=repeat_region_416;Classification=LTR/Gypsy;Sequence_ontology=SO:0000434;ltr_identity=1.0000;Method=structural;motif=TGCA;tsd=GCTGT
LG01	LTR_retriver	Gypsy_LTR_retrotransposon	110777983	110784655	+	ID=LTRRT_416;Parent=repeat_region_416;Classification=LTR/Gypsy;Sequence_ontology=SO:0002265;ltr_identity=1.0000;Method=structural;motif=TGCA;tsd=GCTGT
LG01	LTR_retriver	long_terminal_repeat	110777983	110778458	+	ID=rLTR_416;Parent=repeat_region_416;Classification=LTR/Gypsy;Sequence_ontology=SO:0000286;ltr_identity=1.0000;Method=structural;motif=TGCA;tsd=GCTGT
LG01	LTR_retriver	long_terminal_repeat	110784180	110784655	+	ID=lLTR_416;Parent=repeat_region_416;Classification=LTR/Gypsy;Sequence_ontology=SO:0000286;ltr_identity=1.0000;Method=structural;motif=TGCA;tsd=GCTGT
LG01	LTR_retriver	target_site_duplication	110784656	110784660	+	ID=lTSD_416;Parent=repeat_region_416;Classification=LTR/Gypsy;Sequence_ontology=SO:0000434;ltr_identity=1.0000;Method=structural;motif=TGCA;tsd=GCTGT
LG01	LTR_retriver	repeat_region	110854066	110861813	-	ID=repeat_region_415;Classification=LTR/Gypsy;Sequence_ontology=SO:0000657;ltr_identity=1.0000;Method=structural;motif=TGCA;tsd=GTTAA
LG01	LTR_retriver	target_site_duplication	110854066	110854070	-	ID=rTSD_415;Parent=repeat_region_415;Classification=LTR/Gypsy;Sequence_ontology=SO:0000434;ltr_identity=1.0000;Method=structural;motif=TGCA;tsd=GTTAA
LG01	LTR_retriver	Gypsy_LTR_retrotransposon	110854071	110861808	-	ID=LTRRT_415;Parent=repeat_region_415;Classification=LTR/Gypsy;Sequence_ontology=SO:0002265;ltr_identity=1.0000;Method=structural;motif=TGCA;tsd=GTTAA
LG01	LTR_retriver	long_terminal_repeat	110854071	110854991	-	ID=rLTR_415;Parent=repeat_region_415;Classification=LTR/Gypsy;Sequence_ontology=SO:0000286;ltr_identity=1.0000;Method=structural;motif=TGCA;tsd=GTTAA
LG01	LTR_retriver	long_terminal_repeat	110860888	110861808	-	ID=lLTR_415;Parent=repeat_region_415;Classification=LTR/Gypsy;Sequence_ontology=SO:0000286;ltr_identity=1.0000;Method=structural;motif=TGCA;tsd=GTTAA
LG01	LTR_retriver	target_site_duplication	110861809	110861813	-	ID=lTSD_415;Parent=repeat_region_415;Classification=LTR/Gypsy;Sequence_ontology=SO:0000434;ltr_identity=1.0000;Method=structural;motif=TGCA;tsd=GTTAA
LG01	LTR_retriver	repeat_region	110979301	110983937	-	ID=repeat_region_414;Classification=LTR/Copia;Sequence_ontology=SO:0000657;ltr_identity=0.9890;Method=structural;motif=TGCA;tsd=GTATT
LG01	LTR_retriver	target_site_duplication	110979301	110979305	-	ID=rTSD_414;Parent=repeat_region_414;Classification=LTR/Copia;Sequence_ontology=SO:0000434;ltr_identity=0.9890;Method=structural;motif=TGCA;tsd=GTATT
LG01	LTR_retriver	Copia_LTR_retrotransposon	110979306	110983932	-	ID=LTRRT_414;Parent=repeat_region_414;Classification=LTR/Copia;Sequence_ontology=SO:0002264;ltr_identity=0.9890;Method=structural;motif=TGCA;tsd=GTATT
LG01	LTR_retriver	long_terminal_repeat	110979306	110979578	-	ID=rLTR_414;Parent=repeat_region_414;Classification=LTR/Copia;Sequence_ontology=SO:0000286;ltr_identity=0.9890;Method=structural;motif=TGCA;tsd=GTATT
LG01	LTR_retriver	long_terminal_repeat	110983660	110983932	-	ID=lLTR_414;Parent=repeat_region_414;Classification=LTR/Copia;Sequence_ontology=SO:0000286;ltr_identity=0.9890;Method=structural;motif=TGCA;tsd=GTATT
LG01	LTR_retriver	target_site_duplication	110983933	110983937	-	ID=lTSD_414;Parent=repeat_region_414;Classification=LTR/Copia;Sequence_ontology=SO:0000434;ltr_identity=0.9890;Method=structural;motif=TGCA;tsd=GTATT
LG01	LTR_retriver	repeat_region	111107616	111113107	+	ID=repeat_region_413;Classification=LTR/Copia;Sequence_ontology=SO:0000657;ltr_identity=0.9968;Method=structural;motif=TGCA;tsd=ATAC
LG01	LTR_retriver	target_site_duplication	111107616	111107619	+	ID=rTSD_413;Parent=repeat_region_413;Classification=LTR/Copia;Sequence_ontology=SO:0000434;ltr_identity=0.9968;Method=structural;motif=TGCA;tsd=ATAC
LG01	LTR_retriver	Copia_LTR_retrotransposon	111107620	111113103	+	ID=LTRRT_413;Parent=repeat_region_413;Classification=LTR/Copia;Sequence_ontology=SO:0002264;ltr_identity=0.9968;Method=structural;motif=TGCA;tsd=ATAC
LG01	LTR_retriver	long_terminal_repeat	111107620	111107930	+	ID=rLTR_413;Parent=repeat_region_413;Classification=LTR/Copia;Sequence_ontology=SO:0000286;ltr_identity=0.9968;Method=structural;motif=TGCA;tsd=ATAC
LG01	LTR_retriver	long_terminal_repeat	111112793	111113103	+	ID=lLTR_413;Parent=repeat_region_413;Classification=LTR/Copia;Sequence_ontology=SO:0000286;ltr_identity=0.9968;Method=structural;motif=TGCA;tsd=ATAC
LG01	LTR_retriver	target_site_duplication	111113104	111113107	+	ID=lTSD_413;Parent=repeat_region_413;Classification=LTR/Copia;Sequence_ontology=SO:0000434;ltr_identity=0.9968;Method=structural;motif=TGCA;tsd=ATAC
LG01	LTR_retriver	repeat_region	111140253	111148614	-	ID=repeat_region_412;Classification=LTR/Gypsy;Sequence_ontology=SO:0000657;ltr_identity=0.9991;Method=structural;motif=TGCA;tsd=ACTC
LG01	LTR_retriver	target_site_duplication	111140253	111140256	-	ID=rTSD_412;Parent=repeat_region_412;Classification=LTR/Gypsy;Sequence_ontology=SO:0000434;ltr_identity=0.9991;Method=structural;motif=TGCA;tsd=ACTC
LG01	LTR_retriver	Gypsy_LTR_retrotransposon	111140257	111148610	-	ID=LTRRT_412;Parent=repeat_region_412;Classification=LTR/Gypsy;Sequence_ontology=SO:0002265;ltr_identity=0.9991;Method=structural;motif=TGCA;tsd=ACTC
LG01	LTR_retriver	long_terminal_repeat	111140257	111141355	-	ID=rLTR_412;Parent=repeat_region_412;Classification=LTR/Gypsy;Sequence_ontology=SO:0000286;ltr_identity=0.9991;Method=structural;motif=TGCA;tsd=ACTC
LG01	LTR_retriver	long_terminal_repeat	111147512	111148610	-	ID=lLTR_412;Parent=repeat_region_412;Classification=LTR/Gypsy;Sequence_ontology=SO:0000286;ltr_identity=0.9991;Method=structural;motif=TGCA;tsd=ACTC
LG01	LTR_retriver	target_site_duplication	111148611	111148614	-	ID=lTSD_412;Parent=repeat_region_412;Classification=LTR/Gypsy;Sequence_ontology=SO:0000434;ltr_identity=0.9991;Method=structural;motif=TGCA;tsd=ACTC
LG01	LTR_retriver	repeat_region	111155595	111161929	-	ID=repeat_region_411;Classification=LTR/Gypsy;Sequence_ontology=SO:0000657;ltr_identity=0.9755;Method=structural;motif=TGCA;tsd=ATTAT
LG01	LTR_retriver	target_site_duplication	111155595	111155599	-	ID=rTSD_411;Parent=repeat_region_411;Classification=LTR/Gypsy;Sequence_ontology=SO:0000434;ltr_identity=0.9755;Method=structural;motif=TGCA;tsd=ATTAT
LG01	LTR_retriver	Gypsy_LTR_retrotransposon	111155600	111161921	-	ID=LTRRT_411;Parent=repeat_region_411;Classification=LTR/Gypsy;Sequence_ontology=SO:0002265;ltr_identity=0.9755;Method=structural;motif=TGCA;tsd=ATTAT
LG01	LTR_retriver	long_terminal_repeat	111155600	111155806	-	ID=rLTR_411;Parent=repeat_region_411;Classification=LTR/Gypsy;Sequence_ontology=SO:0000286;ltr_identity=0.9755;Method=structural;motif=TGCA;tsd=ATTAT
LG01	LTR_retriver	long_terminal_repeat	111161715	111161921	-	ID=lLTR_411;Parent=repeat_region_411;Classification=LTR/Gypsy;Sequence_ontology=SO:0000286;ltr_identity=0.9755;Method=structural;motif=TGCA;tsd=ATTAT
LG01	LTR_retriver	target_site_duplication	111161925	111161929	-	ID=lTSD_411;Parent=repeat_region_411;Classification=LTR/Gypsy;Sequence_ontology=SO:0000434;ltr_identity=0.9755;Method=structural;motif=TGCA;tsd=ATTAT
LG01	LTR_retriver	repeat_region	111243550	111251292	+	ID=repeat_region_410;Classification=LTR/Gypsy;Sequence_ontology=SO:0000657;ltr_identity=0.9857;Method=structural;motif=TGCA;tsd=GATGC
LG01	LTR_retriver	target_site_duplication	111243550	111243554	+	ID=rTSD_410;Parent=repeat_region_410;Classification=LTR/Gypsy;Sequence_ontology=SO:0000434;ltr_identity=0.9857;Method=structural;motif=TGCA;tsd=GATGC
LG01	LTR_retriver	Gypsy_LTR_retrotransposon	111243555	111251287	+	ID=LTRRT_410;Parent=repeat_region_410;Classification=LTR/Gypsy;Sequence_ontology=SO:0002265;ltr_identity=0.9857;Method=structural;motif=TGCA;tsd=GATGC
LG01	LTR_retriver	long_terminal_repeat	111243555	111243835	+	ID=rLTR_410;Parent=repeat_region_410;Classification=LTR/Gypsy;Sequence_ontology=SO:0000286;ltr_identity=0.9857;Method=structural;motif=TGCA;tsd=GATGC
LG01	LTR_retriver	long_terminal_repeat	111251009	111251287	+	ID=lLTR_410;Parent=repeat_region_410;Classification=LTR/Gypsy;Sequence_ontology=SO:0000286;ltr_identity=0.9857;Method=structural;motif=TGCA;tsd=GATGC
LG01	LTR_retriver	target_site_duplication	111251288	111251292	+	ID=lTSD_410;Parent=repeat_region_410;Classification=LTR/Gypsy;Sequence_ontology=SO:0000434;ltr_identity=0.9857;Method=structural;motif=TGCA;tsd=GATGC
LG01	LTR_retriver	repeat_region	111274594	111282825	+	ID=repeat_region_409;Classification=LTR/Gypsy;Sequence_ontology=SO:0000657;ltr_identity=1.0000;Method=structural;motif=TGCA;tsd=AGGT
LG01	LTR_retriver	target_site_duplication	111274594	111274597	+	ID=rTSD_409;Parent=repeat_region_409;Classification=LTR/Gypsy;Sequence_ontology=SO:0000434;ltr_identity=1.0000;Method=structural;motif=TGCA;tsd=AGGT
LG01	LTR_retriver	Gypsy_LTR_retrotransposon	111274598	111282821	+	ID=LTRRT_409;Parent=repeat_region_409;Classification=LTR/Gypsy;Sequence_ontology=SO:0002265;ltr_identity=1.0000;Method=structural;motif=TGCA;tsd=AGGT
LG01	LTR_retriver	long_terminal_repeat	111274598	111275277	+	ID=rLTR_409;Parent=repeat_region_409;Classification=LTR/Gypsy;Sequence_ontology=SO:0000286;ltr_identity=1.0000;Method=structural;motif=TGCA;tsd=AGGT
LG01	LTR_retriver	long_terminal_repeat	111282142	111282821	+	ID=lLTR_409;Parent=repeat_region_409;Classification=LTR/Gypsy;Sequence_ontology=SO:0000286;ltr_identity=1.0000;Method=structural;motif=TGCA;tsd=AGGT
LG01	LTR_retriver	target_site_duplication	111282822	111282825	+	ID=lTSD_409;Parent=repeat_region_409;Classification=LTR/Gypsy;Sequence_ontology=SO:0000434;ltr_identity=1.0000;Method=structural;motif=TGCA;tsd=AGGT
LG01	LTR_retriver	repeat_region	111482832	111489830	+	ID=repeat_region_408;Classification=LTR/Gypsy;Sequence_ontology=SO:0000657;ltr_identity=0.9982;Method=structural;motif=TGCA;tsd=TATGT
LG01	LTR_retriver	target_site_duplication	111482832	111482836	+	ID=rTSD_408;Parent=repeat_region_408;Classification=LTR/Gypsy;Sequence_ontology=SO:0000434;ltr_identity=0.9982;Method=structural;motif=TGCA;tsd=TATGT
LG01	LTR_retriver	Gypsy_LTR_retrotransposon	111482837	111489825	+	ID=LTRRT_408;Parent=repeat_region_408;Classification=LTR/Gypsy;Sequence_ontology=SO:0002265;ltr_identity=0.9982;Method=structural;motif=TGCA;tsd=TATGT
LG01	LTR_retriver	long_terminal_repeat	111482837	111483380	+	ID=rLTR_408;Parent=repeat_region_408;Classification=LTR/Gypsy;Sequence_ontology=SO:0000286;ltr_identity=0.9982;Method=structural;motif=TGCA;tsd=TATGT
LG01	LTR_retriver	long_terminal_repeat	111489282	111489825	+	ID=lLTR_408;Parent=repeat_region_408;Classification=LTR/Gypsy;Sequence_ontology=SO:0000286;ltr_identity=0.9982;Method=structural;motif=TGCA;tsd=TATGT
LG01	LTR_retriver	target_site_duplication	111489826	111489830	+	ID=lTSD_408;Parent=repeat_region_408;Classification=LTR/Gypsy;Sequence_ontology=SO:0000434;ltr_identity=0.9982;Method=structural;motif=TGCA;tsd=TATGT
LG01	LTR_retriver	repeat_region	112094306	112100668	-	ID=repeat_region_407;Classification=LTR/Gypsy;Sequence_ontology=SO:0000657;ltr_identity=0.9871;Method=structural;motif=TGCA;tsd=GACTG
LG01	LTR_retriver	target_site_duplication	112094306	112094310	-	ID=rTSD_407;Parent=repeat_region_407;Classification=LTR/Gypsy;Sequence_ontology=SO:0000434;ltr_identity=0.9871;Method=structural;motif=TGCA;tsd=GACTG
LG01	LTR_retriver	Gypsy_LTR_retrotransposon	112094311	112100663	-	ID=LTRRT_407;Parent=repeat_region_407;Classification=LTR/Gypsy;Sequence_ontology=SO:0002265;ltr_identity=0.9871;Method=structural;motif=TGCA;tsd=GACTG
LG01	LTR_retriver	long_terminal_repeat	112094311	112094542	-	ID=rLTR_407;Parent=repeat_region_407;Classification=LTR/Gypsy;Sequence_ontology=SO:0000286;ltr_identity=0.9871;Method=structural;motif=TGCA;tsd=GACTG
LG01	LTR_retriver	long_terminal_repeat	112100432	112100663	-	ID=lLTR_407;Parent=repeat_region_407;Classification=LTR/Gypsy;Sequence_ontology=SO:0000286;ltr_identity=0.9871;Method=structural;motif=TGCA;tsd=GACTG
LG01	LTR_retriver	target_site_duplication	112100664	112100668	-	ID=lTSD_407;Parent=repeat_region_407;Classification=LTR/Gypsy;Sequence_ontology=SO:0000434;ltr_identity=0.9871;Method=structural;motif=TGCA;tsd=GACTG
LG01	LTR_retriver	repeat_region	112127530	112134648	-	ID=repeat_region_406;Classification=LTR/Gypsy;Sequence_ontology=SO:0000657;ltr_identity=1.0000;Method=structural;motif=TGCA;tsd=ACTTA
LG01	LTR_retriver	target_site_duplication	112127530	112127534	-	ID=rTSD_406;Parent=repeat_region_406;Classification=LTR/Gypsy;Sequence_ontology=SO:0000434;ltr_identity=1.0000;Method=structural;motif=TGCA;tsd=ACTTA
LG01	LTR_retriver	Gypsy_LTR_retrotransposon	112127535	112134643	-	ID=LTRRT_406;Parent=repeat_region_406;Classification=LTR/Gypsy;Sequence_ontology=SO:0002265;ltr_identity=1.0000;Method=structural;motif=TGCA;tsd=ACTTA
LG01	LTR_retriver	long_terminal_repeat	112127535	112128318	-	ID=rLTR_406;Parent=repeat_region_406;Classification=LTR/Gypsy;Sequence_ontology=SO:0000286;ltr_identity=1.0000;Method=structural;motif=TGCA;tsd=ACTTA
LG01	LTR_retriver	long_terminal_repeat	112133860	112134643	-	ID=lLTR_406;Parent=repeat_region_406;Classification=LTR/Gypsy;Sequence_ontology=SO:0000286;ltr_identity=1.0000;Method=structural;motif=TGCA;tsd=ACTTA
LG01	LTR_retriver	target_site_duplication	112134644	112134648	-	ID=lTSD_406;Parent=repeat_region_406;Classification=LTR/Gypsy;Sequence_ontology=SO:0000434;ltr_identity=1.0000;Method=structural;motif=TGCA;tsd=ACTTA
LG01	LTR_retriver	repeat_region	112278774	112286232	+	ID=repeat_region_405;Classification=LTR/Gypsy;Sequence_ontology=SO:0000657;ltr_identity=0.9943;Method=structural;motif=TGCA;tsd=ACTC
LG01	LTR_retriver	target_site_duplication	112278774	112278777	+	ID=rTSD_405;Parent=repeat_region_405;Classification=LTR/Gypsy;Sequence_ontology=SO:0000434;ltr_identity=0.9943;Method=structural;motif=TGCA;tsd=ACTC
LG01	LTR_retriver	Gypsy_LTR_retrotransposon	112278778	112286228	+	ID=LTRRT_405;Parent=repeat_region_405;Classification=LTR/Gypsy;Sequence_ontology=SO:0002265;ltr_identity=0.9943;Method=structural;motif=TGCA;tsd=ACTC
LG01	LTR_retriver	long_terminal_repeat	112278778	112279303	+	ID=rLTR_405;Parent=repeat_region_405;Classification=LTR/Gypsy;Sequence_ontology=SO:0000286;ltr_identity=0.9943;Method=structural;motif=TGCA;tsd=ACTC
LG01	LTR_retriver	long_terminal_repeat	112285703	112286228	+	ID=lLTR_405;Parent=repeat_region_405;Classification=LTR/Gypsy;Sequence_ontology=SO:0000286;ltr_identity=0.9943;Method=structural;motif=TGCA;tsd=ACTC
LG01	LTR_retriver	target_site_duplication	112286229	112286232	+	ID=lTSD_405;Parent=repeat_region_405;Classification=LTR/Gypsy;Sequence_ontology=SO:0000434;ltr_identity=0.9943;Method=structural;motif=TGCA;tsd=ACTC
LG01	LTR_retriver	repeat_region	112311844	112318974	-	ID=repeat_region_404;Classification=LTR/Gypsy;Sequence_ontology=SO:0000657;ltr_identity=0.9874;Method=structural;motif=TGCA;tsd=ATATA
LG01	LTR_retriver	target_site_duplication	112311844	112311848	-	ID=rTSD_404;Parent=repeat_region_404;Classification=LTR/Gypsy;Sequence_ontology=SO:0000434;ltr_identity=0.9874;Method=structural;motif=TGCA;tsd=ATATA
LG01	LTR_retriver	Gypsy_LTR_retrotransposon	112311849	112318969	-	ID=LTRRT_404;Parent=repeat_region_404;Classification=LTR/Gypsy;Sequence_ontology=SO:0002265;ltr_identity=0.9874;Method=structural;motif=TGCA;tsd=ATATA
LG01	LTR_retriver	long_terminal_repeat	112311849	112312323	-	ID=rLTR_404;Parent=repeat_region_404;Classification=LTR/Gypsy;Sequence_ontology=SO:0000286;ltr_identity=0.9874;Method=structural;motif=TGCA;tsd=ATATA
LG01	LTR_retriver	long_terminal_repeat	112318495	112318969	-	ID=lLTR_404;Parent=repeat_region_404;Classification=LTR/Gypsy;Sequence_ontology=SO:0000286;ltr_identity=0.9874;Method=structural;motif=TGCA;tsd=ATATA
LG01	LTR_retriver	target_site_duplication	112318970	112318974	-	ID=lTSD_404;Parent=repeat_region_404;Classification=LTR/Gypsy;Sequence_ontology=SO:0000434;ltr_identity=0.9874;Method=structural;motif=TGCA;tsd=ATATA
LG01	LTR_retriver	repeat_region	112702192	112710430	+	ID=repeat_region_403;Classification=LTR/Gypsy;Sequence_ontology=SO:0000657;ltr_identity=0.9971;Method=structural;motif=TGCA;tsd=AGGT
LG01	LTR_retriver	target_site_duplication	112702192	112702195	+	ID=rTSD_403;Parent=repeat_region_403;Classification=LTR/Gypsy;Sequence_ontology=SO:0000434;ltr_identity=0.9971;Method=structural;motif=TGCA;tsd=AGGT
LG01	LTR_retriver	Gypsy_LTR_retrotransposon	112702196	112710426	+	ID=LTRRT_403;Parent=repeat_region_403;Classification=LTR/Gypsy;Sequence_ontology=SO:0002265;ltr_identity=0.9971;Method=structural;motif=TGCA;tsd=AGGT
LG01	LTR_retriver	long_terminal_repeat	112702196	112702875	+	ID=rLTR_403;Parent=repeat_region_403;Classification=LTR/Gypsy;Sequence_ontology=SO:0000286;ltr_identity=0.9971;Method=structural;motif=TGCA;tsd=AGGT
LG01	LTR_retriver	long_terminal_repeat	112709747	112710426	+	ID=lLTR_403;Parent=repeat_region_403;Classification=LTR/Gypsy;Sequence_ontology=SO:0000286;ltr_identity=0.9971;Method=structural;motif=TGCA;tsd=AGGT
LG01	LTR_retriver	target_site_duplication	112710427	112710430	+	ID=lTSD_403;Parent=repeat_region_403;Classification=LTR/Gypsy;Sequence_ontology=SO:0000434;ltr_identity=0.9971;Method=structural;motif=TGCA;tsd=AGGT
LG01	LTR_retriver	repeat_region	112743351	112749176	+	ID=repeat_region_402;Classification=LTR/Gypsy;Sequence_ontology=SO:0000657;ltr_identity=0.9968;Method=structural;motif=TGCA;tsd=GGCCT
LG01	LTR_retriver	target_site_duplication	112743351	112743355	+	ID=rTSD_402;Parent=repeat_region_402;Classification=LTR/Gypsy;Sequence_ontology=SO:0000434;ltr_identity=0.9968;Method=structural;motif=TGCA;tsd=GGCCT
LG01	LTR_retriver	Gypsy_LTR_retrotransposon	112743356	112749171	+	ID=LTRRT_402;Parent=repeat_region_402;Classification=LTR/Gypsy;Sequence_ontology=SO:0002265;ltr_identity=0.9968;Method=structural;motif=TGCA;tsd=GGCCT
LG01	LTR_retriver	long_terminal_repeat	112743356	112743986	+	ID=rLTR_402;Parent=repeat_region_402;Classification=LTR/Gypsy;Sequence_ontology=SO:0000286;ltr_identity=0.9968;Method=structural;motif=TGCA;tsd=GGCCT
LG01	LTR_retriver	long_terminal_repeat	112748541	112749171	+	ID=lLTR_402;Parent=repeat_region_402;Classification=LTR/Gypsy;Sequence_ontology=SO:0000286;ltr_identity=0.9968;Method=structural;motif=TGCA;tsd=GGCCT
LG01	LTR_retriver	target_site_duplication	112749172	112749176	+	ID=lTSD_402;Parent=repeat_region_402;Classification=LTR/Gypsy;Sequence_ontology=SO:0000434;ltr_identity=0.9968;Method=structural;motif=TGCA;tsd=GGCCT
LG01	LTR_retriver	repeat_region	112763144	112768969	-	ID=repeat_region_401;Classification=LTR/Gypsy;Sequence_ontology=SO:0000657;ltr_identity=0.9968;Method=structural;motif=TGCA;tsd=GGCCT
LG01	LTR_retriver	target_site_duplication	112763144	112763148	-	ID=rTSD_401;Parent=repeat_region_401;Classification=LTR/Gypsy;Sequence_ontology=SO:0000434;ltr_identity=0.9968;Method=structural;motif=TGCA;tsd=GGCCT
LG01	LTR_retriver	Gypsy_LTR_retrotransposon	112763149	112768964	-	ID=LTRRT_401;Parent=repeat_region_401;Classification=LTR/Gypsy;Sequence_ontology=SO:0002265;ltr_identity=0.9968;Method=structural;motif=TGCA;tsd=GGCCT
LG01	LTR_retriver	long_terminal_repeat	112763149	112763779	-	ID=rLTR_401;Parent=repeat_region_401;Classification=LTR/Gypsy;Sequence_ontology=SO:0000286;ltr_identity=0.9968;Method=structural;motif=TGCA;tsd=GGCCT
LG01	LTR_retriver	long_terminal_repeat	112768334	112768964	-	ID=lLTR_401;Parent=repeat_region_401;Classification=LTR/Gypsy;Sequence_ontology=SO:0000286;ltr_identity=0.9968;Method=structural;motif=TGCA;tsd=GGCCT
LG01	LTR_retriver	target_site_duplication	112768965	112768969	-	ID=lTSD_401;Parent=repeat_region_401;Classification=LTR/Gypsy;Sequence_ontology=SO:0000434;ltr_identity=0.9968;Method=structural;motif=TGCA;tsd=GGCCT
LG01	LTR_retriver	repeat_region	112779285	112786079	-	ID=repeat_region_400;Classification=LTR/Gypsy;Sequence_ontology=SO:0000657;ltr_identity=1.0000;Method=structural;motif=TGCA;tsd=ACAAT
LG01	LTR_retriver	target_site_duplication	112779285	112779289	-	ID=rTSD_400;Parent=repeat_region_400;Classification=LTR/Gypsy;Sequence_ontology=SO:0000434;ltr_identity=1.0000;Method=structural;motif=TGCA;tsd=ACAAT
LG01	LTR_retriver	Gypsy_LTR_retrotransposon	112779290	112786074	-	ID=LTRRT_400;Parent=repeat_region_400;Classification=LTR/Gypsy;Sequence_ontology=SO:0002265;ltr_identity=1.0000;Method=structural;motif=TGCA;tsd=ACAAT
LG01	LTR_retriver	long_terminal_repeat	112779290	112779527	-	ID=rLTR_400;Parent=repeat_region_400;Classification=LTR/Gypsy;Sequence_ontology=SO:0000286;ltr_identity=1.0000;Method=structural;motif=TGCA;tsd=ACAAT
LG01	LTR_retriver	long_terminal_repeat	112785837	112786074	-	ID=lLTR_400;Parent=repeat_region_400;Classification=LTR/Gypsy;Sequence_ontology=SO:0000286;ltr_identity=1.0000;Method=structural;motif=TGCA;tsd=ACAAT
LG01	LTR_retriver	target_site_duplication	112786075	112786079	-	ID=lTSD_400;Parent=repeat_region_400;Classification=LTR/Gypsy;Sequence_ontology=SO:0000434;ltr_identity=1.0000;Method=structural;motif=TGCA;tsd=ACAAT
LG01	LTR_retriver	repeat_region	113175334	113182719	-	ID=repeat_region_399;Classification=LTR/Gypsy;Sequence_ontology=SO:0000657;ltr_identity=1.0000;Method=structural;motif=TGCA;tsd=ACTG
LG01	LTR_retriver	target_site_duplication	113175334	113175337	-	ID=rTSD_399;Parent=repeat_region_399;Classification=LTR/Gypsy;Sequence_ontology=SO:0000434;ltr_identity=1.0000;Method=structural;motif=TGCA;tsd=ACTG
LG01	LTR_retriver	Gypsy_LTR_retrotransposon	113175338	113182715	-	ID=LTRRT_399;Parent=repeat_region_399;Classification=LTR/Gypsy;Sequence_ontology=SO:0002265;ltr_identity=1.0000;Method=structural;motif=TGCA;tsd=ACTG
LG01	LTR_retriver	long_terminal_repeat	113175338	113175944	-	ID=rLTR_399;Parent=repeat_region_399;Classification=LTR/Gypsy;Sequence_ontology=SO:0000286;ltr_identity=1.0000;Method=structural;motif=TGCA;tsd=ACTG
LG01	LTR_retriver	long_terminal_repeat	113182109	113182715	-	ID=lLTR_399;Parent=repeat_region_399;Classification=LTR/Gypsy;Sequence_ontology=SO:0000286;ltr_identity=1.0000;Method=structural;motif=TGCA;tsd=ACTG
LG01	LTR_retriver	target_site_duplication	113182716	113182719	-	ID=lTSD_399;Parent=repeat_region_399;Classification=LTR/Gypsy;Sequence_ontology=SO:0000434;ltr_identity=1.0000;Method=structural;motif=TGCA;tsd=ACTG
LG01	LTR_retriver	repeat_region	113285025	113291706	+	ID=repeat_region_398;Classification=LTR/Gypsy;Sequence_ontology=SO:0000657;ltr_identity=1.0000;Method=structural;motif=TGCA;tsd=TTTCC
LG01	LTR_retriver	target_site_duplication	113285025	113285029	+	ID=rTSD_398;Parent=repeat_region_398;Classification=LTR/Gypsy;Sequence_ontology=SO:0000434;ltr_identity=1.0000;Method=structural;motif=TGCA;tsd=TTTCC
LG01	LTR_retriver	Gypsy_LTR_retrotransposon	113285030	113291701	+	ID=LTRRT_398;Parent=repeat_region_398;Classification=LTR/Gypsy;Sequence_ontology=SO:0002265;ltr_identity=1.0000;Method=structural;motif=TGCA;tsd=TTTCC
LG01	LTR_retriver	long_terminal_repeat	113285030	113285505	+	ID=rLTR_398;Parent=repeat_region_398;Classification=LTR/Gypsy;Sequence_ontology=SO:0000286;ltr_identity=1.0000;Method=structural;motif=TGCA;tsd=TTTCC
LG01	LTR_retriver	long_terminal_repeat	113291226	113291701	+	ID=lLTR_398;Parent=repeat_region_398;Classification=LTR/Gypsy;Sequence_ontology=SO:0000286;ltr_identity=1.0000;Method=structural;motif=TGCA;tsd=TTTCC
LG01	LTR_retriver	target_site_duplication	113291702	113291706	+	ID=lTSD_398;Parent=repeat_region_398;Classification=LTR/Gypsy;Sequence_ontology=SO:0000434;ltr_identity=1.0000;Method=structural;motif=TGCA;tsd=TTTCC
LG01	LTR_retriver	repeat_region	114433808	114441689	-	ID=repeat_region_397;Classification=LTR/Gypsy;Sequence_ontology=SO:0000657;ltr_identity=0.9983;Method=structural;motif=TGCA;tsd=ACAT
LG01	LTR_retriver	target_site_duplication	114433808	114433811	-	ID=rTSD_397;Parent=repeat_region_397;Classification=LTR/Gypsy;Sequence_ontology=SO:0000434;ltr_identity=0.9983;Method=structural;motif=TGCA;tsd=ACAT
LG01	LTR_retriver	Gypsy_LTR_retrotransposon	114433812	114441685	-	ID=LTRRT_397;Parent=repeat_region_397;Classification=LTR/Gypsy;Sequence_ontology=SO:0002265;ltr_identity=0.9983;Method=structural;motif=TGCA;tsd=ACAT
LG01	LTR_retriver	long_terminal_repeat	114433812	114434397	-	ID=rLTR_397;Parent=repeat_region_397;Classification=LTR/Gypsy;Sequence_ontology=SO:0000286;ltr_identity=0.9983;Method=structural;motif=TGCA;tsd=ACAT
LG01	LTR_retriver	long_terminal_repeat	114441100	114441685	-	ID=lLTR_397;Parent=repeat_region_397;Classification=LTR/Gypsy;Sequence_ontology=SO:0000286;ltr_identity=0.9983;Method=structural;motif=TGCA;tsd=ACAT
LG01	LTR_retriver	target_site_duplication	114441686	114441689	-	ID=lTSD_397;Parent=repeat_region_397;Classification=LTR/Gypsy;Sequence_ontology=SO:0000434;ltr_identity=0.9983;Method=structural;motif=TGCA;tsd=ACAT
LG01	LTR_retriver	repeat_region	115083964	115092865	-	ID=repeat_region_396;Classification=LTR/Gypsy;Sequence_ontology=SO:0000657;ltr_identity=0.9968;Method=structural;motif=TGCA;tsd=GTTG
LG01	LTR_retriver	target_site_duplication	115083964	115083967	-	ID=rTSD_396;Parent=repeat_region_396;Classification=LTR/Gypsy;Sequence_ontology=SO:0000434;ltr_identity=0.9968;Method=structural;motif=TGCA;tsd=GTTG
LG01	LTR_retriver	Gypsy_LTR_retrotransposon	115083968	115092861	-	ID=LTRRT_396;Parent=repeat_region_396;Classification=LTR/Gypsy;Sequence_ontology=SO:0002265;ltr_identity=0.9968;Method=structural;motif=TGCA;tsd=GTTG
LG01	LTR_retriver	long_terminal_repeat	115083968	115084276	-	ID=rLTR_396;Parent=repeat_region_396;Classification=LTR/Gypsy;Sequence_ontology=SO:0000286;ltr_identity=0.9968;Method=structural;motif=TGCA;tsd=GTTG
LG01	LTR_retriver	long_terminal_repeat	115092553	115092861	-	ID=lLTR_396;Parent=repeat_region_396;Classification=LTR/Gypsy;Sequence_ontology=SO:0000286;ltr_identity=0.9968;Method=structural;motif=TGCA;tsd=GTTG
LG01	LTR_retriver	target_site_duplication	115092862	115092865	-	ID=lTSD_396;Parent=repeat_region_396;Classification=LTR/Gypsy;Sequence_ontology=SO:0000434;ltr_identity=0.9968;Method=structural;motif=TGCA;tsd=GTTG
LG01	LTR_retriver	repeat_region	115394735	115402596	-	ID=repeat_region_395;Classification=LTR/Gypsy;Sequence_ontology=SO:0000657;ltr_identity=0.9948;Method=structural;motif=TGCA;tsd=ACTG
LG01	LTR_retriver	target_site_duplication	115394735	115394738	-	ID=rTSD_395;Parent=repeat_region_395;Classification=LTR/Gypsy;Sequence_ontology=SO:0000434;ltr_identity=0.9948;Method=structural;motif=TGCA;tsd=ACTG
LG01	LTR_retriver	Gypsy_LTR_retrotransposon	115394739	115402592	-	ID=LTRRT_395;Parent=repeat_region_395;Classification=LTR/Gypsy;Sequence_ontology=SO:0002265;ltr_identity=0.9948;Method=structural;motif=TGCA;tsd=ACTG
LG01	LTR_retriver	long_terminal_repeat	115394739	115395326	-	ID=rLTR_395;Parent=repeat_region_395;Classification=LTR/Gypsy;Sequence_ontology=SO:0000286;ltr_identity=0.9948;Method=structural;motif=TGCA;tsd=ACTG
LG01	LTR_retriver	long_terminal_repeat	115402021	115402592	-	ID=lLTR_395;Parent=repeat_region_395;Classification=LTR/Gypsy;Sequence_ontology=SO:0000286;ltr_identity=0.9948;Method=structural;motif=TGCA;tsd=ACTG
LG01	LTR_retriver	target_site_duplication	115402593	115402596	-	ID=lTSD_395;Parent=repeat_region_395;Classification=LTR/Gypsy;Sequence_ontology=SO:0000434;ltr_identity=0.9948;Method=structural;motif=TGCA;tsd=ACTG
LG01	LTR_retriver	repeat_region	115403328	115410253	-	ID=repeat_region_394;Classification=LTR/Gypsy;Sequence_ontology=SO:0000657;ltr_identity=0.9928;Method=structural;motif=TGCA;tsd=TCATG
LG01	LTR_retriver	target_site_duplication	115403328	115403332	-	ID=rTSD_394;Parent=repeat_region_394;Classification=LTR/Gypsy;Sequence_ontology=SO:0000434;ltr_identity=0.9928;Method=structural;motif=TGCA;tsd=TCATG
LG01	LTR_retriver	Gypsy_LTR_retrotransposon	115403333	115410248	-	ID=LTRRT_394;Parent=repeat_region_394;Classification=LTR/Gypsy;Sequence_ontology=SO:0002265;ltr_identity=0.9928;Method=structural;motif=TGCA;tsd=TCATG
LG01	LTR_retriver	long_terminal_repeat	115403333	115404167	-	ID=rLTR_394;Parent=repeat_region_394;Classification=LTR/Gypsy;Sequence_ontology=SO:0000286;ltr_identity=0.9928;Method=structural;motif=TGCA;tsd=TCATG
LG01	LTR_retriver	long_terminal_repeat	115409414	115410248	-	ID=lLTR_394;Parent=repeat_region_394;Classification=LTR/Gypsy;Sequence_ontology=SO:0000286;ltr_identity=0.9928;Method=structural;motif=TGCA;tsd=TCATG
LG01	LTR_retriver	target_site_duplication	115410249	115410253	-	ID=lTSD_394;Parent=repeat_region_394;Classification=LTR/Gypsy;Sequence_ontology=SO:0000434;ltr_identity=0.9928;Method=structural;motif=TGCA;tsd=TCATG
LG01	LTR_retriver	repeat_region	115441195	115447790	-	ID=repeat_region_393;Classification=LTR/Gypsy;Sequence_ontology=SO:0000657;ltr_identity=1.0000;Method=structural;motif=TGCA;tsd=ACGGG
LG01	LTR_retriver	target_site_duplication	115441195	115441199	-	ID=rTSD_393;Parent=repeat_region_393;Classification=LTR/Gypsy;Sequence_ontology=SO:0000434;ltr_identity=1.0000;Method=structural;motif=TGCA;tsd=ACGGG
LG01	LTR_retriver	Gypsy_LTR_retrotransposon	115441200	115447785	-	ID=LTRRT_393;Parent=repeat_region_393;Classification=LTR/Gypsy;Sequence_ontology=SO:0002265;ltr_identity=1.0000;Method=structural;motif=TGCA;tsd=ACGGG
LG01	LTR_retriver	long_terminal_repeat	115441200	115442026	-	ID=rLTR_393;Parent=repeat_region_393;Classification=LTR/Gypsy;Sequence_ontology=SO:0000286;ltr_identity=1.0000;Method=structural;motif=TGCA;tsd=ACGGG
LG01	LTR_retriver	long_terminal_repeat	115446959	115447785	-	ID=lLTR_393;Parent=repeat_region_393;Classification=LTR/Gypsy;Sequence_ontology=SO:0000286;ltr_identity=1.0000;Method=structural;motif=TGCA;tsd=ACGGG
LG01	LTR_retriver	target_site_duplication	115447786	115447790	-	ID=lTSD_393;Parent=repeat_region_393;Classification=LTR/Gypsy;Sequence_ontology=SO:0000434;ltr_identity=1.0000;Method=structural;motif=TGCA;tsd=ACGGG
LG01	LTR_retriver	repeat_region	115458772	115465367	-	ID=repeat_region_392;Classification=LTR/Gypsy;Sequence_ontology=SO:0000657;ltr_identity=1.0000;Method=structural;motif=TGCA;tsd=ACGGG
[truncated: 731 more rows]
