# Supplementary material for: Mobilome of the Rhus Gall Aphid Schlechtendalia chinensis Provides Insight into TE Insertion-Related Inactivation of Functional Genes
Source: Int J Mol Sci. 2022 Dec 15;23(24):15967. doi: 10.3390/ijms232415967 (PMC9783078; doi:10.3390/ijms232415967)
Supplement: Supplementary file 1 [file ijms-23-15967-s001.zip › Supplementary Data S2.xlsx]

## Sheet: Extracted occurrences of “Class
Representation and distribution and classification of Class I TEs detected in S. chinensis genome.
Chromosome no.	Software	Repeat Type	From	To	Score	+/- sense	Classification
LG01	RepeatMasker	disperseRepeat	4	2074	504	+	ID=TE174499;Target=DR0234086 8385 10494;Class=ClassI/LINE;PercDiv=7.3;PercDel=10.0;PercIns=8.0;
LG01	RepeatMasker	disperseRepeat	2305	2540	983	-	ID=TE174500;Target=rnd-1_family-54 672 896;Class=ClassI/LINE;PercDiv=19.2;PercDel=0.4;PercIns=5.3;
LG01	RepeatMasker	disperseRepeat	2621	2745	365	-	ID=TE174501;Target=R1-2B_DK 3287 3414;Class=ClassI/LINE;PercDiv=27.2;PercDel=2.4;PercIns=0.0;
LG01	RepeatMasker	disperseRepeat	2926	4039	6363	+	ID=TE174502;Target=RM4_1:52732454..52740034 1786 2912;Class=ClassI/LTR/Gypsy;PercDiv=12.1;PercDel=2.4;PercIns=1.2;
LG01	RepeatMasker	disperseRepeat	4040	5123	14527	-	ID=TE174503;Target=rnd-1_family-2221 3 2062;Class=ClassI/LINE;PercDiv=6.9;PercDel=1.1;PercIns=0.1;
LG01	RepeatMasker	disperseRepeat	5163	10559	27724	-	ID=TE174504;Target=rnd-1_family-1314 4 5316;Class=ClassI/LINE;PercDiv=15.8;PercDel=2.1;PercIns=1.2;
LG01	RepeatMasker	disperseRepeat	10734	14754	30894	-	ID=TE174505;Target=rnd-1_family-2195 1560 5573;Class=ClassI/LINE;PercDiv=2.6;PercDel=0.1;PercIns=0.2;
LG01	RepeatMasker	disperseRepeat	14780	16790	2749	-	ID=TE174506;Target=rnd-1_family-1475 1 2912;Class=ClassI/LINE;PercDiv=24.7;PercDel=3.7;PercIns=2.4;
LG01	RepeatMasker	disperseRepeat	17983	21013	22967	-	ID=TE174507;Target=rnd-1_family-2195 1376 4406;Class=ClassI/LINE;PercDiv=4.5;PercDel=0.1;PercIns=0.1;
LG01	RepeatMasker	disperseRepeat	21474	22208	4968	-	ID=TE174509;Target=rnd-1_family-2195 3 735;Class=ClassI/LINE;PercDiv=11.1;PercDel=0.4;PercIns=0.7;
LG01	RepeatMasker	disperseRepeat	27959	28392	2767	-	ID=TE174514;Target=rnd-1_family-39 453 876;Class=ClassI/LINE;PercDiv=10.2;PercDel=0.0;PercIns=2.4;
LG01	RepeatMasker	disperseRepeat	28798	29214	1004	+	ID=TE174517;Target=rnd-1_family-1967 2821 3228;Class=ClassI/LINE;PercDiv=29.8;PercDel=2.9;PercIns=5.2;
LG01	RepeatMasker	disperseRepeat	32537	33278	6267	+	ID=TE174520;Target=rnd-1_family-604 1 745;Class=ClassI/SINE;PercDiv=2.4;PercDel=0.4;PercIns=0.0;
LG01	RepeatMasker	disperseRepeat	36983	37233	650	-	ID=TE174527;Target=rnd-1_family-940 261 385;Class=ClassI/LINE;PercDiv=15.5;PercDel=1.8;PercIns=1.4;
LG01	RepeatMasker	disperseRepeat	37542	37767	1417	-	ID=TE174528;Target=rnd-1_family-1191 100 325;Class=ClassI/LINE;PercDiv=12.8;PercDel=0.0;PercIns=0.0;
LG01	RepeatMasker	disperseRepeat	38775	38848	247	+	ID=TE174531;Target=DR0118520 176 252;Class=ClassI/LINE;PercDiv=11.4;PercDel=9.5;PercIns=5.2;
LG01	RepeatMasker	disperseRepeat	42537	42976	1494	+	ID=TE174535;Target=rnd-1_family-2227 1 419;Class=ClassI/LINE;PercDiv=17.2;PercDel=1.1;PercIns=6.2;
LG01	RepeatMasker	disperseRepeat	44219	48841	39243	+	ID=TE174537;Target=rnd-1_family-1468 1 4631;Class=ClassI/LTR/Gypsy;PercDiv=1.0;PercDel=0.2;PercIns=0.0;
LG01	RepeatMasker	disperseRepeat	52098	52142	227	-	ID=TE174539;Target=rnd-1_family-1943 10931 10975;Class=ClassI/LINE;PercDiv=17.8;PercDel=0.0;PercIns=0.0;
LG01	RepeatMasker	disperseRepeat	53742	53876	651	-	ID=TE174541;Target=rnd-1_family-224 405 542;Class=ClassI/LINE;PercDiv=6.1;PercDel=4.4;PercIns=2.2;
LG01	RepeatMasker	disperseRepeat	53877	54165	1468	+	ID=TE174542;Target=rnd-1_family-54 1497 1790;Class=ClassI/LINE;PercDiv=15.8;PercDel=5.5;PercIns=3.7;
LG01	RepeatMasker	disperseRepeat	54180	54491	1082	+	ID=TE174543;Target=rnd-1_family-224 373 704;Class=ClassI/LINE;PercDiv=12.0;PercDel=8.0;PercIns=1.5;
LG01	RepeatMasker	disperseRepeat	56219	60210	33916	+	ID=TE174545;Target=rnd-1_family-1468 634 4631;Class=ClassI/LTR/Gypsy;PercDiv=0.8;PercDel=0.2;PercIns=0.1;
LG01	RepeatMasker	disperseRepeat	60403	61162	6375	-	ID=TE174546;Target=RM4_1:14090363..14094676 3463 4227;Class=ClassI/LTR/Gypsy;PercDiv=3.6;PercDel=1.0;PercIns=0.4;
LG01	RepeatMasker	disperseRepeat	65687	65995	2485	-	ID=TE174550;Target=rnd-1_family-122 411 813;Class=ClassI/LINE;PercDiv=10.1;PercDel=1.8;PercIns=0.2;
LG01	RepeatMasker	disperseRepeat	66305	66385	577	-	ID=TE174551;Target=rnd-1_family-2157 2500 2580;Class=ClassI/LINE;PercDiv=11.1;PercDel=0.0;PercIns=0.0;
LG01	RepeatMasker	disperseRepeat	67909	68119	4699	-	ID=TE174554;Target=rnd-1_family-2068 2 550;Class=ClassI/LINE;PercDiv=2.0;PercDel=0.0;PercIns=0.2;
LG01	RepeatMasker	disperseRepeat	68120	73748	51514	+	ID=TE174555;Target=RM4_1:67893..74686 179 5807;Class=ClassI/LTR/Gypsy;PercDiv=0.1;PercDel=0.0;PercIns=0.0;
LG01	RepeatMasker	disperseRepeat	73749	74329	19018	-	ID=TE174556;Target=RM4_1:79108849..79115637 322 2695;Class=ClassI/LTR/Gypsy;PercDiv=2.5;PercDel=0.1;PercIns=1.3;
LG01	RepeatMasker	disperseRepeat	74799	76228	7221	+	ID=TE174557;Target=RM4_1:52219949..52227550 1702 3169;Class=ClassI/LTR/Gypsy;PercDiv=9.6;PercDel=2.8;PercIns=0.8;
LG01	RepeatMasker	disperseRepeat	76229	76645	2887	-	ID=TE174558;Target=rnd-1_family-49 276 707;Class=ClassI/LINE;PercDiv=11.5;PercDel=1.2;PercIns=0.0;
LG01	RepeatMasker	disperseRepeat	77124	77924	5221	-	ID=TE174559;Target=rnd-1_family-1966 519 1310;Class=ClassI/LINE;PercDiv=9.0;PercDel=0.6;PercIns=1.8;
LG01	RepeatMasker	disperseRepeat	80663	81297	4407	+	ID=TE174565;Target=rnd-1_family-232 3 650;Class=ClassI/LTR/Gypsy;PercDiv=2.2;PercDel=2.5;PercIns=0.5;
LG01	RepeatMasker	disperseRepeat	81783	82704	7574	-	ID=TE174566;Target=RM4_1:51968264..51974599 1 924;Class=ClassI/LTR/Gypsy;PercDiv=2.3;PercDel=0.3;PercIns=0.1;
LG01	RepeatMasker	disperseRepeat	82838	85805	17966	-	ID=TE174567;Target=rnd-1_family-1427 6 3964;Class=ClassI/LINE;PercDiv=9.5;PercDel=0.9;PercIns=1.6;
LG01	RepeatMasker	disperseRepeat	86635	86695	237	+	ID=TE174569;Target=DR0044965 3581 3641;Class=ClassI/LINE;PercDiv=18.0;PercDel=0.0;PercIns=0.0;
LG01	RepeatMasker	disperseRepeat	86880	87418	345	+	ID=TE174570;Target=rnd-1_family-66 501 1042;Class=ClassI/LINE;PercDiv=35.2;PercDel=3.1;PercIns=2.6;
LG01	RepeatMasker	disperseRepeat	89846	89998	840	-	ID=TE174571;Target=rnd-1_family-1492 1479 1630;Class=ClassI/LINE;PercDiv=17.1;PercDel=0.0;PercIns=0.7;
LG01	RepeatMasker	disperseRepeat	101347	101635	1401	+	ID=TE174583;Target=rnd-1_family-353 1 307;Class=ClassI/LINE;PercDiv=14.4;PercDel=5.5;PercIns=0.3;
LG01	RepeatMasker	disperseRepeat	109452	110381	5337	-	ID=TE174587;Target=rnd-1_family-1897 784 1720;Class=ClassI/LINE;PercDiv=9.2;PercDel=1.3;PercIns=0.5;
LG01	RepeatMasker	disperseRepeat	110692	110808	3372	-	ID=TE174588;Target=rnd-1_family-1897 275 760;Class=ClassI/LINE;PercDiv=6.2;PercDel=0.8;PercIns=0.4;
LG01	RepeatMasker	disperseRepeat	110809	111708	5984	+	ID=TE174589;Target=rnd-1_family-2579 1 909;Class=ClassI/LINE;PercDiv=6.9;PercDel=1.1;PercIns=0.1;
LG01	RepeatMasker	disperseRepeat	111751	111810	348	+	ID=TE174590;Target=rnd-1_family-1884 329 387;Class=ClassI/LINE;PercDiv=8.5;PercDel=0.0;PercIns=1.7;
LG01	RepeatMasker	disperseRepeat	111811	111877	243	+	ID=TE174591;Target=rnd-1_family-1417 1165 1287;Class=ClassI/LINE;PercDiv=19.4;PercDel=3.1;PercIns=6.5;
LG01	RepeatMasker	disperseRepeat	118549	120731	4329	+	ID=TE174594;Target=rnd-1_family-338 1 2743;Class=ClassI/LINE;PercDiv=15.1;PercDel=3.1;PercIns=2.5;
LG01	RepeatMasker	disperseRepeat	121025	121224	866	-	ID=TE174597;Target=rnd-1_family-182 132 354;Class=ClassI/LINE;PercDiv=22.2;PercDel=3.2;PercIns=0.5;
LG01	RepeatMasker	disperseRepeat	127261	127589	1694	-	ID=TE174605;Target=rnd-1_family-1981 3386 3718;Class=ClassI/LINE;PercDiv=22.2;PercDel=1.2;PercIns=0.0;
LG01	RepeatMasker	disperseRepeat	131180	131521	2143	+	ID=TE174609;Target=rnd-1_family-709 2 356;Class=ClassI/LINE;PercDiv=10.3;PercDel=5.0;PercIns=1.1;
LG01	RepeatMasker	disperseRepeat	131795	133316	3404	+	ID=TE174610;Target=rnd-1_family-39 1 869;Class=ClassI/LINE;PercDiv=12.8;PercDel=2.4;PercIns=2.7;
LG01	RepeatMasker	disperseRepeat	139831	140236	3044	+	ID=TE174616;Target=RM4_1:59188004..59194874 4971 5385;Class=ClassI/LTR/Gypsy;PercDiv=8.4;PercDel=2.5;PercIns=0.2;
LG01	RepeatMasker	disperseRepeat	141205	141313	859	+	ID=TE174618;Target=RM4_1:59188004..59194874 6409 6520;Class=ClassI/LTR/Gypsy;PercDiv=2.8;PercDel=2.8;PercIns=0.0;
LG01	RepeatMasker	disperseRepeat	145987	146035	362	-	ID=TE174627;Target=rnd-1_family-2323 1 49;Class=ClassI/LINE;PercDiv=8.2;PercDel=0.0;PercIns=0.0;
LG01	RepeatMasker	disperseRepeat	149008	149069	252	+	ID=TE174631;Target=Copia-99_Mad-I 5001 5072;Class=ClassI/LTR/Copia;PercDiv=9.7;PercDel=16.1;PercIns=0.0;
LG01	RepeatMasker	disperseRepeat	149780	150582	6625	+	ID=TE174632;Target=rnd-1_family-2195 4734 5564;Class=ClassI/LINE;PercDiv=4.0;PercDel=0.5;PercIns=1.1;
LG01	RepeatMasker	disperseRepeat	150883	151065	619	-	ID=TE174634;Target=RM4_1:52219949..52227550 2767 2940;Class=ClassI/LTR/Gypsy;PercDiv=17.9;PercDel=0.0;PercIns=5.2;
LG01	RepeatMasker	disperseRepeat	152357	152536	805	-	ID=TE174635;Target=rnd-1_family-1888 340 511;Class=ClassI/SINE;PercDiv=16.0;PercDel=1.7;PercIns=6.4;
LG01	RepeatMasker	disperseRepeat	152547	152614	456	+	ID=TE174636;Target=rnd-1_family-111 68 132;Class=ClassI/LINE;PercDiv=6.2;PercDel=0.0;PercIns=4.6;
LG01	RepeatMasker	disperseRepeat	152632	152870	571	-	ID=TE174637;Target=rnd-1_family-1093 510 727;Class=ClassI/SINE;PercDiv=20.3;PercDel=1.7;PercIns=11.5;
LG01	RepeatMasker	disperseRepeat	152991	153178	296	-	ID=TE174638;Target=rnd-1_family-1929 127 428;Class=ClassI/SINE;PercDiv=21.1;PercDel=2.4;PercIns=8.0;
LG01	RepeatMasker	disperseRepeat	155114	155617	2074	-	ID=TE174641;Target=rnd-1_family-2060 61 530;Class=ClassI/LTR/Unknown;PercDiv=21.0;PercDel=1.8;PercIns=9.2;
LG01	RepeatMasker	disperseRepeat	157305	157995	780	-	ID=TE174642;Target=rnd-1_family-800 1 750;Class=ClassI/LINE;PercDiv=30.5;PercDel=2.6;PercIns=5.6;
LG01	RepeatMasker	disperseRepeat	158694	158734	630	+	ID=TE174643;Target=RM4_1:63524105..63533423 1406 1446;Class=ClassI/LTR/Gypsy;PercDiv=0.0;PercDel=0.0;PercIns=0.0;
LG01	RepeatMasker	disperseRepeat	161437	161939	330	-	ID=TE174650;Target=rnd-1_family-1523 966 1481;Class=ClassI/LINE;PercDiv=36.4;PercDel=5.4;PercIns=2.7;
LG01	RepeatMasker	disperseRepeat	163697	165163	3831	+	ID=TE174652;Target=rnd-1_family-1967 1740 3206;Class=ClassI/LINE;PercDiv=30.4;PercDel=2.9;PercIns=2.9;
LG01	RepeatMasker	disperseRepeat	166848	168673	2480	+	ID=TE174657;Target=rnd-1_family-2022 98 2002;Class=ClassI/LINE;PercDiv=35.1;PercDel=4.1;PercIns=3.1;
LG01	RepeatMasker	disperseRepeat	168803	169575	1050	-	ID=TE174658;Target=rnd-1_family-102 1539 2295;Class=ClassI/LTR/Gypsy;PercDiv=35.9;PercDel=1.3;PercIns=3.4;
LG01	RepeatMasker	disperseRepeat	175257	175430	1022	-	ID=TE174664;Target=rnd-1_family-915 76 261;Class=ClassI/LINE;PercDiv=13.8;PercDel=6.9;PercIns=0.0;
LG01	RepeatMasker	disperseRepeat	177894	178005	626	-	ID=TE174669;Target=rnd-1_family-957 15 127;Class=ClassI/LINE;PercDiv=18.8;PercDel=0.9;PercIns=0.0;
LG01	RepeatMasker	disperseRepeat	178234	178268	1193	+	ID=TE174670;Target=rnd-1_family-957 1 211;Class=ClassI/LINE;PercDiv=11.8;PercDel=0.0;PercIns=4.5;
LG01	RepeatMasker	disperseRepeat	178269	178482	431	-	ID=TE174671;Target=DR0128165 1411 1616;Class=ClassI/LINE;PercDiv=31.8;PercDel=0.5;PercIns=4.4;
LG01	RepeatMasker	disperseRepeat	181729	182593	1695	+	ID=TE174674;Target=rnd-1_family-1981 519 1505;Class=ClassI/LINE;PercDiv=31.9;PercDel=2.5;PercIns=1.5;
LG01	RepeatMasker	disperseRepeat	182909	184573	1441	+	ID=TE174675;Target=rnd-1_family-1981 1887 3558;Class=ClassI/LINE;PercDiv=33.9;PercDel=4.1;PercIns=3.6;
LG01	RepeatMasker	disperseRepeat	184630	184755	375	-	ID=TE174676;Target=rnd-1_family-1897 1391 1516;Class=ClassI/LINE;PercDiv=18.5;PercDel=5.6;PercIns=5.6;
LG01	RepeatMasker	disperseRepeat	185325	185377	230	+	ID=TE174677;Target=DR0016355 10516 10567;Class=ClassI/LINE;PercDiv=13.5;PercDel=0.0;PercIns=1.9;
LG01	RepeatMasker	disperseRepeat	189039	189313	1703	+	ID=TE174681;Target=rnd-1_family-1880 75 339;Class=ClassI/LTR/Gypsy;PercDiv=14.9;PercDel=0.3;PercIns=3.9;
LG01	RepeatMasker	disperseRepeat	190562	190629	412	+	ID=TE174686;Target=rnd-1_family-2228 34 101;Class=ClassI/LINE;PercDiv=14.7;PercDel=0.0;PercIns=0.0;
LG01	RepeatMasker	disperseRepeat	192886	193072	655	-	ID=TE174688;Target=rnd-1_family-2057 301 492;Class=ClassI/LINE;PercDiv=19.2;PercDel=5.3;PercIns=2.6;
LG01	RepeatMasker	disperseRepeat	194323	194771	329	+	ID=TE174690;Target=RTE_Ele2C_AAe 772 1182;Class=ClassI/LINE;PercDiv=34.3;PercDel=4.0;PercIns=3.4;
LG01	RepeatMasker	disperseRepeat	195459	195879	793	+	ID=TE174691;Target=rnd-1_family-1967 1726 2162;Class=ClassI/LINE;PercDiv=32.0;PercDel=5.2;PercIns=1.4;
LG01	RepeatMasker	disperseRepeat	197988	198045	248	-	ID=TE174692;Target=rnd-1_family-2551 657 714;Class=ClassI/LINE;PercDiv=27.6;PercDel=0.0;PercIns=0.0;
LG01	RepeatMasker	disperseRepeat	198665	198729	292	+	ID=TE174693;Target=R6Ag1 3587 3651;Class=ClassI/LINE;PercDiv=24.6;PercDel=0.0;PercIns=0.0;
LG01	RepeatMasker	disperseRepeat	200800	200888	414	+	ID=TE174695;Target=rnd-1_family-604 1 90;Class=ClassI/SINE;PercDiv=22.5;PercDel=1.1;PercIns=0.0;
LG01	RepeatMasker	disperseRepeat	201658	201740	438	+	ID=TE174696;Target=rnd-1_family-604 661 745;Class=ClassI/SINE;PercDiv=18.1;PercDel=2.4;PercIns=0.0;
LG01	RepeatMasker	disperseRepeat	202172	202227	789	+	ID=TE174697;Target=RM4_1:68354415..68368170 7356 7423;Class=ClassI/LTR/Gypsy;PercDiv=19.6;PercDel=9.5;PercIns=4.7;
LG01	RepeatMasker	disperseRepeat	204330	204411	239	+	ID=TE174700;Target=DR0178907 16708 16789;Class=ClassI/LTR/ERV;PercDiv=18.5;PercDel=1.2;PercIns=1.2;
LG01	RepeatMasker	disperseRepeat	204546	204567	240	+	ID=TE174702;Target=DR0150698 1501 1621;Class=ClassI/LINE;PercDiv=19.5;PercDel=7.0;PercIns=0.8;
LG01	RepeatMasker	disperseRepeat	204992	205605	1054	+	ID=TE174703;Target=rnd-1_family-1981 2422 3036;Class=ClassI/LINE;PercDiv=34.4;PercDel=1.8;PercIns=1.6;
LG01	RepeatMasker	disperseRepeat	205653	205861	3528	-	ID=TE174704;Target=rnd-1_family-1110 224 961;Class=ClassI/LINE;PercDiv=13.8;PercDel=3.3;PercIns=3.7;
LG01	RepeatMasker	disperseRepeat	205862	206552	2794	+	ID=TE174705;Target=rnd-1_family-1049 199 872;Class=ClassI/LTR/Unknown;PercDiv=20.5;PercDel=1.4;PercIns=4.0;
LG01	RepeatMasker	disperseRepeat	206553	206613	3528	-	ID=TE174706;Target=rnd-1_family-1110 1 223;Class=ClassI/LINE;PercDiv=13.8;PercDel=3.3;PercIns=3.7;
LG01	RepeatMasker	disperseRepeat	207012	207251	283	+	ID=TE174707;Target=rnd-1_family-1998 1273 1499;Class=ClassI/LINE;PercDiv=33.9;PercDel=0.8;PercIns=6.6;
LG01	RepeatMasker	disperseRepeat	208824	208840	230	-	ID=TE174708;Target=DR0256987 4980 5068;Class=ClassI/SINE;PercDiv=12.6;PercDel=2.2;PercIns=2.2;
LG01	RepeatMasker	disperseRepeat	208861	208935	290	-	ID=TE174709;Target=DR0055479 3142 3215;Class=ClassI/LTR/Copia;PercDiv=14.9;PercDel=0.0;PercIns=1.4;
LG01	RepeatMasker	disperseRepeat	212159	213146	1139	+	ID=TE174713;Target=rnd-1_family-1247 608 1676;Class=ClassI/LINE;PercDiv=33.2;PercDel=2.5;PercIns=4.8;
LG01	RepeatMasker	disperseRepeat	213338	214665	1320	+	ID=TE174714;Target=rnd-1_family-1073 77 1339;Class=ClassI/LINE;PercDiv=34.4;PercDel=3.5;PercIns=4.0;
LG01	RepeatMasker	disperseRepeat	219712	219809	533	-	ID=TE174720;Target=rnd-1_family-1455 737 834;Class=ClassI/LTR/Unknown;PercDiv=16.5;PercDel=1.0;PercIns=1.0;
LG01	RepeatMasker	disperseRepeat	223180	223398	1838	+	ID=TE174724;Target=RM34_1:747819..762012 1263 1481;Class=ClassI/LTR/Gypsy;PercDiv=2.3;PercDel=0.0;PercIns=0.0;
LG01	RepeatMasker	disperseRepeat	223767	224630	7128	+	ID=TE174725;Target=RM34_1:747819..762012 1469 2332;Class=ClassI/LTR/Gypsy;PercDiv=3.7;PercDel=0.0;PercIns=0.0;
LG01	RepeatMasker	disperseRepeat	224667	224791	831	+	ID=TE174727;Target=RM34_1:747819..762012 2338 2463;Class=ClassI/LTR/Gypsy;PercDiv=3.2;PercDel=0.8;PercIns=0.0;
LG01	RepeatMasker	disperseRepeat	224792	224851	394	-	ID=TE174728;Target=DR0134125 361 468;Class=ClassI/LTR/ERV;PercDiv=16.2;PercDel=2.8;PercIns=0.9;
LG01	RepeatMasker	disperseRepeat	224933	228009	22577	-	ID=TE174731;Target=RM85_1:1774981..1783394 3502 6557;Class=ClassI/LTR/Gypsy;PercDiv=4.9;PercDel=0.5;PercIns=1.1;
LG01	RepeatMasker	disperseRepeat	228065	228904	2131	+	ID=TE174732;Target=rnd-1_family-1967 70 891;Class=ClassI/LINE;PercDiv=28.6;PercDel=2.9;PercIns=5.1;
LG01	RepeatMasker	disperseRepeat	229228	235117	53328	+	ID=TE174733;Target=RM4_1:229228..235647 1 5890;Class=ClassI/LTR/Gypsy;PercDiv=0.0;PercDel=0.0;PercIns=0.0;
LG01	RepeatMasker	disperseRepeat	235152	235222	543	+	ID=TE174734;Target=RM4_1:229228..235647 5888 5950;Class=ClassI/LTR/Gypsy;PercDiv=0.8;PercDel=0.2;PercIns=1.8;
LG01	RepeatMasker	disperseRepeat	235264	235305	279	-	ID=TE174735;Target=RM4_1:99611735..99618155 315 357;Class=ClassI/LTR/Gypsy;PercDiv=0.0;PercDel=2.4;PercIns=0.0;
LG01	RepeatMasker	disperseRepeat	235331	235647	2848	+	ID=TE174736;Target=RM4_1:96910402..96916828 5949 6265;Class=ClassI/LTR/Gypsy;PercDiv=0.3;PercDel=0.0;PercIns=0.0;
LG01	RepeatMasker	disperseRepeat	236083	237449	3691	+	ID=TE174737;Target=rnd-1_family-1967 1840 3206;Class=ClassI/LINE;PercDiv=30.2;PercDel=2.9;PercIns=2.9;
LG01	RepeatMasker	disperseRepeat	237450	239047	12172	+	ID=TE174738;Target=RM4_1:314980..320233 3620 5077;Class=ClassI/LTR/Gypsy;PercDiv=3.5;PercDel=0.3;PercIns=1.1;
LG01	RepeatMasker	disperseRepeat	239064	242659	27116	-	ID=TE174739;Target=rnd-1_family-2535 8265 11878;Class=ClassI/LINE;PercDiv=4.3;PercDel=0.8;PercIns=0.3;
LG01	RepeatMasker	disperseRepeat	243742	243843	780	+	ID=TE174743;Target=rnd-1_family-232 644 746;Class=ClassI/LTR/Gypsy;PercDiv=10.3;PercDel=2.3;PercIns=1.6;
LG01	RepeatMasker	disperseRepeat	247343	247578	1006	+	ID=TE174747;Target=rnd-1_family-75 123 358;Class=ClassI/LINE;PercDiv=11.8;PercDel=6.4;PercIns=6.4;
LG01	RepeatMasker	disperseRepeat	247599	250017	13223	-	ID=TE174748;Target=rnd-1_family-2022 795 3225;Class=ClassI/LINE;PercDiv=18.0;PercDel=2.2;PercIns=1.7;
LG01	RepeatMasker	disperseRepeat	250120	251102	2885	+	ID=TE174749;Target=rnd-1_family-2506 121 1121;Class=ClassI/LINE;PercDiv=16.5;PercDel=6.5;PercIns=4.6;
LG01	RepeatMasker	disperseRepeat	251234	251385	303	+	ID=TE174750;Target=RTE-1_NVi 441 572;Class=ClassI/LINE;PercDiv=24.5;PercDel=1.3;PercIns=16.7;
LG01	RepeatMasker	disperseRepeat	252095	253079	2654	+	ID=TE174751;Target=rnd-1_family-1967 1740 2720;Class=ClassI/LINE;PercDiv=30.5;PercDel=2.3;PercIns=2.8;
LG01	RepeatMasker	disperseRepeat	253485	253662	813	-	ID=TE174752;Target=rnd-1_family-2620 45 232;Class=ClassI/LINE;PercDiv=10.8;PercDel=6.7;PercIns=1.1;
LG01	RepeatMasker	disperseRepeat	253688	253727	226	-	ID=TE174753;Target=ClassI/LTR/Unknown106_Mam 358 398;Class=LTR;PercDiv=15.0;PercDel=2.5;PercIns=0.0;
LG01	RepeatMasker	disperseRepeat	256410	256485	249	+	ID=TE174754;Target=rnd-1_family-818 7 80;Class=ClassI/LINE;PercDiv=16.5;PercDel=1.3;PercIns=4.0;
LG01	RepeatMasker	disperseRepeat	256729	256858	383	-	ID=TE174755;Target=rnd-1_family-2049 194 320;Class=ClassI/LINE;PercDiv=28.4;PercDel=0.0;PercIns=2.4;
LG01	RepeatMasker	disperseRepeat	262974	262995	532	-	ID=TE174760;Target=rnd-1_family-1981 6763 6789;Class=ClassI/LINE;PercDiv=14.4;PercDel=4.8;PercIns=0.0;
LG01	RepeatMasker	disperseRepeat	262996	263079	661	+	ID=TE174761;Target=rnd-1_family-69 1 84;Class=ClassI/LTR/Unknown;PercDiv=6.0;PercDel=0.0;PercIns=0.0;
LG01	RepeatMasker	disperseRepeat	263080	263275	1437	-	ID=TE174762;Target=rnd-1_family-69 30 230;Class=ClassI/LTR/Unknown;PercDiv=8.7;PercDel=2.5;PercIns=0.0;
LG01	RepeatMasker	disperseRepeat	267796	268268	747	-	ID=TE174764;Target=rnd-1_family-1158 3090 3546;Class=ClassI/LINE;PercDiv=31.2;PercDel=2.8;PercIns=6.3;
LG01	RepeatMasker	disperseRepeat	273105	273258	768	+	ID=TE174770;Target=rnd-1_family-343 397 594;Class=ClassI/LINE;PercDiv=25.8;PercDel=2.0;PercIns=1.0;
LG01	RepeatMasker	disperseRepeat	275340	275681	349	+	ID=TE174771;Target=rnd-1_family-1079 132 417;Class=ClassI/SINE;PercDiv=23.8;PercDel=6.5;PercIns=6.5;
LG01	RepeatMasker	disperseRepeat	280590	281398	5658	-	ID=TE174772;Target=rnd-1_family-122 1 813;Class=ClassI/LINE;PercDiv=8.4;PercDel=0.6;PercIns=0.1;
LG01	RepeatMasker	disperseRepeat	285917	286001	597	-	ID=TE174776;Target=rnd-1_family-69 1 85;Class=ClassI/LTR/Unknown;PercDiv=9.4;PercDel=0.0;PercIns=0.0;
LG01	RepeatMasker	disperseRepeat	286002	286020	515	-	ID=TE174777;Target=rnd-1_family-2070 1846 1948;Class=ClassI/LINE;PercDiv=15.5;PercDel=0.0;PercIns=1.0;
LG01	RepeatMasker	disperseRepeat	288750	288783	228	+	ID=TE174779;Target=DR0156021 1471 1504;Class=ClassI/LINE;PercDiv=11.8;PercDel=0.0;PercIns=0.0;
LG01	RepeatMasker	disperseRepeat	295431	295572	704	+	ID=TE174783;Target=rnd-1_family-530 1237 1381;Class=ClassI/LINE;PercDiv=17.1;PercDel=3.5;PercIns=1.4;
LG01	RepeatMasker	disperseRepeat	300580	300628	440	+	ID=TE174789;Target=RM4_1:24645562..24649647 183 230;Class=ClassI/LTR/Unknown;PercDiv=23.1;PercDel=1.5;PercIns=2.2;
LG01	RepeatMasker	disperseRepeat	301559	301757	1659	+	ID=TE174792;Target=RM4_1:24645562..24649647 1221 1410;Class=ClassI/LTR/Unknown;PercDiv=26.8;PercDel=1.9;PercIns=3.3;
LG01	RepeatMasker	disperseRepeat	304528	304556	1056	-	ID=TE174797;Target=rnd-1_family-815 353 374;Class=ClassI/LINE;PercDiv=3.4;PercDel=0.0;PercIns=4.8;
LG01	RepeatMasker	disperseRepeat	305906	306262	3034	+	ID=TE174799;Target=rnd-1_family-2194 668 1023;Class=ClassI/LINE;PercDiv=1.4;PercDel=0.0;PercIns=0.3;
LG01	RepeatMasker	disperseRepeat	306287	306680	3100	+	ID=TE174800;Target=rnd-1_family-815 1 393;Class=ClassI/LINE;PercDiv=3.3;PercDel=0.0;PercIns=0.2;
LG01	RepeatMasker	disperseRepeat	307070	307175	775	-	ID=TE174802;Target=rnd-1_family-667 239 342;Class=ClassI/LTR/Unknown;PercDiv=13.3;PercDel=0.8;PercIns=2.5;
LG01	RepeatMasker	disperseRepeat	307464	307686	1722	+	ID=TE174804;Target=rnd-1_family-673 93 313;Class=ClassI/LTR/Unknown;PercDiv=7.4;PercDel=0.0;PercIns=0.9;
LG01	RepeatMasker	disperseRepeat	307715	308214	2407	+	ID=TE174805;Target=rnd-1_family-1858 73 595;Class=ClassI/LINE;PercDiv=7.7;PercDel=2.9;PercIns=1.4;
LG01	RepeatMasker	disperseRepeat	313266	313358	242	-	ID=TE174810;Target=DF0003266 3506 3602;Class=ClassI/LINE;PercDiv=23.9;PercDel=5.4;PercIns=1.0;
LG01	RepeatMasker	disperseRepeat	313589	313712	345	-	ID=TE174811;Target=DR0166169 1389 1508;Class=ClassI/LINE;PercDiv=24.9;PercDel=1.8;PercIns=0.0;
LG01	RepeatMasker	disperseRepeat	313762	313916	235	-	ID=TE174812;Target=DF0006586 1011 1161;Class=ClassI/LINE;PercDiv=30.2;PercDel=3.2;PercIns=6.0;
LG01	RepeatMasker	disperseRepeat	313992	314077	268	+	ID=TE174813;Target=DR0142355 1879 1960;Class=ClassI/LINE;PercDiv=16.5;PercDel=3.5;PercIns=8.5;
LG01	RepeatMasker	disperseRepeat	314980	315267	2566	+	ID=TE174814;Target=RM4_1:314980..320233 1 288;Class=ClassI/LTR/Gypsy;PercDiv=0.0;PercDel=0.0;PercIns=0.0;
LG01	RepeatMasker	disperseRepeat	315353	320233	44572	+	ID=TE174815;Target=RM4_1:314980..320233 286 5166;Class=ClassI/LTR/Gypsy;PercDiv=0.0;PercDel=0.0;PercIns=0.0;
LG01	RepeatMasker	disperseRepeat	326596	326675	240	+	ID=TE174821;Target=DR0256708 4107 4189;Class=ClassI/LINE;PercDiv=21.8;PercDel=6.2;PercIns=2.4;
LG01	RepeatMasker	disperseRepeat	333077	333601	2631	-	ID=TE174824;Target=rnd-1_family-39 332 876;Class=ClassI/LINE;PercDiv=10.3;PercDel=8.5;PercIns=2.0;
LG01	RepeatMasker	disperseRepeat	334767	334788	464	-	ID=TE174825;Target=rnd-1_family-1981 6763 6786;Class=ClassI/LINE;PercDiv=18.3;PercDel=1.9;PercIns=0.0;
LG01	RepeatMasker	disperseRepeat	334789	334936	1114	+	ID=TE174826;Target=rnd-1_family-69 1 148;Class=ClassI/LTR/Unknown;PercDiv=8.1;PercDel=0.0;PercIns=0.0;
LG01	RepeatMasker	disperseRepeat	334953	335074	863	-	ID=TE174827;Target=rnd-1_family-69 29 150;Class=ClassI/LTR/Unknown;PercDiv=11.5;PercDel=0.0;PercIns=0.0;
LG01	RepeatMasker	disperseRepeat	336555	338010	5299	-	ID=TE174829;Target=rnd-1_family-741 1 909;Class=ClassI/LINE;PercDiv=22.1;PercDel=2.7;PercIns=2.4;
LG01	RepeatMasker	disperseRepeat	338757	338816	290	-	ID=TE174830;Target=DR0010410 650 709;Class=ClassI/LINE;PercDiv=20.0;PercDel=0.0;PercIns=0.0;
LG01	RepeatMasker	disperseRepeat	338832	339441	357	-	ID=TE174831;Target=DR0043775 216 817;Class=ClassI/LINE;PercDiv=34.2;PercDel=4.8;PercIns=6.2;
LG01	RepeatMasker	disperseRepeat	342363	342542	276	+	ID=TE174836;Target=RM4_1:24645562..24649647 1221 1381;Class=ClassI/LTR/Unknown;PercDiv=26.0;PercDel=0.6;PercIns=12.4;
LG01	RepeatMasker	disperseRepeat	343485	343694	995	+	ID=TE174839;Target=rnd-1_family-2169 643 834;Class=ClassI/LTR/Unknown;PercDiv=16.7;PercDel=1.9;PercIns=11.5;
LG01	RepeatMasker	disperseRepeat	343729	343943	953	+	ID=TE174840;Target=rnd-1_family-2169 831 1032;Class=ClassI/LTR/Unknown;PercDiv=15.7;PercDel=1.4;PercIns=7.9;
LG01	RepeatMasker	disperseRepeat	344817	344987	544	-	ID=TE174842;Target=rnd-1_family-1588 77 232;Class=ClassI/LINE;PercDiv=12.4;PercDel=0.6;PercIns=10.3;
LG01	RepeatMasker	disperseRepeat	346097	346152	1590	+	ID=TE174847;Target=rnd-1_family-2186 594 686;Class=ClassI/LINE;PercDiv=16.2;PercDel=6.5;PercIns=9.8;
LG01	RepeatMasker	disperseRepeat	346188	347260	38331	+	ID=TE174848;Target=RM4_1:346188..352224 1 1947;Class=ClassI/LTR/Gypsy;PercDiv=0.6;PercDel=0.0;PercIns=0.3;
LG01	RepeatMasker	disperseRepeat	347261	349271	14772	+	ID=TE174849;Target=RM16_1:736917..741328 1038 3027;Class=ClassI/LTR/Unknown;PercDiv=5.7;PercDel=0.8;PercIns=1.9;
LG01	RepeatMasker	disperseRepeat	349272	352224	38331	+	ID=TE174850;Target=RM4_1:346188..352224 1948 7313;Class=ClassI/LTR/Gypsy;PercDiv=0.6;PercDel=0.0;PercIns=0.3;
LG01	RepeatMasker	disperseRepeat	352260	352573	1826	-	ID=TE174851;Target=rnd-1_family-1400 26 329;Class=ClassI/LINE;PercDiv=15.5;PercDel=0.0;PercIns=3.3;
LG01	RepeatMasker	disperseRepeat	356467	356992	4003	+	ID=TE174856;Target=rnd-1_family-844 1 552;Class=ClassI/LINE;PercDiv=2.9;PercDel=0.8;PercIns=0.0;
LG01	RepeatMasker	disperseRepeat	358785	358927	858	+	ID=TE174862;Target=rnd-1_family-1137 512 656;Class=ClassI/LTR/Unknown;PercDiv=15.2;PercDel=0.0;PercIns=0.0;
LG01	RepeatMasker	disperseRepeat	358928	359426	2656	+	ID=TE174863;Target=rnd-1_family-397 291 797;Class=ClassI/LTR/Unknown;PercDiv=14.2;PercDel=5.4;PercIns=3.8;
LG01	RepeatMasker	disperseRepeat	363969	365135	7914	+	ID=TE174867;Target=rnd-1_family-609 1 1163;Class=ClassI/LINE;PercDiv=12.9;PercDel=0.3;PercIns=0.7;
LG01	RepeatMasker	disperseRepeat	365146	365773	4707	-	ID=TE174868;Target=rnd-1_family-1492 329 944;Class=ClassI/LINE;PercDiv=4.4;PercDel=0.3;PercIns=2.3;
LG01	RepeatMasker	disperseRepeat	369639	370315	5750	+	ID=TE174873;Target=rnd-1_family-438 1 680;Class=ClassI/LTR/Unknown;PercDiv=3.5;PercDel=0.4;PercIns=0.0;
LG01	RepeatMasker	disperseRepeat	375079	375181	237	-	ID=TE174877;Target=DR0222883 437 554;Class=ClassI/LTR/ERV;PercDiv=15.5;PercDel=14.6;PercIns=0.0;
LG01	RepeatMasker	disperseRepeat	376229	376346	612	+	ID=TE174880;Target=rnd-1_family-1035 436 555;Class=ClassI/SINE;PercDiv=10.3;PercDel=3.4;PercIns=1.7;
LG01	RepeatMasker	disperseRepeat	379443	379577	376	-	ID=TE174884;Target=rnd-1_family-748 603 746;Class=ClassI/LTR/Unknown;PercDiv=24.0;PercDel=8.2;PercIns=1.4;
LG01	RepeatMasker	disperseRepeat	379580	379840	1163	-	ID=TE174885;Target=rnd-1_family-748 413 682;Class=ClassI/LTR/Unknown;PercDiv=25.3;PercDel=3.5;PercIns=0.0;
LG01	RepeatMasker	disperseRepeat	381443	381464	543	-	ID=TE174889;Target=rnd-1_family-2620 23 170;Class=ClassI/LINE;PercDiv=16.0;PercDel=2.7;PercIns=2.0;
LG01	RepeatMasker	disperseRepeat	382443	382505	276	-	ID=TE174892;Target=DR0221670 5363 5425;Class=ClassI/LTR/Gypsy;PercDiv=11.1;PercDel=0.0;PercIns=0.0;
LG01	RepeatMasker	disperseRepeat	382638	382737	411	+	ID=TE174893;Target=rnd-1_family-1035 148 240;Class=ClassI/SINE;PercDiv=17.5;PercDel=1.0;PercIns=8.6;
LG01	RepeatMasker	disperseRepeat	383873	384564	6063	+	ID=TE174897;Target=RM1_1:5286863..5293679 3 694;Class=ClassI/LTR/Gypsy;PercDiv=1.9;PercDel=0.0;PercIns=0.0;
LG01	RepeatMasker	disperseRepeat	384697	385341	4927	+	ID=TE174898;Target=rnd-1_family-1492 326 956;Class=ClassI/LINE;PercDiv=3.0;PercDel=0.3;PercIns=2.5;
LG01	RepeatMasker	disperseRepeat	385876	387040	7833	-	ID=TE174899;Target=rnd-1_family-609 1 1163;Class=ClassI/LINE;PercDiv=13.1;PercDel=0.5;PercIns=0.7;
LG01	RepeatMasker	disperseRepeat	392148	392265	411	+	ID=TE174905;Target=rnd-1_family-412 115 230;Class=ClassI/LINE;PercDiv=16.4;PercDel=0.0;PercIns=1.7;
LG01	RepeatMasker	disperseRepeat	392410	392892	1148	+	ID=TE174907;Target=RM1_1:3389265..3402871 6518 6987;Class=ClassI/LTR/Gypsy;PercDiv=22.4;PercDel=4.8;PercIns=7.7;
LG01	RepeatMasker	disperseRepeat	392893	393099	413	-	ID=TE174908;Target=rnd-1_family-2233 3891 4085;Class=ClassI/LTR/Unknown;PercDiv=16.4;PercDel=1.4;PercIns=13.3;
LG01	RepeatMasker	disperseRepeat	394813	394980	1339	-	ID=TE174909;Target=RM1_1:3389265..3402871 7763 7929;Class=ClassI/LTR/Gypsy;PercDiv=4.2;PercDel=0.0;PercIns=0.6;
LG01	RepeatMasker	disperseRepeat	395205	396016	6169	-	ID=TE174910;Target=RM1_1:3389265..3402871 6652 7468;Class=ClassI/LTR/Gypsy;PercDiv=3.2;PercDel=0.6;PercIns=0.0;
LG01	RepeatMasker	disperseRepeat	401813	401850	244	-	ID=TE174914;Target=Gypsy-24_ST-I 6009 6046;Class=ClassI/LTR/Gypsy;PercDiv=13.2;PercDel=0.0;PercIns=0.0;
LG01	RepeatMasker	disperseRepeat	402209	408575	56568	+	ID=TE174916;Target=RM34_1:2598758..2605106 1 6349;Class=ClassI/LTR/Gypsy;PercDiv=0.6;PercDel=0.1;PercIns=0.4;
LG01	RepeatMasker	disperseRepeat	408576	409039	290	-	ID=TE174917;Target=rnd-1_family-369 463 923;Class=ClassI/LINE;PercDiv=37.7;PercDel=3.0;PercIns=3.7;
LG01	RepeatMasker	disperseRepeat	411093	412050	4985	-	ID=TE174919;Target=rnd-1_family-1110 1 950;Class=ClassI/LINE;PercDiv=16.8;PercDel=2.9;PercIns=3.8;
LG01	RepeatMasker	disperseRepeat	413443	413564	372	-	ID=TE174921;Target=rnd-1_family-814 133 254;Class=ClassI/LINE;PercDiv=30.8;PercDel=1.6;PercIns=1.6;
LG01	RepeatMasker	disperseRepeat	413720	413874	241	-	ID=TE174922;Target=R1-4_DF 1661 1812;Class=ClassI/LINE;PercDiv=30.9;PercDel=1.9;PercIns=4.0;
LG01	RepeatMasker	disperseRepeat	414317	414828	3132	+	ID=TE174923;Target=rnd-1_family-237 178 688;Class=ClassI/LTR/Unknown;PercDiv=12.9;PercDel=2.9;PercIns=3.1;
LG01	RepeatMasker	disperseRepeat	414935	417848	24312	-	ID=TE174924;Target=RM4_1:21274569..21282133 1534 4446;Class=ClassI/LTR/Unknown;PercDiv=3.1;PercDel=0.0;PercIns=0.0;
LG01	RepeatMasker	disperseRepeat	417875	419062	8951	-	ID=TE174925;Target=RM4_1:21274569..21282133 363 1531;Class=ClassI/LTR/Unknown;PercDiv=4.0;PercDel=0.0;PercIns=1.6;
LG01	RepeatMasker	disperseRepeat	419244	419303	312	+	ID=TE174927;Target=rnd-1_family-1687 64 134;Class=ClassI/LTR/Unknown;PercDiv=8.3;PercDel=18.3;PercIns=0.0;
LG01	RepeatMasker	disperseRepeat	419472	419543	232	-	ID=TE174929;Target=RM4_1:54506805..54515272 7838 7913;Class=ClassI/LTR/Gypsy;PercDiv=19.7;PercDel=6.9;PercIns=1.3;
LG01	RepeatMasker	disperseRepeat	433300	433668	3050	-	ID=TE174936;Target=RM4_1:21274569..21282133 1 369;Class=ClassI/LTR/Unknown;PercDiv=4.6;PercDel=0.0;PercIns=0.0;
LG01	RepeatMasker	disperseRepeat	434667	435320	5758	-	ID=TE174939;Target=RM4_1:43893385..43899725 5645 6298;Class=ClassI/LTR/Gypsy;PercDiv=0.6;PercDel=0.0;PercIns=0.0;
LG01	RepeatMasker	disperseRepeat	435340	441020	50320	-	ID=TE174940;Target=RM4_1:43893385..43899725 1 5652;Class=ClassI/LTR/Gypsy;PercDiv=1.1;PercDel=0.1;PercIns=0.6;
LG01	RepeatMasker	disperseRepeat	441666	442203	3943	-	ID=TE174944;Target=RM4_1:49602149..49608995 6278 6799;Class=ClassI/LTR/Gypsy;PercDiv=4.7;PercDel=1.1;PercIns=4.2;
LG01	RepeatMasker	disperseRepeat	442851	443113	2299	+	ID=TE174948;Target=rnd-1_family-1124 1 263;Class=ClassI/LTR/Unknown;PercDiv=2.6;PercDel=0.0;PercIns=0.0;
LG01	RepeatMasker	disperseRepeat	443114	443629	3619	-	ID=TE174949;Target=RM4_1:51955020..51960317 4739 5240;Class=ClassI/LTR/Gypsy;PercDiv=6.2;PercDel=0.8;PercIns=3.6;
LG01	RepeatMasker	disperseRepeat	443918	444074	512	+	ID=TE174951;Target=rnd-1_family-1943 17622 17779;Class=ClassI/LINE;PercDiv=22.5;PercDel=4.5;PercIns=3.8;
LG01	RepeatMasker	disperseRepeat	444212	444392	1192	+	ID=TE174952;Target=rnd-1_family-1943 17976 18156;Class=ClassI/LINE;PercDiv=11.6;PercDel=0.0;PercIns=0.0;
LG01	RepeatMasker	disperseRepeat	447320	447762	2774	-	ID=TE174957;Target=rnd-1_family-39 446 878;Class=ClassI/LINE;PercDiv=11.3;PercDel=0.0;PercIns=2.3;
LG01	RepeatMasker	disperseRepeat	448177	448270	432	-	ID=TE174960;Target=rnd-1_family-1987 389 543;Class=ClassI/LINE;PercDiv=12.0;PercDel=1.7;PercIns=1.0;
LG01	RepeatMasker	disperseRepeat	448749	448824	234	-	ID=TE174961;Target=rnd-1_family-1768 1788 1862;Class=ClassI/LINE;PercDiv=23.0;PercDel=1.3;PercIns=2.7;
LG01	RepeatMasker	disperseRepeat	451707	452223	3732	-	ID=TE174962;Target=rnd-1_family-105 1 544;Class=ClassI/LTR/Pao;PercDiv=5.2;PercDel=5.4;PercIns=0.2;
LG01	RepeatMasker	disperseRepeat	461503	461722	1772	+	ID=TE174969;Target=rnd-1_family-105 1 228;Class=ClassI/LTR/Pao;PercDiv=2.3;PercDel=3.6;PercIns=0.0;
LG01	RepeatMasker	disperseRepeat	461723	462306	4738	+	ID=TE174970;Target=rnd-1_family-105 502 1093;Class=ClassI/LTR/Pao;PercDiv=3.4;PercDel=1.4;PercIns=0.0;
LG01	RepeatMasker	disperseRepeat	464613	465217	4012	-	ID=TE174972;Target=rnd-1_family-1858 6 604;Class=ClassI/LINE;PercDiv=6.9;PercDel=0.8;PercIns=1.8;
LG01	RepeatMasker	disperseRepeat	466040	466209	256	-	ID=TE174977;Target=DF0002249 215 395;Class=ClassI/LTR/Gypsy;PercDiv=21.5;PercDel=11.2;PercIns=4.4;
LG01	RepeatMasker	disperseRepeat	466405	466910	4329	-	ID=TE174978;Target=RM4_1:100871610..100886154 1 506;Class=ClassI/LTR/Gypsy;PercDiv=1.4;PercDel=0.2;PercIns=0.2;
LG01	RepeatMasker	disperseRepeat	466911	466970	395	-	ID=TE174979;Target=rnd-1_family-1858 1 60;Class=ClassI/LINE;PercDiv=1.6;PercDel=0.0;PercIns=0.0;
LG01	RepeatMasker	disperseRepeat	467246	469363	1177	-	ID=TE174980;Target=DR0231515 67 3034;Class=ClassI/LINE;PercDiv=36.0;PercDel=3.7;PercIns=3.6;
LG01	RepeatMasker	disperseRepeat	469626	469711	231	-	ID=TE174981;Target=Loner_Ele3 2221 2306;Class=ClassI/LINE;PercDiv=33.7;PercDel=0.0;PercIns=0.0;
LG01	RepeatMasker	disperseRepeat	472179	472463	3783	-	ID=TE174985;Target=RM4_1:24645562..24649647 1135 1418;Class=ClassI/LTR/Unknown;PercDiv=26.2;PercDel=2.3;PercIns=2.4;
LG01	RepeatMasker	disperseRepeat	473866	474071	3901	-	ID=TE174986;Target=rnd-1_family-1110 279 949;Class=ClassI/LINE;PercDiv=13.0;PercDel=0.5;PercIns=3.9;
LG01	RepeatMasker	disperseRepeat	474072	474761	2974	+	ID=TE174987;Target=rnd-1_family-1049 190 859;Class=ClassI/LTR/Unknown;PercDiv=19.7;PercDel=0.7;PercIns=3.7;
LG01	RepeatMasker	disperseRepeat	474762	474844	3901	-	ID=TE174988;Target=rnd-1_family-1110 1 278;Class=ClassI/LINE;PercDiv=13.0;PercDel=0.5;PercIns=3.9;
LG01	RepeatMasker	disperseRepeat	477007	477409	2275	-	ID=TE174996;Target=rnd-1_family-213 1 395;Class=ClassI/LINE;PercDiv=10.4;PercDel=2.2;PercIns=4.3;
LG01	RepeatMasker	disperseRepeat	478277	478382	645	+	ID=TE174997;Target=RM4_1:99163574..99178495 12963 13066;Class=ClassI/LTR/Gypsy;PercDiv=13.5;PercDel=0.0;PercIns=1.9;
LG01	RepeatMasker	disperseRepeat	478426	478697	1240	-	ID=TE174998;Target=rnd-1_family-286 172 446;Class=ClassI/LTR/Unknown;PercDiv=20.9;PercDel=2.6;PercIns=1.4;
LG01	RepeatMasker	disperseRepeat	478757	478914	497	-	ID=TE174999;Target=rnd-1_family-286 18 144;Class=ClassI/LTR/Unknown;PercDiv=11.8;PercDel=0.6;PercIns=25.2;
LG01	RepeatMasker	disperseRepeat	478936	479462	1409	+	ID=TE175000;Target=RM4_1:99163574..99178495 13425 13935;Class=ClassI/LTR/Gypsy;PercDiv=22.2;PercDel=6.3;PercIns=9.6;
LG01	RepeatMasker	disperseRepeat	479625	479943	518	+	ID=TE175001;Target=RM4_1:99163574..99178495 200 522;Class=ClassI/LTR/Gypsy;PercDiv=26.7;PercDel=9.7;PercIns=8.4;
LG01	RepeatMasker	disperseRepeat	480659	480698	930	-	ID=TE175002;Target=RM1_1:4019898..4026718 447 637;Class=ClassI/LTR/Gypsy;PercDiv=19.7;PercDel=3.8;PercIns=6.7;
LG01	RepeatMasker	disperseRepeat	480909	480919	930	-	ID=TE175004;Target=RM1_1:4019898..4026718 384 446;Class=ClassI/LTR/Gypsy;PercDiv=19.7;PercDel=3.8;PercIns=6.7;
LG01	RepeatMasker	disperseRepeat	481234	481797	710	+	ID=TE175005;Target=rnd-1_family-1285 559 1136;Class=ClassI/LINE;PercDiv=36.9;PercDel=3.9;PercIns=1.4;
LG01	RepeatMasker	disperseRepeat	481820	481931	363	+	ID=TE175006;Target=rnd-1_family-1285 4164 4285;Class=ClassI/LINE;PercDiv=22.5;PercDel=9.8;PercIns=0.8;
LG01	RepeatMasker	disperseRepeat	482189	482283	413	+	ID=TE175007;Target=rnd-1_family-1285 4599 4697;Class=ClassI/LINE;PercDiv=17.7;PercDel=9.5;PercIns=5.0;
LG01	RepeatMasker	disperseRepeat	482555	482602	288	-	ID=TE175008;Target=RM10_1:10008075..10023124 2107 2154;Class=ClassI/LTR/Gypsy;PercDiv=16.7;PercDel=0.0;PercIns=0.0;
LG01	RepeatMasker	disperseRepeat	483261	483326	249	+	ID=TE175010;Target=RM4_1:24645562..24649647 217 282;Class=ClassI/LTR/Unknown;PercDiv=24.2;PercDel=0.0;PercIns=0.0;
LG01	RepeatMasker	disperseRepeat	484154	484695	4185	-	ID=TE175012;Target=RM4_1:35207075..35214764 472 1007;Class=ClassI/LTR/Gypsy;PercDiv=4.8;PercDel=0.0;PercIns=1.1;
LG01	RepeatMasker	disperseRepeat	484696	484906	3092	+	ID=TE175013;Target=RM1_1:6082989..6090102 418 831;Class=ClassI/LTR/Gypsy;PercDiv=7.0;PercDel=0.5;PercIns=0.7;
LG01	RepeatMasker	disperseRepeat	485738	485884	360	-	ID=TE175016;Target=rnd-1_family-33 1216 1367;Class=ClassI/LTR/Pao;PercDiv=25.5;PercDel=7.5;PercIns=4.0;
LG01	RepeatMasker	disperseRepeat	485885	485919	264	-	ID=TE175017;Target=rnd-1_family-2171 1 40;Class=ClassI/LINE;PercDiv=10.0;PercDel=0.0;PercIns=0.0;
LG01	RepeatMasker	disperseRepeat	486018	486934	7687	+	ID=TE175018;Target=RM4_1:51968264..51974599 1 917;Class=ClassI/LTR/Gypsy;PercDiv=3.2;PercDel=0.1;PercIns=0.1;
LG01	RepeatMasker	disperseRepeat	487839	487939	777	-	ID=TE175020;Target=RM4_1:41173923..41178181 25 125;Class=ClassI/LTR/Unknown;PercDiv=10.2;PercDel=0.0;PercIns=0.0;
LG01	RepeatMasker	disperseRepeat	489473	493884	38674	-	ID=TE175023;Target=RM19_1:2858798..2865582 2372 6785;Class=ClassI/LTR/Gypsy;PercDiv=1.9;PercDel=0.1;PercIns=0.0;
LG01	RepeatMasker	disperseRepeat	496319	496637	2479	-	ID=TE175026;Target=RM4_1:54149626..54156276 1137 2249;Class=ClassI/LTR/Gypsy;PercDiv=23.7;PercDel=1.9;PercIns=3.2;
LG01	RepeatMasker	disperseRepeat	496638	497863	10347	+	ID=TE175027;Target=RM82_1:678611..685276 4512 5738;Class=ClassI/LTR/Gypsy;PercDiv=2.9;PercDel=0.1;PercIns=0.0;
LG01	RepeatMasker	disperseRepeat	497878	498641	6352	-	ID=TE175028;Target=RM4_1:54149626..54156276 1 760;Class=ClassI/LTR/Gypsy;PercDiv=3.2;PercDel=0.0;PercIns=0.5;
LG01	RepeatMasker	disperseRepeat	500758	502738	16020	-	ID=TE175032;Target=RM4_1:48322227..48329205 5018 6979;Class=ClassI/LTR/Gypsy;PercDiv=3.9;PercDel=0.3;PercIns=1.3;
LG01	RepeatMasker	disperseRepeat	504273	504658	915	+	ID=TE175035;Target=rnd-1_family-1527 1012 1399;Class=ClassI/LINE;PercDiv=30.2;PercDel=2.9;PercIns=2.3;
LG01	RepeatMasker	disperseRepeat	505609	505752	262	-	ID=TE175037;Target=rnd-1_family-33 1216 1367;Class=ClassI/LTR/Pao;PercDiv=27.5;PercDel=9.7;PercIns=4.0;
LG01	RepeatMasker	disperseRepeat	506498	507117	2153	-	ID=TE175038;Target=rnd-1_family-2096 297 911;Class=ClassI/LINE;PercDiv=26.8;PercDel=0.7;PercIns=1.5;
LG01	RepeatMasker	disperseRepeat	507139	507414	1873	+	ID=TE175039;Target=rnd-1_family-2266 8447 8726;Class=ClassI/LINE;PercDiv=11.3;PercDel=1.8;PercIns=0.4;
LG01	RepeatMasker	disperseRepeat	507661	507824	1080	+	ID=TE175040;Target=rnd-1_family-2534 3 167;Class=ClassI/LTR/Unknown;PercDiv=11.0;PercDel=0.6;PercIns=0.0;
LG01	RepeatMasker	disperseRepeat	507830	508303	2315	-	ID=TE175041;Target=rnd-1_family-1563 1 431;Class=ClassI/LTR/Unknown;PercDiv=18.1;PercDel=0.5;PercIns=5.3;
LG01	RepeatMasker	disperseRepeat	508324	508408	315	+	ID=TE175042;Target=rnd-1_family-1880 606 683;Class=ClassI/LTR/Gypsy;PercDiv=15.7;PercDel=1.2;PercIns=10.3;
LG01	RepeatMasker	disperseRepeat	508757	508822	334	-	ID=TE175044;Target=rnd-1_family-1880 606 676;Class=ClassI/LTR/Gypsy;PercDiv=15.2;PercDel=7.6;PercIns=0.0;
LG01	RepeatMasker	disperseRepeat	509936	510288	1716	-	ID=TE175048;Target=rnd-1_family-1086 396 735;Class=ClassI/LINE;PercDiv=16.7;PercDel=1.1;PercIns=5.0;
LG01	RepeatMasker	disperseRepeat	510315	510358	285	-	ID=TE175049;Target=rnd-1_family-1599 424 468;Class=ClassI/LINE;PercDiv=13.3;PercDel=0.0;PercIns=0.0;
LG01	RepeatMasker	disperseRepeat	510359	511304	8165	-	ID=TE175050;Target=RM4_1:43893385..43899725 1 945;Class=ClassI/LTR/Gypsy;PercDiv=1.3;PercDel=0.3;PercIns=0.4;
LG01	RepeatMasker	disperseRepeat	511305	511398	700	-	ID=TE175051;Target=rnd-1_family-39 422 515;Class=ClassI/LINE;PercDiv=10.3;PercDel=0.0;PercIns=0.0;
LG01	RepeatMasker	disperseRepeat	511451	512252	4093	-	ID=TE175052;Target=rnd-1_family-338 1 1034;Class=ClassI/LINE;PercDiv=13.1;PercDel=0.5;PercIns=0.5;
LG01	RepeatMasker	disperseRepeat	512271	512661	1943	-	ID=TE175053;Target=rnd-1_family-826 34 401;Class=ClassI/LINE;PercDiv=14.9;PercDel=3.2;PercIns=0.1;
LG01	RepeatMasker	disperseRepeat	516445	516527	227	+	ID=TE175057;Target=DR0055777 883 965;Class=ClassI/DIRS;PercDiv=17.1;PercDel=1.2;PercIns=1.2;
LG01	RepeatMasker	disperseRepeat	516538	516926	2059	-	ID=TE175058;Target=rnd-1_family-213 7 395;Class=ClassI/LINE;PercDiv=16.6;PercDel=0.8;PercIns=0.8;
LG01	RepeatMasker	disperseRepeat	517212	517430	3985	-	ID=TE175059;Target=rnd-1_family-1110 340 962;Class=ClassI/LINE;PercDiv=11.6;PercDel=0.5;PercIns=2.7;
LG01	RepeatMasker	disperseRepeat	517431	517811	2259	+	ID=TE175060;Target=rnd-1_family-1049 190 549;Class=ClassI/LTR/Unknown;PercDiv=20.8;PercDel=1.2;PercIns=5.2;
LG01	RepeatMasker	disperseRepeat	518231	518603	2030	-	ID=TE175062;Target=rnd-1_family-940 449 979;Class=ClassI/LINE;PercDiv=21.8;PercDel=1.8;PercIns=1.1;
LG01	RepeatMasker	disperseRepeat	518604	518932	1786	-	ID=TE175063;Target=rnd-1_family-1191 1 325;Class=ClassI/LINE;PercDiv=11.5;PercDel=0.6;PercIns=1.9;
LG01	RepeatMasker	disperseRepeat	518933	519245	2030	-	ID=TE175064;Target=rnd-1_family-940 1 448;Class=ClassI/LINE;PercDiv=21.8;PercDel=1.8;PercIns=1.1;
LG01	RepeatMasker	disperseRepeat	519272	519424	1075	-	ID=TE175065;Target=rnd-1_family-842 3 156;Class=ClassI/LINE;PercDiv=13.1;PercDel=0.7;PercIns=0.0;
LG01	RepeatMasker	disperseRepeat	521197	521597	3455	-	ID=TE175068;Target=RM4_1:51955020..51960317 4734 5133;Class=ClassI/LTR/Gypsy;PercDiv=2.0;PercDel=0.0;PercIns=0.2;
LG01	RepeatMasker	disperseRepeat	526826	526845	321	-	ID=TE175073;Target=DR0262229 13304 13415;Class=ClassI/LTR/Copia;PercDiv=11.6;PercDel=0.0;PercIns=8.0;
LG01	RepeatMasker	disperseRepeat	531383	531765	1477	-	ID=TE175082;Target=RM1_1:3389265..3402871 6527 7129;Class=ClassI/LTR/Gypsy;PercDiv=20.4;PercDel=7.3;PercIns=7.6;
LG01	RepeatMasker	disperseRepeat	531766	532107	1921	+	ID=TE175083;Target=RM1_1:3389265..3402871 8772 9064;Class=ClassI/LTR/Gypsy;PercDiv=9.4;PercDel=0.7;PercIns=1.5;
LG01	RepeatMasker	disperseRepeat	532108	532154	489	+	ID=TE175084;Target=RM4_1:65028455..65035254 260 326;Class=ClassI/LTR/Gypsy;PercDiv=10.4;PercDel=0.0;PercIns=0.0;
LG01	RepeatMasker	disperseRepeat	532159	532169	252	-	ID=TE175085;Target=DR0012942 343 412;Class=ClassI/LTR/ERV;PercDiv=13.0;PercDel=4.2;PercIns=2.8;
LG01	RepeatMasker	disperseRepeat	532196	532520	2628	+	ID=TE175086;Target=RM4_1:870018..876818 320 645;Class=ClassI/LTR/Gypsy;PercDiv=3.0;PercDel=0.3;PercIns=0.0;
LG01	RepeatMasker	disperseRepeat	533834	536374	20246	+	ID=TE175090;Target=RM4_1:65028455..65035254 651 3170;Class=ClassI/LTR/Gypsy;PercDiv=5.3;PercDel=0.1;PercIns=0.9;
LG01	RepeatMasker	disperseRepeat	536395	536466	4324	+	ID=TE175091;Target=RM4_1:79108849..79115637 6103 6690;Class=ClassI/LTR/Gypsy;PercDiv=6.3;PercDel=0.5;PercIns=4.1;
LG01	RepeatMasker	disperseRepeat	536467	537003	4332	+	ID=TE175092;Target=rnd-1_family-597 1 532;Class=ClassI/LTR/Unknown;PercDiv=3.8;PercDel=0.0;PercIns=0.9;
LG01	RepeatMasker	disperseRepeat	537395	543286	35329	+	ID=TE175093;Target=RM4_1:57439606..57445631 155 6026;Class=ClassI/LTR/Gypsy;PercDiv=2.2;PercDel=0.0;PercIns=0.2;
LG01	RepeatMasker	disperseRepeat	575767	575949	818	+	ID=TE175094;Target=rnd-1_family-336 735 914;Class=ClassI/LINE;PercDiv=16.1;PercDel=0.0;PercIns=1.7;
LG01	RepeatMasker	disperseRepeat	576267	576583	1247	-	ID=TE175095;Target=RM44_1:1558523..1564817 5998 6294;Class=ClassI/LTR/Gypsy;PercDiv=21.0;PercDel=0.0;PercIns=6.7;
LG01	RepeatMasker	disperseRepeat	576591	577000	1210	-	ID=TE175096;Target=RM44_1:1558523..1564817 5463 5849;Class=ClassI/LTR/Gypsy;PercDiv=17.4;PercDel=3.9;PercIns=10.1;
LG01	RepeatMasker	disperseRepeat	577244	577410	388	+	ID=TE175098;Target=rnd-1_family-768 557 726;Class=ClassI/LINE;PercDiv=20.6;PercDel=3.0;PercIns=1.2;
LG01	RepeatMasker	disperseRepeat	577960	578067	368	+	ID=TE175100;Target=rnd-1_family-1506 2620 2731;Class=ClassI/LTR/Gypsy;PercDiv=16.7;PercDel=3.7;PercIns=0.0;
LG01	RepeatMasker	disperseRepeat	578068	580243	13654	-	ID=TE175101;Target=rnd-1_family-947 1 3667;Class=ClassI/LINE;PercDiv=11.3;PercDel=1.9;PercIns=0.8;
LG01	RepeatMasker	disperseRepeat	581981	582143	708	+	ID=TE175103;Target=rnd-1_family-1506 2700 2865;Class=ClassI/LTR/Gypsy;PercDiv=13.6;PercDel=2.5;PercIns=0.6;
LG01	RepeatMasker	disperseRepeat	582311	582353	251	+	ID=TE175104;Target=RTE-1_HMe 566 608;Class=ClassI/LINE;PercDiv=18.6;PercDel=0.0;PercIns=0.0;
LG01	RepeatMasker	disperseRepeat	582811	582970	10821	-	ID=TE175105;Target=RM4_1:41173923..41178181 2722 4221;Class=ClassI/LTR/Unknown;PercDiv=9.2;PercDel=1.0;PercIns=1.2;
LG01	RepeatMasker	disperseRepeat	582971	588758	45356	-	ID=TE175106;Target=RM4_1:29417398..29425335 1992 7759;Class=ClassI/LTR/Gypsy;PercDiv=7.0;PercDel=0.1;PercIns=0.4;
LG01	RepeatMasker	disperseRepeat	589382	589676	2226	-	ID=TE175107;Target=RM4_1:41173923..41178181 1684 1988;Class=ClassI/LTR/Unknown;PercDiv=5.8;PercDel=3.7;PercIns=0.3;
LG01	RepeatMasker	disperseRepeat	589677	590820	8360	-	ID=TE175108;Target=RM4_1:41173923..41178181 1 1127;Class=ClassI/LTR/Unknown;PercDiv=6.3;PercDel=1.4;PercIns=2.9;
LG01	RepeatMasker	disperseRepeat	590983	591562	870	-	ID=TE175109;Target=RM12_1:8593573..8598317 3843 4522;Class=ClassI/LTR/Unknown;PercDiv=24.5;PercDel=19.3;PercIns=2.0;
LG01	RepeatMasker	disperseRepeat	594727	597890	5792	+	ID=TE175113;Target=rnd-1_family-1967 70 3228;Class=ClassI/LINE;PercDiv=31.8;PercDel=4.0;PercIns=4.2;
LG01	RepeatMasker	disperseRepeat	598668	598973	2556	+	ID=TE175114;Target=RM4_1:57098431..57105036 6218 6526;Class=ClassI/LTR/Gypsy;PercDiv=2.0;PercDel=1.0;PercIns=0.0;
LG01	RepeatMasker	disperseRepeat	603710	605108	4638	-	ID=TE175119;Target=rnd-1_family-1932 1749 3148;Class=ClassI/LINE;PercDiv=28.0;PercDel=1.0;PercIns=0.9;
LG01	RepeatMasker	disperseRepeat	608558	609162	2341	-	ID=TE175123;Target=rnd-1_family-1932 75 681;Class=ClassI/LINE;PercDiv=28.9;PercDel=0.7;PercIns=0.3;
LG01	RepeatMasker	disperseRepeat	609670	610464	7120	-	ID=TE175125;Target=RM1_1:4108060..4122504 11230 12024;Class=ClassI/LTR/Gypsy;PercDiv=0.8;PercDel=0.0;PercIns=0.0;
LG01	RepeatMasker	disperseRepeat	610692	610982	2166	+	ID=TE175126;Target=RM5_1:5333188..5341080 1131 3827;Class=ClassI/LTR/Gypsy;PercDiv=35.8;PercDel=3.9;PercIns=3.9;
LG01	RepeatMasker	disperseRepeat	610983	614839	31313	-	ID=TE175127;Target=RM1_1:4108060..4122504 7155 11011;Class=ClassI/LTR/Gypsy;PercDiv=0.5;PercDel=0.0;PercIns=0.0;
LG01	RepeatMasker	disperseRepeat	614852	615461	5401	-	ID=TE175128;Target=RM4_1:66603598..66610239 1 611;Class=ClassI/LTR/Gypsy;PercDiv=1.1;PercDel=0.2;PercIns=0.0;
LG01	RepeatMasker	disperseRepeat	617368	617448	238	+	ID=TE175130;Target=DR0016323 3676 3750;Class=ClassI/LINE;PercDiv=16.6;PercDel=2.5;PercIns=10.7;
LG01	RepeatMasker	disperseRepeat	620155	626825	54157	+	ID=TE175133;Target=RM4_1:66603598..66610239 1 6642;Class=ClassI/LTR/Gypsy;PercDiv=1.9;PercDel=0.3;PercIns=0.2;
LG01	RepeatMasker	disperseRepeat	626991	627264	2105	-	ID=TE175135;Target=rnd-1_family-2212 5528 5871;Class=ClassI/LTR/Pao;PercDiv=17.4;PercDel=3.1;PercIns=1.8;
LG01	RepeatMasker	disperseRepeat	627708	627946	691	-	ID=TE175137;Target=rnd-1_family-1111 535 755;Class=ClassI/LINE;PercDiv=23.4;PercDel=2.0;PercIns=1.8;
LG01	RepeatMasker	disperseRepeat	628393	628600	1084	-	ID=TE175141;Target=rnd-1_family-1111 552 756;Class=ClassI/LINE;PercDiv=15.6;PercDel=0.0;PercIns=1.5;
LG01	RepeatMasker	disperseRepeat	629266	629645	1170	-	ID=TE175142;Target=rnd-1_family-1111 163 537;Class=ClassI/LINE;PercDiv=19.9;PercDel=1.1;PercIns=2.4;
LG01	RepeatMasker	disperseRepeat	629810	630269	1189	-	ID=TE175143;Target=rnd-1_family-264 227 706;Class=ClassI/LINE;PercDiv=22.3;PercDel=6.5;PercIns=2.6;
LG01	RepeatMasker	disperseRepeat	630566	631964	4770	-	ID=TE175145;Target=rnd-1_family-1932 1749 3148;Class=ClassI/LINE;PercDiv=27.3;PercDel=1.1;PercIns=1.0;
LG01	RepeatMasker	disperseRepeat	635288	635742	1357	-	ID=TE175150;Target=rnd-1_family-1932 719 1172;Class=ClassI/LINE;PercDiv=29.2;PercDel=1.3;PercIns=1.5;
LG01	RepeatMasker	disperseRepeat	639286	639902	2350	-	ID=TE175155;Target=rnd-1_family-1932 63 681;Class=ClassI/LINE;PercDiv=29.1;PercDel=0.7;PercIns=0.3;
LG01	RepeatMasker	disperseRepeat	640186	640630	1256	-	ID=TE175156;Target=rnd-1_family-1111 331 755;Class=ClassI/LINE;PercDiv=18.8;PercDel=2.9;PercIns=7.8;
LG01	RepeatMasker	disperseRepeat	641838	642535	5523	-	ID=TE175159;Target=RM10_1:3233037..3238214 4377 5091;Class=ClassI/LTR/Gypsy;PercDiv=3.5;PercDel=3.4;PercIns=1.0;
LG01	RepeatMasker	disperseRepeat	643126	644808	13986	-	ID=TE175160;Target=RM4_1:49602149..49608995 805 2467;Class=ClassI/LTR/Gypsy;PercDiv=2.2;PercDel=0.3;PercIns=1.5;
LG01	RepeatMasker	disperseRepeat	646152	646282	880	-	ID=TE175162;Target=rnd-1_family-1614 5 135;Class=ClassI/LTR/Unknown;PercDiv=12.2;PercDel=0.0;PercIns=0.0;
LG01	RepeatMasker	disperseRepeat	648029	648846	6894	-	ID=TE175164;Target=RM4_1:29782823..29789640 1 819;Class=ClassI/LTR/Gypsy;PercDiv=2.6;PercDel=0.2;PercIns=0.1;
LG01	RepeatMasker	disperseRepeat	649103	649476	1362	-	ID=TE175165;Target=rnd-1_family-1111 162 537;Class=ClassI/LINE;PercDiv=17.8;PercDel=1.6;PercIns=1.1;
LG01	RepeatMasker	disperseRepeat	655474	656605	4141	-	ID=TE175173;Target=rnd-1_family-264 485 2062;Class=ClassI/LINE;PercDiv=22.1;PercDel=4.7;PercIns=4.4;
LG01	RepeatMasker	disperseRepeat	656606	656690	1573	+	ID=TE175174;Target=rnd-1_family-207 1 64;Class=ClassI/LINE;PercDiv=22.2;PercDel=1.1;PercIns=5.2;
LG01	RepeatMasker	disperseRepeat	657534	660723	5095	-	ID=TE175176;Target=rnd-1_family-1967 67 3231;Class=ClassI/LINE;PercDiv=32.5;PercDel=4.2;PercIns=3.8;
LG01	RepeatMasker	disperseRepeat	662428	662748	1229	+	ID=TE175179;Target=rnd-1_family-64 14 323;Class=ClassI/LTR/Unknown;PercDiv=14.1;PercDel=1.2;PercIns=4.8;
LG01	RepeatMasker	disperseRepeat	663672	664555	4212	-	ID=TE175184;Target=rnd-1_family-264 295 1621;Class=ClassI/LINE;PercDiv=20.2;PercDel=2.0;PercIns=3.9;
LG01	RepeatMasker	disperseRepeat	665367	665468	436	-	ID=TE175187;Target=rnd-1_family-1863 46 147;Class=ClassI/LINE;PercDiv=30.4;PercDel=0.0;PercIns=0.0;
LG01	RepeatMasker	disperseRepeat	665553	666323	4188	+	ID=TE175188;Target=rnd-1_family-1272 1335 2100;Class=ClassI/LINE;PercDiv=20.4;PercDel=0.4;PercIns=1.0;
LG01	RepeatMasker	disperseRepeat	666336	666484	743	+	ID=TE175189;Target=rnd-1_family-1272 2151 2302;Class=ClassI/LINE;PercDiv=17.8;PercDel=4.0;PercIns=2.0;
LG01	RepeatMasker	disperseRepeat	666488	666534	226	-	ID=TE175190;Target=DR0222909 450 496;Class=ClassI/LTR/ERV;PercDiv=14.9;PercDel=0.0;PercIns=0.0;
LG01	RepeatMasker	disperseRepeat	667393	667657	1100	+	ID=TE175191;Target=rnd-1_family-1459 1 281;Class=ClassI/LTR/Unknown;PercDiv=19.5;PercDel=7.2;PercIns=1.1;
LG01	RepeatMasker	disperseRepeat	680607	681782	1183	+	ID=TE175206;Target=RM13_1:326273..333668 852 2089;Class=ClassI/LTR/Gypsy;PercDiv=36.6;PercDel=2.9;PercIns=2.7;
LG01	RepeatMasker	disperseRepeat	682172	683262	1135	-	ID=TE175207;Target=rnd-1_family-105 3472 4584;Class=ClassI/LTR/Pao;PercDiv=38.6;PercDel=4.4;PercIns=2.3;
LG01	RepeatMasker	disperseRepeat	683733	683837	727	+	ID=TE175209;Target=rnd-1_family-122 348 452;Class=ClassI/LINE;PercDiv=7.6;PercDel=0.0;PercIns=0.0;
LG01	RepeatMasker	disperseRepeat	683843	684146	616	+	ID=TE175210;Target=RM16_1:841333..848306 3665 4047;Class=ClassI/LTR/Gypsy;PercDiv=29.5;PercDel=2.0;PercIns=4.0;
LG01	RepeatMasker	disperseRepeat	686545	686580	239	-	ID=TE175211;Target=RM23_1:415447..420623 696 730;Class=ClassI/LTR/Gypsy;PercDiv=5.7;PercDel=0.0;PercIns=2.9;
LG01	RepeatMasker	disperseRepeat	687809	687868	302	+	ID=TE175213;Target=rnd-1_family-1687 64 134;Class=ClassI/LTR/Unknown;PercDiv=10.0;PercDel=18.3;PercIns=0.0;
LG01	RepeatMasker	disperseRepeat	697687	697824	244	-	ID=TE175219;Target=GYCUME1_LTR 81 233;Class=ClassI/LTR/Gypsy;PercDiv=17.4;PercDel=10.9;PercIns=0.0;
LG01	RepeatMasker	disperseRepeat	701563	701634	232	-	ID=TE175222;Target=RM19_1:5696162..5704515 7175 7250;Class=ClassI/LTR/Gypsy;PercDiv=19.7;PercDel=6.9;PercIns=1.3;
LG01	RepeatMasker	disperseRepeat	701803	701862	312	-	ID=TE175224;Target=rnd-1_family-1687 64 134;Class=ClassI/LTR/Unknown;PercDiv=8.3;PercDel=18.3;PercIns=0.0;
LG01	RepeatMasker	disperseRepeat	707539	707583	316	+	ID=TE175231;Target=RM4_1:45820185..45825983 199 242;Class=ClassI/LTR/Gypsy;PercDiv=0.0;PercDel=0.0;PercIns=2.3;
LG01	RepeatMasker	disperseRepeat	714939	715215	2356	+	ID=TE175241;Target=rnd-1_family-122 443 813;Class=ClassI/LINE;PercDiv=10.1;PercDel=1.1;PercIns=0.3;
LG01	RepeatMasker	disperseRepeat	715520	716300	6812	-	ID=TE175244;Target=RM1_1:3752679..3759953 1 783;Class=ClassI/LTR/Gypsy;PercDiv=1.1;PercDel=0.5;PercIns=0.3;
LG01	RepeatMasker	disperseRepeat	721202	721898	5730	+	ID=TE175248;Target=RM4_1:64790250..64795583 1 694;Class=ClassI/LTR/Gypsy;PercDiv=3.0;PercDel=0.0;PercIns=0.4;
LG01	RepeatMasker	disperseRepeat	722159	722574	3506	-	ID=TE175249;Target=RM4_1:1555561..1567120 7424 7840;Class=ClassI/LTR/Gypsy;PercDiv=3.4;PercDel=0.2;PercIns=0.0;
LG01	RepeatMasker	disperseRepeat	722736	723015	3359	-	ID=TE175250;Target=RM4_1:1555561..1567120 7402 7826;Class=ClassI/LTR/Gypsy;PercDiv=5.2;PercDel=0.5;PercIns=0.0;
LG01	RepeatMasker	disperseRepeat	723016	724421	7645	+	ID=TE175251;Target=RM4_1:1555561..1567120 6131 7841;Class=ClassI/LTR/Gypsy;PercDiv=3.8;PercDel=1.4;PercIns=0.6;
LG01	RepeatMasker	disperseRepeat	727251	727354	451	-	ID=TE175254;Target=rnd-1_family-1430 56 174;Class=ClassI/LINE;PercDiv=8.7;PercDel=15.4;PercIns=0.8;
LG01	RepeatMasker	disperseRepeat	729583	729615	229	+	ID=TE175256;Target=DR0210094 748 837;Class=ClassI/LTR/Copia;PercDiv=24.7;PercDel=1.1;PercIns=3.3;
LG01	RepeatMasker	disperseRepeat	752411	753135	6350	+	ID=TE175265;Target=RM7_1:1476295..1479264 2042 2766;Class=ClassI/LTR/Unknown;PercDiv=2.3;PercDel=0.0;PercIns=0.0;
LG01	RepeatMasker	disperseRepeat	757395	757612	1700	-	ID=TE175267;Target=RM4_1:97969704..97972671 2040 2258;Class=ClassI/LTR/Unknown;PercDiv=4.1;PercDel=0.5;PercIns=0.0;
LG01	RepeatMasker	disperseRepeat	764919	765080	731	-	ID=TE175272;Target=rnd-1_family-2066 2245 2408;Class=ClassI/LTR/Gypsy;PercDiv=18.7;PercDel=3.2;PercIns=2.1;
LG01	RepeatMasker	disperseRepeat	765803	765840	309	+	ID=TE175275;Target=DR0155855 992 1059;Class=ClassI/DIRS;PercDiv=21.4;PercDel=4.3;PercIns=2.6;
LG01	RepeatMasker	disperseRepeat	765893	765917	309	+	ID=TE175277;Target=DR0155855 1060 1108;Class=ClassI/DIRS;PercDiv=21.4;PercDel=4.3;PercIns=2.6;
LG01	RepeatMasker	disperseRepeat	767000	767686	1453	+	ID=TE175280;Target=rnd-1_family-1523 812 1491;Class=ClassI/LINE;PercDiv=31.2;PercDel=2.5;PercIns=3.5;
LG01	RepeatMasker	disperseRepeat	768009	768196	424	+	ID=TE175281;Target=DF0005037 4 194;Class=ClassI/LINE;PercDiv=27.1;PercDel=5.3;PercIns=3.7;
LG01	RepeatMasker	disperseRepeat	769320	769789	385	+	ID=TE175282;Target=DF0001588 3325 3794;Class=ClassI/LINE;PercDiv=35.1;PercDel=2.3;PercIns=2.3;
LG01	RepeatMasker	disperseRepeat	770348	770818	2788	+	ID=TE175283;Target=rnd-1_family-2458 1 378;Class=ClassI/LINE;PercDiv=12.8;PercDel=0.7;PercIns=0.8;
LG01	RepeatMasker	disperseRepeat	773330	775274	6867	-	ID=TE175286;Target=rnd-1_family-947 1 2286;Class=ClassI/LINE;PercDiv=15.2;PercDel=2.6;PercIns=1.3;
LG01	RepeatMasker	disperseRepeat	776730	776765	273	+	ID=TE175287;Target=RTE-1_HMe 566 601;Class=ClassI/LINE;PercDiv=8.3;PercDel=0.0;PercIns=0.0;
LG01	RepeatMasker	disperseRepeat	777388	777967	939	-	ID=TE175288;Target=RM12_1:8593573..8598317 3843 4522;Class=ClassI/LTR/Unknown;PercDiv=23.9;PercDel=19.4;PercIns=2.2;
LG01	RepeatMasker	disperseRepeat	778379	778517	677	+	ID=TE175289;Target=rnd-1_family-1506 2772 2910;Class=ClassI/LTR/Gypsy;PercDiv=16.7;PercDel=0.7;PercIns=0.7;
LG01	RepeatMasker	disperseRepeat	778528	778942	2093	+	ID=TE175290;Target=rnd-1_family-1482 109 554;Class=ClassI/LINE;PercDiv=13.0;PercDel=7.5;PercIns=0.0;
LG01	RepeatMasker	disperseRepeat	779016	779457	2985	-	ID=TE175291;Target=RM1_1:4178745..4186986 7762 8194;Class=ClassI/LTR/Gypsy;PercDiv=6.3;PercDel=1.4;PercIns=3.5;
LG01	RepeatMasker	disperseRepeat	779629	783570	27734	-	ID=TE175292;Target=RM4_1:43973663..43981058 2527 6616;Class=ClassI/LTR/Gypsy;PercDiv=11.7;PercDel=0.2;PercIns=0.2;
LG01	RepeatMasker	disperseRepeat	784343	787665	30192	+	ID=TE175293;Target=RM4_1:783571..787665 679 4001;Class=ClassI/LTR/Gypsy;PercDiv=0.0;PercDel=0.0;PercIns=0.0;
LG01	RepeatMasker	disperseRepeat	787666	788219	4297	+	ID=TE175294;Target=RM34_1:2073718..2080038 3794 4355;Class=ClassI/LTR/Gypsy;PercDiv=7.9;PercDel=0.9;PercIns=0.0;
LG01	RepeatMasker	disperseRepeat	788220	788872	5323	-	ID=TE175295;Target=RM1_1:4178745..4186986 966 1625;Class=ClassI/LTR/Gypsy;PercDiv=4.6;PercDel=1.1;PercIns=0.0;
LG01	RepeatMasker	disperseRepeat	789338	789432	3890	-	ID=TE175297;Target=RM1_1:4178745..4186986 868 961;Class=ClassI/LTR/Gypsy;PercDiv=5.0;PercDel=1.1;PercIns=1.3;
LG01	RepeatMasker	disperseRepeat	790164	793029	7123	-	ID=TE175299;Target=rnd-1_family-1959 208 5596;Class=ClassI/LINE;PercDiv=27.4;PercDel=4.5;PercIns=4.2;
LG01	RepeatMasker	disperseRepeat	793386	793955	1950	+	ID=TE175301;Target=RM4_1:21636982..21644515 6881 7470;Class=ClassI/LTR/Gypsy;PercDiv=24.8;PercDel=6.0;PercIns=2.4;
LG01	RepeatMasker	disperseRepeat	796225	796340	418	-	ID=TE175305;Target=rnd-1_family-1111 51 165;Class=ClassI/LINE;PercDiv=22.6;PercDel=0.0;PercIns=0.9;
LG01	RepeatMasker	disperseRepeat	798233	798243	277	+	ID=TE175308;Target=DF0002700 1674 1747;Class=ClassI/LTR/ERV;PercDiv=12.2;PercDel=0.0;PercIns=0.0;
LG01	RepeatMasker	disperseRepeat	798254	798323	284	+	ID=TE175309;Target=DR0030579 3502 3568;Class=ClassI/LTR/Unknown;PercDiv=9.1;PercDel=1.4;PercIns=6.0;
LG01	RepeatMasker	disperseRepeat	800968	801849	6417	-	ID=TE175312;Target=rnd-1_family-756 1 887;Class=ClassI/LINE;PercDiv=11.2;PercDel=0.8;PercIns=0.2;
LG01	RepeatMasker	disperseRepeat	801955	802779	603	-	ID=TE175313;Target=rnd-1_family-1427 2887 3707;Class=ClassI/LINE;PercDiv=37.2;PercDel=3.1;PercIns=3.6;
LG01	RepeatMasker	disperseRepeat	803897	804123	779	-	ID=TE175315;Target=rnd-1_family-1111 528 755;Class=ClassI/LINE;PercDiv=24.3;PercDel=0.9;PercIns=0.4;
LG01	RepeatMasker	disperseRepeat	804565	804769	1133	-	ID=TE175317;Target=rnd-1_family-1111 552 756;Class=ClassI/LINE;PercDiv=16.6;PercDel=0.0;PercIns=0.0;
LG01	RepeatMasker	disperseRepeat	805276	807721	4593	+	ID=TE175318;Target=RM1_1:682660..690351 2149 4627;Class=ClassI/LTR/Gypsy;PercDiv=33.7;PercDel=3.0;PercIns=1.6;
LG01	RepeatMasker	disperseRepeat	807738	808367	1216	-	ID=TE175319;Target=RM13_1:326273..333668 1626 2256;Class=ClassI/LTR/Gypsy;PercDiv=32.8;PercDel=2.1;PercIns=1.9;
LG01	RepeatMasker	disperseRepeat	809008	809381	1251	-	ID=TE175320;Target=rnd-1_family-1111 162 537;Class=ClassI/LINE;PercDiv=19.2;PercDel=1.6;PercIns=1.1;
LG01	RepeatMasker	disperseRepeat	810933	811299	3628	-	ID=TE175322;Target=rnd-1_family-264 2 1352;Class=ClassI/LINE;PercDiv=19.0;PercDel=2.2;PercIns=5.2;
LG01	RepeatMasker	disperseRepeat	811300	811664	2589	+	ID=TE175323;Target=rnd-1_family-166 1 1308;Class=ClassI/LINE;PercDiv=23.5;PercDel=4.2;PercIns=4.2;
LG01	RepeatMasker	disperseRepeat	811836	812797	2816	-	ID=TE175326;Target=rnd-1_family-264 1 962;Class=ClassI/LINE;PercDiv=20.8;PercDel=3.4;PercIns=3.4;
LG01	RepeatMasker	disperseRepeat	813459	814081	1320	-	ID=TE175328;Target=rnd-1_family-1967 2599 3228;Class=ClassI/LINE;PercDiv=34.7;PercDel=2.2;PercIns=1.1;
LG01	RepeatMasker	disperseRepeat	814265	814831	4633	-	ID=TE175329;Target=rnd-1_family-2047 1840 2427;Class=ClassI/LTR/Pao;PercDiv=3.2;PercDel=4.1;PercIns=0.3;
LG01	RepeatMasker	disperseRepeat	815110	815216	357	-	ID=TE175331;Target=DR0152367 5795 5895;Class=ClassI/LTR/Copia;PercDiv=13.1;PercDel=0.9;PercIns=6.9;
LG01	RepeatMasker	disperseRepeat	815289	815302	294	+	ID=TE175332;Target=RM4_1:24645562..24649647 219 232;Class=ClassI/LTR/Unknown;PercDiv=9.3;PercDel=0.0;PercIns=0.0;
LG01	RepeatMasker	disperseRepeat	816466	816504	275	+	ID=TE175334;Target=RM4_1:24645562..24649647 3751 3789;Class=ClassI/LTR/Unknown;PercDiv=10.3;PercDel=0.0;PercIns=0.0;
LG01	RepeatMasker	disperseRepeat	816938	817127	880	-	ID=TE175335;Target=rnd-1_family-66 7 196;Class=ClassI/LINE;PercDiv=19.5;PercDel=0.0;PercIns=0.0;
LG01	RepeatMasker	disperseRepeat	820494	821535	3572	-	ID=TE175343;Target=rnd-1_family-264 295 1340;Class=ClassI/LINE;PercDiv=19.4;PercDel=2.7;PercIns=2.3;
LG01	RepeatMasker	disperseRepeat	821998	822202	1117	-	ID=TE175344;Target=RM4_1:58731747..58739340 2687 2885;Class=ClassI/LTR/Gypsy;PercDiv=10.3;PercDel=1.9;PercIns=5.0;
LG01	RepeatMasker	disperseRepeat	825267	825551	2100	-	ID=TE175348;Target=RM4_1:79173158..79181500 7406 7692;Class=ClassI/LTR/Gypsy;PercDiv=7.4;PercDel=0.7;PercIns=0.0;
LG01	RepeatMasker	disperseRepeat	843931	844608	1746	-	ID=TE175359;Target=RM19_1:234624..241539 6095 6756;Class=ClassI/LTR/Gypsy;PercDiv=22.6;PercDel=4.1;PercIns=6.7;
LG01	RepeatMasker	disperseRepeat	844812	845266	6358	+	ID=TE175360;Target=rnd-1_family-1943 9495 10414;Class=ClassI/LINE;PercDiv=6.4;PercDel=1.9;PercIns=1.1;
LG01	RepeatMasker	disperseRepeat	846336	846486	666	+	ID=TE175362;Target=rnd-1_family-1272 2151 2308;Class=ClassI/LINE;PercDiv=18.3;PercDel=7.3;PercIns=2.5;
LG01	RepeatMasker	disperseRepeat	849522	849586	240	-	ID=TE175366;Target=DF0006589 1619 1681;Class=ClassI/LINE;PercDiv=27.0;PercDel=0.0;PercIns=3.2;
LG01	RepeatMasker	disperseRepeat	849892	850150	1018	+	ID=TE175367;Target=rnd-1_family-1459 4 281;Class=ClassI/LTR/Unknown;PercDiv=19.9;PercDel=8.5;PercIns=1.1;
LG01	RepeatMasker	disperseRepeat	850568	850788	1601	-	ID=TE175368;Target=rnd-1_family-264 201 745;Class=ClassI/LINE;PercDiv=18.6;PercDel=4.0;PercIns=5.1;
LG01	RepeatMasker	disperseRepeat	851107	851316	548	-	ID=TE175370;Target=rnd-1_family-66 7 212;Class=ClassI/LINE;PercDiv=23.9;PercDel=2.4;PercIns=4.4;
LG01	RepeatMasker	disperseRepeat	852162	852256	320	-	ID=TE175373;Target=rnd-1_family-1422 397 489;Class=ClassI/LINE;PercDiv=17.2;PercDel=0.0;PercIns=2.1;
LG01	RepeatMasker	disperseRepeat	856226	857149	7800	-	ID=TE175381;Target=RM4_1:51968264..51974599 1 923;Class=ClassI/LTR/Gypsy;PercDiv=2.4;PercDel=0.1;PercIns=0.2;
LG01	RepeatMasker	disperseRepeat	858408	859204	4748	+	ID=TE175384;Target=rnd-1_family-2506 300 1087;Class=ClassI/LINE;PercDiv=8.0;PercDel=0.2;PercIns=1.4;
LG01	RepeatMasker	disperseRepeat	864646	864662	379	+	ID=TE175389;Target=RM4_1:24645562..24649647 213 230;Class=ClassI/LTR/Unknown;PercDiv=24.8;PercDel=0.9;PercIns=0.0;
LG01	RepeatMasker	disperseRepeat	867521	867560	250	+	ID=TE175393;Target=rnd-1_family-224 654 693;Class=ClassI/LINE;PercDiv=4.8;PercDel=0.0;PercIns=0.0;
LG01	RepeatMasker	disperseRepeat	867744	868453	398	+	ID=TE175394;Target=DR0025553 1243 1597;Class=ClassI/LINE;PercDiv=34.0;PercDel=5.3;PercIns=6.6;
LG01	RepeatMasker	disperseRepeat	869896	869968	572	+	ID=TE175397;Target=rnd-1_family-2022 1 73;Class=ClassI/LINE;PercDiv=5.5;PercDel=0.0;PercIns=0.0;
LG01	RepeatMasker	disperseRepeat	870375	876591	51727	+	ID=TE175398;Target=RM4_1:870018..876818 322 6499;Class=ClassI/LTR/Gypsy;PercDiv=0.3;PercDel=0.0;PercIns=0.1;
LG01	RepeatMasker	disperseRepeat	876634	876818	1585	+	ID=TE175399;Target=RM4_1:870018..876818 6493 6677;Class=ClassI/LTR/Gypsy;PercDiv=0.0;PercDel=0.0;PercIns=0.0;
LG01	RepeatMasker	disperseRepeat	876857	879051	3203	+	ID=TE175400;Target=rnd-1_family-2022 103 2315;Class=ClassI/LINE;PercDiv=34.2;PercDel=4.3;PercIns=3.4;
LG01	RepeatMasker	disperseRepeat	879291	879308	239	-	ID=TE175401;Target=RM4_1:43931498..43940187 5999 6015;Class=ClassI/LTR/Gypsy;PercDiv=18.7;PercDel=3.2;PercIns=4.9;
LG01	RepeatMasker	disperseRepeat	881859	881886	1508	+	ID=TE175410;Target=RM21_1:2047691..2055602 1892 1928;Class=ClassI/LTR/Gypsy;PercDiv=11.2;PercDel=4.7;PercIns=0.8;
LG01	RepeatMasker	disperseRepeat	881935	883467	10440	+	ID=TE175411;Target=rnd-1_family-2212 5653 7183;Class=ClassI/LTR/Pao;PercDiv=8.5;PercDel=1.1;PercIns=1.2;
LG01	RepeatMasker	disperseRepeat	886234	886287	244	+	ID=TE175414;Target=DR0044273 2958 3014;Class=ClassI/LINE;PercDiv=18.5;PercDel=5.6;PercIns=0.0;
LG01	RepeatMasker	disperseRepeat	888860	888945	764	+	ID=TE175423;Target=RM4_1:43931498..43940187 5909 5994;Class=ClassI/LTR/Gypsy;PercDiv=1.2;PercDel=0.0;PercIns=0.0;
LG01	RepeatMasker	disperseRepeat	890698	890935	1326	-	ID=TE175425;Target=rnd-1_family-224 134 374;Class=ClassI/LINE;PercDiv=8.0;PercDel=1.3;PercIns=0.4;
LG01	RepeatMasker	disperseRepeat	890936	891318	2517	-	ID=TE175426;Target=rnd-1_family-2579 707 1089;Class=ClassI/LINE;PercDiv=6.5;PercDel=0.0;PercIns=0.0;
LG01	RepeatMasker	disperseRepeat	891346	892749	6859	+	ID=TE175427;Target=rnd-1_family-1897 195 1799;Class=ClassI/LINE;PercDiv=9.1;PercDel=1.9;PercIns=1.2;
LG01	RepeatMasker	disperseRepeat	898695	899597	3320	-	ID=TE175431;Target=rnd-1_family-108 1639 2525;Class=ClassI/LINE;PercDiv=21.2;PercDel=0.9;PercIns=2.7;
LG01	RepeatMasker	disperseRepeat	900380	900574	245	+	ID=TE175433;Target=rnd-1_family-2469 24 231;Class=ClassI/LINE;PercDiv=34.0;PercDel=10.3;PercIns=3.4;
LG01	RepeatMasker	disperseRepeat	901161	901493	1651	-	ID=TE175435;Target=rnd-1_family-2076 10 338;Class=ClassI/LINE;PercDiv=15.2;PercDel=1.8;PercIns=3.0;
LG01	RepeatMasker	disperseRepeat	901609	901789	574	-	ID=TE175436;Target=rnd-1_family-25 1297 1477;Class=ClassI/LINE;PercDiv=28.3;PercDel=0.6;PercIns=0.6;
LG01	RepeatMasker	disperseRepeat	902038	902373	1053	-	ID=TE175437;Target=rnd-1_family-25 871 1191;Class=ClassI/LINE;PercDiv=22.1;PercDel=1.2;PercIns=5.9;
LG01	RepeatMasker	disperseRepeat	902563	902632	270	+	ID=TE175438;Target=Gypsy-133_AA-LTR 33 103;Class=ClassI/LTR/Gypsy;PercDiv=17.1;PercDel=1.4;PercIns=0.0;
LG01	RepeatMasker	disperseRepeat	904043	904334	2320	-	ID=TE175442;Target=RM1_1:1054619..1064028 8713 8993;Class=ClassI/LTR/Gypsy;PercDiv=2.9;PercDel=0.0;PercIns=3.9;
LG01	RepeatMasker	disperseRepeat	904396	905135	6237	-	ID=TE175443;Target=RM1_1:1054619..1064028 7987 8711;Class=ClassI/LTR/Gypsy;PercDiv=1.5;PercDel=0.0;PercIns=2.1;
LG01	RepeatMasker	disperseRepeat	907445	907522	358	-	ID=TE175449;Target=rnd-1_family-156 2978 3079;Class=ClassI/LINE;PercDiv=15.4;PercDel=12.1;PercIns=0.0;
LG01	RepeatMasker	disperseRepeat	907981	908048	261	-	ID=TE175451;Target=rnd-1_family-156 521 583;Class=ClassI/LINE;PercDiv=11.2;PercDel=0.0;PercIns=7.9;
LG01	RepeatMasker	disperseRepeat	909603	909676	307	+	ID=TE175455;Target=rnd-1_family-2620 45 121;Class=ClassI/LINE;PercDiv=14.9;PercDel=4.0;PercIns=0.0;
LG01	RepeatMasker	disperseRepeat	910862	910906	229	+	ID=TE175457;Target=DR0203713 2892 2941;Class=ClassI/LINE;PercDiv=11.1;PercDel=11.1;PercIns=0.0;
LG01	RepeatMasker	disperseRepeat	911149	911192	227	+	ID=TE175459;Target=rnd-1_family-2194 63 106;Class=ClassI/LINE;PercDiv=15.9;PercDel=0.0;PercIns=0.0;
LG01	RepeatMasker	disperseRepeat	925638	925714	272	-	ID=TE175471;Target=DR0102822 817 893;Class=ClassI/LTR/ERV;PercDiv=16.2;PercDel=3.9;PercIns=3.9;
LG01	RepeatMasker	disperseRepeat	943404	943493	230	-	ID=TE175488;Target=DR0120915 1222 1306;Class=ClassI/LTR/ERV;PercDiv=26.0;PercDel=0.0;PercIns=5.9;
LG01	RepeatMasker	disperseRepeat	950213	950600	1937	+	ID=TE175496;Target=rnd-1_family-224 258 663;Class=ClassI/LINE;PercDiv=7.1;PercDel=6.4;PercIns=1.7;
LG01	RepeatMasker	disperseRepeat	950870	950898	242	-	ID=TE175498;Target=rnd-1_family-243 719 807;Class=ClassI/LINE;PercDiv=23.0;PercDel=2.2;PercIns=4.5;
LG01	RepeatMasker	disperseRepeat	955066	955269	1215	+	ID=TE175504;Target=rnd-1_family-1407 2015 2214;Class=ClassI/LTR/Gypsy;PercDiv=12.0;PercDel=0.0;PercIns=2.0;
LG01	RepeatMasker	disperseRepeat	955387	955440	360	+	ID=TE175505;Target=rnd-1_family-1407 2372 2425;Class=ClassI/LTR/Gypsy;PercDiv=11.1;PercDel=0.0;PercIns=0.0;
LG01	RepeatMasker	disperseRepeat	964040	964193	684	-	ID=TE175511;Target=rnd-1_family-667 1 150;Class=ClassI/LTR/Unknown;PercDiv=13.6;PercDel=1.9;PercIns=4.7;
LG01	RepeatMasker	disperseRepeat	967972	968140	453	+	ID=TE175521;Target=rnd-1_family-1033 44 188;Class=ClassI/LINE;PercDiv=19.1;PercDel=0.0;PercIns=16.6;
LG01	RepeatMasker	disperseRepeat	968200	968465	1004	+	ID=TE175522;Target=rnd-1_family-654 15 291;Class=ClassI/LINE;PercDiv=19.3;PercDel=6.8;PercIns=2.5;
LG01	RepeatMasker	disperseRepeat	978879	978964	265	-	ID=TE175540;Target=DR0208969 8656 8738;Class=ClassI/LTR/ERV;PercDiv=26.5;PercDel=0.0;PercIns=3.6;
LG01	RepeatMasker	disperseRepeat	987723	987903	958	-	ID=TE175551;Target=rnd-1_family-2124 36 218;Class=ClassI/LINE;PercDiv=15.3;PercDel=3.9;PercIns=2.7;
LG01	RepeatMasker	disperseRepeat	987905	987997	713	+	ID=TE175552;Target=rnd-1_family-237 334 425;Class=ClassI/LTR/Unknown;PercDiv=7.6;PercDel=0.0;PercIns=1.1;
LG01	RepeatMasker	disperseRepeat	988029	988087	328	+	ID=TE175553;Target=rnd-1_family-237 631 688;Class=ClassI/LTR/Unknown;PercDiv=20.7;PercDel=0.0;PercIns=1.7;
LG01	RepeatMasker	disperseRepeat	1001569	1001621	260	-	ID=TE175572;Target=RM4_1:37611550..37616966 807 864;Class=ClassI/LTR/Unknown;PercDiv=15.1;PercDel=9.4;PercIns=0.0;
LG01	RepeatMasker	disperseRepeat	1002563	1002690	472	+	ID=TE175573;Target=RM4_1:84456083..84464398 659 789;Class=ClassI/LTR/Gypsy;PercDiv=12.6;PercDel=9.4;PercIns=6.9;
LG01	RepeatMasker	disperseRepeat	1002785	1002887	367	+	ID=TE175574;Target=rnd-1_family-657 92 199;Class=ClassI/LINE;PercDiv=19.0;PercDel=7.8;PercIns=2.8;
LG01	RepeatMasker	disperseRepeat	1006742	1006836	317	-	ID=TE175578;Target=rnd-1_family-1035 128 294;Class=ClassI/SINE;PercDiv=19.9;PercDel=2.8;PercIns=1.6;
LG01	RepeatMasker	disperseRepeat	1012641	1012741	309	+	ID=TE175582;Target=DR0151918 1137 1268;Class=ClassI/LINE;PercDiv=25.4;PercDel=1.4;PercIns=6.1;
LG01	RepeatMasker	disperseRepeat	1012742	1012806	284	-	ID=TE175583;Target=rnd-1_family-2242 385 441;Class=ClassI/LTR/Unknown;PercDiv=8.9;PercDel=0.0;PercIns=14.0;
LG01	RepeatMasker	disperseRepeat	1012977	1013043	259	+	ID=TE175585;Target=DR0123773 523 588;Class=ClassI/LTR/ERV;PercDiv=22.7;PercDel=0.0;PercIns=1.5;
LG01	RepeatMasker	disperseRepeat	1013124	1013136	269	-	ID=TE175587;Target=DR0151960 5924 6046;Class=ClassI/LINE;PercDiv=21.6;PercDel=7.8;PercIns=10.3;
LG01	RepeatMasker	disperseRepeat	1017849	1017901	326	+	ID=TE175592;Target=DR0062890 8928 9108;Class=ClassI/LINE;PercDiv=16.6;PercDel=0.4;PercIns=7.5;
LG01	RepeatMasker	disperseRepeat	1017902	1018001	326	+	ID=TE175593;Target=DR0193855 3456 3557;Class=ClassI/LINE;PercDiv=11.6;PercDel=7.0;PercIns=4.9;
LG01	RepeatMasker	disperseRepeat	1018002	1018014	326	+	ID=TE175594;Target=DR0062890 9109 9159;Class=ClassI/LINE;PercDiv=16.6;PercDel=0.4;PercIns=7.5;
LG01	RepeatMasker	disperseRepeat	1032768	1032785	327	+	ID=TE175612;Target=DR0258248 3118 3212;Class=ClassI/SINE;PercDiv=22.5;PercDel=1.0;PercIns=8.4;
LG01	RepeatMasker	disperseRepeat	1032817	1032884	380	+	ID=TE175614;Target=DR0154099 1533 1599;Class=ClassI/LTR/Unknown;PercDiv=16.4;PercDel=0.0;PercIns=1.5;
LG01	RepeatMasker	disperseRepeat	1037506	1037593	330	-	ID=TE175620;Target=DR0257742 7145 7229;Class=ClassI/LTR/Gypsy;PercDiv=23.9;PercDel=1.1;PercIns=4.7;
LG01	RepeatMasker	disperseRepeat	1038004	1038136	306	+	ID=TE175621;Target=DR0148526 1259 1506;Class=ClassI/LINE;PercDiv=15.8;PercDel=0.1;PercIns=0.0;
LG01	RepeatMasker	disperseRepeat	1038422	1038495	230	-	ID=TE175622;Target=Gypsy-79_PTr-LTR 1585 1654;Class=ClassI/LTR/Gypsy;PercDiv=22.9;PercDel=0.0;PercIns=5.7;
LG01	RepeatMasker	disperseRepeat	1042747	1042862	654	+	ID=TE175627;Target=rnd-1_family-231 4 128;Class=ClassI/LTR/Unknown;PercDiv=13.0;PercDel=8.6;PercIns=0.8;
LG01	RepeatMasker	disperseRepeat	1044119	1044168	259	+	ID=TE175628;Target=Gypsy-10_OD-I 8840 8890;Class=ClassI/LTR/Gypsy;PercDiv=10.0;PercDel=2.0;PercIns=0.0;
LG01	RepeatMasker	disperseRepeat	1046384	1046428	230	+	ID=TE175633;Target=DR0007018 1809 1853;Class=ClassI/LINE;PercDiv=17.8;PercDel=0.0;PercIns=0.0;
LG01	RepeatMasker	disperseRepeat	1047758	1047889	692	+	ID=TE175634;Target=RM4_1:41173923..41178181 393 528;Class=ClassI/LTR/Unknown;PercDiv=13.1;PercDel=4.5;PercIns=1.5;
LG01	RepeatMasker	disperseRepeat	1049551	1049625	294	+	ID=TE175636;Target=rnd-1_family-2068 26 101;Class=ClassI/LINE;PercDiv=17.8;PercDel=4.0;PercIns=2.6;
LG01	RepeatMasker	disperseRepeat	1057994	1058284	1187	-	ID=TE175643;Target=RM4_1:31134202..31142310 5438 5710;Class=ClassI/LTR/Unknown;PercDiv=17.3;PercDel=1.0;PercIns=7.3;
LG01	RepeatMasker	disperseRepeat	1058285	1058412	916	-	ID=TE175644;Target=rnd-1_family-403 1 129;Class=ClassI/LTR/Unknown;PercDiv=7.8;PercDel=0.8;PercIns=0.0;
LG01	RepeatMasker	disperseRepeat	1058413	1058448	541	-	ID=TE175645;Target=RM4_1:31134202..31142310 5307 5346;Class=ClassI/LTR/Unknown;PercDiv=22.7;PercDel=4.5;PercIns=1.9;
LG01	RepeatMasker	disperseRepeat	1069065	1069672	677	-	ID=TE175660;Target=RM4_1:79173158..79181500 7407 8011;Class=ClassI/LTR/Gypsy;PercDiv=26.6;PercDel=8.6;PercIns=9.1;
LG01	RepeatMasker	disperseRepeat	1073022	1073300	2100	+	ID=TE175663;Target=RM85_1:3060160..3068387 1 275;Class=ClassI/LTR/Unknown;PercDiv=7.3;PercDel=0.0;PercIns=1.4;
LG01	RepeatMasker	disperseRepeat	1074369	1074381	253	-	ID=TE175665;Target=DR0261921 4578 4666;Class=ClassI/LINE;PercDiv=17.1;PercDel=8.5;PercIns=0.0;
LG01	RepeatMasker	disperseRepeat	1075454	1075544	305	+	ID=TE175667;Target=DR0152972 4667 4753;Class=ClassI/LTR/Pao;PercDiv=24.5;PercDel=1.1;PercIns=5.8;
LG01	RepeatMasker	disperseRepeat	1075719	1075797	493	+	ID=TE175669;Target=DR0184904 482 561;Class=ClassI/LTR/Gypsy;PercDiv=11.4;PercDel=1.3;PercIns=0.0;
LG01	RepeatMasker	disperseRepeat	1078055	1078145	294	-	ID=TE175673;Target=DR0090232 783 879;Class=ClassI/LTR/Pao;PercDiv=14.8;PercDel=9.9;PercIns=3.1;
LG01	RepeatMasker	disperseRepeat	1083316	1083371	250	-	ID=TE175675;Target=DR0014913 8062 8148;Class=ClassI/SINE;PercDiv=18.1;PercDel=4.4;PercIns=8.1;
LG01	RepeatMasker	disperseRepeat	1083372	1083421	253	+	ID=TE175676;Target=DR0211169 1107 1157;Class=ClassI/LTR/Viper;PercDiv=8.0;PercDel=2.0;PercIns=0.0;
LG01	RepeatMasker	disperseRepeat	1085446	1085501	234	-	ID=TE175683;Target=DR0213910 5938 5989;Class=ClassI/LTR/ERV;PercDiv=19.4;PercDel=0.0;PercIns=7.7;
LG01	RepeatMasker	disperseRepeat	1089724	1089813	423	-	ID=TE175687;Target=rnd-1_family-225 2269 2354;Class=ClassI/LINE;PercDiv=18.6;PercDel=0.0;PercIns=4.7;
LG01	RepeatMasker	disperseRepeat	1090970	1090983	322	+	ID=TE175691;Target=DF0002061 404 426;Class=ClassI/LTR/ERV;PercDiv=21.7;PercDel=0.0;PercIns=8.9;
LG01	RepeatMasker	disperseRepeat	1091100	1091127	322	+	ID=TE175693;Target=DF0002061 427 478;Class=ClassI/LTR/ERV;PercDiv=21.7;PercDel=0.0;PercIns=8.9;
LG01	RepeatMasker	disperseRepeat	1096847	1097022	835	+	ID=TE175700;Target=rnd-1_family-2284 3 209;Class=ClassI/LINE;PercDiv=15.1;PercDel=19.9;PercIns=1.9;
LG01	RepeatMasker	disperseRepeat	1097039	1097316	1479	-	ID=TE175701;Target=rnd-1_family-1110 663 949;Class=ClassI/LINE;PercDiv=16.3;PercDel=4.0;PercIns=0.7;
LG01	RepeatMasker	disperseRepeat	1098974	1099034	330	+	ID=TE175705;Target=rnd-1_family-69 1 71;Class=ClassI/LTR/Unknown;PercDiv=13.1;PercDel=16.4;PercIns=0.0;
LG01	RepeatMasker	disperseRepeat	1099243	1099279	303	-	ID=TE175706;Target=rnd-1_family-69 30 66;Class=ClassI/LTR/Unknown;PercDiv=5.4;PercDel=0.0;PercIns=0.0;
LG01	RepeatMasker	disperseRepeat	1099951	1100094	286	-	ID=TE175708;Target=rnd-1_family-1129 646 811;Class=ClassI/LTR/Unknown;PercDiv=19.0;PercDel=20.1;PercIns=4.7;
LG01	RepeatMasker	disperseRepeat	1105745	1105844	560	+	ID=TE175716;Target=rnd-1_family-188 762 868;Class=ClassI/LINE;PercDiv=16.0;PercDel=7.0;PercIns=0.0;
LG01	RepeatMasker	disperseRepeat	1107311	1107428	875	-	ID=TE175718;Target=rnd-1_family-574 62 179;Class=ClassI/LINE;PercDiv=4.2;PercDel=0.0;PercIns=0.0;
LG01	RepeatMasker	disperseRepeat	1112361	1112390	229	+	ID=TE175724;Target=DR0179620 6633 6734;Class=ClassI/LTR/Pao;PercDiv=22.9;PercDel=1.7;PercIns=13.5;
LG01	RepeatMasker	disperseRepeat	1112401	1112490	263	+	ID=TE175725;Target=DR0132952 647 750;Class=ClassI/LTR/ERV;PercDiv=15.6;PercDel=15.6;PercIns=0.0;
LG01	RepeatMasker	disperseRepeat	1112753	1113089	729	-	ID=TE175726;Target=rnd-1_family-2018 286 629;Class=ClassI/LINE;PercDiv=23.4;PercDel=9.8;PercIns=7.6;
LG01	RepeatMasker	disperseRepeat	1114967	1115381	851	+	ID=TE175730;Target=RM4_1:84456083..84464398 34 742;Class=ClassI/LTR/Gypsy;PercDiv=24.6;PercDel=9.1;PercIns=10.2;
LG01	RepeatMasker	disperseRepeat	1115548	1115908	1307	-	ID=TE175731;Target=rnd-1_family-237 140 552;Class=ClassI/LTR/Unknown;PercDiv=15.9;PercDel=17.6;PercIns=3.3;
LG01	RepeatMasker	disperseRepeat	1116620	1116703	1068	-	ID=TE175732;Target=rnd-1_family-2517 130 493;Class=ClassI/SINE;PercDiv=20.5;PercDel=13.4;PercIns=5.3;
LG01	RepeatMasker	disperseRepeat	1117059	1117073	1068	-	ID=TE175734;Target=rnd-1_family-2517 56 129;Class=ClassI/SINE;PercDiv=20.5;PercDel=13.4;PercIns=5.3;
LG01	RepeatMasker	disperseRepeat	1124508	1124586	300	-	ID=TE175747;Target=DR0062732 856 933;Class=ClassI/LTR/ERV;PercDiv=23.1;PercDel=0.0;PercIns=1.3;
LG01	RepeatMasker	disperseRepeat	1125207	1125471	510	-	ID=TE175748;Target=rnd-1_family-1758 330 597;Class=ClassI/LINE;PercDiv=30.1;PercDel=6.0;PercIns=4.8;
LG01	RepeatMasker	disperseRepeat	1125486	1125625	429	-	ID=TE175749;Target=rnd-1_family-1758 47 193;Class=ClassI/LINE;PercDiv=25.9;PercDel=8.6;PercIns=3.4;
LG01	RepeatMasker	disperseRepeat	1126508	1126619	596	-	ID=TE175751;Target=rnd-1_family-551 180 283;Class=ClassI/LTR/Unknown;PercDiv=11.6;PercDel=0.0;PercIns=7.7;
LG01	RepeatMasker	disperseRepeat	1126665	1126680	273	+	ID=TE175752;Target=RM4_1:79173158..79181500 128 251;Class=ClassI/LTR/Gypsy;PercDiv=16.7;PercDel=4.5;PercIns=9.5;
LG01	RepeatMasker	disperseRepeat	1126686	1126881	378	-	ID=TE175753;Target=RM34_1:1452237..1460561 7757 7930;Class=ClassI/LTR/Gypsy;PercDiv=23.8;PercDel=1.5;PercIns=14.4;
LG01	RepeatMasker	disperseRepeat	1126929	1127485	515	+	ID=TE175754;Target=rnd-1_family-2096 289 860;Class=ClassI/LINE;PercDiv=33.0;PercDel=6.6;PercIns=3.9;
LG01	RepeatMasker	disperseRepeat	1129693	1130055	777	-	ID=TE175757;Target=rnd-1_family-2539 23 443;Class=ClassI/LTR/Unknown;PercDiv=20.8;PercDel=21.2;PercIns=5.1;
LG01	RepeatMasker	disperseRepeat	1140703	1141035	2046	+	ID=TE175770;Target=RM4_1:18350360..18356352 5556 5917;Class=ClassI/LTR/Gypsy;PercDiv=10.4;PercDel=10.5;PercIns=1.7;
LG01	RepeatMasker	disperseRepeat	1143800	1144022	1261	-	ID=TE175775;Target=rnd-1_family-284 1 239;Class=ClassI/LINE;PercDiv=14.5;PercDel=8.5;PercIns=1.3;
LG01	RepeatMasker	disperseRepeat	1144023	1144049	713	-	ID=TE175776;Target=RM4_1:31134202..31142310 5443 5694;Class=ClassI/LTR/Unknown;PercDiv=21.3;PercDel=8.8;PercIns=7.9;
LG01	RepeatMasker	disperseRepeat	1144913	1145080	496	+	ID=TE175777;Target=rnd-1_family-2143 2901 3067;Class=ClassI/LINE;PercDiv=30.7;PercDel=0.6;PercIns=1.2;
LG01	RepeatMasker	disperseRepeat	1150246	1150322	284	+	ID=TE175789;Target=rnd-1_family-1966 1057 1138;Class=ClassI/LINE;PercDiv=16.9;PercDel=6.5;PercIns=0.0;
LG01	RepeatMasker	disperseRepeat	1150323	1150473	1324	-	ID=TE175790;Target=rnd-1_family-431 10 268;Class=ClassI/LINE;PercDiv=8.7;PercDel=13.6;PercIns=0.0;
LG01	RepeatMasker	disperseRepeat	1153114	1153218	618	+	ID=TE175793;Target=rnd-1_family-164 33 133;Class=ClassI/LINE;PercDiv=12.9;PercDel=0.0;PercIns=4.0;
LG01	RepeatMasker	disperseRepeat	1156404	1156481	358	-	ID=TE175798;Target=DR0095574 9605 9682;Class=ClassI/LTR/ERV;PercDiv=24.4;PercDel=0.0;PercIns=0.0;
LG01	RepeatMasker	disperseRepeat	1159601	1159666	457	-	ID=TE175807;Target=rnd-1_family-224 426 502;Class=ClassI/LINE;PercDiv=5.2;PercDel=0.0;PercIns=2.6;
LG01	RepeatMasker	disperseRepeat	1159738	1159983	1116	+	ID=TE175808;Target=rnd-1_family-1884 205 448;Class=ClassI/LINE;PercDiv=13.6;PercDel=0.8;PercIns=1.6;
LG01	RepeatMasker	disperseRepeat	1160980	1161054	229	-	ID=TE175812;Target=rnd-1_family-1129 2049 2116;Class=ClassI/LTR/Unknown;PercDiv=19.6;PercDel=1.3;PercIns=11.8;
LG01	RepeatMasker	disperseRepeat	1162390	1162432	249	-	ID=TE175816;Target=rnd-1_family-1943 5029 5071;Class=ClassI/LINE;PercDiv=18.2;PercDel=0.0;PercIns=0.0;
LG01	RepeatMasker	disperseRepeat	1163620	1163674	323	+	ID=TE175821;Target=DR0200705 33 87;Class=ClassI/LINE;PercDiv=10.9;PercDel=0.0;PercIns=0.0;
LG01	RepeatMasker	disperseRepeat	1164172	1164242	282	-	ID=TE175822;Target=DR0152086 1184 1257;Class=ClassI/LINE;PercDiv=19.7;PercDel=4.2;PercIns=0.0;
LG01	RepeatMasker	disperseRepeat	1166312	1166507	299	-	ID=TE175827;Target=rnd-1_family-1571 1013 1211;Class=ClassI/LINE;PercDiv=33.3;PercDel=3.6;PercIns=2.0;
LG01	RepeatMasker	disperseRepeat	1166818	1166955	254	+	ID=TE175828;Target=R1-15_DWi 5265 5405;Class=ClassI/LINE;PercDiv=27.4;PercDel=4.3;PercIns=2.1;
LG01	RepeatMasker	disperseRepeat	1169872	1170002	818	+	ID=TE175831;Target=rnd-1_family-548 171 301;Class=ClassI/LINE;PercDiv=8.5;PercDel=0.8;PercIns=0.8;
LG01	RepeatMasker	disperseRepeat	1170719	1170774	364	-	ID=TE175834;Target=rnd-1_family-145 1255 1311;Class=ClassI/LINE;PercDiv=10.7;PercDel=1.8;PercIns=0.0;
LG01	RepeatMasker	disperseRepeat	1171703	1171721	236	+	ID=TE175839;Target=DR0109775 327 396;Class=ClassI/LTR/ERV;PercDiv=17.4;PercDel=12.1;PercIns=4.2;
LG01	RepeatMasker	disperseRepeat	1172380	1172426	233	-	ID=TE175840;Target=DR0045527 1287 1330;Class=ClassI/LTR/ERV;PercDiv=16.0;PercDel=0.0;PercIns=6.8;
LG01	RepeatMasker	disperseRepeat	1178219	1178668	3743	-	ID=TE175853;Target=rnd-1_family-136 1 209;Class=ClassI/SINE;PercDiv=11.4;PercDel=4.7;PercIns=2.0;
LG01	RepeatMasker	disperseRepeat	1181835	1181922	567	-	ID=TE175859;Target=rnd-1_family-1049 275 362;Class=ClassI/LTR/Unknown;PercDiv=13.6;PercDel=0.0;PercIns=0.0;
LG01	RepeatMasker	disperseRepeat	1181947	1182043	550	+	ID=TE175860;Target=rnd-1_family-1110 854 950;Class=ClassI/LINE;PercDiv=15.5;PercDel=0.0;PercIns=0.0;
LG01	RepeatMasker	disperseRepeat	1183581	1183702	347	+	ID=TE175863;Target=rnd-1_family-1970 503 655;Class=ClassI/LINE;PercDiv=16.3;PercDel=3.9;PercIns=0.0;
LG01	RepeatMasker	disperseRepeat	1187577	1187898	1086	-	ID=TE175867;Target=rnd-1_family-182 94 354;Class=ClassI/LINE;PercDiv=20.2;PercDel=1.2;PercIns=3.3;
LG01	RepeatMasker	disperseRepeat	1189383	1189418	246	-	ID=TE175869;Target=Daphne_DS 1801 1841;Class=ClassI/LINE;PercDiv=5.6;PercDel=13.9;PercIns=0.0;
LG01	RepeatMasker	disperseRepeat	1191972	1192230	738	+	ID=TE175874;Target=rnd-1_family-1884 219 469;Class=ClassI/LINE;PercDiv=18.9;PercDel=2.7;PercIns=6.0;
LG01	RepeatMasker	disperseRepeat	1194231	1194433	911	-	ID=TE175880;Target=rnd-1_family-404 326 515;Class=ClassI/LTR/Pao;PercDiv=18.6;PercDel=0.5;PercIns=7.4;
LG01	RepeatMasker	disperseRepeat	1194434	1194471	278	+	ID=TE175881;Target=rnd-1_family-2586 632 670;Class=ClassI/LTR/Pao;PercDiv=5.2;PercDel=0.0;PercIns=7.7;
LG01	RepeatMasker	disperseRepeat	1197309	1197898	5075	-	ID=TE175884;Target=RM4_1:21636982..21644515 2 592;Class=ClassI/LTR/Gypsy;PercDiv=3.7;PercDel=0.2;PercIns=0.0;
LG01	RepeatMasker	disperseRepeat	1197899	1198004	986	+	ID=TE175885;Target=rnd-1_family-71 42 208;Class=ClassI/DIRS;PercDiv=5.8;PercDel=7.6;PercIns=8.9;
LG01	RepeatMasker	disperseRepeat	1198648	1199324	5244	-	ID=TE175888;Target=rnd-1_family-604 47 745;Class=ClassI/SINE;PercDiv=6.3;PercDel=3.2;PercIns=0.0;
LG01	RepeatMasker	disperseRepeat	1201211	1201294	245	+	ID=TE175891;Target=Copia-47_Mad-LTR 86 170;Class=ClassI/LTR/Copia;PercDiv=24.7;PercDel=4.8;PercIns=3.5;
LG01	RepeatMasker	disperseRepeat	1204240	1204296	238	-	ID=TE175893;Target=DR0007385 130 195;Class=ClassI/LINE;PercDiv=16.0;PercDel=17.5;PercIns=1.5;
LG01	RepeatMasker	disperseRepeat	1204466	1204563	567	-	ID=TE175894;Target=RM4_1:43931498..43940187 5911 6002;Class=ClassI/LTR/Gypsy;PercDiv=9.9;PercDel=1.0;PercIns=7.6;
LG01	RepeatMasker	disperseRepeat	1209097	1209155	449	+	ID=TE175907;Target=rnd-1_family-353 1 59;Class=ClassI/LINE;PercDiv=10.2;PercDel=0.0;PercIns=0.0;
LG01	RepeatMasker	disperseRepeat	1209391	1209501	672	+	ID=TE175909;Target=rnd-1_family-2329 1 104;Class=ClassI/LTR/Unknown;PercDiv=10.6;PercDel=0.0;PercIns=6.7;
LG01	RepeatMasker	disperseRepeat	1216668	1216723	264	-	ID=TE175917;Target=DR0180174 2918 2974;Class=ClassI/LINE;PercDiv=12.7;PercDel=3.6;PercIns=1.8;
LG01	RepeatMasker	disperseRepeat	1218395	1218464	259	-	ID=TE175924;Target=DR0233154 1124 1194;Class=ClassI/LTR/ERV;PercDiv=14.7;PercDel=4.3;PercIns=2.8;
LG01	RepeatMasker	disperseRepeat	1223749	1224066	1713	+	ID=TE175933;Target=rnd-1_family-145 2946 3253;Class=ClassI/LINE;PercDiv=12.7;PercDel=2.2;PercIns=5.5;
LG01	RepeatMasker	disperseRepeat	1225988	1226009	873	+	ID=TE175937;Target=rnd-1_family-2154 1286 1413;Class=ClassI/LINE;PercDiv=16.6;PercDel=0.5;PercIns=3.3;
LG01	RepeatMasker	disperseRepeat	1227212	1227644	1415	-	ID=TE175942;Target=rnd-1_family-1276 4 452;Class=ClassI/LINE;PercDiv=23.1;PercDel=6.0;PercIns=2.2;
LG01	RepeatMasker	disperseRepeat	1230536	1230591	234	+	ID=TE175949;Target=rnd-1_family-2544 104 156;Class=ClassI/LTR/Unknown;PercDiv=17.0;PercDel=0.0;PercIns=5.7;
LG01	RepeatMasker	disperseRepeat	1230623	1230758	609	+	ID=TE175950;Target=rnd-1_family-2544 212 360;Class=ClassI/LTR/Unknown;PercDiv=14.2;PercDel=11.0;PercIns=1.3;
LG01	RepeatMasker	disperseRepeat	1231223	1231458	1305	+	ID=TE175952;Target=rnd-1_family-2544 353 614;Class=ClassI/LTR/Unknown;PercDiv=11.9;PercDel=11.0;PercIns=0.0;
LG01	RepeatMasker	disperseRepeat	1236361	1236619	1723	-	ID=TE175956;Target=rnd-1_family-213 138 393;Class=ClassI/LINE;PercDiv=7.0;PercDel=0.0;PercIns=1.2;
LG01	RepeatMasker	disperseRepeat	1241015	1241065	231	-	ID=TE175963;Target=rnd-1_family-403 42 85;Class=ClassI/LTR/Unknown;PercDiv=9.3;PercDel=0.0;PercIns=15.9;
LG01	RepeatMasker	disperseRepeat	1247533	1247625	625	+	ID=TE175973;Target=rnd-1_family-643 291 382;Class=ClassI/LINE;PercDiv=7.6;PercDel=0.0;PercIns=1.1;
LG01	RepeatMasker	disperseRepeat	1248205	1248356	762	+	ID=TE175975;Target=rnd-1_family-284 17 175;Class=ClassI/LINE;PercDiv=11.4;PercDel=6.6;PercIns=1.9;
LG01	RepeatMasker	disperseRepeat	1258618	1258684	260	+	ID=TE175990;Target=rnd-1_family-275 218 284;Class=ClassI/LTR/Unknown;PercDiv=19.4;PercDel=0.0;PercIns=0.0;
LG01	RepeatMasker	disperseRepeat	1261592	1261671	332	+	ID=TE175998;Target=rnd-1_family-1039 319 494;Class=ClassI/LINE;PercDiv=25.7;PercDel=12.3;PercIns=8.5;
LG01	RepeatMasker	disperseRepeat	1262138	1262231	250	+	ID=TE176000;Target=RM4_1:68354415..68368170 6864 6947;Class=ClassI/LTR/Gypsy;PercDiv=22.9;PercDel=0.0;PercIns=11.9;
LG01	RepeatMasker	disperseRepeat	1270572	1270627	232	-	ID=TE176008;Target=DR0207529 1648 1702;Class=ClassI/LINE;PercDiv=23.6;PercDel=0.0;PercIns=1.8;
LG01	RepeatMasker	disperseRepeat	1274078	1274177	496	+	ID=TE176010;Target=rnd-1_family-2070 1902 1999;Class=ClassI/LINE;PercDiv=18.4;PercDel=0.0;PercIns=2.0;
LG01	RepeatMasker	disperseRepeat	1274196	1274352	876	-	ID=TE176011;Target=rnd-1_family-2070 1853 2007;Class=ClassI/LINE;PercDiv=15.5;PercDel=0.0;PercIns=1.3;
LG01	RepeatMasker	disperseRepeat	1277570	1277634	239	-	ID=TE176014;Target=Gypsy-40_Mad-I 1208 1271;Class=ClassI/LTR/Gypsy;PercDiv=11.1;PercDel=1.5;PercIns=3.1;
LG01	RepeatMasker	disperseRepeat	1281301	1281419	561	-	ID=TE176018;Target=rnd-1_family-915 1 118;Class=ClassI/LINE;PercDiv=20.3;PercDel=0.0;PercIns=0.8;
LG01	RepeatMasker	disperseRepeat	1291201	1292041	2694	-	ID=TE176028;Target=rnd-1_family-570 87 1291;Class=ClassI/LINE;PercDiv=14.0;PercDel=7.7;PercIns=7.5;
LG01	RepeatMasker	disperseRepeat	1292179	1292531	1631	-	ID=TE176029;Target=rnd-1_family-570 417 787;Class=ClassI/LINE;PercDiv=18.6;PercDel=6.0;PercIns=0.8;
LG01	RepeatMasker	disperseRepeat	1293828	1293861	342	+	ID=TE176034;Target=DR0151103 1217 1373;Class=ClassI/LTR/Gypsy;PercDiv=9.0;PercDel=0.6;PercIns=1.9;
LG01	RepeatMasker	disperseRepeat	1303431	1303695	1245	+	ID=TE176043;Target=rnd-1_family-2143 2961 3225;Class=ClassI/LINE;PercDiv=20.5;PercDel=0.4;PercIns=0.4;
LG01	RepeatMasker	disperseRepeat	1303873	1304282	1305	+	ID=TE176044;Target=rnd-1_family-1906 185 724;Class=ClassI/LINE;PercDiv=16.9;PercDel=8.3;PercIns=8.5;
LG01	RepeatMasker	disperseRepeat	1315055	1315093	231	-	ID=TE176049;Target=rnd-1_family-2464 231 266;Class=ClassI/LTR/Unknown;PercDiv=5.6;PercDel=0.0;PercIns=8.3;
LG01	RepeatMasker	disperseRepeat	1323552	1323796	1082	-	ID=TE176056;Target=rnd-1_family-2629 385 635;Class=ClassI/LINE;PercDiv=18.4;PercDel=4.9;PercIns=2.4;
LG01	RepeatMasker	disperseRepeat	1324193	1324350	410	-	ID=TE176057;Target=DR0026043 1 160;Class=ClassI/SINE;PercDiv=27.6;PercDel=2.5;PercIns=1.2;
LG01	RepeatMasker	disperseRepeat	1325857	1326020	710	-	ID=TE176059;Target=DR0157263 10029 10192;Class=ClassI/LINE;PercDiv=22.7;PercDel=0.6;PercIns=0.6;
LG01	RepeatMasker	disperseRepeat	1327856	1328149	1958	-	ID=TE176063;Target=rnd-1_family-831 488 791;Class=ClassI/LINE;PercDiv=11.9;PercDel=3.4;PercIns=0.0;
LG01	RepeatMasker	disperseRepeat	1329229	1329780	3896	-	ID=TE176064;Target=RM4_1:10540977..10548330 6596 7146;Class=ClassI/LTR/Gypsy;PercDiv=6.6;PercDel=1.3;PercIns=1.4;
LG01	RepeatMasker	disperseRepeat	1329856	1329900	309	-	ID=TE176065;Target=rnd-1_family-538 1 45;Class=ClassI/LTR/Unknown;PercDiv=8.9;PercDel=0.0;PercIns=0.0;
LG01	RepeatMasker	disperseRepeat	1330513	1330751	857	+	ID=TE176067;Target=rnd-1_family-73 162 409;Class=ClassI/SINE;PercDiv=19.3;PercDel=8.4;PercIns=4.4;
LG01	RepeatMasker	disperseRepeat	1333386	1333833	2888	+	ID=TE176069;Target=RM4_1:14090363..14094676 2975 3419;Class=ClassI/LTR/Gypsy;PercDiv=13.7;PercDel=0.0;PercIns=0.7;
LG01	RepeatMasker	disperseRepeat	1333867	1334141	1781	+	ID=TE176070;Target=RM4_1:14090363..14094676 3422 3693;Class=ClassI/LTR/Gypsy;PercDiv=8.9;PercDel=0.4;PercIns=1.5;
LG01	RepeatMasker	disperseRepeat	1334214	1334313	243	+	ID=TE176071;Target=RM1_1:6860971..6871532 7965 8059;Class=ClassI/LTR/Gypsy;PercDiv=18.4;PercDel=2.0;PercIns=7.4;
LG01	RepeatMasker	disperseRepeat	1335652	1336267	4871	+	ID=TE176072;Target=RM34_1:747819..762012 707 1316;Class=ClassI/LTR/Gypsy;PercDiv=3.6;PercDel=0.0;PercIns=1.0;
LG01	RepeatMasker	disperseRepeat	1337970	1338149	1510	+	ID=TE176073;Target=RM34_1:747819..762012 1302 1481;Class=ClassI/LTR/Gypsy;PercDiv=2.8;PercDel=0.0;PercIns=0.0;
LG01	RepeatMasker	disperseRepeat	1338518	1339409	7175	+	ID=TE176074;Target=RM34_1:747819..762012 1469 2369;Class=ClassI/LTR/Gypsy;PercDiv=3.9;PercDel=1.0;PercIns=0.0;
LG01	RepeatMasker	disperseRepeat	1339423	1339625	1292	+	ID=TE176075;Target=RM34_1:747819..762012 2338 2531;Class=ClassI/LTR/Gypsy;PercDiv=2.6;PercDel=0.5;PercIns=5.2;
LG01	RepeatMasker	disperseRepeat	1339632	1342043	17167	+	ID=TE176076;Target=RM47_1:2104464..2112934 1570 3947;Class=ClassI/LTR/Gypsy;PercDiv=5.1;PercDel=0.6;PercIns=2.1;
LG01	RepeatMasker	disperseRepeat	1342044	1345801	45384	-	ID=TE176077;Target=rnd-1_family-2535 8798 14684;Class=ClassI/LINE;PercDiv=3.7;PercDel=0.3;PercIns=0.1;
LG01	RepeatMasker	disperseRepeat	1348022	1349421	8235	-	ID=TE176079;Target=rnd-1_family-2066 1103 2546;Class=ClassI/LTR/Gypsy;PercDiv=8.4;PercDel=3.9;PercIns=3.3;
LG01	RepeatMasker	disperseRepeat	1349658	1349671	275	-	ID=TE176080;Target=DR0125337 59 179;Class=ClassI/LINE;PercDiv=27.4;PercDel=3.3;PercIns=2.5;
LG01	RepeatMasker	disperseRepeat	1349672	1349777	298	+	ID=TE176081;Target=DR0082941 5863 5969;Class=ClassI/LINE;PercDiv=29.2;PercDel=0.9;PercIns=0.0;
LG01	RepeatMasker	disperseRepeat	1350100	1350126	1611	-	ID=TE176082;Target=rnd-1_family-91 988 1067;Class=ClassI/LTR/Unknown;PercDiv=25.5;PercDel=2.9;PercIns=2.4;
LG01	RepeatMasker	disperseRepeat	1350407	1350596	1611	-	ID=TE176084;Target=rnd-1_family-91 404 987;Class=ClassI/LTR/Unknown;PercDiv=25.5;PercDel=2.9;PercIns=2.4;
LG01	RepeatMasker	disperseRepeat	1351278	1351401	616	-	ID=TE176087;Target=rnd-1_family-1207 1 126;Class=ClassI/LINE;PercDiv=14.6;PercDel=2.4;PercIns=0.8;
LG01	RepeatMasker	disperseRepeat	1352450	1352750	980	+	ID=TE176089;Target=rnd-1_family-1272 1383 1680;Class=ClassI/LINE;PercDiv=32.5;PercDel=1.0;PercIns=2.0;
LG01	RepeatMasker	disperseRepeat	1353061	1353131	252	-	ID=TE176091;Target=DR0134629 168 231;Class=ClassI/LTR/Gypsy;PercDiv=12.7;PercDel=0.0;PercIns=10.9;
LG01	RepeatMasker	disperseRepeat	1355388	1355591	1497	+	ID=TE176096;Target=RM1_1:5286863..5293679 1 205;Class=ClassI/LTR/Gypsy;PercDiv=6.9;PercDel=0.5;PercIns=0.0;
LG01	RepeatMasker	disperseRepeat	1356850	1357459	4227	+	ID=TE176097;Target=rnd-1_family-348 1 615;Class=ClassI/LINE;PercDiv=13.7;PercDel=0.0;PercIns=0.2;
LG01	RepeatMasker	disperseRepeat	1357460	1357563	832	+	ID=TE176098;Target=rnd-1_family-969 1 106;Class=ClassI/SINE;PercDiv=1.9;PercDel=0.0;PercIns=0.0;
LG01	RepeatMasker	disperseRepeat	1357945	1358122	799	-	ID=TE176100;Target=rnd-1_family-1884 230 411;Class=ClassI/LINE;PercDiv=10.2;PercDel=2.7;PercIns=5.0;
LG01	RepeatMasker	disperseRepeat	1364751	1365000	780	+	ID=TE176106;Target=rnd-1_family-224 450 694;Class=ClassI/LINE;PercDiv=13.3;PercDel=1.6;PercIns=3.7;
LG01	RepeatMasker	disperseRepeat	1366535	1366899	4313	+	ID=TE176111;Target=rnd-1_family-264 1 492;Class=ClassI/LINE;PercDiv=22.5;PercDel=4.1;PercIns=3.7;
LG01	RepeatMasker	disperseRepeat	1368076	1368748	4313	+	ID=TE176113;Target=rnd-1_family-264 493 1613;Class=ClassI/LINE;PercDiv=22.5;PercDel=4.1;PercIns=3.7;
LG01	RepeatMasker	disperseRepeat	1368749	1369244	2931	-	ID=TE176114;Target=rnd-1_family-166 3 1171;Class=ClassI/LINE;PercDiv=25.6;PercDel=2.3;PercIns=2.3;
LG01	RepeatMasker	disperseRepeat	1376619	1377909	3345	+	ID=TE176129;Target=rnd-1_family-264 287 1613;Class=ClassI/LINE;PercDiv=22.5;PercDel=3.9;PercIns=3.6;
LG01	RepeatMasker	disperseRepeat	1383089	1383681	5232	+	ID=TE176141;Target=RM4_1:21636982..21644515 2 592;Class=ClassI/LTR/Gypsy;PercDiv=1.4;PercDel=0.0;PercIns=0.3;
LG01	RepeatMasker	disperseRepeat	1384443	1389039	37288	+	ID=TE176144;Target=RM4_1:1384446..1389039 1 4380;Class=ClassI/LTR/Gypsy;PercDiv=0.1;PercDel=0.3;PercIns=0.3;
LG01	RepeatMasker	disperseRepeat	1390384	1390528	2806	+	ID=TE176149;Target=rnd-1_family-264 1 1632;Class=ClassI/LINE;PercDiv=21.9;PercDel=2.2;PercIns=3.6;
LG01	RepeatMasker	disperseRepeat	1393033	1393129	672	+	ID=TE176153;Target=RM1_1:5286863..5293679 1 98;Class=ClassI/LTR/Gypsy;PercDiv=4.1;PercDel=1.0;PercIns=0.0;
LG01	RepeatMasker	disperseRepeat	1394287	1401306	55299	+	ID=TE176156;Target=RM4_1:1394287..1401306 1 6997;Class=ClassI/LTR/Gypsy;PercDiv=0.3;PercDel=0.1;PercIns=0.1;
LG01	RepeatMasker	disperseRepeat	1401334	1402049	2967	-	ID=TE176157;Target=rnd-1_family-530 648 1371;Class=ClassI/LINE;PercDiv=18.9;PercDel=2.9;PercIns=1.8;
LG01	RepeatMasker	disperseRepeat	1402624	1402949	1985	-	ID=TE176158;Target=RM4_1:54049950..54053069 2481 2790;Class=ClassI/LTR/Unknown;PercDiv=10.7;PercDel=0.3;PercIns=5.5;
LG01	RepeatMasker	disperseRepeat	1407024	1407092	467	+	ID=TE176161;Target=rnd-1_family-252 551 619;Class=ClassI/LINE;PercDiv=1.4;PercDel=0.0;PercIns=0.0;
LG01	RepeatMasker	disperseRepeat	1407102	1407934	7254	+	ID=TE176162;Target=RM200_1:17299..23593 5402 6234;Class=ClassI/LTR/Gypsy;PercDiv=1.0;PercDel=0.0;PercIns=0.0;
LG01	RepeatMasker	disperseRepeat	1409210	1409566	2114	-	ID=TE176166;Target=RM4_1:54049950..54053069 2192 2542;Class=ClassI/LTR/Unknown;PercDiv=12.4;PercDel=0.8;PercIns=2.6;
LG01	RepeatMasker	disperseRepeat	1413107	1413565	3098	+	ID=TE176169;Target=rnd-1_family-264 576 1015;Class=ClassI/LINE;PercDiv=20.9;PercDel=3.3;PercIns=4.0;
LG01	RepeatMasker	disperseRepeat	1414215	1414803	3098	+	ID=TE176171;Target=rnd-1_family-264 1016 1601;Class=ClassI/LINE;PercDiv=20.9;PercDel=3.3;PercIns=4.0;
LG01	RepeatMasker	disperseRepeat	1419191	1419763	3161	+	ID=TE176178;Target=rnd-1_family-2310 1 412;Class=ClassI/LINE;PercDiv=12.7;PercDel=0.4;PercIns=0.3;
LG01	RepeatMasker	disperseRepeat	1422467	1422479	315	+	ID=TE176179;Target=DR0270115 916 928;Class=ClassI/SINE;PercDiv=22.9;PercDel=2.4;PercIns=2.4;
LG01	RepeatMasker	disperseRepeat	1424359	1425459	6508	+	ID=TE176182;Target=rnd-1_family-756 1 1120;Class=ClassI/LINE;PercDiv=15.4;PercDel=2.0;PercIns=0.9;
LG01	RepeatMasker	disperseRepeat	1426731	1426777	225	-	ID=TE176184;Target=I-1_DP 5342 5388;Class=ClassI/LINE;PercDiv=23.4;PercDel=0.0;PercIns=0.0;
LG01	RepeatMasker	disperseRepeat	1427304	1427609	436	-	ID=TE176185;Target=rnd-1_family-1959 4046 4359;Class=ClassI/LINE;PercDiv=39.1;PercDel=3.3;PercIns=0.6;
LG01	RepeatMasker	disperseRepeat	1430738	1430796	229	-	ID=TE176190;Target=BEL-633_AA-LTR 5 70;Class=ClassI/LTR/Pao;PercDiv=16.9;PercDel=11.9;PercIns=0.0;
LG01	RepeatMasker	disperseRepeat	1431272	1431653	3041	+	ID=TE176192;Target=rnd-1_family-1149 1071 1457;Class=ClassI/LTR/Pao;PercDiv=7.8;PercDel=0.0;PercIns=0.3;
LG01	RepeatMasker	disperseRepeat	1431654	1434438	20936	+	ID=TE176193;Target=RM34_1:1261051..1275315 4343 7132;Class=ClassI/LTR/Gypsy;PercDiv=6.1;PercDel=0.4;PercIns=0.2;
LG01	RepeatMasker	disperseRepeat	1435642	1435716	285	+	ID=TE176195;Target=DR0214606 5404 5478;Class=ClassI/LTR/Gypsy;PercDiv=22.7;PercDel=0.0;PercIns=0.0;
LG01	RepeatMasker	disperseRepeat	1435911	1436135	1791	-	ID=TE176197;Target=rnd-1_family-859 1 225;Class=ClassI/LINE;PercDiv=2.7;PercDel=0.0;PercIns=0.0;
LG01	RepeatMasker	disperseRepeat	1436934	1437158	1791	+	ID=TE176199;Target=rnd-1_family-859 1 225;Class=ClassI/LINE;PercDiv=2.7;PercDel=0.0;PercIns=0.0;
LG01	RepeatMasker	disperseRepeat	1437348	1437399	230	+	ID=TE176202;Target=DR0156243 906 956;Class=ClassI/LTR/ERV;PercDiv=11.8;PercDel=0.0;PercIns=2.0;
LG01	RepeatMasker	disperseRepeat	1438685	1444177	47483	+	ID=TE176204;Target=RM4_1:1438339..1445607 286 5796;Class=ClassI/LTR/Gypsy;PercDiv=0.1;PercDel=0.0;PercIns=0.0;
LG01	RepeatMasker	disperseRepeat	1444186	1444503	2299	+	ID=TE176205;Target=RM4_1:102327068..102334344 5782 6093;Class=ClassI/LTR/Gypsy;PercDiv=2.6;PercDel=0.0;PercIns=1.9;
LG01	RepeatMasker	disperseRepeat	1444531	1445607	9402	-	ID=TE176206;Target=RM1_1:3752679..3759953 1 1077;Class=ClassI/LTR/Gypsy;PercDiv=1.7;PercDel=0.3;PercIns=0.3;
LG01	RepeatMasker	disperseRepeat	1448703	1449876	6748	-	ID=TE176208;Target=RM1_1:5286863..5293679 3 1159;Class=ClassI/LTR/Gypsy;PercDiv=13.2;PercDel=1.5;PercIns=3.0;
LG01	RepeatMasker	disperseRepeat	1449877	1449915	231	-	ID=TE176209;Target=DR0152723 5583 5650;Class=ClassI/LTR/Pao;PercDiv=13.6;PercDel=1.4;PercIns=10.3;
LG01	RepeatMasker	disperseRepeat	1451227	1451291	575	-	ID=TE176213;Target=RM4_1:43931498..43940187 5930 5994;Class=ClassI/LTR/Gypsy;PercDiv=1.5;PercDel=0.0;PercIns=0.0;
LG01	RepeatMasker	disperseRepeat	1451487	1451667	559	-	ID=TE176215;Target=DR0257802 12491 12668;Class=ClassI/LTR/Gypsy;PercDiv=18.1;PercDel=0.6;PercIns=2.2;
LG01	RepeatMasker	disperseRepeat	1452308	1452781	2826	-	ID=TE176218;Target=rnd-1_family-1482 1 475;Class=ClassI/LINE;PercDiv=12.0;PercDel=0.2;PercIns=0.0;
LG01	RepeatMasker	disperseRepeat	1453282	1453343	282	+	ID=TE176220;Target=rnd-1_family-768 638 699;Class=ClassI/LINE;PercDiv=17.7;PercDel=0.0;PercIns=0.0;
LG01	RepeatMasker	disperseRepeat	1453895	1454039	762	-	ID=TE176223;Target=rnd-1_family-1998 1375 1515;Class=ClassI/LINE;PercDiv=14.9;PercDel=0.0;PercIns=2.8;
LG01	RepeatMasker	disperseRepeat	1454042	1454472	2549	+	ID=TE176224;Target=RM4_1:54049950..54053069 1 430;Class=ClassI/LTR/Unknown;PercDiv=12.4;PercDel=2.5;PercIns=2.8;
LG01	RepeatMasker	disperseRepeat	1454967	1455173	851	+	ID=TE176227;Target=DR0185300 28 332;Class=ClassI/LINE;PercDiv=13.5;PercDel=0.7;PercIns=0.3;
LG01	RepeatMasker	disperseRepeat	1455213	1455244	253	+	ID=TE176229;Target=RM4_1:54049950..54053069 429 460;Class=ClassI/LTR/Unknown;PercDiv=6.2;PercDel=0.0;PercIns=0.0;
LG01	RepeatMasker	disperseRepeat	1459783	1460486	6014	+	ID=TE176231;Target=RM23_1:415447..420623 4378 5081;Class=ClassI/LTR/Gypsy;PercDiv=1.0;PercDel=0.0;PercIns=0.0;
LG01	RepeatMasker	disperseRepeat	1460753	1461080	473	-	ID=TE176232;Target=rnd-1_family-831 363 693;Class=ClassI/LINE;PercDiv=37.0;PercDel=2.1;PercIns=1.2;
LG01	RepeatMasker	disperseRepeat	1466132	1467342	8177	+	ID=TE176238;Target=rnd-1_family-1475 1 1227;Class=ClassI/LINE;PercDiv=7.2;PercDel=2.3;PercIns=1.0;
LG01	RepeatMasker	disperseRepeat	1470369	1471230	4880	+	ID=TE176241;Target=rnd-1_family-1475 1216 2086;Class=ClassI/LINE;PercDiv=20.1;PercDel=1.4;PercIns=0.3;
LG01	RepeatMasker	disperseRepeat	1471386	1472322	816	+	ID=TE176242;Target=rnd-1_family-1475 2619 3952;Class=ClassI/LINE;PercDiv=33.1;PercDel=3.5;PercIns=3.2;
LG01	RepeatMasker	disperseRepeat	1472615	1473497	5858	+	ID=TE176243;Target=rnd-1_family-756 1 887;Class=ClassI/LINE;PercDiv=12.6;PercDel=0.8;PercIns=0.3;
LG01	RepeatMasker	disperseRepeat	1486067	1488312	17575	-	ID=TE176257;Target=RM4_1:52219949..52227550 1703 3958;Class=ClassI/LTR/Gypsy;PercDiv=4.3;PercDel=0.6;PercIns=0.2;
LG01	RepeatMasker	disperseRepeat	1492573	1492667	358	+	ID=TE176263;Target=DR0133338 8044 8134;Class=ClassI/LTR/ERV;PercDiv=18.7;PercDel=0.0;PercIns=4.4;
LG01	RepeatMasker	disperseRepeat	1493031	1493065	551	-	ID=TE176265;Target=RM1_1:4616625..4628534 843 1154;Class=ClassI/LTR/Gypsy;PercDiv=27.2;PercDel=8.8;PercIns=3.2;
LG01	RepeatMasker	disperseRepeat	1493728	1493957	786	+	ID=TE176266;Target=RM4_1:1555561..1567120 1010 1258;Class=ClassI/LTR/Gypsy;PercDiv=21.1;PercDel=9.6;PercIns=1.2;
LG01	RepeatMasker	disperseRepeat	1495050	1495110	352	-	ID=TE176268;Target=RM1_1:4616625..4628534 9090 9154;Class=ClassI/LTR/Gypsy;PercDiv=11.5;PercDel=6.6;PercIns=0.0;
LG01	RepeatMasker	disperseRepeat	1498355	1498521	634	-	ID=TE176272;Target=rnd-1_family-2066 2239 2408;Class=ClassI/LTR/Gypsy;PercDiv=18.4;PercDel=4.2;PercIns=2.4;
LG01	RepeatMasker	disperseRepeat	1499574	1499697	640	-	ID=TE176276;Target=rnd-1_family-1207 1 126;Class=ClassI/LINE;PercDiv=13.8;PercDel=2.4;PercIns=0.8;
LG01	RepeatMasker	disperseRepeat	1500750	1501054	933	+	ID=TE176278;Target=rnd-1_family-1272 1383 1680;Class=ClassI/LINE;PercDiv=31.6;PercDel=1.0;PercIns=3.4;
LG01	RepeatMasker	disperseRepeat	1502032	1502134	1316	+	ID=TE176282;Target=rnd-1_family-1510 67 465;Class=ClassI/LINE;PercDiv=19.2;PercDel=3.6;PercIns=1.2;
LG01	RepeatMasker	disperseRepeat	1502219	1502472	832	+	ID=TE176284;Target=rnd-1_family-164 1558 1813;Class=ClassI/LINE;PercDiv=19.6;PercDel=2.4;PercIns=1.6;
LG01	RepeatMasker	disperseRepeat	1502845	1503709	2927	+	ID=TE176285;Target=rnd-1_family-264 24 890;Class=ClassI/LINE;PercDiv=19.2;PercDel=3.0;PercIns=2.8;
LG01	RepeatMasker	disperseRepeat	1503710	1503913	1515	+	ID=TE176286;Target=RM1_1:5286863..5293679 1 205;Class=ClassI/LTR/Gypsy;PercDiv=6.4;PercDel=0.5;PercIns=0.0;
LG01	RepeatMasker	disperseRepeat	1505172	1505782	4202	+	ID=TE176287;Target=rnd-1_family-348 1 615;Class=ClassI/LINE;PercDiv=13.8;PercDel=0.0;PercIns=0.2;
LG01	RepeatMasker	disperseRepeat	1505783	1505886	832	+	ID=TE176288;Target=rnd-1_family-969 1 106;Class=ClassI/SINE;PercDiv=1.9;PercDel=0.0;PercIns=0.0;
LG01	RepeatMasker	disperseRepeat	1506189	1506254	1236	+	ID=TE176290;Target=rnd-1_family-264 958 1337;Class=ClassI/LINE;PercDiv=21.6;PercDel=3.8;PercIns=0.5;
LG01	RepeatMasker	disperseRepeat	1506908	1507014	566	-	ID=TE176292;Target=rnd-1_family-224 363 463;Class=ClassI/LINE;PercDiv=7.0;PercDel=0.9;PercIns=6.9;
LG01	RepeatMasker	disperseRepeat	1507663	1507900	438	-	ID=TE176294;Target=R1-3_DF 4546 4700;Class=ClassI/LINE;PercDiv=26.7;PercDel=8.8;PercIns=8.8;
LG01	RepeatMasker	disperseRepeat	1515843	1516146	4093	+	ID=TE176301;Target=rnd-1_family-264 1 1491;Class=ClassI/LINE;PercDiv=22.1;PercDel=2.7;PercIns=4.2;
LG01	RepeatMasker	disperseRepeat	1517222	1517300	1451	-	ID=TE176305;Target=rnd-1_family-207 6 86;Class=ClassI/LINE;PercDiv=22.4;PercDel=2.9;PercIns=2.5;
LG01	RepeatMasker	disperseRepeat	1524965	1525031	232	+	ID=TE176312;Target=Gypsy-1_DVir-I 3209 3270;Class=ClassI/LTR/Gypsy;PercDiv=19.5;PercDel=0.0;PercIns=8.1;
LG01	RepeatMasker	disperseRepeat	1528238	1528481	1726	-	ID=TE176320;Target=rnd-1_family-6 525 774;Class=ClassI/LINE;PercDiv=26.3;PercDel=2.8;PercIns=2.0;
LG01	RepeatMasker	disperseRepeat	1530912	1532279	3812	+	ID=TE176325;Target=rnd-1_family-368 57 1441;Class=ClassI/LINE;PercDiv=29.1;PercDel=3.1;PercIns=1.8;
LG01	RepeatMasker	disperseRepeat	1536833	1537858	2958	+	ID=TE176328;Target=rnd-1_family-264 570 1601;Class=ClassI/LINE;PercDiv=21.0;PercDel=3.3;PercIns=4.0;
LG01	RepeatMasker	disperseRepeat	1538021	1538611	1913	+	ID=TE176329;Target=rnd-1_family-1111 158 755;Class=ClassI/LINE;PercDiv=21.4;PercDel=2.4;PercIns=1.2;
LG01	RepeatMasker	disperseRepeat	1543491	1543562	239	-	ID=TE176335;Target=Tad1-73_BG 5583 5656;Class=ClassI/LINE;PercDiv=17.4;PercDel=6.9;PercIns=4.0;
LG01	RepeatMasker	disperseRepeat	1544107	1544417	446	-	ID=TE176336;Target=rnd-1_family-1959 4046 4359;Class=ClassI/LINE;PercDiv=40.1;PercDel=1.6;PercIns=0.6;
LG01	RepeatMasker	disperseRepeat	1546058	1546063	368	+	ID=TE176339;Target=DR0068003 7573 7709;Class=ClassI/LTR/ERV;PercDiv=7.6;PercDel=6.6;PercIns=2.8;
LG01	RepeatMasker	disperseRepeat	1546064	1546149	401	+	ID=TE176340;Target=DR0055479 3147 3232;Class=ClassI/LTR/Copia;PercDiv=9.3;PercDel=0.0;PercIns=0.0;
LG01	RepeatMasker	disperseRepeat	1547719	1549999	15031	+	ID=TE176344;Target=RM10_1:10008075..10023124 6676 8946;Class=ClassI/LTR/Gypsy;PercDiv=10.7;PercDel=1.3;PercIns=1.7;
LG01	RepeatMasker	disperseRepeat	1551334	1551658	793	-	ID=TE176349;Target=DR0208986 278 607;Class=ClassI/LTR/ERV;PercDiv=14.6;PercDel=2.1;PercIns=0.6;
LG01	RepeatMasker	disperseRepeat	1553298	1553359	288	+	ID=TE176354;Target=rnd-1_family-768 638 699;Class=ClassI/LINE;PercDiv=17.7;PercDel=0.0;PercIns=0.0;
LG01	RepeatMasker	disperseRepeat	1553911	1554058	753	-	ID=TE176358;Target=rnd-1_family-1998 1372 1515;Class=ClassI/LINE;PercDiv=15.2;PercDel=0.0;PercIns=2.8;
LG01	RepeatMasker	disperseRepeat	1554059	1554489	2608	+	ID=TE176359;Target=RM4_1:54049950..54053069 1 430;Class=ClassI/LTR/Unknown;PercDiv=11.7;PercDel=2.5;PercIns=2.8;
LG01	RepeatMasker	disperseRepeat	1555006	1555080	610	+	ID=TE176363;Target=RM4_1:43931498..43940187 5930 6003;Class=ClassI/LTR/Gypsy;PercDiv=2.7;PercDel=0.0;PercIns=1.4;
LG01	RepeatMasker	disperseRepeat	1555561	1557157	13787	+	ID=TE176365;Target=RM4_1:1555561..1567120 1 1560;Class=ClassI/LTR/Gypsy;PercDiv=0.6;PercDel=0.1;PercIns=0.9;
LG01	RepeatMasker	disperseRepeat	1557170	1565256	70186	+	ID=TE176366;Target=RM4_1:1555561..1567120 1549 9620;Class=ClassI/LTR/Gypsy;PercDiv=0.0;PercDel=0.0;PercIns=0.2;
LG01	RepeatMasker	disperseRepeat	1565257	1566457	23084	-	ID=TE176367;Target=RM4_1:54485852..54497093 662 3621;Class=ClassI/LTR/Gypsy;PercDiv=3.1;PercDel=0.9;PercIns=1.6;
LG01	RepeatMasker	disperseRepeat	1566458	1567120	15073	+	ID=TE176368;Target=RM10_1:4443780..4455647 9591 11445;Class=ClassI/LTR/Gypsy;PercDiv=2.6;PercDel=2.0;PercIns=0.8;
LG01	RepeatMasker	disperseRepeat	1572898	1573225	561	-	ID=TE176371;Target=rnd-1_family-831 363 693;Class=ClassI/LINE;PercDiv=36.7;PercDel=2.1;PercIns=1.2;
LG01	RepeatMasker	disperseRepeat	1573977	1574013	237	-	ID=TE176372;Target=DR0229830 3392 3432;Class=ClassI/LINE;PercDiv=5.4;PercDel=10.8;PercIns=0.0;
LG01	RepeatMasker	disperseRepeat	1580468	1583135	5454	+	ID=TE176379;Target=rnd-1_family-1475 8 3707;Class=ClassI/LINE;PercDiv=26.5;PercDel=3.1;PercIns=1.8;
LG01	RepeatMasker	disperseRepeat	1583241	1584123	6280	+	ID=TE176380;Target=rnd-1_family-756 1 887;Class=ClassI/LINE;PercDiv=11.9;PercDel=0.9;PercIns=0.5;
LG01	RepeatMasker	disperseRepeat	1587351	1595376	73470	+	ID=TE176385;Target=RM4_1:1587351..1595376 1 8026;Class=ClassI/LTR/Gypsy;PercDiv=0.0;PercDel=0.0;PercIns=0.0;
LG01	RepeatMasker	disperseRepeat	1606346	1608670	18254	-	ID=TE176399;Target=RM4_1:52219949..52227550 1703 4041;Class=ClassI/LTR/Gypsy;PercDiv=4.0;PercDel=0.8;PercIns=0.2;
LG01	RepeatMasker	disperseRepeat	1613397	1613563	634	-	ID=TE176408;Target=RM21_1:2047691..2055602 2250 2419;Class=ClassI/LTR/Gypsy;PercDiv=18.4;PercDel=4.2;PercIns=2.4;
LG01	RepeatMasker	disperseRepeat	1614616	1614739	640	-	ID=TE176412;Target=rnd-1_family-1207 1 126;Class=ClassI/LINE;PercDiv=13.8;PercDel=2.4;PercIns=0.8;
LG01	RepeatMasker	disperseRepeat	1615791	1616087	976	+	ID=TE176414;Target=rnd-1_family-1272 1383 1675;Class=ClassI/LINE;PercDiv=32.7;PercDel=0.7;PercIns=2.0;
LG01	RepeatMasker	disperseRepeat	1616405	1616487	417	+	ID=TE176416;Target=DR0151188 6443 6524;Class=ClassI/LTR/Gypsy;PercDiv=7.3;PercDel=0.0;PercIns=1.2;
LG01	RepeatMasker	disperseRepeat	1616488	1616508	388	-	ID=TE176417;Target=DR0140271 17684 17784;Class=ClassI/LINE;PercDiv=11.1;PercDel=1.9;PercIns=5.0;
LG01	RepeatMasker	disperseRepeat	1616509	1616542	256	+	ID=TE176418;Target=DR0210980 216 359;Class=ClassI/LINE;PercDiv=20.1;PercDel=10.9;PercIns=6.2;
LG01	RepeatMasker	disperseRepeat	1616884	1617341	3989	+	ID=TE176419;Target=RM4_1:60886702..60898545 10898 11355;Class=ClassI/LTR/Gypsy;PercDiv=1.8;PercDel=0.0;PercIns=0.0;
LG01	RepeatMasker	disperseRepeat	1617727	1617826	1275	+	ID=TE176421;Target=rnd-1_family-1510 70 465;Class=ClassI/LINE;PercDiv=19.1;PercDel=3.4;PercIns=1.0;
LG01	RepeatMasker	disperseRepeat	1617911	1618164	819	+	ID=TE176423;Target=rnd-1_family-164 1558 1813;Class=ClassI/LINE;PercDiv=20.0;PercDel=2.4;PercIns=1.6;
LG01	RepeatMasker	disperseRepeat	1618537	1619402	2959	+	ID=TE176424;Target=rnd-1_family-264 24 890;Class=ClassI/LINE;PercDiv=19.2;PercDel=2.9;PercIns=2.8;
LG01	RepeatMasker	disperseRepeat	1619403	1619606	1557	+	ID=TE176425;Target=RM1_1:5286863..5293679 1 205;Class=ClassI/LTR/Gypsy;PercDiv=5.4;PercDel=0.5;PercIns=0.0;
LG01	RepeatMasker	disperseRepeat	1620866	1621476	4217	+	ID=TE176426;Target=rnd-1_family-348 1 615;Class=ClassI/LINE;PercDiv=13.7;PercDel=0.0;PercIns=0.2;
LG01	RepeatMasker	disperseRepeat	1621477	1621584	804	+	ID=TE176427;Target=rnd-1_family-969 1 108;Class=ClassI/SINE;PercDiv=3.7;PercDel=0.0;PercIns=0.0;
LG01	RepeatMasker	disperseRepeat	1622613	1622719	567	-	ID=TE176430;Target=rnd-1_family-224 363 463;Class=ClassI/LINE;PercDiv=7.0;PercDel=0.9;PercIns=6.9;
LG01	RepeatMasker	disperseRepeat	1623443	1623492	229	-	ID=TE176432;Target=Waldo-4_AAe 4947 4996;Class=ClassI/LINE;PercDiv=20.0;PercDel=0.0;PercIns=0.0;
LG01	RepeatMasker	disperseRepeat	1629769	1630007	764	+	ID=TE176438;Target=rnd-1_family-224 450 694;Class=ClassI/LINE;PercDiv=13.2;PercDel=4.2;PercIns=1.6;
LG01	RepeatMasker	disperseRepeat	1631127	1631301	380	-	ID=TE176442;Target=rnd-1_family-2541 3231 3405;Class=ClassI/LINE;PercDiv=32.4;PercDel=1.1;PercIns=1.1;
LG01	RepeatMasker	disperseRepeat	1641681	1641747	232	+	ID=TE176457;Target=Gypsy-1_DVir-I 3209 3270;Class=ClassI/LTR/Gypsy;PercDiv=19.5;PercDel=0.0;PercIns=8.1;
LG01	RepeatMasker	disperseRepeat	1642986	1643002	594	+	ID=TE176463;Target=DR0054712 4217 4316;Class=ClassI/LINE;PercDiv=15.8;PercDel=1.4;PercIns=2.4;
LG01	RepeatMasker	disperseRepeat	1643222	1643346	3251	+	ID=TE176465;Target=rnd-1_family-264 1 1632;Class=ClassI/LINE;PercDiv=22.5;PercDel=2.3;PercIns=3.8;
LG01	RepeatMasker	disperseRepeat	1647513	1648945	3940	+	ID=TE176470;Target=rnd-1_family-368 14 1448;Class=ClassI/LINE;PercDiv=29.0;PercDel=2.9;PercIns=2.7;
LG01	RepeatMasker	disperseRepeat	1649052	1650560	1648	+	ID=TE176471;Target=rnd-1_family-2131 216 3206;Class=ClassI/LINE;PercDiv=34.0;PercDel=4.1;PercIns=3.5;
LG01	RepeatMasker	disperseRepeat	1653540	1653604	291	+	ID=TE176474;Target=rnd-1_family-1981 6716 6782;Class=ClassI/LINE;PercDiv=15.4;PercDel=3.1;PercIns=0.0;
LG01	RepeatMasker	disperseRepeat	1660346	1660417	239	-	ID=TE176483;Target=Tad1-73_BG 5583 5656;Class=ClassI/LINE;PercDiv=17.4;PercDel=6.9;PercIns=4.0;
LG01	RepeatMasker	disperseRepeat	1660962	1661272	446	-	ID=TE176484;Target=rnd-1_family-1959 4046 4359;Class=ClassI/LINE;PercDiv=40.1;PercDel=1.6;PercIns=0.6;
LG01	RepeatMasker	disperseRepeat	1664576	1666856	15031	+	ID=TE176491;Target=RM10_1:10008075..10023124 6676 8946;Class=ClassI/LTR/Gypsy;PercDiv=10.7;PercDel=1.3;PercIns=1.7;
LG01	RepeatMasker	disperseRepeat	1668191	1668586	949	-	ID=TE176496;Target=DR0208986 206 607;Class=ClassI/LTR/ERV;PercDiv=13.7;PercDel=2.0;PercIns=0.5;
LG01	RepeatMasker	disperseRepeat	1670226	1670287	288	+	ID=TE176501;Target=rnd-1_family-768 638 699;Class=ClassI/LINE;PercDiv=17.7;PercDel=0.0;PercIns=0.0;
LG01	RepeatMasker	disperseRepeat	1670839	1670986	753	-	ID=TE176504;Target=rnd-1_family-1998 1372 1515;Class=ClassI/LINE;PercDiv=15.2;PercDel=0.0;PercIns=2.8;
LG01	RepeatMasker	disperseRepeat	1670987	1671417	2589	+	ID=TE176505;Target=RM4_1:54049950..54053069 1 430;Class=ClassI/LTR/Unknown;PercDiv=11.9;PercDel=2.5;PercIns=2.8;
LG01	RepeatMasker	disperseRepeat	1672492	1672635	1573	+	ID=TE176511;Target=rnd-1_family-410 1 252;Class=ClassI/LINE;PercDiv=11.2;PercDel=4.1;PercIns=1.6;
LG01	RepeatMasker	disperseRepeat	1672684	1674907	19017	-	ID=TE176512;Target=RM1_1:4616625..4628534 9213 11428;Class=ClassI/LTR/Gypsy;PercDiv=0.7;PercDel=0.2;PercIns=0.5;
LG01	RepeatMasker	disperseRepeat	1674938	1675473	4490	+	ID=TE176513;Target=RM4_1:1672640..1683704 2186 2730;Class=ClassI/LTR/Gypsy;PercDiv=0.6;PercDel=0.2;PercIns=0.0;
LG01	RepeatMasker	disperseRepeat	1675474	1683704	58585	-	ID=TE176514;Target=RM4_1:54485852..54497093 1 8204;Class=ClassI/LTR/Gypsy;PercDiv=2.1;PercDel=0.6;PercIns=0.8;
LG01	RepeatMasker	disperseRepeat	1690304	1690727	6539	+	ID=TE176517;Target=RM1_1:3389265..3402871 8660 9064;Class=ClassI/LTR/Gypsy;PercDiv=0.4;PercDel=0.0;PercIns=2.5;
LG01	RepeatMasker	disperseRepeat	1692131	1692457	550	-	ID=TE176520;Target=rnd-1_family-831 363 693;Class=ClassI/LINE;PercDiv=37.8;PercDel=1.8;PercIns=0.6;
LG01	RepeatMasker	disperseRepeat	1693209	1693245	230	-	ID=TE176521;Target=DR0229830 3392 3432;Class=ClassI/LINE;PercDiv=5.4;PercDel=10.8;PercIns=0.0;
LG01	RepeatMasker	disperseRepeat	1697081	1697867	6116	+	ID=TE176527;Target=rnd-1_family-1475 1 784;Class=ClassI/LINE;PercDiv=4.9;PercDel=0.5;PercIns=0.9;
LG01	RepeatMasker	disperseRepeat	1699702	1702366	5365	+	ID=TE176529;Target=rnd-1_family-1475 1216 3707;Class=ClassI/LINE;PercDiv=26.9;PercDel=3.1;PercIns=2.2;
LG01	RepeatMasker	disperseRepeat	1702472	1703354	6137	+	ID=TE176530;Target=rnd-1_family-756 1 887;Class=ClassI/LINE;PercDiv=12.3;PercDel=0.8;PercIns=0.3;
LG01	RepeatMasker	disperseRepeat	1710714	1711291	3393	-	ID=TE176541;Target=rnd-1_family-336 361 936;Class=ClassI/LINE;PercDiv=14.9;PercDel=1.0;PercIns=1.4;
LG01	RepeatMasker	disperseRepeat	1719493	1719565	265	+	ID=TE176549;Target=Gypsy7-I_Dya 732 806;Class=ClassI/LTR/Gypsy;PercDiv=19.2;PercDel=2.7;PercIns=0.0;
LG01	RepeatMasker	disperseRepeat	1720618	1720658	225	+	ID=TE176552;Target=DR0225048 14839 14876;Class=ClassI/LTR/Pao;PercDiv=2.7;PercDel=2.4;PercIns=10.5;
LG01	RepeatMasker	disperseRepeat	1730986	1731154	733	+	ID=TE176561;Target=rnd-1_family-224 514 695;Class=ClassI/LINE;PercDiv=9.5;PercDel=7.7;PercIns=0.0;
LG01	RepeatMasker	disperseRepeat	1733707	1733797	256	-	ID=TE176564;Target=DR0237441 5960 6041;Class=ClassI/LTR/Gypsy;PercDiv=20.0;PercDel=1.1;PercIns=12.2;
LG01	RepeatMasker	disperseRepeat	1734179	1734227	229	+	ID=TE176565;Target=DR0051801 402 450;Class=ClassI/LTR/ERV;PercDiv=14.3;PercDel=0.0;PercIns=0.0;
LG01	RepeatMasker	disperseRepeat	1742232	1742244	230	-	ID=TE176568;Target=DR0231543 3663 3700;Class=ClassI/LINE;PercDiv=14.4;PercDel=16.1;PercIns=2.9;
LG01	RepeatMasker	disperseRepeat	1742249	1742291	255	-	ID=TE176569;Target=DR0194933 1591 1634;Class=ClassI/LINE;PercDiv=0.0;PercDel=2.3;PercIns=0.0;
LG01	RepeatMasker	disperseRepeat	1742305	1742324	230	-	ID=TE176570;Target=DR0231543 3596 3662;Class=ClassI/LINE;PercDiv=14.4;PercDel=16.1;PercIns=2.9;
LG01	RepeatMasker	disperseRepeat	1743743	1743824	345	-	ID=TE176571;Target=rnd-1_family-275 62 143;Class=ClassI/LTR/Unknown;PercDiv=11.0;PercDel=0.0;PercIns=0.0;
LG01	RepeatMasker	disperseRepeat	1744144	1744206	297	-	ID=TE176573;Target=DR0256517 3615 3677;Class=ClassI/LTR/Gypsy;PercDiv=22.2;PercDel=0.0;PercIns=0.0;
LG01	RepeatMasker	disperseRepeat	1744223	1744234	269	-	ID=TE176575;Target=DR0076379 477 551;Class=ClassI/LINE;PercDiv=22.7;PercDel=0.0;PercIns=2.7;
LG01	RepeatMasker	disperseRepeat	1745307	1745475	387	+	ID=TE176576;Target=Gypsy-24_DEl-I 2592 2757;Class=ClassI/LTR/Gypsy;PercDiv=13.0;PercDel=2.4;PercIns=4.2;
LG01	RepeatMasker	disperseRepeat	1746357	1746420	254	+	ID=TE176577;Target=DR0148407 16773 16836;Class=ClassI/LTR/Copia;PercDiv=26.6;PercDel=0.0;PercIns=0.0;
LG01	RepeatMasker	disperseRepeat	1747395	1747445	277	+	ID=TE176579;Target=DR0144360 266 317;Class=ClassI/LTR/Unknown;PercDiv=7.8;PercDel=2.0;PercIns=0.0;
LG01	RepeatMasker	disperseRepeat	1755986	1756051	284	+	ID=TE176587;Target=DR0019304 9686 9755;Class=ClassI/LTR/Gypsy;PercDiv=18.2;PercDel=6.1;PercIns=0.0;
LG01	RepeatMasker	disperseRepeat	1761683	1761806	328	-	ID=TE176589;Target=rnd-1_family-1959 5654 5784;Class=ClassI/LINE;PercDiv=15.5;PercDel=12.1;PercIns=6.1;
LG01	RepeatMasker	disperseRepeat	1768645	1768805	302	-	ID=TE176593;Target=rnd-1_family-324 338 498;Class=ClassI/LINE;PercDiv=35.1;PercDel=4.3;PercIns=4.3;
LG01	RepeatMasker	disperseRepeat	1769943	1770931	8228	+	ID=TE176594;Target=rnd-1_family-483 5 991;Class=ClassI/LINE;PercDiv=3.2;PercDel=0.1;PercIns=0.3;
LG01	RepeatMasker	disperseRepeat	1772576	1772845	1630	+	ID=TE176598;Target=rnd-1_family-1087 44 315;Class=ClassI/LTR/Unknown;PercDiv=10.9;PercDel=2.2;PercIns=1.5;
LG01	RepeatMasker	disperseRepeat	1776143	1776326	727	-	ID=TE176602;Target=rnd-1_family-1035 376 570;Class=ClassI/SINE;PercDiv=19.1;PercDel=6.5;PercIns=0.5;
LG01	RepeatMasker	disperseRepeat	1776361	1776512	505	-	ID=TE176603;Target=rnd-1_family-2517 78 247;Class=ClassI/SINE;PercDiv=26.3;PercDel=11.8;PercIns=0.0;
LG01	RepeatMasker	disperseRepeat	1776939	1777520	2140	+	ID=TE176604;Target=rnd-1_family-1969 80 668;Class=ClassI/LINE;PercDiv=25.2;PercDel=3.1;PercIns=1.9;
LG01	RepeatMasker	disperseRepeat	1781314	1781392	347	-	ID=TE176607;Target=DR0096180 801 882;Class=ClassI/LTR/Pao;PercDiv=11.4;PercDel=3.8;PercIns=0.0;
LG01	RepeatMasker	disperseRepeat	1781410	1781437	263	-	ID=TE176609;Target=DR0041174 8302 8393;Class=ClassI/LTR/ERV;PercDiv=15.5;PercDel=0.0;PercIns=20.4;
LG01	RepeatMasker	disperseRepeat	1782435	1782733	862	-	ID=TE176611;Target=rnd-1_family-336 557 858;Class=ClassI/LINE;PercDiv=27.1;PercDel=3.3;PercIns=2.3;
LG01	RepeatMasker	disperseRepeat	1782948	1783278	1244	+	ID=TE176612;Target=rnd-1_family-483 652 964;Class=ClassI/LINE;PercDiv=15.2;PercDel=0.9;PercIns=6.7;
LG01	RepeatMasker	disperseRepeat	1783301	1783564	719	-	ID=TE176613;Target=rnd-1_family-1987 581 832;Class=ClassI/LINE;PercDiv=26.1;PercDel=2.3;PercIns=7.1;
LG01	RepeatMasker	disperseRepeat	1791290	1791479	718	-	ID=TE176618;Target=rnd-1_family-1474 142 350;Class=ClassI/LINE;PercDiv=13.6;PercDel=13.7;PercIns=3.4;
LG01	RepeatMasker	disperseRepeat	1797525	1797709	696	+	ID=TE176619;Target=rnd-1_family-2038 42 229;Class=ClassI/SINE;PercDiv=19.2;PercDel=6.0;PercIns=4.3;
LG01	RepeatMasker	disperseRepeat	1812630	1812781	469	-	ID=TE176629;Target=rnd-1_family-1474 130 295;Class=ClassI/LINE;PercDiv=15.8;PercDel=13.8;PercIns=4.2;
LG01	RepeatMasker	disperseRepeat	1814329	1814769	1581	-	ID=TE176633;Target=rnd-1_family-1035 65 616;Class=ClassI/SINE;PercDiv=18.6;PercDel=6.0;PercIns=4.7;
LG01	RepeatMasker	disperseRepeat	1819597	1819612	304	+	ID=TE176637;Target=DR0123914 1801 1905;Class=ClassI/LINE;PercDiv=15.8;PercDel=11.5;PercIns=0.9;
LG01	RepeatMasker	disperseRepeat	1823360	1824083	2236	+	ID=TE176639;Target=rnd-1_family-1451 1 731;Class=ClassI/LINE;PercDiv=29.7;PercDel=1.4;PercIns=0.4;
LG01	RepeatMasker	disperseRepeat	1832502	1832669	324	-	ID=TE176649;Target=rnd-1_family-1959 5600 5787;Class=ClassI/LINE;PercDiv=13.7;PercDel=16.7;PercIns=4.3;
LG01	RepeatMasker	disperseRepeat	1834147	1834227	243	+	ID=TE176654;Target=CR1-6_BF 3043 3133;Class=ClassI/LINE;PercDiv=18.1;PercDel=17.3;PercIns=4.4;
LG01	RepeatMasker	disperseRepeat	1834332	1834459	286	+	ID=TE176655;Target=DF0001588 3881 4014;Class=ClassI/LINE;PercDiv=27.4;PercDel=7.8;PercIns=3.0;
LG01	RepeatMasker	disperseRepeat	1837010	1837024	226	-	ID=TE176657;Target=rnd-1_family-1428 1484 1548;Class=ClassI/LINE;PercDiv=25.0;PercDel=1.5;PercIns=1.5;
LG01	RepeatMasker	disperseRepeat	1837690	1837771	285	+	ID=TE176659;Target=DR0096180 816 906;Class=ClassI/LTR/Pao;PercDiv=16.0;PercDel=12.2;PercIns=1.1;
LG01	RepeatMasker	disperseRepeat	1838346	1838694	1283	+	ID=TE176662;Target=rnd-1_family-1033 1 390;Class=ClassI/LINE;PercDiv=15.2;PercDel=7.2;PercIns=6.8;
LG01	RepeatMasker	disperseRepeat	1848180	1848655	1051	-	ID=TE176669;Target=rnd-1_family-2038 1 499;Class=ClassI/SINE;PercDiv=26.4;PercDel=3.0;PercIns=8.3;
LG01	RepeatMasker	disperseRepeat	1852722	1852963	1334	-	ID=TE176672;Target=rnd-1_family-2076 5 243;Class=ClassI/LINE;PercDiv=11.6;PercDel=2.5;PercIns=3.8;
LG01	RepeatMasker	disperseRepeat	1854143	1854207	298	-	ID=TE176674;Target=rnd-1_family-1943 15884 15954;Class=ClassI/LINE;PercDiv=7.8;PercDel=10.8;PercIns=1.4;
LG01	RepeatMasker	disperseRepeat	1859258	1859391	695	-	ID=TE176678;Target=rnd-1_family-1087 992 1126;Class=ClassI/LTR/Unknown;PercDiv=17.3;PercDel=1.5;PercIns=0.7;
LG01	RepeatMasker	disperseRepeat	1859393	1859553	466	+	ID=TE176679;Target=RM1_1:3445753..3457671 530 676;Class=ClassI/LTR/Gypsy;PercDiv=26.1;PercDel=0.0;PercIns=9.5;
LG01	RepeatMasker	disperseRepeat	1860389	1860609	665	+	ID=TE176681;Target=rnd-1_family-2566 2 231;Class=ClassI/LINE;PercDiv=22.1;PercDel=8.1;PercIns=3.9;
LG01	RepeatMasker	disperseRepeat	1862568	1862591	266	-	ID=TE176684;Target=Gypsy-22_DWil-I 1115 1207;Class=ClassI/LTR/Gypsy;PercDiv=18.2;PercDel=5.5;PercIns=3.2;
LG01	RepeatMasker	disperseRepeat	1862888	1863167	1085	-	ID=TE176685;Target=rnd-1_family-18 933 1230;Class=ClassI/LINE;PercDiv=25.3;PercDel=7.5;PercIns=1.0;
LG01	RepeatMasker	disperseRepeat	1864877	1864966	284	-	ID=TE176686;Target=rnd-1_family-2038 55 148;Class=ClassI/SINE;PercDiv=19.5;PercDel=7.8;PercIns=3.2;
LG01	RepeatMasker	disperseRepeat	1871895	1871957	335	+	ID=TE176691;Target=RM1_1:3389265..3402871 6519 6579;Class=ClassI/LTR/Gypsy;PercDiv=16.4;PercDel=0.0;PercIns=3.3;
LG01	RepeatMasker	disperseRepeat	1871976	1872070	442	+	ID=TE176692;Target=rnd-1_family-274 516 611;Class=ClassI/LINE;PercDiv=20.0;PercDel=1.1;PercIns=0.0;
LG01	RepeatMasker	disperseRepeat	1872902	1873117	906	-	ID=TE176694;Target=rnd-1_family-1943 5563 5785;Class=ClassI/LINE;PercDiv=17.1;PercDel=5.6;PercIns=2.2;
LG01	RepeatMasker	disperseRepeat	1873118	1873341	780	-	ID=TE176695;Target=rnd-1_family-1943 5057 5283;Class=ClassI/LINE;PercDiv=19.2;PercDel=1.3;PercIns=4.0;
LG01	RepeatMasker	disperseRepeat	1873897	1873929	227	+	ID=TE176696;Target=DR0073587 791 823;Class=ClassI/LINE;PercDiv=3.0;PercDel=0.0;PercIns=0.0;
LG01	RepeatMasker	disperseRepeat	1879204	1879385	664	-	ID=TE176698;Target=DR0066883 3429 3606;Class=ClassI/LTR/ERV;PercDiv=24.4;PercDel=1.1;PercIns=3.4;
LG01	RepeatMasker	disperseRepeat	1879438	1879838	1461	+	ID=TE176699;Target=rnd-1_family-1035 125 535;Class=ClassI/SINE;PercDiv=18.5;PercDel=4.1;PercIns=4.9;
LG01	RepeatMasker	disperseRepeat	1879930	1880266	746	+	ID=TE176700;Target=rnd-1_family-2530 11 465;Class=ClassI/SINE;PercDiv=23.3;PercDel=1.6;PercIns=6.8;
LG01	RepeatMasker	disperseRepeat	1886205	1886221	229	+	ID=TE176703;Target=DR0197432 283 401;Class=ClassI/LTR/ERV;PercDiv=26.8;PercDel=7.8;PercIns=3.3;
LG01	RepeatMasker	disperseRepeat	1886339	1888471	14091	-	ID=TE176705;Target=rnd-1_family-947 1 3970;Class=ClassI/LINE;PercDiv=10.2;PercDel=0.7;PercIns=0.8;
LG01	RepeatMasker	disperseRepeat	1893345	1893425	294	-	ID=TE176710;Target=DR0232390 353 428;Class=ClassI/LTR/Gypsy;PercDiv=25.1;PercDel=0.0;PercIns=6.6;
LG01	RepeatMasker	disperseRepeat	1893458	1893480	293	-	ID=TE176711;Target=DR0258383 9449 9537;Class=ClassI/LTR/ERV;PercDiv=21.9;PercDel=1.0;PercIns=8.6;
LG01	RepeatMasker	disperseRepeat	1896990	1897077	313	+	ID=TE176716;Target=DR0140770 4129 4202;Class=ClassI/LTR/Gypsy;PercDiv=12.8;PercDel=2.3;PercIns=0.6;
LG01	RepeatMasker	disperseRepeat	1900688	1900738	269	-	ID=TE176719;Target=rnd-1_family-1035 494 544;Class=ClassI/SINE;PercDiv=17.6;PercDel=0.0;PercIns=0.0;
LG01	RepeatMasker	disperseRepeat	1902080	1902137	229	+	ID=TE176721;Target=DR0133615 7192 7251;Class=ClassI/LTR/ERV;PercDiv=17.5;PercDel=5.2;PercIns=1.7;
LG01	RepeatMasker	disperseRepeat	1902540	1902778	1732	+	ID=TE176723;Target=rnd-1_family-359 1 247;Class=ClassI/LINE;PercDiv=7.1;PercDel=3.4;PercIns=0.0;
LG01	RepeatMasker	disperseRepeat	1917130	1917263	436	-	ID=TE176738;Target=rnd-1_family-1035 183 317;Class=ClassI/SINE;PercDiv=23.5;PercDel=2.2;PercIns=1.5;
LG01	RepeatMasker	disperseRepeat	1917715	1917771	227	+	ID=TE176740;Target=RLC_154455_RLC_Ikya_3B_113_B03-1 882 940;Class=ClassI/LTR/Copia;PercDiv=22.8;PercDel=3.5;PercIns=0.0;
LG01	RepeatMasker	disperseRepeat	1920108	1920188	233	-	ID=TE176741;Target=DR0091297 1473 1549;Class=ClassI/LINE;PercDiv=23.4;PercDel=0.0;PercIns=5.2;
LG01	RepeatMasker	disperseRepeat	1920189	1920228	228	-	ID=TE176742;Target=DR0261972 1343 1467;Class=ClassI/LINE;PercDiv=19.0;PercDel=6.4;PercIns=3.1;
LG01	RepeatMasker	disperseRepeat	1921540	1921685	292	+	ID=TE176743;Target=DR0221670 10376 10506;Class=ClassI/LTR/Gypsy;PercDiv=21.9;PercDel=0.7;PercIns=12.2;
LG01	RepeatMasker	disperseRepeat	1930941	1931412	2685	-	ID=TE176747;Target=rnd-1_family-1281 1 458;Class=ClassI/LINE;PercDiv=13.7;PercDel=1.3;PercIns=4.4;
LG01	RepeatMasker	disperseRepeat	1931661	1931866	1516	+	ID=TE176749;Target=rnd-1_family-2266 8511 8726;Class=ClassI/LINE;PercDiv=8.7;PercDel=4.3;PercIns=0.0;
LG01	RepeatMasker	disperseRepeat	1933552	1933624	260	-	ID=TE176753;Target=rnd-1_family-1364 19 89;Class=ClassI/LTR/Unknown;PercDiv=18.3;PercDel=0.0;PercIns=2.8;
LG01	RepeatMasker	disperseRepeat	1934242	1934343	314	+	ID=TE176758;Target=DR0237441 848 947;Class=ClassI/LTR/Gypsy;PercDiv=18.0;PercDel=0.0;PercIns=2.0;
LG01	RepeatMasker	disperseRepeat	1934899	1935133	764	+	ID=TE176760;Target=rnd-1_family-1035 391 627;Class=ClassI/SINE;PercDiv=18.8;PercDel=6.0;PercIns=5.1;
LG01	RepeatMasker	disperseRepeat	1942344	1942627	1916	-	ID=TE176768;Target=rnd-1_family-1210 1 279;Class=ClassI/LINE;PercDiv=8.0;PercDel=1.1;PercIns=2.9;
LG01	RepeatMasker	disperseRepeat	1943942	1944004	228	-	ID=TE176769;Target=DR0120701 496 560;Class=ClassI/LTR/ERV;PercDiv=7.9;PercDel=3.2;PercIns=0.0;
LG01	RepeatMasker	disperseRepeat	1944529	1944641	571	-	ID=TE176771;Target=rnd-1_family-720 2 115;Class=ClassI/LTR/Unknown;PercDiv=16.8;PercDel=0.9;PercIns=0.0;
LG01	RepeatMasker	disperseRepeat	1945950	1946011	718	-	ID=TE176772;Target=rnd-1_family-2070 2177 2232;Class=ClassI/LINE;PercDiv=15.5;PercDel=4.2;PercIns=8.0;
LG01	RepeatMasker	disperseRepeat	1946012	1946178	1077	+	ID=TE176773;Target=rnd-1_family-209 1 167;Class=ClassI/LTR/Unknown;PercDiv=12.7;PercDel=0.6;PercIns=0.6;
LG01	RepeatMasker	disperseRepeat	1946294	1947386	3253	-	ID=TE176774;Target=rnd-1_family-1087 39 1126;Class=ClassI/LTR/Unknown;PercDiv=23.2;PercDel=6.4;PercIns=6.9;
LG01	RepeatMasker	disperseRepeat	1965354	1965789	1646	-	ID=TE176790;Target=rnd-1_family-2648 1359 1727;Class=ClassI/LINE;PercDiv=18.1;PercDel=4.4;PercIns=5.0;
LG01	RepeatMasker	disperseRepeat	1971327	1971438	240	-	ID=TE176794;Target=rnd-1_family-2620 8 128;Class=ClassI/LINE;PercDiv=12.6;PercDel=8.9;PercIns=0.8;
LG01	RepeatMasker	disperseRepeat	1987520	1987684	645	+	ID=TE176805;Target=rnd-1_family-1035 5 273;Class=ClassI/SINE;PercDiv=12.4;PercDel=7.4;PercIns=6.6;
LG01	RepeatMasker	disperseRepeat	1990699	1991007	1222	-	ID=TE176806;Target=rnd-1_family-224 397 694;Class=ClassI/LINE;PercDiv=10.4;PercDel=2.9;PercIns=6.7;
LG01	RepeatMasker	disperseRepeat	1991488	1993130	12984	+	ID=TE176807;Target=rnd-1_family-1981 2074 3715;Class=ClassI/LINE;PercDiv=6.1;PercDel=0.0;PercIns=0.1;
LG01	RepeatMasker	disperseRepeat	1996324	1996474	806	-	ID=TE176810;Target=rnd-1_family-2070 1862 2011;Class=ClassI/LINE;PercDiv=18.0;PercDel=0.0;PercIns=0.7;
LG01	RepeatMasker	disperseRepeat	1997602	1997671	251	-	ID=TE176812;Target=DR0256987 5016 5086;Class=ClassI/SINE;PercDiv=13.0;PercDel=2.9;PercIns=1.4;
LG01	RepeatMasker	disperseRepeat	1999573	2000134	5095	-	ID=TE176815;Target=rnd-1_family-136 1 752;Class=ClassI/SINE;PercDiv=6.5;PercDel=3.2;PercIns=2.2;
LG01	RepeatMasker	disperseRepeat	2001486	2001600	320	+	ID=TE176818;Target=L2_AC_2 1166 1282;Class=ClassI/LINE;PercDiv=16.8;PercDel=3.5;PercIns=1.7;
LG01	RepeatMasker	disperseRepeat	2003984	2004098	232	-	ID=TE176819;Target=rnd-1_family-56 659 766;Class=ClassI/LINE;PercDiv=13.1;PercDel=7.0;PercIns=13.9;
LG01	RepeatMasker	disperseRepeat	2004185	2004654	1030	-	ID=TE176820;Target=rnd-1_family-56 49 517;Class=ClassI/LINE;PercDiv=29.4;PercDel=3.6;PercIns=3.8;
LG01	RepeatMasker	disperseRepeat	2009132	2009293	528	-	ID=TE176822;Target=rnd-1_family-292 4 165;Class=ClassI/LINE;PercDiv=25.0;PercDel=1.2;PercIns=1.2;
LG01	RepeatMasker	disperseRepeat	2011785	2011835	241	-	ID=TE176824;Target=DR0149379 5663 5713;Class=ClassI/LINE;PercDiv=9.8;PercDel=0.0;PercIns=0.0;
LG01	RepeatMasker	disperseRepeat	2017283	2017552	1255	+	ID=TE176827;Target=RM4_1:58731747..58739340 2686 2956;Class=ClassI/LTR/Gypsy;PercDiv=19.2;PercDel=1.4;PercIns=1.1;
LG01	RepeatMasker	disperseRepeat	2018935	2019228	996	+	ID=TE176832;Target=RM4_1:58731747..58739340 2962 3272;Class=ClassI/LTR/Gypsy;PercDiv=23.3;PercDel=6.5;PercIns=0.6;
LG01	RepeatMasker	disperseRepeat	2019272	2019361	513	+	ID=TE176833;Target=RM4_1:58731747..58739340 3343 3431;Class=ClassI/LTR/Gypsy;PercDiv=15.7;PercDel=0.0;PercIns=1.1;
LG01	RepeatMasker	disperseRepeat	2021884	2022576	5661	+	ID=TE176834;Target=RM4_1:50312626..50319448 6131 6823;Class=ClassI/LTR/Gypsy;PercDiv=4.3;PercDel=0.1;PercIns=0.1;
LG01	RepeatMasker	disperseRepeat	2024196	2024291	4288	-	ID=TE176835;Target=rnd-1_family-2190 2027 2119;Class=ClassI/LTR/Gypsy;PercDiv=5.0;PercDel=3.2;PercIns=3.7;
LG01	RepeatMasker	disperseRepeat	2044027	2044038	246	+	ID=TE176843;Target=DR0102723 7333 7362;Class=ClassI/LTR/Gypsy;PercDiv=22.4;PercDel=3.9;PercIns=2.4;
LG01	RepeatMasker	disperseRepeat	2044116	2044129	246	+	ID=TE176844;Target=DR0102723 7363 7405;Class=ClassI/LTR/Gypsy;PercDiv=22.4;PercDel=3.9;PercIns=2.4;
LG01	RepeatMasker	disperseRepeat	2045008	2045101	471	-	ID=TE176846;Target=rnd-1_family-231 3 95;Class=ClassI/LTR/Unknown;PercDiv=13.1;PercDel=1.1;PercIns=2.1;
LG01	RepeatMasker	disperseRepeat	2045907	2045965	274	-	ID=TE176848;Target=DR0259628 725 787;Class=ClassI/LTR/Gypsy;PercDiv=6.8;PercDel=6.8;PercIns=0.0;
LG01	RepeatMasker	disperseRepeat	2047609	2048505	733	+	ID=TE176850;Target=rnd-1_family-2514 1353 2250;Class=ClassI/LINE;PercDiv=34.3;PercDel=5.1;PercIns=5.0;
LG01	RepeatMasker	disperseRepeat	2049815	2049921	330	-	ID=TE176853;Target=rnd-1_family-2522 150 258;Class=ClassI/LINE;PercDiv=23.6;PercDel=2.8;PercIns=0.9;
LG01	RepeatMasker	disperseRepeat	2049945	2050247	752	+	ID=TE176854;Target=rnd-1_family-2517 79 373;Class=ClassI/SINE;PercDiv=24.8;PercDel=4.0;PercIns=6.8;
LG01	RepeatMasker	disperseRepeat	2054365	2054638	1132	-	ID=TE176858;Target=rnd-1_family-224 355 637;Class=ClassI/LINE;PercDiv=12.1;PercDel=6.9;PercIns=3.5;
LG01	RepeatMasker	disperseRepeat	2055468	2055539	248	+	ID=TE176859;Target=DR0261692 2078 2142;Class=ClassI/LTR/Gypsy;PercDiv=12.4;PercDel=0.0;PercIns=10.8;
LG01	RepeatMasker	disperseRepeat	2055931	2055958	624	-	ID=TE176860;Target=rnd-1_family-2530 520 555;Class=ClassI/SINE;PercDiv=27.5;PercDel=4.7;PercIns=5.2;
LG01	RepeatMasker	disperseRepeat	2055959	2056050	649	+	ID=TE176861;Target=rnd-1_family-1949 45 137;Class=ClassI/LINE;PercDiv=9.8;PercDel=1.1;PercIns=0.0;
LG01	RepeatMasker	disperseRepeat	2056051	2056442	624	-	ID=TE176862;Target=rnd-1_family-2530 10 519;Class=ClassI/SINE;PercDiv=27.5;PercDel=4.7;PercIns=5.2;
LG01	RepeatMasker	disperseRepeat	2057968	2058041	407	+	ID=TE176864;Target=rnd-1_family-2228 873 940;Class=ClassI/LINE;PercDiv=5.9;PercDel=0.0;PercIns=8.8;
LG01	RepeatMasker	disperseRepeat	2059669	2059731	267	+	ID=TE176868;Target=DR0151311 1205 1334;Class=ClassI/LINE;PercDiv=25.4;PercDel=3.2;PercIns=0.0;
LG01	RepeatMasker	disperseRepeat	2059732	2059804	227	-	ID=TE176869;Target=DR0210547 6145 6213;Class=ClassI/LTR/ERV;PercDiv=24.7;PercDel=0.0;PercIns=5.8;
LG01	RepeatMasker	disperseRepeat	2059921	2059941	236	-	ID=TE176871;Target=rnd-1_family-2170 2 97;Class=ClassI/LINE;PercDiv=26.4;PercDel=1.0;PercIns=7.3;
LG01	RepeatMasker	disperseRepeat	2060519	2060584	234	+	ID=TE176875;Target=DR0075517 3894 3956;Class=ClassI/LTR/ERV;PercDiv=25.4;PercDel=0.0;PercIns=4.8;
LG01	RepeatMasker	disperseRepeat	2070748	2070841	323	-	ID=TE176884;Target=DR0054637 7488 7586;Class=ClassI/LTR/Pao;PercDiv=12.8;PercDel=5.3;PercIns=0.0;
LG01	RepeatMasker	disperseRepeat	2070842	2070868	271	-	ID=TE176885;Target=DR0221670 7941 8063;Class=ClassI/LTR/Gypsy;PercDiv=20.8;PercDel=2.5;PercIns=0.8;
LG01	RepeatMasker	disperseRepeat	2074177	2074335	1127	+	ID=TE176889;Target=rnd-1_family-2266 8575 8733;Class=ClassI/LINE;PercDiv=11.9;PercDel=0.0;PercIns=0.0;
LG01	RepeatMasker	disperseRepeat	2074631	2074713	670	+	ID=TE176891;Target=rnd-1_family-1217 1331 1462;Class=ClassI/LINE;PercDiv=17.4;PercDel=0.0;PercIns=1.5;
LG01	RepeatMasker	disperseRepeat	2075023	2075250	1103	-	ID=TE176893;Target=rnd-1_family-538 480 696;Class=ClassI/LTR/Unknown;PercDiv=13.3;PercDel=2.6;PercIns=7.8;
LG01	RepeatMasker	disperseRepeat	2075651	2075726	322	+	ID=TE176894;Target=RM4_1:99163574..99178495 12878 12930;Class=ClassI/LTR/Gypsy;PercDiv=15.0;PercDel=2.1;PercIns=2.7;
LG01	RepeatMasker	disperseRepeat	2078191	2078384	812	+	ID=TE176898;Target=RM4_1:96723776..96730600 375 568;Class=ClassI/LTR/Gypsy;PercDiv=21.1;PercDel=2.1;PercIns=2.1;
LG01	RepeatMasker	disperseRepeat	2085686	2085732	386	+	ID=TE176905;Target=DR0111001 236 537;Class=ClassI/LINE;PercDiv=34.3;PercDel=3.1;PercIns=9.2;
LG01	RepeatMasker	disperseRepeat	2086216	2086311	290	-	ID=TE176906;Target=DR0114804 2127 2213;Class=ClassI/LTR/Gypsy;PercDiv=14.1;PercDel=1.0;PercIns=11.5;
LG01	RepeatMasker	disperseRepeat	2090867	2090918	252	+	ID=TE176907;Target=RLG_37346_LTR_Sb_chr_10_678 6364 6416;Class=ClassI/LTR/Gypsy;PercDiv=9.6;PercDel=1.9;PercIns=0.0;
LG01	RepeatMasker	disperseRepeat	2092603	2092723	427	+	ID=TE176909;Target=rnd-1_family-1888 382 491;Class=ClassI/SINE;PercDiv=23.7;PercDel=7.5;PercIns=3.2;
LG01	RepeatMasker	disperseRepeat	2104827	2105122	1025	+	ID=TE176913;Target=rnd-1_family-1110 8 361;Class=ClassI/LINE;PercDiv=24.2;PercDel=3.0;PercIns=2.5;
LG01	RepeatMasker	disperseRepeat	2111659	2111886	1069	-	ID=TE176918;Target=rnd-1_family-630 201 499;Class=ClassI/LINE;PercDiv=16.3;PercDel=5.7;PercIns=6.3;
LG01	RepeatMasker	disperseRepeat	2111912	2112011	377	-	ID=TE176919;Target=DR0242201 428 527;Class=ClassI/LTR/ERV;PercDiv=9.0;PercDel=0.0;PercIns=0.0;
LG01	RepeatMasker	disperseRepeat	2112018	2112627	1389	-	ID=TE176920;Target=RM1_1:1054619..1064028 164 692;Class=ClassI/LTR/Gypsy;PercDiv=25.2;PercDel=8.4;PercIns=5.1;
LG01	RepeatMasker	disperseRepeat	2114443	2114616	251	+	ID=TE176926;Target=Copia-1_ATe-I 60 239;Class=ClassI/LTR/Copia;PercDiv=24.2;PercDel=8.6;PercIns=5.0;
LG01	RepeatMasker	disperseRepeat	2122015	2122026	241	+	ID=TE176934;Target=DR0133069 1121 1194;Class=ClassI/LINE;PercDiv=20.9;PercDel=2.6;PercIns=6.8;
LG01	RepeatMasker	disperseRepeat	2131901	2131994	230	-	ID=TE176945;Target=DR0236128 5780 5870;Class=ClassI/LTR/ERV;PercDiv=19.1;PercDel=2.1;PercIns=5.5;
LG01	RepeatMasker	disperseRepeat	2136297	2136358	344	-	ID=TE176946;Target=DR0013660 3472 3560;Class=ClassI/LINE;PercDiv=10.2;PercDel=1.1;PercIns=0.0;
LG01	RepeatMasker	disperseRepeat	2143288	2143567	809	+	ID=TE176950;Target=rnd-1_family-2517 144 430;Class=ClassI/SINE;PercDiv=23.6;PercDel=5.7;PercIns=3.1;
LG01	RepeatMasker	disperseRepeat	2145122	2145202	228	-	ID=TE176951;Target=L1-58_XT 2100 2175;Class=ClassI/LINE;PercDiv=21.1;PercDel=0.0;PercIns=6.6;
LG01	RepeatMasker	disperseRepeat	2146508	2146993	1675	+	ID=TE176954;Target=rnd-1_family-368 496 979;Class=ClassI/LINE;PercDiv=27.0;PercDel=2.1;PercIns=2.5;
LG01	RepeatMasker	disperseRepeat	2147015	2147240	1282	+	ID=TE176955;Target=rnd-1_family-2131 10 232;Class=ClassI/LINE;PercDiv=12.2;PercDel=0.9;PercIns=2.2;
LG01	RepeatMasker	disperseRepeat	2147300	2147868	3063	+	ID=TE176956;Target=rnd-1_family-2131 216 781;Class=ClassI/LINE;PercDiv=18.3;PercDel=0.5;PercIns=1.1;
LG01	RepeatMasker	disperseRepeat	2149901	2149956	274	-	ID=TE176957;Target=DR0075135 6309 6364;Class=ClassI/LTR/ERV;PercDiv=17.9;PercDel=0.0;PercIns=0.0;
LG01	RepeatMasker	disperseRepeat	2159648	2159690	247	-	ID=TE176962;Target=DR0196794 10 52;Class=ClassI/LTR/ERV;PercDiv=7.0;PercDel=0.0;PercIns=0.0;
LG01	RepeatMasker	disperseRepeat	2164971	2165062	256	-	ID=TE176967;Target=DR0084920 740 834;Class=ClassI/LTR/ERV;PercDiv=20.6;PercDel=3.3;PercIns=0.0;
LG01	RepeatMasker	disperseRepeat	2165063	2165078	234	-	ID=TE176968;Target=DR0031406 4638 4723;Class=ClassI/LTR/ERV;PercDiv=19.2;PercDel=3.2;PercIns=11.5;
LG01	RepeatMasker	disperseRepeat	2165301	2165442	550	-	ID=TE176969;Target=rnd-1_family-1888 345 496;Class=ClassI/SINE;PercDiv=21.4;PercDel=8.4;PercIns=1.3;
LG01	RepeatMasker	disperseRepeat	2166193	2166236	270	-	ID=TE176970;Target=DR0188866 900 943;Class=ClassI/LTR/ERV;PercDiv=11.4;PercDel=0.0;PercIns=0.0;
LG01	RepeatMasker	disperseRepeat	2169454	2169552	242	+	ID=TE176975;Target=DR0188402 700 792;Class=ClassI/LTR/Gypsy;PercDiv=20.1;PercDel=3.0;PercIns=9.7;
LG01	RepeatMasker	disperseRepeat	2177599	2177816	628	+	ID=TE176986;Target=rnd-1_family-1888 252 488;Class=ClassI/SINE;PercDiv=21.9;PercDel=10.6;PercIns=1.7;
LG01	RepeatMasker	disperseRepeat	2184718	2184828	235	-	ID=TE176988;Target=DR0102723 6791 6887;Class=ClassI/LTR/Gypsy;PercDiv=16.8;PercDel=0.0;PercIns=14.4;
LG01	RepeatMasker	disperseRepeat	2186278	2186366	226	+	ID=TE176991;Target=DR0201218 5977 6063;Class=ClassI/LINE;PercDiv=12.7;PercDel=0.0;PercIns=2.3;
LG01	RepeatMasker	disperseRepeat	2188439	2188597	272	-	ID=TE176993;Target=DR0073488 301 462;Class=ClassI/LINE;PercDiv=29.5;PercDel=3.8;PercIns=1.9;
LG01	RepeatMasker	disperseRepeat	2188789	2188868	294	-	ID=TE176994;Target=DF0006858 2 87;Class=ClassI/LINE;PercDiv=22.5;PercDel=7.5;PercIns=0.0;
LG01	RepeatMasker	disperseRepeat	2193527	2193594	239	+	ID=TE176995;Target=DR0149681 1024 1093;Class=ClassI/LINE;PercDiv=9.1;PercDel=5.9;PercIns=2.9;
LG01	RepeatMasker	disperseRepeat	2195076	2195094	393	+	ID=TE176997;Target=rnd-1_family-117 1 121;Class=ClassI/LINE;PercDiv=24.6;PercDel=6.1;PercIns=0.8;
LG01	RepeatMasker	disperseRepeat	2195682	2195788	612	+	ID=TE176999;Target=rnd-1_family-2266 8626 8732;Class=ClassI/LINE;PercDiv=19.6;PercDel=0.0;PercIns=0.0;
LG01	RepeatMasker	disperseRepeat	2197193	2197227	242	-	ID=TE177000;Target=DR0184904 518 619;Class=ClassI/LTR/Gypsy;PercDiv=26.8;PercDel=5.0;PercIns=3.9;
LG01	RepeatMasker	disperseRepeat	2197238	2197248	262	-	ID=TE177001;Target=RLC_60049_LTR_Os_chr_08_1637 9603 9657;Class=ClassI/LTR/Copia;PercDiv=15.1;PercDel=3.6;PercIns=5.5;
LG01	RepeatMasker	disperseRepeat	2197256	2197327	273	-	ID=TE177002;Target=DR0056169 3685 3755;Class=ClassI/LINE;PercDiv=23.9;PercDel=0.0;PercIns=1.4;
LG01	RepeatMasker	disperseRepeat	2205812	2205861	288	+	ID=TE177009;Target=rnd-1_family-145 396 446;Class=ClassI/LINE;PercDiv=18.0;PercDel=2.0;PercIns=0.0;
LG01	RepeatMasker	disperseRepeat	2207616	2207706	252	-	ID=TE177010;Target=DR0151960 6812 6904;Class=ClassI/LINE;PercDiv=16.8;PercDel=4.4;PercIns=2.1;
LG01	RepeatMasker	disperseRepeat	2213487	2213824	666	-	ID=TE177013;Target=rnd-1_family-1049 495 824;Class=ClassI/LTR/Unknown;PercDiv=31.1;PercDel=5.0;PercIns=7.6;
LG01	RepeatMasker	disperseRepeat	2213922	2214249	951	+	ID=TE177014;Target=rnd-1_family-1110 578 906;Class=ClassI/LINE;PercDiv=29.5;PercDel=4.3;PercIns=4.0;
LG01	RepeatMasker	disperseRepeat	2214738	2215187	2328	-	ID=TE177015;Target=rnd-1_family-1164 1 441;Class=ClassI/LINE;PercDiv=12.5;PercDel=2.2;PercIns=4.3;
LG01	RepeatMasker	disperseRepeat	2217941	2218081	687	+	ID=TE177016;Target=rnd-1_family-1693 58 208;Class=ClassI/LTR/Unknown;PercDiv=21.3;PercDel=7.1;PercIns=0.0;
LG01	RepeatMasker	disperseRepeat	2220595	2221072	1874	+	ID=TE177017;Target=rnd-1_family-1035 144 629;Class=ClassI/SINE;PercDiv=18.8;PercDel=4.0;PercIns=2.3;
LG01	RepeatMasker	disperseRepeat	2221813	2221837	231	+	ID=TE177020;Target=DR0256056 25 88;Class=ClassI/LINE;PercDiv=18.8;PercDel=0.0;PercIns=4.7;
LG01	RepeatMasker	disperseRepeat	2221838	2221870	227	+	ID=TE177021;Target=L2_AC_2 5686 5781;Class=ClassI/LINE;PercDiv=20.3;PercDel=2.0;PercIns=6.2;
LG01	RepeatMasker	disperseRepeat	2222699	2222752	245	+	ID=TE177022;Target=DR0151311 1265 1318;Class=ClassI/LINE;PercDiv=15.1;PercDel=1.9;PercIns=1.9;
LG01	RepeatMasker	disperseRepeat	2223672	2223802	468	+	ID=TE177024;Target=rnd-1_family-2038 173 370;Class=ClassI/SINE;PercDiv=22.2;PercDel=12.8;PercIns=2.0;
LG01	RepeatMasker	disperseRepeat	2229437	2229509	237	+	ID=TE177032;Target=rnd-1_family-968 1010 1082;Class=ClassI/LINE;PercDiv=28.8;PercDel=0.0;PercIns=0.0;
LG01	RepeatMasker	disperseRepeat	2238188	2238261	272	+	ID=TE177036;Target=DR0022892 4344 4415;Class=ClassI/LTR/ERV;PercDiv=17.4;PercDel=4.0;PercIns=6.9;
LG01	RepeatMasker	disperseRepeat	2244531	2246150	1801	-	ID=TE177043;Target=rnd-1_family-2541 2233 3834;Class=ClassI/LINE;PercDiv=33.9;PercDel=3.0;PercIns=4.1;
LG01	RepeatMasker	disperseRepeat	2248092	2248198	525	+	ID=TE177045;Target=rnd-1_family-111 49 159;Class=ClassI/LINE;PercDiv=16.2;PercDel=5.6;PercIns=1.8;
LG01	RepeatMasker	disperseRepeat	2252065	2253390	4763	+	ID=TE177048;Target=rnd-1_family-1073 69 1383;Class=ClassI/LINE;PercDiv=25.8;PercDel=0.6;PercIns=1.4;
LG01	RepeatMasker	disperseRepeat	2255980	2256159	709	+	ID=TE177049;Target=rnd-1_family-1093 26 214;Class=ClassI/SINE;PercDiv=17.4;PercDel=6.1;PercIns=1.1;
LG01	RepeatMasker	disperseRepeat	2264386	2264458	236	-	ID=TE177052;Target=DR0180506 1093 1160;Class=ClassI/SINE;PercDiv=16.8;PercDel=2.7;PercIns=10.3;
LG01	RepeatMasker	disperseRepeat	2274631	2274819	598	+	ID=TE177062;Target=rnd-1_family-1888 4 211;Class=ClassI/SINE;PercDiv=19.1;PercDel=6.8;PercIns=4.2;
LG01	RepeatMasker	disperseRepeat	2275404	2275643	392	+	ID=TE177064;Target=rnd-1_family-224 478 702;Class=ClassI/LINE;PercDiv=14.5;PercDel=3.8;PercIns=10.7;
LG01	RepeatMasker	disperseRepeat	2277472	2277609	371	-	ID=TE177065;Target=rnd-1_family-2566 1166 1306;Class=ClassI/LINE;PercDiv=22.9;PercDel=7.7;PercIns=6.1;
LG01	RepeatMasker	disperseRepeat	2282140	2282205	251	-	ID=TE177067;Target=DR0141230 15175 15242;Class=ClassI/LINE;PercDiv=13.6;PercDel=3.0;PercIns=0.0;
LG01	RepeatMasker	disperseRepeat	2286547	2286582	235	+	ID=TE177072;Target=DR0183036 1935 1969;Class=ClassI/LTR/ERV;PercDiv=8.6;PercDel=0.0;PercIns=2.9;
LG01	RepeatMasker	disperseRepeat	2291927	2291995	334	-	ID=TE177074;Target=rnd-1_family-1035 497 563;Class=ClassI/SINE;PercDiv=17.9;PercDel=0.0;PercIns=3.0;
LG01	RepeatMasker	disperseRepeat	2297911	2298058	813	-	ID=TE177075;Target=RM4_1:63524105..63533423 2803 2965;Class=ClassI/LTR/Gypsy;PercDiv=8.2;PercDel=10.8;PercIns=0.6;
LG01	RepeatMasker	disperseRepeat	2306070	2306134	257	-	ID=TE177080;Target=DR0257742 9396 9459;Class=ClassI/LTR/Gypsy;PercDiv=18.8;PercDel=0.0;PercIns=1.6;
LG01	RepeatMasker	disperseRepeat	2315635	2315687	248	+	ID=TE177088;Target=DF0000565 392 445;Class=ClassI/LTR/ERV;PercDiv=13.2;PercDel=1.9;PercIns=0.0;
LG01	RepeatMasker	disperseRepeat	2316356	2316565	1040	-	ID=TE177090;Target=rnd-1_family-2623 459 672;Class=ClassI/LINE;PercDiv=18.1;PercDel=1.9;PercIns=0.0;
LG01	RepeatMasker	disperseRepeat	2319017	2319039	259	+	ID=TE177095;Target=DR0198552 3 112;Class=ClassI/LINE;PercDiv=25.1;PercDel=0.8;PercIns=12.7;
LG01	RepeatMasker	disperseRepeat	2320190	2320605	1879	+	ID=TE177097;Target=rnd-1_family-1035 174 583;Class=ClassI/SINE;PercDiv=16.3;PercDel=1.2;PercIns=2.7;
LG01	RepeatMasker	disperseRepeat	2322201	2322318	312	+	ID=TE177099;Target=DR0007048 228 333;Class=ClassI/LTR/Gypsy;PercDiv=13.2;PercDel=0.0;PercIns=0.0;
LG01	RepeatMasker	disperseRepeat	2322580	2322627	264	+	ID=TE177102;Target=DR0270036 39 87;Class=ClassI/LINE;PercDiv=10.4;PercDel=2.1;PercIns=0.0;
LG01	RepeatMasker	disperseRepeat	2323631	2323763	485	-	ID=TE177103;Target=rnd-1_family-818 2 138;Class=ClassI/LINE;PercDiv=17.0;PercDel=6.0;PercIns=2.9;
LG01	RepeatMasker	disperseRepeat	2325017	2331684	61134	+	ID=TE177104;Target=RM4_1:2325017..2331684 1 6668;Class=ClassI/LTR/Gypsy;PercDiv=0.0;PercDel=0.0;PercIns=0.0;
LG01	RepeatMasker	disperseRepeat	2331951	2332003	226	-	ID=TE177105;Target=DR0262074 10882 10935;Class=ClassI/LTR/Gypsy;PercDiv=15.1;PercDel=1.9;PercIns=0.0;
LG01	RepeatMasker	disperseRepeat	2334420	2334465	230	+	ID=TE177106;Target=DIRS-21_ACar 2501 2546;Class=ClassI/DIRS;PercDiv=8.7;PercDel=0.0;PercIns=0.0;
LG01	RepeatMasker	disperseRepeat	2339059	2339081	411	-	ID=TE177107;Target=CR1-3_HM 4432 4538;Class=ClassI/LINE;PercDiv=17.8;PercDel=0.5;PercIns=3.0;
LG01	RepeatMasker	disperseRepeat	2339082	2339253	749	+	ID=TE177108;Target=DR0176890 1079 1250;Class=ClassI/LINE;PercDiv=6.4;PercDel=0.0;PercIns=0.0;
LG01	RepeatMasker	disperseRepeat	2339254	2339268	411	-	ID=TE177109;Target=CR1-3_HM 4351 4431;Class=ClassI/LINE;PercDiv=17.8;PercDel=0.5;PercIns=3.0;
LG01	RepeatMasker	disperseRepeat	2343519	2343532	296	-	ID=TE177113;Target=DR0224183 682 749;Class=ClassI/LTR/Gypsy;PercDiv=9.1;PercDel=0.0;PercIns=16.2;
LG01	RepeatMasker	disperseRepeat	2345496	2345705	592	+	ID=TE177117;Target=rnd-1_family-1364 95 318;Class=ClassI/LTR/Unknown;PercDiv=21.2;PercDel=10.5;PercIns=3.6;
LG01	RepeatMasker	disperseRepeat	2346887	2347102	1122	-	ID=TE177118;Target=rnd-1_family-224 355 694;Class=ClassI/LINE;PercDiv=10.1;PercDel=5.3;PercIns=6.5;
LG01	RepeatMasker	disperseRepeat	2350174	2350191	230	+	ID=TE177123;Target=DR0152593 141 214;Class=ClassI/LINE;PercDiv=19.7;PercDel=5.4;PercIns=4.0;
LG01	RepeatMasker	disperseRepeat	2355952	2356029	241	-	ID=TE177126;Target=DF0001688 5163 5247;Class=ClassI/LTR/Gypsy;PercDiv=16.9;PercDel=10.3;PercIns=1.2;
LG01	RepeatMasker	disperseRepeat	2359092	2359221	273	-	ID=TE177127;Target=DR0114570 2 134;Class=ClassI/LTR/Gypsy;PercDiv=27.2;PercDel=6.2;PercIns=3.8;
LG01	RepeatMasker	disperseRepeat	2369982	2370004	683	-	ID=TE177141;Target=rnd-1_family-231 1 105;Class=ClassI/LTR/Unknown;PercDiv=15.2;PercDel=0.7;PercIns=2.9;
LG01	RepeatMasker	disperseRepeat	2376166	2376212	230	+	ID=TE177144;Target=DR0186311 37 87;Class=ClassI/LTR/ERV;PercDiv=17.0;PercDel=8.5;PercIns=0.0;
LG01	RepeatMasker	disperseRepeat	2378001	2378025	239	+	ID=TE177146;Target=DR0134897 222 301;Class=ClassI/LTR/ERV;PercDiv=28.1;PercDel=3.7;PercIns=0.0;
LG01	RepeatMasker	disperseRepeat	2378619	2378672	248	-	ID=TE177148;Target=DR0261381 3944 3996;Class=ClassI/LTR/ERV;PercDiv=18.9;PercDel=0.0;PercIns=1.9;
LG01	RepeatMasker	disperseRepeat	2386662	2386844	1588	+	ID=TE177155;Target=rnd-1_family-2566 833 1029;Class=ClassI/LINE;PercDiv=15.6;PercDel=6.0;PercIns=0.7;
LG01	RepeatMasker	disperseRepeat	2390796	2390852	309	-	ID=TE177158;Target=DR0096180 744 860;Class=ClassI/LTR/Pao;PercDiv=19.8;PercDel=0.7;PercIns=18.2;
LG01	RepeatMasker	disperseRepeat	2395177	2395265	365	-	ID=TE177160;Target=rnd-1_family-1087 1034 1126;Class=ClassI/LTR/Unknown;PercDiv=23.2;PercDel=7.9;PercIns=5.5;
LG01	RepeatMasker	disperseRepeat	2395615	2395989	1725	-	ID=TE177162;Target=rnd-1_family-2630 269 642;Class=ClassI/LINE;PercDiv=15.6;PercDel=4.0;PercIns=4.3;
LG01	RepeatMasker	disperseRepeat	2396385	2396533	723	-	ID=TE177165;Target=rnd-1_family-91 62 618;Class=ClassI/LTR/Unknown;PercDiv=29.9;PercDel=12.2;PercIns=3.0;
LG01	RepeatMasker	disperseRepeat	2402144	2402312	1175	+	ID=TE177170;Target=rnd-1_family-214 507 678;Class=ClassI/LINE;PercDiv=10.7;PercDel=2.4;PercIns=0.6;
LG01	RepeatMasker	disperseRepeat	2415155	2415185	325	+	ID=TE177174;Target=DR0231779 991 1099;Class=ClassI/DIRS;PercDiv=12.2;PercDel=4.1;PercIns=4.1;
LG01	RepeatMasker	disperseRepeat	2415191	2415202	429	+	ID=TE177175;Target=DR0200701 3823 3940;Class=ClassI/LTR/Gypsy;PercDiv=10.2;PercDel=0.8;PercIns=1.7;
LG01	RepeatMasker	disperseRepeat	2423791	2424084	905	-	ID=TE177185;Target=rnd-1_family-1474 131 450;Class=ClassI/LINE;PercDiv=21.8;PercDel=10.9;PercIns=1.9;
LG01	RepeatMasker	disperseRepeat	2424424	2424443	239	-	ID=TE177190;Target=DR0133337 750 837;Class=ClassI/LTR/ERV;PercDiv=21.4;PercDel=5.7;PercIns=4.5;
LG01	RepeatMasker	disperseRepeat	2440236	2440425	657	-	ID=TE177198;Target=rnd-1_family-434 260 448;Class=ClassI/LINE;PercDiv=21.4;PercDel=3.7;PercIns=4.2;
LG01	RepeatMasker	disperseRepeat	2447676	2447690	251	+	ID=TE177203;Target=DR0211765 1315 1402;Class=ClassI/LINE;PercDiv=32.5;PercDel=2.4;PercIns=5.8;
LG01	RepeatMasker	disperseRepeat	2455782	2455794	244	+	ID=TE177211;Target=DR0022458 277 339;Class=ClassI/LTR/ERV;PercDiv=11.5;PercDel=1.4;PercIns=14.3;
LG01	RepeatMasker	disperseRepeat	2460585	2460705	2754	-	ID=TE177214;Target=rnd-1_family-224 1 662;Class=ClassI/LINE;PercDiv=11.4;PercDel=3.9;PercIns=2.0;
LG01	RepeatMasker	disperseRepeat	2460706	2461431	4195	-	ID=TE177215;Target=rnd-1_family-1417 493 1228;Class=ClassI/LINE;PercDiv=8.4;PercDel=1.1;PercIns=2.0;
LG01	RepeatMasker	disperseRepeat	2461432	2461552	919	+	ID=TE177216;Target=rnd-1_family-69 28 148;Class=ClassI/LTR/Unknown;PercDiv=8.3;PercDel=0.0;PercIns=0.0;
LG01	RepeatMasker	disperseRepeat	2461553	2461998	3132	-	ID=TE177217;Target=rnd-1_family-534 59 509;Class=ClassI/LINE;PercDiv=5.6;PercDel=0.9;PercIns=0.0;
LG01	RepeatMasker	disperseRepeat	2478172	2478217	267	+	ID=TE177221;Target=GGLTR12A 442 492;Class=ClassI/LTR/ERV;PercDiv=13.0;PercDel=10.9;PercIns=0.0;
LG01	RepeatMasker	disperseRepeat	2479183	2479309	692	+	ID=TE177224;Target=rnd-1_family-548 179 301;Class=ClassI/LINE;PercDiv=3.5;PercDel=7.1;PercIns=10.6;
LG01	RepeatMasker	disperseRepeat	2487952	2488239	1139	-	ID=TE177229;Target=rnd-1_family-657 3 202;Class=ClassI/LINE;PercDiv=20.5;PercDel=0.6;PercIns=1.5;
LG01	RepeatMasker	disperseRepeat	2490881	2490981	379	+	ID=TE177230;Target=DR0095704 326 423;Class=ClassI/LTR/ERV;PercDiv=19.6;PercDel=1.0;PercIns=4.1;
LG01	RepeatMasker	disperseRepeat	2491199	2491400	1690	+	ID=TE177232;Target=rnd-1_family-2566 822 1027;Class=ClassI/LINE;PercDiv=12.2;PercDel=4.2;PercIns=2.8;
LG01	RepeatMasker	disperseRepeat	2494527	2494749	1584	-	ID=TE177236;Target=rnd-1_family-682 124 346;Class=ClassI/LINE;PercDiv=9.4;PercDel=0.0;PercIns=0.0;
LG01	RepeatMasker	disperseRepeat	2495672	2495740	340	-	ID=TE177237;Target=rnd-1_family-1428 1580 1648;Class=ClassI/LINE;PercDiv=15.9;PercDel=0.0;PercIns=0.0;
LG01	RepeatMasker	disperseRepeat	2495764	2496231	2296	-	ID=TE177238;Target=rnd-1_family-1428 1002 1478;Class=ClassI/LINE;PercDiv=11.1;PercDel=7.3;PercIns=5.7;
LG01	RepeatMasker	disperseRepeat	2496872	2496882	234	-	ID=TE177240;Target=DR0138491 5158 5204;Class=ClassI/LTR/ERV;PercDiv=23.8;PercDel=0.0;PercIns=9.0;
LG01	RepeatMasker	disperseRepeat	2496994	2497012	234	+	ID=TE177243;Target=DR0199555 186 275;Class=ClassI/LINE;PercDiv=19.5;PercDel=5.6;PercIns=2.2;
LG01	RepeatMasker	disperseRepeat	2497215	2497259	240	-	ID=TE177245;Target=DR0052422 3455 3499;Class=ClassI/LTR/ERV;PercDiv=4.4;PercDel=0.0;PercIns=0.0;
LG01	RepeatMasker	disperseRepeat	2501237	2501391	647	-	ID=TE177249;Target=rnd-1_family-1650 174 274;Class=ClassI/LTR/Unknown;PercDiv=12.9;PercDel=4.0;PercIns=1.1;
LG01	RepeatMasker	disperseRepeat	2501416	2501516	284	-	ID=TE177250;Target=rnd-1_family-1768 1766 1874;Class=ClassI/LINE;PercDiv=20.0;PercDel=8.9;PercIns=0.9;
LG01	RepeatMasker	disperseRepeat	2501931	2502196	646	-	ID=TE177251;Target=rnd-1_family-237 79 405;Class=ClassI/LTR/Unknown;PercDiv=16.4;PercDel=11.3;PercIns=1.0;
LG01	RepeatMasker	disperseRepeat	2504166	2504270	255	-	ID=TE177255;Target=DR0257742 2643 2749;Class=ClassI/LTR/Gypsy;PercDiv=18.1;PercDel=1.9;PercIns=0.0;
LG01	RepeatMasker	disperseRepeat	2510226	2510596	2126	-	ID=TE177263;Target=rnd-1_family-95 1 377;Class=ClassI/LTR/Unknown;PercDiv=10.9;PercDel=5.4;PercIns=3.7;
LG01	RepeatMasker	disperseRepeat	2510597	2510750	2240	+	ID=TE177264;Target=RM1_1:4108060..4122504 11872 12024;Class=ClassI/LTR/Gypsy;PercDiv=9.5;PercDel=1.2;PercIns=1.6;
LG01	RepeatMasker	disperseRepeat	2516791	2517040	828	-	ID=TE177277;Target=RM4_1:59231161..59239497 5012 5246;Class=ClassI/LTR/Gypsy;PercDiv=18.2;PercDel=3.2;PercIns=9.8;
LG01	RepeatMasker	disperseRepeat	2523525	2523979	1202	+	ID=TE177287;Target=rnd-1_family-654 1 461;Class=ClassI/LINE;PercDiv=18.6;PercDel=4.1;PercIns=7.1;
LG01	RepeatMasker	disperseRepeat	2525574	2525737	384	+	ID=TE177290;Target=rnd-1_family-343 397 568;Class=ClassI/LINE;PercDiv=23.8;PercDel=10.4;PercIns=5.2;
LG01	RepeatMasker	disperseRepeat	2528099	2528809	2384	+	ID=TE177292;Target=rnd-1_family-9 1 559;Class=ClassI/SINE;PercDiv=14.2;PercDel=6.9;PercIns=3.3;
LG01	RepeatMasker	disperseRepeat	2532471	2532512	245	-	ID=TE177302;Target=DR0178907 17300 17379;Class=ClassI/LTR/ERV;PercDiv=22.7;PercDel=1.0;PercIns=4.1;
LG01	RepeatMasker	disperseRepeat	2532513	2532585	353	-	ID=TE177303;Target=DR0015082 3459 3531;Class=ClassI/LTR/Gypsy;PercDiv=19.2;PercDel=0.0;PercIns=0.0;
LG01	RepeatMasker	disperseRepeat	2541165	2541208	252	-	ID=TE177309;Target=DR0200705 6 51;Class=ClassI/LINE;PercDiv=2.3;PercDel=4.5;PercIns=0.0;
LG01	RepeatMasker	disperseRepeat	2561183	2561238	251	+	ID=TE177322;Target=DIRS-21_ACar 2481 2533;Class=ClassI/DIRS;PercDiv=5.8;PercDel=1.8;PercIns=7.5;
LG01	RepeatMasker	disperseRepeat	2575553	2575587	232	-	ID=TE177330;Target=DR0119718 9049 9083;Class=ClassI/LINE;PercDiv=8.6;PercDel=0.0;PercIns=0.0;
LG01	RepeatMasker	disperseRepeat	2580791	2580854	279	-	ID=TE177333;Target=DR0096837 14389 14453;Class=ClassI/LTR/ERV;PercDiv=21.9;PercDel=1.6;PercIns=0.0;
LG01	RepeatMasker	disperseRepeat	2580855	2580866	225	-	ID=TE177334;Target=DR0103536 1 91;Class=ClassI/LTR/Copia;PercDiv=24.4;PercDel=5.6;PercIns=3.3;
LG01	RepeatMasker	disperseRepeat	2580950	2580998	239	+	ID=TE177335;Target=RLG_154779_RLG_Sabrina_3B_078_G10-1 4578 4627;Class=ClassI/LTR/Gypsy;PercDiv=6.4;PercDel=6.1;PercIns=4.0;
LG01	RepeatMasker	disperseRepeat	2584725	2584766	247	-	ID=TE177336;Target=DR0216681 6136 6179;Class=ClassI/LTR/ERV;PercDiv=4.8;PercDel=4.8;PercIns=0.0;
LG01	RepeatMasker	disperseRepeat	2590752	2590799	314	-	ID=TE177339;Target=Gypsy14-LTR_Dpse 123 170;Class=ClassI/LTR/Gypsy;PercDiv=10.4;PercDel=0.0;PercIns=0.0;
LG01	RepeatMasker	disperseRepeat	2592774	2592825	400	+	ID=TE177346;Target=rnd-1_family-1566 662 713;Class=ClassI/LINE;PercDiv=9.6;PercDel=0.0;PercIns=0.0;
LG01	RepeatMasker	disperseRepeat	2594756	2594917	600	-	ID=TE177350;Target=rnd-1_family-1641 1 160;Class=ClassI/LINE;PercDiv=12.4;PercDel=0.0;PercIns=11.1;
LG01	RepeatMasker	disperseRepeat	2605640	2605734	252	+	ID=TE177361;Target=DR0151960 5537 5633;Class=ClassI/LINE;PercDiv=21.1;PercDel=2.1;PercIns=0.0;
LG01	RepeatMasker	disperseRepeat	2607165	2607386	513	+	ID=TE177364;Target=RM4_1:59231161..59239497 5016 5209;Class=ClassI/LTR/Gypsy;PercDiv=23.7;PercDel=0.0;PercIns=14.4;
LG01	RepeatMasker	disperseRepeat	2614280	2614409	576	-	ID=TE177375;Target=rnd-1_family-1033 107 244;Class=ClassI/LINE;PercDiv=17.8;PercDel=6.9;PercIns=0.7;
LG01	RepeatMasker	disperseRepeat	2636469	2636562	234	+	ID=TE177387;Target=rnd-1_family-1888 45 128;Class=ClassI/SINE;PercDiv=25.4;PercDel=0.0;PercIns=11.9;
LG01	RepeatMasker	disperseRepeat	2637364	2637522	369	+	ID=TE177390;Target=rnd-1_family-209 10 167;Class=ClassI/LTR/Unknown;PercDiv=26.3;PercDel=3.8;PercIns=4.4;
LG01	RepeatMasker	disperseRepeat	2637576	2637627	244	-	ID=TE177391;Target=DR0119930 545 597;Class=ClassI/LTR/ERV;PercDiv=13.7;PercDel=3.9;PercIns=1.9;
LG01	RepeatMasker	disperseRepeat	2647639	2647811	900	+	ID=TE177396;Target=rnd-1_family-224 350 523;Class=ClassI/LINE;PercDiv=8.3;PercDel=2.9;PercIns=2.3;
LG01	RepeatMasker	disperseRepeat	2653432	2653558	303	-	ID=TE177397;Target=rnd-1_family-1949 35 162;Class=ClassI/LINE;PercDiv=21.4;PercDel=8.7;PercIns=7.8;
LG01	RepeatMasker	disperseRepeat	2655014	2655061	244	-	ID=TE177401;Target=rnd-1_family-1959 5734 5783;Class=ClassI/LINE;PercDiv=10.4;PercDel=4.2;PercIns=0.0;
LG01	RepeatMasker	disperseRepeat	2655067	2655100	272	+	ID=TE177402;Target=rnd-1_family-654 1 34;Class=ClassI/LINE;PercDiv=2.9;PercDel=0.0;PercIns=0.0;
LG01	RepeatMasker	disperseRepeat	2655522	2656483	935	-	ID=TE177403;Target=RM34_1:2598758..2605106 539 1521;Class=ClassI/LTR/Gypsy;PercDiv=35.5;PercDel=3.4;PercIns=2.9;
LG01	RepeatMasker	disperseRepeat	2656844	2656936	367	-	ID=TE177404;Target=rnd-1_family-2136 75 246;Class=ClassI/SINE;PercDiv=20.6;PercDel=0.3;PercIns=2.1;
LG01	RepeatMasker	disperseRepeat	2657825	2658489	1582	+	ID=TE177408;Target=rnd-1_family-2143 2539 3216;Class=ClassI/LINE;PercDiv=33.1;PercDel=2.9;PercIns=0.9;
LG01	RepeatMasker	disperseRepeat	2659566	2659938	2755	-	ID=TE177410;Target=rnd-1_family-1379 1 380;Class=ClassI/LINE;PercDiv=1.9;PercDel=3.8;PercIns=1.8;
LG01	RepeatMasker	disperseRepeat	2662285	2662409	829	+	ID=TE177412;Target=rnd-1_family-2060 434 558;Class=ClassI/LTR/Unknown;PercDiv=12.0;PercDel=0.0;PercIns=0.0;
LG01	RepeatMasker	disperseRepeat	2665129	2665310	994	-	ID=TE177414;Target=rnd-1_family-2096 697 876;Class=ClassI/LINE;PercDiv=17.2;PercDel=0.0;PercIns=1.1;
LG01	RepeatMasker	disperseRepeat	2666361	2666694	1092	-	ID=TE177415;Target=rnd-1_family-2143 2901 3233;Class=ClassI/LINE;PercDiv=28.8;PercDel=0.0;PercIns=0.3;
LG01	RepeatMasker	disperseRepeat	2674389	2674693	245	+	ID=TE177423;Target=rnd-1_family-1998 1225 1515;Class=ClassI/LINE;PercDiv=37.5;PercDel=0.7;PercIns=5.5;
LG01	RepeatMasker	disperseRepeat	2678500	2678630	383	+	ID=TE177429;Target=DR0007048 500 627;Class=ClassI/LTR/Gypsy;PercDiv=23.4;PercDel=0.0;PercIns=2.3;
LG01	RepeatMasker	disperseRepeat	2678934	2679011	229	+	ID=TE177431;Target=rnd-1_family-1843 5 73;Class=ClassI/LTR/Unknown;PercDiv=18.0;PercDel=1.3;PercIns=14.5;
LG01	RepeatMasker	disperseRepeat	2681222	2681337	347	+	ID=TE177432;Target=DR0054637 1899 2007;Class=ClassI/LTR/Pao;PercDiv=26.7;PercDel=0.0;PercIns=6.4;
LG01	RepeatMasker	disperseRepeat	2690330	2690382	233	-	ID=TE177438;Target=rnd-1_family-1035 124 178;Class=ClassI/SINE;PercDiv=18.9;PercDel=3.8;PercIns=0.0;
LG01	RepeatMasker	disperseRepeat	2690821	2691277	1053	+	ID=TE177439;Target=rnd-1_family-1035 95 645;Class=ClassI/SINE;PercDiv=19.1;PercDel=9.7;PercIns=6.2;
LG01	RepeatMasker	disperseRepeat	2692381	2692546	374	-	ID=TE177440;Target=rnd-1_family-1035 225 392;Class=ClassI/SINE;PercDiv=20.1;PercDel=8.4;PercIns=7.1;
LG01	RepeatMasker	disperseRepeat	2693579	2693638	327	-	ID=TE177441;Target=rnd-1_family-1949 30 94;Class=ClassI/LINE;PercDiv=15.0;PercDel=8.3;PercIns=0.0;
LG01	RepeatMasker	disperseRepeat	2700544	2700937	931	-	ID=TE177448;Target=rnd-1_family-2038 100 496;Class=ClassI/SINE;PercDiv=25.1;PercDel=5.8;PercIns=5.0;
LG01	RepeatMasker	disperseRepeat	2701660	2701889	834	-	ID=TE177449;Target=rnd-1_family-2629 476 716;Class=ClassI/LINE;PercDiv=17.6;PercDel=6.1;PercIns=1.2;
LG01	RepeatMasker	disperseRepeat	2710247	2710278	228	+	ID=TE177456;Target=DR0195504 2294 2325;Class=ClassI/LINE;PercDiv=6.2;PercDel=0.0;PercIns=0.0;
LG01	RepeatMasker	disperseRepeat	2715451	2715621	714	+	ID=TE177458;Target=rnd-1_family-1530 1 172;Class=ClassI/LINE;PercDiv=14.7;PercDel=5.3;PercIns=4.7;
LG01	RepeatMasker	disperseRepeat	2715623	2716327	3154	-	ID=TE177459;Target=rnd-1_family-54 672 1372;Class=ClassI/LINE;PercDiv=21.0;PercDel=3.7;PercIns=4.3;
LG01	RepeatMasker	disperseRepeat	2717305	2717328	333	-	ID=TE177462;Target=LTR-12D_Gav 1610 1723;Class=ClassI/LTR/ERV;PercDiv=28.3;PercDel=1.7;PercIns=3.5;
LG01	RepeatMasker	disperseRepeat	2721384	2721463	275	-	ID=TE177464;Target=DR0261670 19433 19510;Class=ClassI/LTR/Pao;PercDiv=16.7;PercDel=0.0;PercIns=2.6;
LG01	RepeatMasker	disperseRepeat	2721490	2721515	235	-	ID=TE177465;Target=DF0002700 1883 2010;Class=ClassI/LTR/ERV;PercDiv=15.9;PercDel=13.3;PercIns=0.0;
LG01	RepeatMasker	disperseRepeat	2721655	2722350	1321	-	ID=TE177466;Target=rnd-1_family-428 1 697;Class=ClassI/LINE;PercDiv=33.7;PercDel=2.6;PercIns=2.4;
LG01	RepeatMasker	disperseRepeat	2723398	2723440	243	-	ID=TE177467;Target=DR0243426 2258 2358;Class=ClassI/LINE;PercDiv=22.1;PercDel=17.0;PercIns=1.6;
LG01	RepeatMasker	disperseRepeat	2723441	2723496	259	-	ID=TE177468;Target=DR0177010 1836 1892;Class=ClassI/LINE;PercDiv=19.6;PercDel=1.8;PercIns=0.0;
LG01	RepeatMasker	disperseRepeat	2727459	2727976	2143	-	ID=TE177473;Target=rnd-1_family-1035 107 622;Class=ClassI/SINE;PercDiv=18.4;PercDel=2.3;PercIns=2.7;
LG01	RepeatMasker	disperseRepeat	2732173	2732360	1010	+	ID=TE177476;Target=rnd-1_family-2667 1155 1341;Class=ClassI/LINE;PercDiv=18.4;PercDel=1.1;PercIns=1.6;
LG01	RepeatMasker	disperseRepeat	2746076	2746181	323	+	ID=TE177488;Target=DR0231515 286 389;Class=ClassI/LINE;PercDiv=23.6;PercDel=1.9;PercIns=3.9;
LG01	RepeatMasker	disperseRepeat	2751679	2751805	371	-	ID=TE177494;Target=rnd-1_family-1474 342 461;Class=ClassI/LINE;PercDiv=23.8;PercDel=1.6;PercIns=7.5;
LG01	RepeatMasker	disperseRepeat	2751909	2752063	668	-	ID=TE177495;Target=rnd-1_family-1474 115 270;Class=ClassI/LINE;PercDiv=19.2;PercDel=3.2;PercIns=2.6;
LG01	RepeatMasker	disperseRepeat	2753393	2753559	353	+	ID=TE177496;Target=rnd-1_family-2517 81 246;Class=ClassI/SINE;PercDiv=17.9;PercDel=12.6;PercIns=13.2;
LG01	RepeatMasker	disperseRepeat	2753797	2753967	569	+	ID=TE177497;Target=rnd-1_family-1035 457 628;Class=ClassI/SINE;PercDiv=16.4;PercDel=8.2;PercIns=7.6;
LG01	RepeatMasker	disperseRepeat	2755716	2755759	241	+	ID=TE177500;Target=DR0144832 685 730;Class=ClassI/LINE;PercDiv=2.3;PercDel=6.8;PercIns=2.2;
LG01	RepeatMasker	disperseRepeat	2761672	2761711	227	-	ID=TE177501;Target=RLG_Dpur_DpurD_sc322-1_ 725 764;Class=ClassI/LTR/Gypsy;PercDiv=7.5;PercDel=0.0;PercIns=0.0;
LG01	RepeatMasker	disperseRepeat	2761811	2761906	271	+	ID=TE177503;Target=Gypsy-38_NVi-LTR 368 468;Class=ClassI/LTR/Gypsy;PercDiv=21.5;PercDel=8.3;PercIns=3.0;
LG01	RepeatMasker	disperseRepeat	2763409	2763861	2711	-	ID=TE177505;Target=rnd-1_family-2304 2 448;Class=ClassI/LINE;PercDiv=14.2;PercDel=0.4;PercIns=1.8;
LG01	RepeatMasker	disperseRepeat	2774880	2774903	273	+	ID=TE177509;Target=DR0257185 2219 2315;Class=ClassI/SINE;PercDiv=18.9;PercDel=2.1;PercIns=1.0;
LG01	RepeatMasker	disperseRepeat	2776892	2777063	488	+	ID=TE177514;Target=rnd-1_family-2015 432 620;Class=ClassI/LINE;PercDiv=12.5;PercDel=12.8;PercIns=2.6;
LG01	RepeatMasker	disperseRepeat	2779853	2780391	930	-	ID=TE177515;Target=rnd-1_family-367 29 580;Class=ClassI/LINE;PercDiv=31.1;PercDel=5.8;PercIns=3.3;
LG01	RepeatMasker	disperseRepeat	2782946	2783006	235	+	ID=TE177517;Target=RLC_158032_trep2040 769 827;Class=ClassI/LTR/Copia;PercDiv=18.7;PercDel=0.0;PercIns=3.4;
LG01	RepeatMasker	disperseRepeat	2787925	2787985	258	+	ID=TE177523;Target=DR0047989 451 512;Class=ClassI/LINE;PercDiv=13.3;PercDel=3.3;PercIns=1.6;
LG01	RepeatMasker	disperseRepeat	2788077	2788166	725	+	ID=TE177524;Target=rnd-1_family-1981 6543 6750;Class=ClassI/LINE;PercDiv=18.1;PercDel=12.8;PercIns=6.6;
LG01	RepeatMasker	disperseRepeat	2788167	2788300	1131	-	ID=TE177525;Target=rnd-1_family-2070 1858 1991;Class=ClassI/LINE;PercDiv=3.0;PercDel=0.0;PercIns=0.0;
LG01	RepeatMasker	disperseRepeat	2788301	2788319	725	+	ID=TE177526;Target=rnd-1_family-1981 6751 6799;Class=ClassI/LINE;PercDiv=18.1;PercDel=12.8;PercIns=6.6;
LG01	RepeatMasker	disperseRepeat	2789065	2789109	574	-	ID=TE177529;Target=rnd-1_family-2233 3938 4137;Class=ClassI/LTR/Unknown;PercDiv=10.6;PercDel=6.2;PercIns=2.0;
LG01	RepeatMasker	disperseRepeat	2805095	2805301	593	+	ID=TE177537;Target=rnd-1_family-1035 415 628;Class=ClassI/SINE;PercDiv=24.4;PercDel=4.3;PercIns=0.9;
LG01	RepeatMasker	disperseRepeat	2806701	2806883	293	-	ID=TE177540;Target=rnd-1_family-1364 240 414;Class=ClassI/LTR/Unknown;PercDiv=27.2;PercDel=4.9;PercIns=9.7;
LG01	RepeatMasker	disperseRepeat	2809223	2809315	242	-	ID=TE177541;Target=CR1-7_NVi 3321 3417;Class=ClassI/LINE;PercDiv=25.5;PercDel=7.5;PercIns=3.1;
LG01	RepeatMasker	disperseRepeat	2811248	2811306	257	-	ID=TE177544;Target=rnd-1_family-231 3 62;Class=ClassI/LTR/Unknown;PercDiv=16.9;PercDel=1.7;PercIns=0.0;
LG01	RepeatMasker	disperseRepeat	2812879	2812927	231	+	ID=TE177547;Target=RLX_40431_LTR_AC198393.2_10529 2895 2948;Class=ClassI/LTR/Unknown;PercDiv=8.3;PercDel=12.2;PercIns=1.9;
LG01	RepeatMasker	disperseRepeat	2818247	2818288	478	+	ID=TE177552;Target=DR0141289 10830 10870;Class=ClassI/LINE;PercDiv=20.8;PercDel=1.3;PercIns=1.9;
LG01	RepeatMasker	disperseRepeat	2824291	2825433	5236	-	ID=TE177558;Target=rnd-1_family-39 9 1351;Class=ClassI/LINE;PercDiv=15.4;PercDel=2.7;PercIns=4.0;
LG01	RepeatMasker	disperseRepeat	2826552	2827147	4414	+	ID=TE177561;Target=rnd-1_family-604 30 630;Class=ClassI/SINE;PercDiv=3.1;PercDel=3.4;PercIns=2.5;
LG01	RepeatMasker	disperseRepeat	2828729	2828804	311	-	ID=TE177567;Target=DR0178907 16956 17035;Class=ClassI/LTR/ERV;PercDiv=6.8;PercDel=9.2;PercIns=3.8;
LG01	RepeatMasker	disperseRepeat	2828836	2828851	338	+	ID=TE177568;Target=DR0095463 602 683;Class=ClassI/LTR/Unknown;PercDiv=21.6;PercDel=3.8;PercIns=2.8;
LG01	RepeatMasker	disperseRepeat	2830395	2830563	374	+	ID=TE177569;Target=RM4_1:59188004..59194874 4919 5075;Class=ClassI/LTR/Gypsy;PercDiv=26.7;PercDel=2.9;PercIns=10.6;
LG01	RepeatMasker	disperseRepeat	2833452	2833508	391	+	ID=TE177576;Target=RM4_1:59188004..59194874 6379 6522;Class=ClassI/LTR/Gypsy;PercDiv=25.7;PercDel=4.0;PercIns=11.6;
LG01	RepeatMasker	disperseRepeat	2834572	2834645	238	-	ID=TE177578;Target=DR0185146 429 499;Class=ClassI/LINE;PercDiv=22.9;PercDel=1.4;PercIns=5.6;
LG01	RepeatMasker	disperseRepeat	2834793	2834839	242	-	ID=TE177579;Target=Gypsy3-I_SP 4911 4959;Class=ClassI/LTR/Gypsy;PercDiv=10.6;PercDel=4.3;PercIns=0.0;
LG01	RepeatMasker	disperseRepeat	2837190	2837617	1013	-	ID=TE177581;Target=rnd-1_family-1981 2196 2623;Class=ClassI/LINE;PercDiv=30.4;PercDel=0.9;PercIns=0.9;
LG01	RepeatMasker	disperseRepeat	2840502	2840527	226	+	ID=TE177582;Target=DR0021619 580 682;Class=ClassI/LTR/ERV;PercDiv=22.4;PercDel=5.1;PercIns=0.0;
LG01	RepeatMasker	disperseRepeat	2844850	2844930	227	+	ID=TE177587;Target=DR0059136 1827 1911;Class=ClassI/LINE;PercDiv=19.2;PercDel=8.6;PercIns=3.5;
LG01	RepeatMasker	disperseRepeat	2850421	2850557	350	+	ID=TE177592;Target=rnd-1_family-1562 4 141;Class=ClassI/LINE;PercDiv=27.2;PercDel=1.5;PercIns=0.7;
LG01	RepeatMasker	disperseRepeat	2854135	2854173	288	-	ID=TE177594;Target=RM4_1:62911150..62924373 420 458;Class=ClassI/LTR/Gypsy;PercDiv=10.3;PercDel=0.0;PercIns=0.0;
LG01	RepeatMasker	disperseRepeat	2860820	2860958	892	-	ID=TE177598;Target=RM4_1:63524105..63533423 2824 2965;Class=ClassI/LTR/Gypsy;PercDiv=8.7;PercDel=2.9;PercIns=0.7;
LG01	RepeatMasker	disperseRepeat	2862529	2862785	1305	-	ID=TE177599;Target=rnd-1_family-2574 37 287;Class=ClassI/LINE;PercDiv=16.4;PercDel=0.4;PercIns=2.8;
LG01	RepeatMasker	disperseRepeat	2865048	2865117	266	-	ID=TE177603;Target=DR0255756 3048 3113;Class=ClassI/LINE;PercDiv=12.4;PercDel=1.4;PercIns=7.6;
LG01	RepeatMasker	disperseRepeat	2875330	2875345	431	-	ID=TE177609;Target=DR0179620 11275 11291;Class=ClassI/LTR/Pao;PercDiv=16.1;PercDel=0.9;PercIns=0.0;
LG01	RepeatMasker	disperseRepeat	2884295	2884728	1978	+	ID=TE177620;Target=rnd-1_family-1272 916 1379;Class=ClassI/LINE;PercDiv=15.8;PercDel=6.8;PercIns=1.1;
LG01	RepeatMasker	disperseRepeat	2887617	2888043	1210	+	ID=TE177622;Target=rnd-1_family-1272 1376 1792;Class=ClassI/LINE;PercDiv=30.0;PercDel=3.8;PercIns=6.2;
LG01	RepeatMasker	disperseRepeat	2895716	2895866	261	-	ID=TE177630;Target=RM4_1:14007147..14009220 344 503;Class=ClassI/LTR/Unknown;PercDiv=24.4;PercDel=8.6;PercIns=2.5;
LG01	RepeatMasker	disperseRepeat	2897381	2897762	987	+	ID=TE177635;Target=rnd-1_family-1087 477 855;Class=ClassI/LTR/Unknown;PercDiv=23.7;PercDel=7.3;PercIns=8.2;
LG01	RepeatMasker	disperseRepeat	2897801	2898018	698	+	ID=TE177636;Target=rnd-1_family-1087 751 973;Class=ClassI/LTR/Unknown;PercDiv=23.7;PercDel=5.5;PercIns=3.1;
LG01	RepeatMasker	disperseRepeat	2909336	2909488	579	-	ID=TE177645;Target=rnd-1_family-1035 460 620;Class=ClassI/SINE;PercDiv=18.9;PercDel=8.5;PercIns=3.1;
LG01	RepeatMasker	disperseRepeat	2910600	2910713	261	+	ID=TE177647;Target=rnd-1_family-1200 228 335;Class=ClassI/LINE;PercDiv=23.0;PercDel=2.6;PercIns=8.3;
LG01	RepeatMasker	disperseRepeat	2913365	2913409	229	+	ID=TE177651;Target=rnd-1_family-2228 31 75;Class=ClassI/LINE;PercDiv=17.8;PercDel=0.0;PercIns=0.0;
LG01	RepeatMasker	disperseRepeat	2917011	2917184	1317	-	ID=TE177653;Target=rnd-1_family-104 594 767;Class=ClassI/LINE;PercDiv=8.1;PercDel=0.0;PercIns=0.0;
LG01	RepeatMasker	disperseRepeat	2917356	2917423	260	+	ID=TE177654;Target=rnd-1_family-1734 38 111;Class=ClassI/LINE;PercDiv=8.8;PercDel=8.8;PercIns=0.0;
LG01	RepeatMasker	disperseRepeat	2924086	2924157	431	-	ID=TE177659;Target=rnd-1_family-69 1 69;Class=ClassI/LTR/Unknown;PercDiv=11.6;PercDel=0.0;PercIns=4.3;
LG01	RepeatMasker	disperseRepeat	2926900	2926946	227	-	ID=TE177662;Target=rnd-1_family-1033 127 181;Class=ClassI/LINE;PercDiv=6.4;PercDel=17.0;PercIns=0.0;
LG01	RepeatMasker	disperseRepeat	2927780	2927910	453	-	ID=TE177663;Target=rnd-1_family-1983 73 204;Class=ClassI/LINE;PercDiv=22.2;PercDel=4.6;PercIns=3.8;
LG01	RepeatMasker	disperseRepeat	2930034	2930504	4036	-	ID=TE177665;Target=RM34_1:572413..579392 6471 6943;Class=ClassI/LTR/Gypsy;PercDiv=1.1;PercDel=0.4;PercIns=0.0;
LG01	RepeatMasker	disperseRepeat	2930725	2931044	231	+	ID=TE177666;Target=rnd-1_family-609 882 1213;Class=ClassI/LINE;PercDiv=29.5;PercDel=9.7;PercIns=5.7;
LG01	RepeatMasker	disperseRepeat	2931225	2931414	236	+	ID=TE177667;Target=DF0004726 181 366;Class=ClassI/LINE;PercDiv=29.5;PercDel=3.2;PercIns=5.4;
LG01	RepeatMasker	disperseRepeat	2931969	2933604	1765	+	ID=TE177668;Target=rnd-1_family-609 44 1457;Class=ClassI/LINE;PercDiv=30.7;PercDel=4.6;PercIns=4.9;
LG01	RepeatMasker	disperseRepeat	2933605	2933740	291	+	ID=TE177669;Target=rnd-1_family-1874 1 135;Class=ClassI/SINE;PercDiv=26.7;PercDel=2.9;PercIns=3.7;
LG01	RepeatMasker	disperseRepeat	2934207	2934359	917	+	ID=TE177670;Target=rnd-1_family-1978 3570 3727;Class=ClassI/LTR/Pao;PercDiv=14.4;PercDel=3.3;PercIns=0.0;
LG01	RepeatMasker	disperseRepeat	2937921	2937961	248	+	ID=TE177672;Target=DF0003993 2 37;Class=ClassI/LTR/Gypsy;PercDiv=2.8;PercDel=0.0;PercIns=13.9;
LG01	RepeatMasker	disperseRepeat	2939667	2942181	2138	+	ID=TE177673;Target=Gypsy-6_DVir-I 1851 5369;Class=ClassI/LTR/Gypsy;PercDiv=35.5;PercDel=3.5;PercIns=3.4;
LG01	RepeatMasker	disperseRepeat	2943828	2943942	715	+	ID=TE177675;Target=rnd-1_family-69 30 153;Class=ClassI/LTR/Unknown;PercDiv=11.5;PercDel=1.6;PercIns=2.4;
LG01	RepeatMasker	disperseRepeat	2943943	2944188	1342	-	ID=TE177676;Target=rnd-1_family-69 3 252;Class=ClassI/LTR/Unknown;PercDiv=18.0;PercDel=2.0;PercIns=0.4;
LG01	RepeatMasker	disperseRepeat	2946580	2947175	582	-	ID=TE177677;Target=rnd-1_family-2379 5828 6420;Class=ClassI/LTR/Gypsy;PercDiv=26.9;PercDel=6.5;PercIns=7.1;
LG01	RepeatMasker	disperseRepeat	2947306	2947598	354	-	ID=TE177678;Target=rnd-1_family-2379 5430 5723;Class=ClassI/LTR/Gypsy;PercDiv=32.1;PercDel=4.8;PercIns=4.4;
LG01	RepeatMasker	disperseRepeat	2949395	2949930	548	+	ID=TE177679;Target=RM4_1:102045714..102060787 6977 7522;Class=ClassI/LTR/Gypsy;PercDiv=28.2;PercDel=6.0;PercIns=4.0;
LG01	RepeatMasker	disperseRepeat	2953892	2954179	961	-	ID=TE177681;Target=RM4_1:14753509..14759096 511 877;Class=ClassI/LTR/Gypsy;PercDiv=22.5;PercDel=9.6;PercIns=6.3;
LG01	RepeatMasker	disperseRepeat	2954180	2954521	1473	+	ID=TE177682;Target=rnd-1_family-1978 3221 3597;Class=ClassI/LTR/Pao;PercDiv=14.9;PercDel=10.6;PercIns=0.3;
LG01	RepeatMasker	disperseRepeat	2954589	2954742	1005	+	ID=TE177683;Target=rnd-1_family-1978 3570 3727;Class=ClassI/LTR/Pao;PercDiv=12.3;PercDel=2.6;PercIns=0.0;
LG01	RepeatMasker	disperseRepeat	2958471	2959272	3317	+	ID=TE177686;Target=RM200_1:17299..23593 5400 6234;Class=ClassI/LTR/Gypsy;PercDiv=7.8;PercDel=1.7;PercIns=2.7;
LG01	RepeatMasker	disperseRepeat	2960993	2961055	456	-	ID=TE177687;Target=rnd-1_family-69 1 63;Class=ClassI/LTR/Unknown;PercDiv=9.5;PercDel=0.0;PercIns=0.0;
LG01	RepeatMasker	disperseRepeat	2962950	2963007	252	-	ID=TE177691;Target=rnd-1_family-1033 116 181;Class=ClassI/LINE;PercDiv=10.3;PercDel=13.8;PercIns=0.0;
LG01	RepeatMasker	disperseRepeat	2963550	2963681	454	-	ID=TE177692;Target=rnd-1_family-1983 73 204;Class=ClassI/LINE;PercDiv=22.8;PercDel=3.8;PercIns=3.8;
LG01	RepeatMasker	disperseRepeat	2965346	2965701	901	-	ID=TE177694;Target=RM4_1:13869168..13876427 541 910;Class=ClassI/LTR/Gypsy;PercDiv=22.7;PercDel=10.1;PercIns=6.0;
LG01	RepeatMasker	disperseRepeat	2966855	2968361	2975	-	ID=TE177698;Target=rnd-1_family-2458 1 1016;Class=ClassI/LINE;PercDiv=27.7;PercDel=3.3;PercIns=3.4;
LG01	RepeatMasker	disperseRepeat	2969486	2969676	494	-	ID=TE177699;Target=DF0005037 4 194;Class=ClassI/LINE;PercDiv=26.3;PercDel=2.6;PercIns=2.6;
LG01	RepeatMasker	disperseRepeat	2970010	2970729	1699	-	ID=TE177700;Target=rnd-1_family-1523 761 1491;Class=ClassI/LINE;PercDiv=29.6;PercDel=3.5;PercIns=1.9;
LG01	RepeatMasker	disperseRepeat	2973229	2973296	260	+	ID=TE177702;Target=rnd-1_family-1734 38 111;Class=ClassI/LINE;PercDiv=8.8;PercDel=8.8;PercIns=0.0;
LG01	RepeatMasker	disperseRepeat	2979006	2979068	456	-	ID=TE177708;Target=rnd-1_family-69 1 63;Class=ClassI/LTR/Unknown;PercDiv=9.5;PercDel=0.0;PercIns=0.0;
LG01	RepeatMasker	disperseRepeat	2980186	2980234	239	-	ID=TE177711;Target=rnd-1_family-1033 125 181;Class=ClassI/LINE;PercDiv=6.1;PercDel=16.3;PercIns=0.0;
LG01	RepeatMasker	disperseRepeat	2983642	2983964	1447	+	ID=TE177715;Target=rnd-1_family-1978 3221 3576;Class=ClassI/LTR/Pao;PercDiv=14.9;PercDel=10.5;PercIns=0.3;
LG01	RepeatMasker	disperseRepeat	2983968	2984010	269	-	ID=TE177716;Target=DR0007109 1637 1679;Class=ClassI/LTR/ERV;PercDiv=11.6;PercDel=0.0;PercIns=0.0;
LG01	RepeatMasker	disperseRepeat	2985400	2985645	1357	-	ID=TE177718;Target=rnd-1_family-69 3 252;Class=ClassI/LTR/Unknown;PercDiv=17.6;PercDel=2.0;PercIns=0.4;
LG01	RepeatMasker	disperseRepeat	2988173	2988193	252	+	ID=TE177721;Target=DR0256777 1293 1367;Class=ClassI/LINE;PercDiv=16.1;PercDel=0.0;PercIns=5.3;
LG01	RepeatMasker	disperseRepeat	2990216	2990443	285	+	ID=TE177722;Target=rnd-1_family-1897 1 234;Class=ClassI/LINE;PercDiv=21.9;PercDel=6.6;PercIns=3.9;
LG01	RepeatMasker	disperseRepeat	2996539	2996549	245	-	ID=TE177730;Target=DR0007976 2288 2361;Class=ClassI/LINE;PercDiv=8.4;PercDel=5.6;PercIns=0.0;
LG01	RepeatMasker	disperseRepeat	3003090	3003209	245	-	ID=TE177735;Target=rnd-1_family-1035 474 574;Class=ClassI/SINE;PercDiv=15.6;PercDel=0.8;PercIns=19.8;
LG01	RepeatMasker	disperseRepeat	3006042	3006110	312	+	ID=TE177743;Target=DR0261670 19453 19519;Class=ClassI/LTR/Pao;PercDiv=10.6;PercDel=1.4;PercIns=4.5;
LG01	RepeatMasker	disperseRepeat	3009171	3009325	575	-	ID=TE177749;Target=RM12_1:5227441..5238645 1039 1280;Class=ClassI/LTR/Gypsy;PercDiv=15.0;PercDel=2.4;PercIns=1.8;
LG01	RepeatMasker	disperseRepeat	3009326	3009391	403	+	ID=TE177750;Target=DR0259025 871 983;Class=ClassI/LTR/Gypsy;PercDiv=12.3;PercDel=6.6;PercIns=0.0;
LG01	RepeatMasker	disperseRepeat	3009996	3010019	367	+	ID=TE177751;Target=Penelope-13_HM 171 277;Class=ClassI/LINE;PercDiv=8.5;PercDel=0.0;PercIns=11.9;
LG01	RepeatMasker	disperseRepeat	3010020	3010114	469	+	ID=TE177752;Target=DR0200095 595 727;Class=ClassI/LTR/ERV;PercDiv=3.1;PercDel=2.3;PercIns=0.0;
LG01	RepeatMasker	disperseRepeat	3010115	3010637	3048	-	ID=TE177753;Target=rnd-1_family-232 644 1170;Class=ClassI/LTR/Gypsy;PercDiv=12.4;PercDel=2.3;PercIns=1.5;
LG01	RepeatMasker	disperseRepeat	3013487	3013567	575	-	ID=TE177756;Target=RM16_1:1305819..1312113 5402 5482;Class=ClassI/LTR/Gypsy;PercDiv=11.1;PercDel=0.0;PercIns=0.0;
LG01	RepeatMasker	disperseRepeat	3013839	3014560	5355	+	ID=TE177757;Target=rnd-1_family-604 1 745;Class=ClassI/SINE;PercDiv=5.3;PercDel=3.5;PercIns=0.3;
LG01	RepeatMasker	disperseRepeat	3015006	3015485	3131	-	ID=TE177759;Target=rnd-1_family-2579 381 864;Class=ClassI/LINE;PercDiv=4.8;PercDel=1.9;PercIns=1.0;
LG01	RepeatMasker	disperseRepeat	3018220	3018232	237	+	ID=TE177764;Target=CR1-35_HM 4231 4304;Class=ClassI/LINE;PercDiv=16.2;PercDel=0.0;PercIns=0.0;
LG01	RepeatMasker	disperseRepeat	3024142	3024249	299	-	ID=TE177766;Target=Gypsy-54_GM-LTR 1683 1790;Class=ClassI/LTR/Gypsy;PercDiv=20.0;PercDel=2.8;PercIns=2.8;
LG01	RepeatMasker	disperseRepeat	3024306	3024324	286	+	ID=TE177767;Target=DF0002700 1952 2066;Class=ClassI/LTR/ERV;PercDiv=15.5;PercDel=0.7;PercIns=19.1;
LG01	RepeatMasker	disperseRepeat	3025835	3025848	279	-	ID=TE177768;Target=DR0188036 1358 1462;Class=ClassI/LTR/ERV;PercDiv=20.8;PercDel=1.8;PercIns=3.7;
LG01	RepeatMasker	disperseRepeat	3028584	3028652	246	+	ID=TE177771;Target=DR0240069 2332 2401;Class=ClassI/LTR/Unknown;PercDiv=16.4;PercDel=4.3;PercIns=2.9;
LG01	RepeatMasker	disperseRepeat	3036328	3036381	252	-	ID=TE177775;Target=DR0184904 522 636;Class=ClassI/LTR/Gypsy;PercDiv=29.7;PercDel=3.5;PercIns=1.7;
LG01	RepeatMasker	disperseRepeat	3040546	3040652	417	+	ID=TE177784;Target=rnd-1_family-1884 384 469;Class=ClassI/LINE;PercDiv=6.5;PercDel=0.0;PercIns=16.5;
LG01	RepeatMasker	disperseRepeat	3042418	3042683	1279	+	ID=TE177787;Target=rnd-1_family-2566 822 1083;Class=ClassI/LINE;PercDiv=17.0;PercDel=3.4;PercIns=5.0;
LG01	RepeatMasker	disperseRepeat	3043392	3043546	282	-	ID=TE177789;Target=rnd-1_family-1562 87 392;Class=ClassI/LINE;PercDiv=20.7;PercDel=2.0;PercIns=6.2;
LG01	RepeatMasker	disperseRepeat	3043548	3043624	245	-	ID=TE177790;Target=Gypsy-1_AC-I 825 901;Class=ClassI/LTR/Gypsy;PercDiv=23.4;PercDel=0.0;PercIns=0.0;
LG01	RepeatMasker	disperseRepeat	3046983	3047055	252	-	ID=TE177795;Target=RLG_156206_RLG_Wilma_3B_096_J17-2 4762 4833;Class=ClassI/LTR/Gypsy;PercDiv=21.1;PercDel=1.4;PercIns=2.8;
LG01	RepeatMasker	disperseRepeat	3047379	3047780	2646	-	ID=TE177796;Target=rnd-1_family-1998 1110 1513;Class=ClassI/LINE;PercDiv=10.0;PercDel=1.2;PercIns=0.7;
LG01	RepeatMasker	disperseRepeat	3047781	3047861	1520	+	ID=TE177797;Target=rnd-1_family-1932 5 537;Class=ClassI/LINE;PercDiv=32.1;PercDel=0.2;PercIns=0.9;
LG01	RepeatMasker	disperseRepeat	3047862	3047935	240	+	ID=TE177798;Target=DR0017091 12257 12324;Class=ClassI/LTR/ERV;PercDiv=18.4;PercDel=2.7;PercIns=11.8;
LG01	RepeatMasker	disperseRepeat	3051110	3051159	235	-	ID=TE177800;Target=RLX_39555_LTR_Sb_chr_09_684 6115 6159;Class=ClassI/LTR/Unknown;PercDiv=21.2;PercDel=0.0;PercIns=8.8;
LG01	RepeatMasker	disperseRepeat	3055118	3055200	225	+	ID=TE177807;Target=Gypsy8-SM_I 1544 1622;Class=ClassI/LTR/Gypsy;PercDiv=17.4;PercDel=4.8;PercIns=10.1;
LG01	RepeatMasker	disperseRepeat	3056224	3056240	417	+	ID=TE177809;Target=DR0258035 10523 10657;Class=ClassI/LINE;PercDiv=14.9;PercDel=9.4;PercIns=0.7;
LG01	RepeatMasker	disperseRepeat	3056268	3056361	336	-	ID=TE177810;Target=DR0152972 3409 3498;Class=ClassI/LTR/Pao;PercDiv=11.1;PercDel=0.0;PercIns=4.4;
LG01	RepeatMasker	disperseRepeat	3056577	3056641	235	+	ID=TE177811;Target=DR0197957 366 429;Class=ClassI/LTR/ERV;PercDiv=18.8;PercDel=0.0;PercIns=1.6;
LG01	RepeatMasker	disperseRepeat	3060596	3060662	236	+	ID=TE177819;Target=DR0069855 3330 3398;Class=ClassI/LTR/Gypsy;PercDiv=15.6;PercDel=7.5;PercIns=4.3;
LG01	RepeatMasker	disperseRepeat	3063941	3063980	269	+	ID=TE177827;Target=DR0177285 1342 1381;Class=ClassI/LINE;PercDiv=5.0;PercDel=0.0;PercIns=0.0;
LG01	RepeatMasker	disperseRepeat	3063981	3064007	249	+	ID=TE177828;Target=DR0013519 5932 5973;Class=ClassI/LTR/ERV;PercDiv=14.4;PercDel=0.0;PercIns=1.0;
LG01	RepeatMasker	disperseRepeat	3064901	3064936	1098	-	ID=TE177830;Target=rnd-1_family-397 292 476;Class=ClassI/LTR/Unknown;PercDiv=11.5;PercDel=1.6;PercIns=2.2;
LG01	RepeatMasker	disperseRepeat	3067789	3068247	1950	-	ID=TE177834;Target=rnd-1_family-213 27 569;Class=ClassI/LINE;PercDiv=9.8;PercDel=3.4;PercIns=1.1;
LG01	RepeatMasker	disperseRepeat	3071175	3071271	264	+	ID=TE177836;Target=Gypsy-1_CMe-LTR 266 409;Class=ClassI/LTR/Gypsy;PercDiv=19.4;PercDel=7.2;PercIns=9.5;
LG01	RepeatMasker	disperseRepeat	3076482	3076905	6793	+	ID=TE177840;Target=RM1_1:3389265..3402871 8656 9064;Class=ClassI/LTR/Gypsy;PercDiv=0.1;PercDel=0.0;PercIns=2.0;
LG01	RepeatMasker	disperseRepeat	3082873	3082977	487	+	ID=TE177847;Target=rnd-1_family-2075 72 178;Class=ClassI/LTR/Unknown;PercDiv=14.7;PercDel=4.8;PercIns=2.8;
LG01	RepeatMasker	disperseRepeat	3084484	3084529	245	-	ID=TE177849;Target=DR0246180 4107 4156;Class=ClassI/LINE;PercDiv=11.1;PercDel=10.9;PercIns=2.0;
LG01	RepeatMasker	disperseRepeat	3087525	3087759	1414	-	ID=TE177854;Target=rnd-1_family-213 137 392;Class=ClassI/LINE;PercDiv=7.8;PercDel=11.1;PercIns=1.9;
LG01	RepeatMasker	disperseRepeat	3091416	3091541	915	+	ID=TE177859;Target=rnd-1_family-2070 1889 2012;Class=ClassI/LINE;PercDiv=8.1;PercDel=0.0;PercIns=1.6;
LG01	RepeatMasker	disperseRepeat	3091551	3091693	1114	-	ID=TE177860;Target=rnd-1_family-2070 1860 2001;Class=ClassI/LINE;PercDiv=5.6;PercDel=0.0;PercIns=0.7;
LG01	RepeatMasker	disperseRepeat	3093243	3093363	247	+	ID=TE177863;Target=rnd-1_family-2096 447 564;Class=ClassI/LINE;PercDiv=31.4;PercDel=0.0;PercIns=2.5;
LG01	RepeatMasker	disperseRepeat	3097171	3097181	249	+	ID=TE177871;Target=DR0268357 4034 4103;Class=ClassI/LINE;PercDiv=27.8;PercDel=0.0;PercIns=0.0;
LG01	RepeatMasker	disperseRepeat	3100298	3100408	300	-	ID=TE177875;Target=DR0184904 301 399;Class=ClassI/LTR/Gypsy;PercDiv=20.7;PercDel=9.0;PercIns=6.0;
LG01	RepeatMasker	disperseRepeat	3100488	3100508	300	-	ID=TE177877;Target=DR0184904 281 300;Class=ClassI/LTR/Gypsy;PercDiv=20.7;PercDel=9.0;PercIns=6.0;
LG01	RepeatMasker	disperseRepeat	3100793	3100916	354	+	ID=TE177878;Target=rnd-1_family-684 53 190;Class=ClassI/LINE;PercDiv=18.4;PercDel=15.3;PercIns=3.6;
LG01	RepeatMasker	disperseRepeat	3101859	3101993	538	+	ID=TE177880;Target=rnd-1_family-209 11 151;Class=ClassI/LTR/Unknown;PercDiv=20.3;PercDel=5.9;PercIns=1.4;
LG01	RepeatMasker	disperseRepeat	3108236	3108268	225	-	ID=TE177892;Target=DR0210007 2474 2506;Class=ClassI/LINE;PercDiv=12.1;PercDel=0.0;PercIns=0.0;
LG01	RepeatMasker	disperseRepeat	3108318	3108352	286	+	ID=TE177893;Target=rnd-1_family-1496 135 169;Class=ClassI/LINE;PercDiv=2.9;PercDel=0.0;PercIns=0.0;
LG01	RepeatMasker	disperseRepeat	3113787	3114271	2999	+	ID=TE177909;Target=rnd-1_family-1969 193 675;Class=ClassI/LINE;PercDiv=12.9;PercDel=2.3;PercIns=2.7;
LG01	RepeatMasker	disperseRepeat	3118174	3118255	259	-	ID=TE177916;Target=rnd-1_family-2304 344 445;Class=ClassI/LINE;PercDiv=19.5;PercDel=24.4;PercIns=0.0;
LG01	RepeatMasker	disperseRepeat	3118288	3118453	758	-	ID=TE177917;Target=rnd-1_family-2304 19 191;Class=ClassI/LINE;PercDiv=18.8;PercDel=4.8;PercIns=0.6;
LG01	RepeatMasker	disperseRepeat	3119467	3119512	252	-	ID=TE177919;Target=DR0273470 3110 3154;Class=ClassI/LTR/Gypsy;PercDiv=11.1;PercDel=0.0;PercIns=2.2;
LG01	RepeatMasker	disperseRepeat	3121274	3121349	327	-	ID=TE177922;Target=rnd-1_family-1815 33 109;Class=ClassI/SINE;PercDiv=17.6;PercDel=4.0;PercIns=2.6;
LG01	RepeatMasker	disperseRepeat	3125489	3125577	335	-	ID=TE177930;Target=rnd-1_family-1086 326 431;Class=ClassI/LINE;PercDiv=14.6;PercDel=19.1;PercIns=0.0;
LG01	RepeatMasker	disperseRepeat	3125870	3125927	235	-	ID=TE177931;Target=CAREP 334 394;Class=ClassI/LTR/Gypsy;PercDiv=24.1;PercDel=5.2;PercIns=0.0;
LG01	RepeatMasker	disperseRepeat	3126042	3126085	234	-	ID=TE177932;Target=Copia-1_CPu-I 354 395;Class=ClassI/LTR/Copia;PercDiv=14.3;PercDel=0.0;PercIns=4.8;
LG01	RepeatMasker	disperseRepeat	3129131	3129491	1700	-	ID=TE177935;Target=rnd-1_family-367 100 466;Class=ClassI/LINE;PercDiv=20.3;PercDel=3.3;PercIns=1.6;
LG01	RepeatMasker	disperseRepeat	3137900	3137969	286	-	ID=TE177954;Target=DR0007671 5727 5829;Class=ClassI/LINE;PercDiv=21.9;PercDel=1.8;PercIns=8.7;
LG01	RepeatMasker	disperseRepeat	3145876	3146271	2094	-	ID=TE177968;Target=rnd-1_family-1040 1 412;Class=ClassI/LINE;PercDiv=9.7;PercDel=7.6;PercIns=3.4;
LG01	RepeatMasker	disperseRepeat	3147677	3147791	744	+	ID=TE177971;Target=rnd-1_family-403 10 129;Class=ClassI/LTR/Unknown;PercDiv=12.2;PercDel=4.3;PercIns=0.0;
LG01	RepeatMasker	disperseRepeat	3147845	3147939	671	+	ID=TE177972;Target=rnd-1_family-284 1 95;Class=ClassI/LINE;PercDiv=8.4;PercDel=0.0;PercIns=0.0;
LG01	RepeatMasker	disperseRepeat	3157116	3157317	803	+	ID=TE177979;Target=rnd-1_family-1033 107 311;Class=ClassI/LINE;PercDiv=15.8;PercDel=7.4;PercIns=5.8;
LG01	RepeatMasker	disperseRepeat	3160354	3160463	302	-	ID=TE177985;Target=rnd-1_family-2517 154 263;Class=ClassI/SINE;PercDiv=24.5;PercDel=3.6;PercIns=3.6;
LG01	RepeatMasker	disperseRepeat	3161184	3161318	749	+	ID=TE177986;Target=rnd-1_family-237 304 448;Class=ClassI/LTR/Unknown;PercDiv=6.1;PercDel=11.1;PercIns=3.5;
LG01	RepeatMasker	disperseRepeat	3164402	3164483	282	-	ID=TE177991;Target=DR0055500 5421 5501;Class=ClassI/LTR/ERV;PercDiv=17.7;PercDel=2.4;PercIns=3.7;
LG01	RepeatMasker	disperseRepeat	3165342	3165762	3261	+	ID=TE177992;Target=rnd-1_family-2219 347 781;Class=ClassI/LINE;PercDiv=2.6;PercDel=4.0;PercIns=0.7;
LG01	RepeatMasker	disperseRepeat	3167628	3167741	509	-	ID=TE177994;Target=rnd-1_family-237 315 440;Class=ClassI/LTR/Unknown;PercDiv=20.3;PercDel=11.4;PercIns=0.8;
LG01	RepeatMasker	disperseRepeat	3168150	3168221	294	-	ID=TE177995;Target=DR0129998 3993 4064;Class=ClassI/LINE;PercDiv=15.3;PercDel=0.0;PercIns=0.0;
LG01	RepeatMasker	disperseRepeat	3171356	3171454	498	-	ID=TE178002;Target=rnd-1_family-1271 18 118;Class=ClassI/LINE;PercDiv=18.2;PercDel=2.0;PercIns=0.0;
LG01	RepeatMasker	disperseRepeat	3177471	3177963	1856	-	ID=TE178011;Target=rnd-1_family-2131 291 778;Class=ClassI/LINE;PercDiv=26.3;PercDel=1.0;PercIns=2.0;
LG01	RepeatMasker	disperseRepeat	3188640	3188746	406	-	ID=TE178024;Target=rnd-1_family-2664 102 209;Class=ClassI/LINE;PercDiv=18.9;PercDel=1.9;PercIns=0.9;
LG01	RepeatMasker	disperseRepeat	3200600	3200845	463	-	ID=TE178031;Target=rnd-1_family-1864 43 303;Class=ClassI/LINE;PercDiv=25.0;PercDel=8.5;PercIns=2.3;
LG01	RepeatMasker	disperseRepeat	3201081	3201242	790	-	ID=TE178032;Target=rnd-1_family-369 317 481;Class=ClassI/LINE;PercDiv=15.7;PercDel=3.7;PercIns=1.8;
LG01	RepeatMasker	disperseRepeat	3201936	3202007	226	-	ID=TE178033;Target=DR0122078 10623 10689;Class=ClassI/LTR/ERV;PercDiv=18.0;PercDel=0.0;PercIns=7.5;
LG01	RepeatMasker	disperseRepeat	3207904	3207929	591	+	ID=TE178041;Target=rnd-1_family-1949 32 180;Class=ClassI/LINE;PercDiv=20.6;PercDel=3.2;PercIns=6.6;
LG01	RepeatMasker	disperseRepeat	3213365	3213782	1158	-	ID=TE178050;Target=rnd-1_family-1035 152 595;Class=ClassI/SINE;PercDiv=20.1;PercDel=12.4;PercIns=5.9;
LG01	RepeatMasker	disperseRepeat	3222195	3222262	266	-	ID=TE178052;Target=DR0246679 436 488;Class=ClassI/LINE;PercDiv=15.7;PercDel=0.0;PercIns=1.8;
LG01	RepeatMasker	disperseRepeat	3223048	3223104	294	-	ID=TE178053;Target=DR0200805 3903 3958;Class=ClassI/LINE;PercDiv=8.9;PercDel=0.0;PercIns=1.8;
LG01	RepeatMasker	disperseRepeat	3225120	3225653	1970	+	ID=TE178055;Target=rnd-1_family-237 5 688;Class=ClassI/LTR/Unknown;PercDiv=10.6;PercDel=12.8;PercIns=2.3;
LG01	RepeatMasker	disperseRepeat	3226754	3226916	647	-	ID=TE178056;Target=rnd-1_family-2297 185 365;Class=ClassI/LINE;PercDiv=19.4;PercDel=13.5;PercIns=2.2;
LG01	RepeatMasker	disperseRepeat	3233532	3233972	1035	+	ID=TE178063;Target=rnd-1_family-1418 1 523;Class=ClassI/LINE;PercDiv=23.6;PercDel=7.3;PercIns=3.8;
LG01	RepeatMasker	disperseRepeat	3237877	3238284	1318	+	ID=TE178067;Target=rnd-1_family-1970 213 652;Class=ClassI/LINE;PercDiv=20.9;PercDel=9.3;PercIns=1.4;
LG01	RepeatMasker	disperseRepeat	3242024	3242070	229	+	ID=TE178068;Target=DR0261613 5769 5815;Class=ClassI/LINE;PercDiv=12.8;PercDel=0.0;PercIns=0.0;
LG01	RepeatMasker	disperseRepeat	3243827	3244127	839	+	ID=TE178069;Target=rnd-1_family-2057 424 726;Class=ClassI/LINE;PercDiv=15.4;PercDel=10.0;PercIns=9.2;
LG01	RepeatMasker	disperseRepeat	3246269	3246337	281	+	ID=TE178072;Target=DR0252289 11607 11676;Class=ClassI/LTR/Pao;PercDiv=18.8;PercDel=1.4;PercIns=0.0;
LG01	RepeatMasker	disperseRepeat	3249813	3249871	305	+	ID=TE178080;Target=SFV1-15_AMi-I 2737 2797;Class=ClassI/LTR/ERV;PercDiv=15.2;PercDel=3.4;PercIns=0.0;
LG01	RepeatMasker	disperseRepeat	3250742	3250901	699	-	ID=TE178083;Target=rnd-1_family-1932 1 166;Class=ClassI/LINE;PercDiv=22.6;PercDel=4.4;PercIns=0.6;
LG01	RepeatMasker	disperseRepeat	3251874	3251945	284	+	ID=TE178089;Target=DR0229821 1099 1169;Class=ClassI/LTR/ERV;PercDiv=18.9;PercDel=2.8;PercIns=4.2;
LG01	RepeatMasker	disperseRepeat	3262721	3262961	1171	+	ID=TE178098;Target=rnd-1_family-108 1772 2016;Class=ClassI/LINE;PercDiv=18.4;PercDel=2.5;PercIns=0.8;
LG01	RepeatMasker	disperseRepeat	3262977	3264013	1803	+	ID=TE178099;Target=rnd-1_family-108 2164 3242;Class=ClassI/LINE;PercDiv=24.1;PercDel=5.3;PercIns=1.6;
LG01	RepeatMasker	disperseRepeat	3264669	3266263	7475	+	ID=TE178100;Target=rnd-1_family-108 3766 5385;Class=ClassI/LINE;PercDiv=19.7;PercDel=2.7;PercIns=1.1;
LG01	RepeatMasker	disperseRepeat	3266474	3267167	6025	-	ID=TE178101;Target=RM1_1:5286863..5293679 4 697;Class=ClassI/LTR/Gypsy;PercDiv=2.0;PercDel=0.0;PercIns=0.0;
LG01	RepeatMasker	disperseRepeat	3274951	3275578	3099	-	ID=TE178113;Target=rnd-1_family-156 7692 8288;Class=ClassI/LINE;PercDiv=13.2;PercDel=0.6;PercIns=6.4;
LG01	RepeatMasker	disperseRepeat	3276767	3277302	4350	+	ID=TE178118;Target=RM4_1:31901757..31904876 1 537;Class=ClassI/LTR/Unknown;PercDiv=4.3;PercDel=0.4;PercIns=0.2;
LG01	RepeatMasker	disperseRepeat	3277303	3277567	3257	-	ID=TE178119;Target=RM4_1:97969704..97972671 2244 2629;Class=ClassI/LTR/Unknown;PercDiv=3.6;PercDel=0.0;PercIns=0.0;
LG01	RepeatMasker	disperseRepeat	3277606	3277901	10911	-	ID=TE178120;Target=rnd-1_family-1966 1 1310;Class=ClassI/LINE;PercDiv=3.1;PercDel=0.1;PercIns=1.2;
LG01	RepeatMasker	disperseRepeat	3277902	3282106	36276	+	ID=TE178121;Target=rnd-1_family-291 24 4234;Class=ClassI/LINE;PercDiv=2.5;PercDel=0.2;PercIns=0.1;
LG01	RepeatMasker	disperseRepeat	3282107	3282547	22413	-	ID=TE178122;Target=rnd-1_family-2140 961 4154;Class=ClassI/LINE;PercDiv=7.4;PercDel=2.0;PercIns=1.6;
LG01	RepeatMasker	disperseRepeat	3282554	3282762	1799	+	ID=TE178123;Target=RM4_1:31901757..31904876 2912 3120;Class=ClassI/LTR/Unknown;PercDiv=0.5;PercDel=0.0;PercIns=0.0;
LG01	RepeatMasker	disperseRepeat	3285291	3286191	21272	+	ID=TE178127;Target=rnd-1_family-146 1 2672;Class=ClassI/LINE;PercDiv=5.8;PercDel=0.3;PercIns=0.2;
LG01	RepeatMasker	disperseRepeat	3289650	3290086	2535	+	ID=TE178131;Target=rnd-1_family-95 370 812;Class=ClassI/LTR/Unknown;PercDiv=15.9;PercDel=3.4;PercIns=2.0;
LG01	RepeatMasker	disperseRepeat	3294808	3294863	319	+	ID=TE178137;Target=rnd-1_family-403 23 78;Class=ClassI/LTR/Unknown;PercDiv=16.1;PercDel=0.0;PercIns=0.0;
LG01	RepeatMasker	disperseRepeat	3294905	3295287	1179	-	ID=TE178138;Target=rnd-1_family-171 379 749;Class=ClassI/LTR/Pao;PercDiv=21.8;PercDel=3.4;PercIns=6.7;
LG01	RepeatMasker	disperseRepeat	3301001	3301672	4803	-	ID=TE178142;Target=rnd-1_family-343 1 671;Class=ClassI/LINE;PercDiv=9.1;PercDel=0.1;PercIns=0.3;
LG01	RepeatMasker	disperseRepeat	3303401	3303612	1846	+	ID=TE178145;Target=RM4_1:76575112..76578913 3551 3762;Class=ClassI/LTR/Gypsy;PercDiv=1.9;PercDel=0.0;PercIns=0.0;
LG01	RepeatMasker	disperseRepeat	3306944	3307366	3015	+	ID=TE178148;Target=rnd-1_family-146 738 1156;Class=ClassI/LINE;PercDiv=7.4;PercDel=0.0;PercIns=0.9;
LG01	RepeatMasker	disperseRepeat	3307521	3309033	12163	+	ID=TE178149;Target=rnd-1_family-146 1161 2672;Class=ClassI/LINE;PercDiv=6.5;PercDel=0.1;PercIns=0.2;
LG01	RepeatMasker	disperseRepeat	3314991	3316637	12057	+	ID=TE178154;Target=rnd-1_family-95 1 1661;Class=ClassI/LTR/Unknown;PercDiv=11.1;PercDel=1.0;PercIns=0.1;
LG01	RepeatMasker	disperseRepeat	3340188	3343116	23657	-	ID=TE178160;Target=rnd-1_family-25 1 3722;Class=ClassI/LINE;PercDiv=4.9;PercDel=0.8;PercIns=0.7;
LG01	RepeatMasker	disperseRepeat	3343553	3343742	2684	+	ID=TE178162;Target=rnd-1_family-646 1 418;Class=ClassI/LINE;PercDiv=11.5;PercDel=0.2;PercIns=0.7;
LG01	RepeatMasker	disperseRepeat	3348537	3348640	1263	+	ID=TE178169;Target=rnd-1_family-56 3178 3293;Class=ClassI/LINE;PercDiv=12.5;PercDel=6.0;PercIns=0.4;
LG01	RepeatMasker	disperseRepeat	3356951	3361748	36372	-	ID=TE178172;Target=rnd-1_family-145 1 4451;Class=ClassI/LINE;PercDiv=4.3;PercDel=0.7;PercIns=0.6;
LG01	RepeatMasker	disperseRepeat	3361983	3364889	20166	-	ID=TE178173;Target=rnd-1_family-25 1 3052;Class=ClassI/LINE;PercDiv=5.2;PercDel=0.9;PercIns=1.0;
LG01	RepeatMasker	disperseRepeat	3365326	3365523	2589	+	ID=TE178175;Target=rnd-1_family-646 1 418;Class=ClassI/LINE;PercDiv=12.0;PercDel=0.2;PercIns=2.6;
LG01	RepeatMasker	disperseRepeat	3374603	3378758	27955	-	ID=TE178178;Target=rnd-1_family-108 1 3339;Class=ClassI/LINE;PercDiv=3.6;PercDel=0.4;PercIns=0.9;
LG01	RepeatMasker	disperseRepeat	3378835	3379146	3718	+	ID=TE178179;Target=rnd-1_family-120 3 309;Class=ClassI/LINE;PercDiv=8.6;PercDel=0.7;PercIns=1.6;
LG01	RepeatMasker	disperseRepeat	3379147	3379822	4695	-	ID=TE178180;Target=rnd-1_family-521 1 669;Class=ClassI/LTR/Unknown;PercDiv=9.1;PercDel=0.1;PercIns=1.2;
LG01	RepeatMasker	disperseRepeat	3382171	3382513	1227	-	ID=TE178183;Target=rnd-1_family-654 1 474;Class=ClassI/LINE;PercDiv=18.5;PercDel=1.8;PercIns=2.4;
LG01	RepeatMasker	disperseRepeat	3385566	3385687	2367	-	ID=TE178189;Target=rnd-1_family-25 1 379;Class=ClassI/LINE;PercDiv=8.1;PercDel=5.2;PercIns=2.4;
LG01	RepeatMasker	disperseRepeat	3392738	3393086	1227	+	ID=TE178203;Target=rnd-1_family-654 1 474;Class=ClassI/LINE;PercDiv=18.5;PercDel=1.8;PercIns=2.4;
LG01	RepeatMasker	disperseRepeat	3395429	3396104	4695	+	ID=TE178206;Target=rnd-1_family-521 1 669;Class=ClassI/LTR/Unknown;PercDiv=9.1;PercDel=0.1;PercIns=1.2;
LG01	RepeatMasker	disperseRepeat	3396105	3396416	3718	-	ID=TE178207;Target=rnd-1_family-120 3 309;Class=ClassI/LINE;PercDiv=8.6;PercDel=0.7;PercIns=1.6;
LG01	RepeatMasker	disperseRepeat	3405518	3406761	2902	+	ID=TE178211;Target=rnd-1_family-108 1639 2995;Class=ClassI/LINE;PercDiv=21.8;PercDel=3.3;PercIns=2.0;
LG01	RepeatMasker	disperseRepeat	3407487	3409049	7345	+	ID=TE178213;Target=rnd-1_family-108 3797 5385;Class=ClassI/LINE;PercDiv=19.8;PercDel=2.6;PercIns=0.9;
LG01	RepeatMasker	disperseRepeat	3409260	3409953	6025	-	ID=TE178214;Target=RM1_1:5286863..5293679 4 697;Class=ClassI/LTR/Gypsy;PercDiv=2.0;PercDel=0.0;PercIns=0.0;
LG01	RepeatMasker	disperseRepeat	3420731	3421330	3745	+	ID=TE178228;Target=rnd-1_family-485 1 613;Class=ClassI/LTR/Unknown;PercDiv=11.2;PercDel=2.5;PercIns=0.3;
LG01	RepeatMasker	disperseRepeat	3428679	3429350	4814	-	ID=TE178233;Target=rnd-1_family-343 1 671;Class=ClassI/LINE;PercDiv=9.1;PercDel=0.1;PercIns=0.3;
LG01	RepeatMasker	disperseRepeat	3431079	3431290	1854	+	ID=TE178236;Target=RM4_1:76575112..76578913 3551 3762;Class=ClassI/LTR/Gypsy;PercDiv=1.4;PercDel=0.0;PercIns=0.0;
LG01	RepeatMasker	disperseRepeat	3431501	3431594	452	+	ID=TE178238;Target=rnd-1_family-284 1 95;Class=ClassI/LINE;PercDiv=16.0;PercDel=1.1;PercIns=0.0;
LG01	RepeatMasker	disperseRepeat	3434805	3434852	266	+	ID=TE178241;Target=rnd-1_family-146 300 347;Class=ClassI/LINE;PercDiv=16.7;PercDel=0.0;PercIns=0.0;
LG01	RepeatMasker	disperseRepeat	3439988	3441637	12165	+	ID=TE178245;Target=rnd-1_family-95 1 1661;Class=ClassI/LTR/Unknown;PercDiv=10.9;PercDel=0.8;PercIns=0.1;
LG01	RepeatMasker	disperseRepeat	3464262	3464367	230	-	ID=TE178250;Target=DR0152972 3425 3532;Class=ClassI/LTR/Pao;PercDiv=5.9;PercDel=6.6;PercIns=4.6;
LG01	RepeatMasker	disperseRepeat	3464434	3464745	3718	+	ID=TE178251;Target=rnd-1_family-120 3 309;Class=ClassI/LINE;PercDiv=8.6;PercDel=0.7;PercIns=1.6;
LG01	RepeatMasker	disperseRepeat	3464746	3465421	4695	-	ID=TE178252;Target=rnd-1_family-521 1 669;Class=ClassI/LTR/Unknown;PercDiv=9.1;PercDel=0.1;PercIns=1.2;
LG01	RepeatMasker	disperseRepeat	3467770	3468112	1201	-	ID=TE178255;Target=rnd-1_family-654 1 474;Class=ClassI/LINE;PercDiv=18.8;PercDel=1.8;PercIns=2.4;
LG01	RepeatMasker	disperseRepeat	3473529	3474190	69996	+	ID=TE178267;Target=RM4_1:72181927..72190772 1 667;Class=ClassI/LTR/Gypsy;PercDiv=0.5;PercDel=0.0;PercIns=0.2;
LG01	RepeatMasker	disperseRepeat	3474393	3482381	69996	+	ID=TE178269;Target=RM4_1:72181927..72190772 668 8724;Class=ClassI/LTR/Gypsy;PercDiv=0.5;PercDel=0.0;PercIns=0.2;
LG01	RepeatMasker	disperseRepeat	3484046	3484167	2367	+	ID=TE178274;Target=rnd-1_family-25 1 379;Class=ClassI/LINE;PercDiv=8.1;PercDel=5.2;PercIns=2.4;
LG01	RepeatMasker	disperseRepeat	3486536	3486884	1201	+	ID=TE178285;Target=rnd-1_family-654 1 474;Class=ClassI/LINE;PercDiv=18.8;PercDel=1.8;PercIns=2.4;
LG01	RepeatMasker	disperseRepeat	3489227	3489902	4695	+	ID=TE178288;Target=rnd-1_family-521 1 669;Class=ClassI/LTR/Unknown;PercDiv=9.1;PercDel=0.1;PercIns=1.2;
LG01	RepeatMasker	disperseRepeat	3489903	3490214	3718	-	ID=TE178289;Target=rnd-1_family-120 3 309;Class=ClassI/LINE;PercDiv=8.6;PercDel=0.7;PercIns=1.6;
LG01	RepeatMasker	disperseRepeat	3490281	3490389	258	+	ID=TE178290;Target=DR0152972 3425 3532;Class=ClassI/LTR/Pao;PercDiv=5.8;PercDel=3.7;PercIns=4.6;
LG01	RepeatMasker	disperseRepeat	3490390	3494370	36593	+	ID=TE178291;Target=rnd-1_family-145 1 4451;Class=ClassI/LINE;PercDiv=4.2;PercDel=0.7;PercIns=0.6;
LG01	RepeatMasker	disperseRepeat	3499319	3500562	2902	+	ID=TE178294;Target=rnd-1_family-108 1639 2995;Class=ClassI/LINE;PercDiv=21.7;PercDel=3.3;PercIns=2.0;
LG01	RepeatMasker	disperseRepeat	3501261	3502850	7332	+	ID=TE178296;Target=rnd-1_family-108 3766 5385;Class=ClassI/LINE;PercDiv=20.0;PercDel=3.0;PercIns=1.1;
LG01	RepeatMasker	disperseRepeat	3503061	3503754	6052	-	ID=TE178297;Target=RM1_1:5286863..5293679 4 697;Class=ClassI/LTR/Gypsy;PercDiv=1.9;PercDel=0.0;PercIns=0.0;
LG01	RepeatMasker	disperseRepeat	3513352	3514340	5001	+	ID=TE178312;Target=RM4_1:31901757..31904876 2533 3120;Class=ClassI/LTR/Unknown;PercDiv=3.5;PercDel=1.2;PercIns=0.1;
LG01	RepeatMasker	disperseRepeat	3516869	3518293	21076	+	ID=TE178315;Target=rnd-1_family-146 1 2674;Class=ClassI/LINE;PercDiv=6.0;PercDel=0.4;PercIns=0.2;
LG01	RepeatMasker	disperseRepeat	3526356	3526462	420	+	ID=TE178323;Target=rnd-1_family-403 23 129;Class=ClassI/LTR/Unknown;PercDiv=20.8;PercDel=0.9;PercIns=0.9;
LG01	RepeatMasker	disperseRepeat	3530639	3530850	1387	-	ID=TE178326;Target=rnd-1_family-1566 830 1058;Class=ClassI/LINE;PercDiv=8.1;PercDel=9.4;PercIns=1.3;
LG01	RepeatMasker	disperseRepeat	3531351	3531716	2244	-	ID=TE178327;Target=RM85_1:3060683..3067443 6397 6742;Class=ClassI/LTR/Unknown;PercDiv=7.5;PercDel=0.0;PercIns=5.8;
LG01	RepeatMasker	disperseRepeat	3543706	3543839	880	-	ID=TE178338;Target=rnd-1_family-337 357 489;Class=ClassI/LTR/Unknown;PercDiv=12.8;PercDel=0.0;PercIns=0.8;
LG01	RepeatMasker	disperseRepeat	3545100	3546155	5527	-	ID=TE178340;Target=rnd-1_family-2567 203 1279;Class=ClassI/LINE;PercDiv=14.7;PercDel=3.5;PercIns=1.5;
LG01	RepeatMasker	disperseRepeat	3546156	3546563	6323	-	ID=TE178341;Target=rnd-1_family-2195 4012 5512;Class=ClassI/LINE;PercDiv=7.5;PercDel=2.0;PercIns=1.3;
LG01	RepeatMasker	disperseRepeat	3547878	3547980	1522	-	ID=TE178343;Target=RM1_1:4108060..4122504 5245 5352;Class=ClassI/LTR/Gypsy;PercDiv=17.2;PercDel=2.1;PercIns=0.3;
LG01	RepeatMasker	disperseRepeat	3549153	3549225	283	-	ID=TE178346;Target=DR0131791 1160 1234;Class=ClassI/LTR/Gypsy;PercDiv=15.1;PercDel=2.7;PercIns=0.0;
LG01	RepeatMasker	disperseRepeat	3558357	3558406	244	+	ID=TE178357;Target=rnd-1_family-2219 516 565;Class=ClassI/LINE;PercDiv=20.0;PercDel=0.0;PercIns=0.0;
LG01	RepeatMasker	disperseRepeat	3559329	3559585	515	+	ID=TE178359;Target=rnd-1_family-1888 142 366;Class=ClassI/SINE;PercDiv=21.0;PercDel=0.4;PercIns=14.7;
LG01	RepeatMasker	disperseRepeat	3560071	3560143	245	-	ID=TE178361;Target=Gypsy-1_RP-LTR 351 424;Class=ClassI/LTR/Gypsy;PercDiv=14.3;PercDel=5.5;PercIns=4.0;
LG01	RepeatMasker	disperseRepeat	3562763	3563012	834	+	ID=TE178365;Target=RM12_1:9370808..9373704 357 576;Class=ClassI/LTR/Unknown;PercDiv=11.9;PercDel=0.6;PercIns=13.1;
LG01	RepeatMasker	disperseRepeat	3565808	3566007	624	-	ID=TE178367;Target=RM4_1:79173158..79181500 7693 7888;Class=ClassI/LTR/Gypsy;PercDiv=22.7;PercDel=3.0;PercIns=5.1;
LG01	RepeatMasker	disperseRepeat	3567365	3567615	3034	-	ID=TE178369;Target=rnd-1_family-792 1 473;Class=ClassI/LINE;PercDiv=8.2;PercDel=2.6;PercIns=0.4;
LG01	RepeatMasker	disperseRepeat	3567616	3570402	15424	+	ID=TE178370;Target=rnd-1_family-156 3127 6016;Class=ClassI/LINE;PercDiv=3.9;PercDel=1.0;PercIns=1.2;
LG01	RepeatMasker	disperseRepeat	3570403	3570558	4479	-	ID=TE178371;Target=rnd-1_family-189 284 924;Class=ClassI/LINE;PercDiv=10.6;PercDel=2.5;PercIns=0.5;
LG01	RepeatMasker	disperseRepeat	3570940	3571448	2762	-	ID=TE178372;Target=rnd-1_family-1220 2729 3240;Class=ClassI/LINE;PercDiv=19.0;PercDel=1.2;PercIns=0.6;
LG01	RepeatMasker	disperseRepeat	3572943	3573754	4848	-	ID=TE178377;Target=rnd-1_family-243 277 1076;Class=ClassI/LINE;PercDiv=11.7;PercDel=1.9;PercIns=3.4;
LG01	RepeatMasker	disperseRepeat	3574075	3574177	2577	-	ID=TE178378;Target=rnd-1_family-54 1 601;Class=ClassI/LINE;PercDiv=16.8;PercDel=5.0;PercIns=4.8;
LG01	RepeatMasker	disperseRepeat	3574178	3574415	4133	+	ID=TE178379;Target=rnd-1_family-171 5 229;Class=ClassI/LTR/Pao;PercDiv=14.7;PercDel=1.8;PercIns=3.6;
LG01	RepeatMasker	disperseRepeat	3575641	3576572	7864	+	ID=TE178382;Target=RM4_1:97969704..97972671 2036 2968;Class=ClassI/LTR/Unknown;PercDiv=4.0;PercDel=0.1;PercIns=0.0;
LG01	RepeatMasker	disperseRepeat	3577221	3577365	838	-	ID=TE178384;Target=rnd-1_family-186 157 304;Class=ClassI/LINE;PercDiv=19.3;PercDel=2.1;PercIns=0.0;
LG01	RepeatMasker	disperseRepeat	3577380	3578065	4599	-	ID=TE178385;Target=rnd-1_family-54 155 840;Class=ClassI/LINE;PercDiv=10.9;PercDel=0.9;PercIns=2.5;
LG01	RepeatMasker	disperseRepeat	3578066	3578808	5735	-	ID=TE178386;Target=rnd-1_family-2151 1 745;Class=ClassI/LINE;PercDiv=5.4;PercDel=0.8;PercIns=0.5;
LG01	RepeatMasker	disperseRepeat	3582962	3583031	557	+	ID=TE178394;Target=rnd-1_family-938 159 228;Class=ClassI/LINE;PercDiv=4.3;PercDel=0.0;PercIns=0.0;
LG01	RepeatMasker	disperseRepeat	3583043	3583149	879	+	ID=TE178395;Target=rnd-1_family-1330 1 107;Class=ClassI/SINE;PercDiv=0.9;PercDel=0.0;PercIns=0.0;
LG01	RepeatMasker	disperseRepeat	3585256	3585824	4207	-	ID=TE178399;Target=rnd-1_family-738 1 683;Class=ClassI/LINE;PercDiv=2.6;PercDel=1.1;PercIns=2.0;
LG01	RepeatMasker	disperseRepeat	3589967	3590032	329	-	ID=TE178403;Target=rnd-1_family-2038 37 101;Class=ClassI/SINE;PercDiv=18.5;PercDel=0.0;PercIns=1.5;
LG01	RepeatMasker	disperseRepeat	3590306	3590471	1084	+	ID=TE178404;Target=rnd-1_family-186 1608 1771;Class=ClassI/LINE;PercDiv=12.8;PercDel=0.0;PercIns=1.2;
LG01	RepeatMasker	disperseRepeat	3590805	3590941	331	-	ID=TE178405;Target=rnd-1_family-1884 347 479;Class=ClassI/LINE;PercDiv=12.2;PercDel=1.5;PercIns=4.5;
LG01	RepeatMasker	disperseRepeat	3593846	3595985	13815	+	ID=TE178410;Target=rnd-1_family-156 3124 5257;Class=ClassI/LINE;PercDiv=8.8;PercDel=0.8;PercIns=1.1;
LG01	RepeatMasker	disperseRepeat	3596101	3597283	5866	-	ID=TE178411;Target=rnd-1_family-189 1 924;Class=ClassI/LINE;PercDiv=11.5;PercDel=2.0;PercIns=1.1;
LG01	RepeatMasker	disperseRepeat	3597432	3597940	2858	-	ID=TE178412;Target=rnd-1_family-1220 2729 3240;Class=ClassI/LINE;PercDiv=18.0;PercDel=1.2;PercIns=0.6;
LG01	RepeatMasker	disperseRepeat	3598133	3598230	398	+	ID=TE178413;Target=DR0179620 11185 11283;Class=ClassI/LTR/Pao;PercDiv=13.4;PercDel=2.0;PercIns=1.0;
LG01	RepeatMasker	disperseRepeat	3598254	3598265	391	-	ID=TE178414;Target=DR0261670 19397 19490;Class=ClassI/LTR/Pao;PercDiv=19.2;PercDel=0.0;PercIns=3.2;
LG01	RepeatMasker	disperseRepeat	3599430	3600790	6674	-	ID=TE178418;Target=rnd-1_family-332 1 1076;Class=ClassI/LINE;PercDiv=14.2;PercDel=1.3;PercIns=1.6;
LG01	RepeatMasker	disperseRepeat	3600944	3601094	3947	-	ID=TE178419;Target=rnd-1_family-240 593 728;Class=ClassI/LINE;PercDiv=13.1;PercDel=1.6;PercIns=4.0;
LG01	RepeatMasker	disperseRepeat	3602986	3603665	4637	-	ID=TE178423;Target=rnd-1_family-54 155 840;Class=ClassI/LINE;PercDiv=10.8;PercDel=1.0;PercIns=1.8;
LG01	RepeatMasker	disperseRepeat	3603666	3604408	5527	-	ID=TE178424;Target=rnd-1_family-2151 1 745;Class=ClassI/LINE;PercDiv=6.2;PercDel=1.1;PercIns=0.8;
LG01	RepeatMasker	disperseRepeat	3608527	3608595	504	+	ID=TE178430;Target=rnd-1_family-938 159 228;Class=ClassI/LINE;PercDiv=4.3;PercDel=1.4;PercIns=0.0;
LG01	RepeatMasker	disperseRepeat	3608604	3608673	557	+	ID=TE178431;Target=rnd-1_family-1330 3 72;Class=ClassI/SINE;PercDiv=1.4;PercDel=0.0;PercIns=0.0;
LG01	RepeatMasker	disperseRepeat	3609117	3609308	1055	-	ID=TE178433;Target=rnd-1_family-110 1297 1487;Class=ClassI/LINE;PercDiv=17.9;PercDel=0.5;PercIns=1.1;
LG01	RepeatMasker	disperseRepeat	3609769	3610514	4655	+	ID=TE178434;Target=rnd-1_family-171 1 752;Class=ClassI/LTR/Pao;PercDiv=14.4;PercDel=0.9;PercIns=0.1;
LG01	RepeatMasker	disperseRepeat	3615737	3616329	7941	-	ID=TE178443;Target=rnd-1_family-156 3127 3726;Class=ClassI/LINE;PercDiv=12.3;PercDel=1.6;PercIns=1.1;
LG01	RepeatMasker	disperseRepeat	3616592	3617503	7207	-	ID=TE178444;Target=rnd-1_family-1328 1 899;Class=ClassI/LINE;PercDiv=1.5;PercDel=0.4;PercIns=1.9;
LG01	RepeatMasker	disperseRepeat	3618299	3619045	6143	-	ID=TE178447;Target=rnd-1_family-895 1 746;Class=ClassI/LTR/Unknown;PercDiv=4.2;PercDel=0.1;PercIns=0.3;
LG01	RepeatMasker	disperseRepeat	3619046	3619080	265	+	ID=TE178448;Target=rnd-1_family-792 439 473;Class=ClassI/LINE;PercDiv=5.7;PercDel=0.0;PercIns=0.0;
LG01	RepeatMasker	disperseRepeat	3619863	3619955	738	-	ID=TE178450;Target=rnd-1_family-792 378 473;Class=ClassI/LINE;PercDiv=2.1;PercDel=3.2;PercIns=0.0;
LG01	RepeatMasker	disperseRepeat	3619958	3620301	2290	-	ID=TE178451;Target=rnd-1_family-813 5 352;Class=ClassI/LINE;PercDiv=7.6;PercDel=1.4;PercIns=0.3;
LG01	RepeatMasker	disperseRepeat	3624640	3624986	1547	-	ID=TE178453;Target=rnd-1_family-332 371 796;Class=ClassI/LINE;PercDiv=15.8;PercDel=23.3;PercIns=0.6;
LG01	RepeatMasker	disperseRepeat	3624993	3625836	5843	-	ID=TE178454;Target=rnd-1_family-189 68 924;Class=ClassI/LINE;PercDiv=11.6;PercDel=2.5;PercIns=0.9;
LG01	RepeatMasker	disperseRepeat	3626034	3627117	2246	-	ID=TE178455;Target=rnd-1_family-1220 1925 3240;Class=ClassI/LINE;PercDiv=16.4;PercDel=12.8;PercIns=0.6;
LG01	RepeatMasker	disperseRepeat	3627324	3627618	1575	+	ID=TE178456;Target=rnd-1_family-18 4011 4298;Class=ClassI/LINE;PercDiv=16.0;PercDel=2.0;PercIns=4.5;
LG01	RepeatMasker	disperseRepeat	3627712	3628465	4796	+	ID=TE178457;Target=rnd-1_family-171 1 751;Class=ClassI/LTR/Pao;PercDiv=12.7;PercDel=1.1;PercIns=1.5;
LG01	RepeatMasker	disperseRepeat	3629538	3630171	4749	+	ID=TE178460;Target=rnd-1_family-1128 1 634;Class=ClassI/LINE;PercDiv=9.9;PercDel=0.0;PercIns=0.0;
LG01	RepeatMasker	disperseRepeat	3630173	3630711	4059	+	ID=TE178461;Target=rnd-1_family-967 1 538;Class=ClassI/LINE;PercDiv=10.6;PercDel=0.0;PercIns=0.2;
LG01	RepeatMasker	disperseRepeat	3631172	3631191	784	+	ID=TE178462;Target=rnd-1_family-156 6064 6214;Class=ClassI/LINE;PercDiv=22.3;PercDel=5.3;PercIns=3.0;
LG01	RepeatMasker	disperseRepeat	3631192	3631234	805	-	ID=TE178463;Target=rnd-1_family-182 909 957;Class=ClassI/LINE;PercDiv=21.0;PercDel=5.2;PercIns=2.5;
LG01	RepeatMasker	disperseRepeat	3633000	3633046	236	+	ID=TE178467;Target=rnd-1_family-9 388 437;Class=ClassI/SINE;PercDiv=12.8;PercDel=6.4;PercIns=0.0;
LG01	RepeatMasker	disperseRepeat	3636233	3636558	554	+	ID=TE178471;Target=rnd-1_family-2630 100 426;Class=ClassI/LINE;PercDiv=31.5;PercDel=3.1;PercIns=2.8;
LG01	RepeatMasker	disperseRepeat	3636897	3636979	259	-	ID=TE178472;Target=DR0178716 660 743;Class=ClassI/LINE;PercDiv=18.1;PercDel=1.2;PercIns=0.0;
LG01	RepeatMasker	disperseRepeat	3640171	3640237	3253	-	ID=TE178476;Target=rnd-1_family-232 1087 1159;Class=ClassI/LTR/Gypsy;PercDiv=8.9;PercDel=2.0;PercIns=0.8;
LG01	RepeatMasker	disperseRepeat	3641484	3641550	285	+	ID=TE178478;Target=DR0237299 850 898;Class=ClassI/LINE;PercDiv=7.6;PercDel=1.6;PercIns=5.4;
LG01	RepeatMasker	disperseRepeat	3641551	3641597	227	+	ID=TE178479;Target=DR0024324 1283 1327;Class=ClassI/LTR/ERV;PercDiv=15.6;PercDel=0.0;PercIns=4.4;
LG01	RepeatMasker	disperseRepeat	3642127	3642190	384	+	ID=TE178480;Target=rnd-1_family-156 3724 3787;Class=ClassI/LINE;PercDiv=9.4;PercDel=0.0;PercIns=0.0;
LG01	RepeatMasker	disperseRepeat	3644562	3647011	6752	-	ID=TE178482;Target=rnd-1_family-1065 1 2468;Class=ClassI/LTR/Unknown;PercDiv=8.8;PercDel=8.5;PercIns=2.8;
LG01	RepeatMasker	disperseRepeat	3647979	3648474	4130	-	ID=TE178484;Target=rnd-1_family-1147 3731 4227;Class=ClassI/LTR/Unknown;PercDiv=2.0;PercDel=0.4;PercIns=0.2;
LG01	RepeatMasker	disperseRepeat	3648478	3651776	27932	-	ID=TE178485;Target=rnd-1_family-1147 1 3292;Class=ClassI/LTR/Unknown;PercDiv=1.2;PercDel=0.2;PercIns=0.4;
LG01	RepeatMasker	disperseRepeat	3652325	3652425	1830	+	ID=TE178487;Target=rnd-1_family-1015 15 135;Class=ClassI/LTR/Unknown;PercDiv=3.8;PercDel=9.1;PercIns=0.8;
LG01	RepeatMasker	disperseRepeat	3659819	3660652	5967	-	ID=TE178497;Target=RM4_1:59188004..59194874 5535 6367;Class=ClassI/LTR/Gypsy;PercDiv=8.3;PercDel=0.8;PercIns=1.0;
LG01	RepeatMasker	disperseRepeat	3660694	3661336	5278	-	ID=TE178498;Target=RM4_1:59188004..59194874 4912 5560;Class=ClassI/LTR/Gypsy;PercDiv=4.5;PercDel=0.9;PercIns=0.0;
LG01	RepeatMasker	disperseRepeat	3665139	3665266	961	-	ID=TE178504;Target=RM12_1:1270461..1275113 4388 4512;Class=ClassI/LTR/Gypsy;PercDiv=4.0;PercDel=0.0;PercIns=2.4;
LG01	RepeatMasker	disperseRepeat	3665278	3669610	40119	+	ID=TE178505;Target=RM4_1:3665139..3669773 88 4403;Class=ClassI/LTR/Gypsy;PercDiv=0.2;PercDel=0.0;PercIns=0.4;
LG01	RepeatMasker	disperseRepeat	3670656	3670678	340	-	ID=TE178507;Target=DR0256967 3866 3955;Class=ClassI/LINE;PercDiv=19.7;PercDel=4.4;PercIns=0.0;
LG01	RepeatMasker	disperseRepeat	3672587	3672620	495	-	ID=TE178510;Target=rnd-1_family-232 640 682;Class=ClassI/LTR/Gypsy;PercDiv=21.7;PercDel=6.2;PercIns=1.5;
LG01	RepeatMasker	disperseRepeat	3673220	3673298	333	+	ID=TE178513;Target=DR0193893 1846 1926;Class=ClassI/LTR/Gypsy;PercDiv=14.1;PercDel=3.8;PercIns=1.2;
LG01	RepeatMasker	disperseRepeat	3673313	3673385	306	+	ID=TE178514;Target=DR0249055 6947 7101;Class=ClassI/LINE;PercDiv=15.9;PercDel=15.3;PercIns=3.8;
LG01	RepeatMasker	disperseRepeat	3674983	3675074	288	+	ID=TE178515;Target=rnd-1_family-1897 1 95;Class=ClassI/LINE;PercDiv=20.6;PercDel=3.3;PercIns=0.0;
LG01	RepeatMasker	disperseRepeat	3675078	3681429	56803	-	ID=TE178516;Target=RM34_1:2598758..2605106 1 6349;Class=ClassI/LTR/Gypsy;PercDiv=0.7;PercDel=0.0;PercIns=0.1;
LG01	RepeatMasker	disperseRepeat	3683041	3683234	1455	-	ID=TE178518;Target=RM1_1:1054619..1064028 8519 8711;Class=ClassI/LTR/Gypsy;PercDiv=4.7;PercDel=0.0;PercIns=0.5;
LG01	RepeatMasker	disperseRepeat	3683236	3683794	4869	-	ID=TE178519;Target=RM1_1:1054619..1064028 7987 8544;Class=ClassI/LTR/Gypsy;PercDiv=1.8;PercDel=0.0;PercIns=0.2;
LG01	RepeatMasker	disperseRepeat	3684034	3685030	1448	+	ID=TE178520;Target=rnd-1_family-1768 854 1857;Class=ClassI/LINE;PercDiv=32.4;PercDel=5.1;PercIns=4.4;
LG01	RepeatMasker	disperseRepeat	3691770	3693140	8051	+	ID=TE178529;Target=rnd-1_family-2066 1100 2423;Class=ClassI/LTR/Gypsy;PercDiv=6.3;PercDel=4.7;PercIns=5.4;
LG01	RepeatMasker	disperseRepeat	3699579	3701301	12206	-	ID=TE178531;Target=RM5_1:9645810..9650969 74 1861;Class=ClassI/LTR/Gypsy;PercDiv=3.6;PercDel=4.5;PercIns=0.7;
LG01	RepeatMasker	disperseRepeat	3702300	3702392	578	-	ID=TE178534;Target=RM5_1:9645810..9650969 4848 4939;Class=ClassI/LTR/Gypsy;PercDiv=9.9;PercDel=1.1;PercIns=2.2;
LG01	RepeatMasker	disperseRepeat	3708122	3709607	9753	-	ID=TE178537;Target=rnd-1_family-2066 1136 2546;Class=ClassI/LTR/Gypsy;PercDiv=5.1;PercDel=2.3;PercIns=3.0;
LG01	RepeatMasker	disperseRepeat	3715087	3715129	234	-	ID=TE178540;Target=Penelope-13_HM 233 352;Class=ClassI/LINE;PercDiv=17.5;PercDel=3.0;PercIns=14.2;
LG01	RepeatMasker	disperseRepeat	3715173	3715254	229	-	ID=TE178542;Target=DR0257035 3496 3571;Class=ClassI/LTR/ERV;PercDiv=21.2;PercDel=0.0;PercIns=7.9;
LG01	RepeatMasker	disperseRepeat	3717533	3720477	24986	-	ID=TE178543;Target=RM4_1:76575112..76578913 468 3390;Class=ClassI/LTR/Gypsy;PercDiv=2.5;PercDel=0.2;PercIns=0.9;
LG01	RepeatMasker	disperseRepeat	3720516	3720985	3960	-	ID=TE178544;Target=RM4_1:76575112..76578913 1 469;Class=ClassI/LTR/Gypsy;PercDiv=3.0;PercDel=0.0;PercIns=0.2;
LG01	RepeatMasker	disperseRepeat	3721101	3721145	281	+	ID=TE178545;Target=rnd-1_family-213 352 396;Class=ClassI/LINE;PercDiv=6.7;PercDel=0.0;PercIns=0.0;
LG01	RepeatMasker	disperseRepeat	3723618	3723991	2931	-	ID=TE178547;Target=rnd-1_family-95 1 372;Class=ClassI/LTR/Unknown;PercDiv=7.3;PercDel=0.0;PercIns=0.5;
LG01	RepeatMasker	disperseRepeat	3728266	3728302	227	-	ID=TE178549;Target=Gypsy-155_AA-I 1593 1629;Class=ClassI/LTR/Gypsy;PercDiv=13.5;PercDel=0.0;PercIns=0.0;
LG01	RepeatMasker	disperseRepeat	3728322	3732911	40300	+	ID=TE178550;Target=RM4_1:229228..235647 375 4964;Class=ClassI/LTR/Gypsy;PercDiv=1.3;PercDel=0.0;PercIns=0.0;
LG01	RepeatMasker	disperseRepeat	3735157	3735259	1495	+	ID=TE178553;Target=RM1_1:4108060..4122504 5245 5360;Class=ClassI/LTR/Gypsy;PercDiv=13.4;PercDel=7.4;PercIns=2.7;
LG01	RepeatMasker	disperseRepeat	3736554	3737136	4002	+	ID=TE178555;Target=rnd-1_family-214 106 681;Class=ClassI/LINE;PercDiv=8.4;PercDel=1.4;PercIns=2.6;
LG01	RepeatMasker	disperseRepeat	3740184	3741370	8898	-	ID=TE178558;Target=rnd-1_family-146 1487 2672;Class=ClassI/LINE;PercDiv=8.8;PercDel=0.3;PercIns=0.7;
LG01	RepeatMasker	disperseRepeat	3741852	3743498	9871	+	ID=TE178560;Target=rnd-1_family-156 6626 8288;Class=ClassI/LINE;PercDiv=10.7;PercDel=2.7;PercIns=1.9;
LG01	RepeatMasker	disperseRepeat	3752288	3752979	2399	-	ID=TE178567;Target=rnd-1_family-343 1 671;Class=ClassI/LINE;PercDiv=17.0;PercDel=4.2;PercIns=7.3;
LG01	RepeatMasker	disperseRepeat	3757212	3764560	31336	-	ID=TE178572;Target=rnd-1_family-156 783 8746;Class=ClassI/LINE;PercDiv=3.5;PercDel=0.8;PercIns=0.2;
LG01	RepeatMasker	disperseRepeat	3767764	3769312	11339	-	ID=TE178575;Target=rnd-1_family-171 1 1547;Class=ClassI/LTR/Pao;PercDiv=8.2;PercDel=0.3;PercIns=0.4;
LG01	RepeatMasker	disperseRepeat	3769361	3770676	7523	+	ID=TE178576;Target=rnd-1_family-243 1 1076;Class=ClassI/LINE;PercDiv=10.8;PercDel=1.2;PercIns=0.0;
LG01	RepeatMasker	disperseRepeat	3770903	3770963	238	-	ID=TE178579;Target=DR0256300 5372 5435;Class=ClassI/LTR/ERV;PercDiv=15.2;PercDel=8.2;PercIns=3.1;
LG01	RepeatMasker	disperseRepeat	3772488	3772703	566	+	ID=TE178582;Target=rnd-1_family-1626 929 1172;Class=ClassI/LINE;PercDiv=28.8;PercDel=4.3;PercIns=1.3;
LG01	RepeatMasker	disperseRepeat	3773133	3773202	534	-	ID=TE178585;Target=rnd-1_family-1330 3 72;Class=ClassI/SINE;PercDiv=2.9;PercDel=0.0;PercIns=0.0;
LG01	RepeatMasker	disperseRepeat	3773211	3773279	504	-	ID=TE178586;Target=rnd-1_family-938 159 228;Class=ClassI/LINE;PercDiv=4.3;PercDel=1.4;PercIns=0.0;
LG01	RepeatMasker	disperseRepeat	3776923	3777712	4251	-	ID=TE178591;Target=rnd-1_family-171 5 767;Class=ClassI/LTR/Pao;PercDiv=13.6;PercDel=2.3;PercIns=5.9;
LG01	RepeatMasker	disperseRepeat	3777779	3779139	6658	+	ID=TE178592;Target=rnd-1_family-332 1 1076;Class=ClassI/LINE;PercDiv=14.6;PercDel=1.4;PercIns=1.5;
LG01	RepeatMasker	disperseRepeat	3779761	3779782	236	-	ID=TE178596;Target=DR0256300 5416 5436;Class=ClassI/LTR/ERV;PercDiv=15.6;PercDel=1.5;PercIns=3.1;
LG01	RepeatMasker	disperseRepeat	3780605	3781105	2865	+	ID=TE178598;Target=rnd-1_family-1220 2729 3240;Class=ClassI/LINE;PercDiv=18.2;PercDel=1.2;PercIns=0.6;
LG01	RepeatMasker	disperseRepeat	3781254	3782433	5874	+	ID=TE178599;Target=rnd-1_family-189 1 924;Class=ClassI/LINE;PercDiv=11.5;PercDel=2.0;PercIns=0.9;
LG01	RepeatMasker	disperseRepeat	3782549	3784699	13846	-	ID=TE178600;Target=rnd-1_family-156 3124 5257;Class=ClassI/LINE;PercDiv=8.6;PercDel=0.8;PercIns=1.6;
LG01	RepeatMasker	disperseRepeat	3787735	3787759	317	+	ID=TE178605;Target=rnd-1_family-1884 347 479;Class=ClassI/LINE;PercDiv=13.7;PercDel=0.7;PercIns=3.0;
LG01	RepeatMasker	disperseRepeat	3787760	3787870	323	+	ID=TE178606;Target=rnd-1_family-224 595 703;Class=ClassI/LINE;PercDiv=11.0;PercDel=0.0;PercIns=1.8;
LG01	RepeatMasker	disperseRepeat	3788204	3788369	1052	-	ID=TE178607;Target=rnd-1_family-186 1608 1771;Class=ClassI/LINE;PercDiv=14.0;PercDel=0.0;PercIns=1.2;
LG01	RepeatMasker	disperseRepeat	3788643	3788708	331	+	ID=TE178608;Target=rnd-1_family-2038 37 101;Class=ClassI/SINE;PercDiv=18.5;PercDel=0.0;PercIns=1.5;
LG01	RepeatMasker	disperseRepeat	3791002	3791059	241	-	ID=TE178612;Target=DR0012810 8 68;Class=ClassI/LINE;PercDiv=17.5;PercDel=6.9;PercIns=1.6;
LG01	RepeatMasker	disperseRepeat	3793281	3793849	4185	+	ID=TE178614;Target=rnd-1_family-738 1 683;Class=ClassI/LINE;PercDiv=3.0;PercDel=1.1;PercIns=2.0;
LG01	RepeatMasker	disperseRepeat	3795966	3796072	805	-	ID=TE178618;Target=rnd-1_family-1330 1 107;Class=ClassI/SINE;PercDiv=3.7;PercDel=0.0;PercIns=0.0;
LG01	RepeatMasker	disperseRepeat	3796084	3796153	552	-	ID=TE178619;Target=rnd-1_family-938 159 228;Class=ClassI/LINE;PercDiv=4.3;PercDel=0.0;PercIns=0.0;
LG01	RepeatMasker	disperseRepeat	3800261	3801003	5830	+	ID=TE178628;Target=rnd-1_family-2151 1 745;Class=ClassI/LINE;PercDiv=4.9;PercDel=0.8;PercIns=0.5;
LG01	RepeatMasker	disperseRepeat	3801004	3801683	4660	+	ID=TE178629;Target=rnd-1_family-54 155 840;Class=ClassI/LINE;PercDiv=10.8;PercDel=1.0;PercIns=1.8;
LG01	RepeatMasker	disperseRepeat	3801698	3801842	867	+	ID=TE178630;Target=rnd-1_family-186 157 304;Class=ClassI/LINE;PercDiv=18.6;PercDel=2.1;PercIns=0.0;
LG01	RepeatMasker	disperseRepeat	3801843	3801936	634	+	ID=TE178631;Target=rnd-1_family-189 16 109;Class=ClassI/LINE;PercDiv=16.0;PercDel=0.0;PercIns=0.0;
LG01	RepeatMasker	disperseRepeat	3802488	3803192	5917	-	ID=TE178633;Target=RM4_1:97969704..97972671 2244 2968;Class=ClassI/LTR/Unknown;PercDiv=3.3;PercDel=2.8;PercIns=0.0;
LG01	RepeatMasker	disperseRepeat	3808157	3808375	1718	-	ID=TE178635;Target=RM4_1:97969704..97972671 2036 2255;Class=ClassI/LTR/Unknown;PercDiv=4.1;PercDel=0.5;PercIns=0.0;
LG01	RepeatMasker	disperseRepeat	3808881	3809082	1456	-	ID=TE178637;Target=rnd-1_family-332 524 725;Class=ClassI/LINE;PercDiv=9.5;PercDel=0.5;PercIns=0.5;
LG01	RepeatMasker	disperseRepeat	3809089	3809435	2356	-	ID=TE178638;Target=rnd-1_family-332 1 354;Class=ClassI/LINE;PercDiv=12.8;PercDel=2.9;PercIns=0.8;
LG01	RepeatMasker	disperseRepeat	3809502	3809925	2229	+	ID=TE178639;Target=rnd-1_family-171 5 447;Class=ClassI/LTR/Pao;PercDiv=15.8;PercDel=4.7;PercIns=0.2;
LG01	RepeatMasker	disperseRepeat	3811977	3812030	256	-	ID=TE178644;Target=DR0261670 19418 19470;Class=ClassI/LTR/Pao;PercDiv=7.7;PercDel=1.9;PercIns=3.8;
LG01	RepeatMasker	disperseRepeat	3813894	3814272	1227	+	ID=TE178649;Target=rnd-1_family-654 1 474;Class=ClassI/LINE;PercDiv=18.5;PercDel=1.8;PercIns=2.4;
LG01	RepeatMasker	disperseRepeat	3816582	3817257	4699	+	ID=TE178652;Target=rnd-1_family-521 1 669;Class=ClassI/LTR/Unknown;PercDiv=9.0;PercDel=0.1;PercIns=1.2;
LG01	RepeatMasker	disperseRepeat	3817619	3817727	315	-	ID=TE178653;Target=DR0152367 5820 5930;Class=ClassI/LTR/Copia;PercDiv=6.5;PercDel=3.7;PercIns=1.8;
LG01	RepeatMasker	disperseRepeat	3817760	3823254	33283	+	ID=TE178654;Target=rnd-1_family-145 1 4094;Class=ClassI/LINE;PercDiv=4.5;PercDel=0.7;PercIns=0.5;
LG01	RepeatMasker	disperseRepeat	3827874	3828059	2770	-	ID=TE178656;Target=rnd-1_family-646 1 418;Class=ClassI/LINE;PercDiv=10.6;PercDel=0.5;PercIns=0.0;
LG01	RepeatMasker	disperseRepeat	3828512	3831393	23851	+	ID=TE178658;Target=rnd-1_family-25 1 3052;Class=ClassI/LINE;PercDiv=4.5;PercDel=0.5;PercIns=0.8;
LG01	RepeatMasker	disperseRepeat	3831394	3831499	10420	-	ID=TE178659;Target=rnd-1_family-120 1 1338;Class=ClassI/LINE;PercDiv=3.9;PercDel=0.9;PercIns=0.5;
LG01	RepeatMasker	disperseRepeat	3831500	3831626	3254	+	ID=TE178660;Target=rnd-1_family-176 1 646;Class=ClassI/LINE;PercDiv=10.1;PercDel=2.1;PercIns=3.2;
LG01	RepeatMasker	disperseRepeat	3831627	3836484	46512	+	ID=TE178661;Target=rnd-1_family-108 1 5468;Class=ClassI/LINE;PercDiv=2.7;PercDel=0.2;PercIns=0.2;
LG01	RepeatMasker	disperseRepeat	3854398	3856047	12073	-	ID=TE178667;Target=rnd-1_family-95 1 1661;Class=ClassI/LTR/Unknown;PercDiv=11.2;PercDel=0.8;PercIns=0.1;
LG01	RepeatMasker	disperseRepeat	3860982	3861403	3058	-	ID=TE178671;Target=rnd-1_family-146 738 1156;Class=ClassI/LINE;PercDiv=7.4;PercDel=0.0;PercIns=0.7;
LG01	RepeatMasker	disperseRepeat	3864749	3864960	1854	-	ID=TE178677;Target=RM4_1:76575112..76578913 3551 3762;Class=ClassI/LTR/Gypsy;PercDiv=1.4;PercDel=0.0;PercIns=0.0;
LG01	RepeatMasker	disperseRepeat	3865084	3865147	437	-	ID=TE178678;Target=rnd-1_family-359 106 169;Class=ClassI/LINE;PercDiv=7.8;PercDel=0.0;PercIns=0.0;
LG01	RepeatMasker	disperseRepeat	3866689	3867360	4790	+	ID=TE178680;Target=rnd-1_family-343 1 671;Class=ClassI/LINE;PercDiv=9.2;PercDel=0.1;PercIns=0.3;
LG01	RepeatMasker	disperseRepeat	3878235	3878699	3490	-	ID=TE178687;Target=rnd-1_family-343 1 671;Class=ClassI/LINE;PercDiv=12.4;PercDel=2.7;PercIns=5.3;
LG01	RepeatMasker	disperseRepeat	3885122	3886217	1181	+	ID=TE178697;Target=rnd-1_family-2379 4947 6033;Class=ClassI/LTR/Gypsy;PercDiv=30.7;PercDel=3.6;PercIns=4.5;
LG01	RepeatMasker	disperseRepeat	3889772	3889988	1742	-	ID=TE178698;Target=RM4_1:88260166..88264971 1 218;Class=ClassI/LTR/Gypsy;PercDiv=1.4;PercDel=0.9;PercIns=0.5;
LG01	RepeatMasker	disperseRepeat	3890273	3897970	62589	-	ID=TE178699;Target=rnd-1_family-156 783 8518;Class=ClassI/LINE;PercDiv=3.2;PercDel=0.8;PercIns=0.3;
LG01	RepeatMasker	disperseRepeat	3901149	3901267	464	-	ID=TE178701;Target=RM4_1:97868599..97875098 3649 3765;Class=ClassI/LTR/Gypsy;PercDiv=32.7;PercDel=5.4;PercIns=5.7;
LG01	RepeatMasker	disperseRepeat	3901268	3903672	19078	-	ID=TE178702;Target=rnd-1_family-171 1 2403;Class=ClassI/LTR/Pao;PercDiv=5.0;PercDel=0.2;PercIns=0.2;
LG01	RepeatMasker	disperseRepeat	3903721	3905036	7515	+	ID=TE178703;Target=rnd-1_family-243 1 1076;Class=ClassI/LINE;PercDiv=10.8;PercDel=1.2;PercIns=0.0;
LG01	RepeatMasker	disperseRepeat	3905105	3905191	712	-	ID=TE178704;Target=rnd-1_family-56 3807 3955;Class=ClassI/LINE;PercDiv=14.5;PercDel=2.6;PercIns=4.7;
LG01	RepeatMasker	disperseRepeat	3905385	3905416	548	+	ID=TE178706;Target=DR0237441 795 945;Class=ClassI/LTR/Gypsy;PercDiv=7.3;PercDel=0.7;PercIns=2.6;
LG01	RepeatMasker	disperseRepeat	3907766	3908696	8053	+	ID=TE178711;Target=RM7_1:1476295..1479264 2039 2970;Class=ClassI/LTR/Unknown;PercDiv=2.5;PercDel=0.1;PercIns=0.0;
LG01	RepeatMasker	disperseRepeat	3916137	3916573	3177	-	ID=TE178718;Target=rnd-1_family-792 1 473;Class=ClassI/LINE;PercDiv=6.7;PercDel=1.7;PercIns=0.2;
LG01	RepeatMasker	disperseRepeat	3921430	3921776	1451	-	ID=TE178721;Target=rnd-1_family-332 371 796;Class=ClassI/LINE;PercDiv=15.5;PercDel=23.3;PercIns=0.6;
LG01	RepeatMasker	disperseRepeat	3921783	3922626	5558	-	ID=TE178722;Target=rnd-1_family-189 68 924;Class=ClassI/LINE;PercDiv=11.7;PercDel=2.5;PercIns=0.9;
LG01	RepeatMasker	disperseRepeat	3922824	3923907	2167	-	ID=TE178723;Target=rnd-1_family-1220 1925 3240;Class=ClassI/LINE;PercDiv=16.0;PercDel=13.1;PercIns=0.4;
LG01	RepeatMasker	disperseRepeat	3923908	3924036	767	-	ID=TE178724;Target=rnd-1_family-1220 1687 1816;Class=ClassI/LINE;PercDiv=20.0;PercDel=0.0;PercIns=0.0;
LG01	RepeatMasker	disperseRepeat	3924114	3924408	1471	+	ID=TE178725;Target=rnd-1_family-18 4011 4298;Class=ClassI/LINE;PercDiv=16.7;PercDel=2.0;PercIns=4.5;
LG01	RepeatMasker	disperseRepeat	3924502	3925229	4543	+	ID=TE178726;Target=rnd-1_family-171 1 729;Class=ClassI/LTR/Pao;PercDiv=12.8;PercDel=1.1;PercIns=0.9;
LG01	RepeatMasker	disperseRepeat	3926205	3926286	336	-	ID=TE178730;Target=rnd-1_family-243 993 1076;Class=ClassI/LINE;PercDiv=9.8;PercDel=2.4;PercIns=0.0;
LG01	RepeatMasker	disperseRepeat	3926288	3926921	4629	+	ID=TE178731;Target=rnd-1_family-1128 1 634;Class=ClassI/LINE;PercDiv=9.2;PercDel=0.0;PercIns=0.0;
LG01	RepeatMasker	disperseRepeat	3926923	3927462	3825	+	ID=TE178732;Target=rnd-1_family-967 1 539;Class=ClassI/LINE;PercDiv=11.3;PercDel=0.0;PercIns=0.2;
LG01	RepeatMasker	disperseRepeat	3937647	3937747	1706	-	ID=TE178743;Target=rnd-1_family-1015 15 135;Class=ClassI/LTR/Unknown;PercDiv=3.8;PercDel=9.1;PercIns=0.8;
LG01	RepeatMasker	disperseRepeat	3938301	3941645	28097	+	ID=TE178745;Target=rnd-1_family-1147 1 3346;Class=ClassI/LTR/Unknown;PercDiv=1.4;PercDel=0.6;PercIns=0.5;
LG01	RepeatMasker	disperseRepeat	3944887	3945776	7434	+	ID=TE178749;Target=rnd-1_family-1147 3338 4227;Class=ClassI/LTR/Unknown;PercDiv=2.2;PercDel=0.1;PercIns=0.1;
LG01	RepeatMasker	disperseRepeat	3946733	3948913	6549	+	ID=TE178751;Target=rnd-1_family-1065 1 2347;Class=ClassI/LTR/Unknown;PercDiv=9.0;PercDel=7.3;PercIns=2.8;
LG01	RepeatMasker	disperseRepeat	3949090	3949200	6549	+	ID=TE178753;Target=rnd-1_family-1065 2348 2468;Class=ClassI/LTR/Unknown;PercDiv=9.0;PercDel=7.3;PercIns=2.8;
LG01	RepeatMasker	disperseRepeat	3952691	3953008	1357	+	ID=TE178757;Target=rnd-1_family-2056 2885 3227;Class=ClassI/LINE;PercDiv=19.9;PercDel=8.2;PercIns=0.3;
LG01	RepeatMasker	disperseRepeat	3953721	3953770	286	-	ID=TE178758;Target=DR0257602 12584 12633;Class=ClassI/LINE;PercDiv=22.4;PercDel=0.0;PercIns=0.0;
LG01	RepeatMasker	disperseRepeat	3954314	3955147	5480	+	ID=TE178760;Target=RM4_1:59188004..59194874 5535 6367;Class=ClassI/LTR/Gypsy;PercDiv=8.5;PercDel=0.8;PercIns=1.0;
LG01	RepeatMasker	disperseRepeat	3961580	3962196	2684	+	ID=TE178771;Target=rnd-1_family-156 7687 8273;Class=ClassI/LINE;PercDiv=14.5;PercDel=0.7;PercIns=4.8;
LG01	RepeatMasker	disperseRepeat	3965149	3966733	5334	-	ID=TE178777;Target=rnd-1_family-108 3766 5385;Class=ClassI/LINE;PercDiv=18.7;PercDel=3.2;PercIns=1.9;
LG01	RepeatMasker	disperseRepeat	3967272	3967438	682	-	ID=TE178778;Target=rnd-1_family-108 3070 3242;Class=ClassI/LINE;PercDiv=19.9;PercDel=4.2;PercIns=0.6;
LG01	RepeatMasker	disperseRepeat	3967483	3968348	1758	-	ID=TE178779;Target=rnd-1_family-108 2164 3061;Class=ClassI/LINE;PercDiv=22.9;PercDel=4.4;PercIns=1.6;
LG01	RepeatMasker	disperseRepeat	3968364	3968737	1746	-	ID=TE178780;Target=rnd-1_family-108 1639 2016;Class=ClassI/LINE;PercDiv=20.2;PercDel=1.9;PercIns=0.8;
LG01	RepeatMasker	disperseRepeat	3969543	3969868	1555	-	ID=TE178781;Target=rnd-1_family-25 1576 1900;Class=ClassI/LINE;PercDiv=21.0;PercDel=0.3;PercIns=0.6;
LG01	RepeatMasker	disperseRepeat	3969871	3970102	953	-	ID=TE178782;Target=rnd-1_family-25 902 1133;Class=ClassI/LINE;PercDiv=21.1;PercDel=0.0;PercIns=0.0;
LG01	RepeatMasker	disperseRepeat	3974507	3974943	2570	+	ID=TE178791;Target=rnd-1_family-95 370 812;Class=ClassI/LTR/Unknown;PercDiv=14.9;PercDel=3.4;PercIns=2.0;
LG01	RepeatMasker	disperseRepeat	3977469	3977568	1474	-	ID=TE178794;Target=RM1_1:4108060..4122504 11732 11832;Class=ClassI/LTR/Gypsy;PercDiv=17.3;PercDel=2.1;PercIns=1.7;
LG01	RepeatMasker	disperseRepeat	3980610	3981870	6778	-	ID=TE178799;Target=rnd-1_family-156 7508 8746;Class=ClassI/LINE;PercDiv=13.8;PercDel=1.0;PercIns=2.8;
LG01	RepeatMasker	disperseRepeat	3982115	3982221	478	+	ID=TE178801;Target=rnd-1_family-403 23 129;Class=ClassI/LTR/Unknown;PercDiv=21.5;PercDel=0.0;PercIns=0.0;
LG01	RepeatMasker	disperseRepeat	3983420	3983483	466	+	ID=TE178803;Target=rnd-1_family-359 106 169;Class=ClassI/LINE;PercDiv=6.2;PercDel=0.0;PercIns=0.0;
LG01	RepeatMasker	disperseRepeat	3984018	3984384	1227	-	ID=TE178806;Target=rnd-1_family-171 379 745;Class=ClassI/LTR/Pao;PercDiv=22.2;PercDel=4.4;PercIns=4.4;
LG01	RepeatMasker	disperseRepeat	3991262	3991310	299	+	ID=TE178813;Target=rnd-1_family-146 257 305;Class=ClassI/LINE;PercDiv=10.2;PercDel=0.0;PercIns=0.0;
LG01	RepeatMasker	disperseRepeat	3994215	3995247	8201	-	ID=TE178817;Target=rnd-1_family-156 6718 7759;Class=ClassI/LINE;PercDiv=4.4;PercDel=0.9;PercIns=0.0;
LG01	RepeatMasker	disperseRepeat	3995573	3995625	267	+	ID=TE178818;Target=Gypsy-10_OD-I 8849 8900;Class=ClassI/LTR/Gypsy;PercDiv=9.6;PercDel=0.0;PercIns=1.9;
LG01	RepeatMasker	disperseRepeat	3999802	3999937	736	+	ID=TE178824;Target=RM1_1:3945402..3951700 4396 4538;Class=ClassI/LTR/Gypsy;PercDiv=14.0;PercDel=5.2;PercIns=0.0;
LG01	RepeatMasker	disperseRepeat	4000195	4000396	940	+	ID=TE178826;Target=rnd-1_family-343 1 207;Class=ClassI/LINE;PercDiv=19.3;PercDel=2.5;PercIns=0.0;
LG01	RepeatMasker	disperseRepeat	4001500	4001534	281	-	ID=TE178828;Target=rnd-1_family-122 779 813;Class=ClassI/LINE;PercDiv=5.7;PercDel=0.0;PercIns=0.0;
LG01	RepeatMasker	disperseRepeat	4010423	4010568	962	+	ID=TE178834;Target=rnd-1_family-337 357 501;Class=ClassI/LTR/Unknown;PercDiv=12.4;PercDel=0.0;PercIns=0.7;
LG01	RepeatMasker	disperseRepeat	4010569	4011074	2894	-	ID=TE178835;Target=rnd-1_family-95 373 885;Class=ClassI/LTR/Unknown;PercDiv=17.7;PercDel=2.9;PercIns=1.5;
LG01	RepeatMasker	disperseRepeat	4015380	4015451	456	-	ID=TE178840;Target=rnd-1_family-359 97 168;Class=ClassI/LINE;PercDiv=8.3;PercDel=0.0;PercIns=0.0;
LG01	RepeatMasker	disperseRepeat	4017142	4018391	9815	-	ID=TE178842;Target=rnd-1_family-146 663 1904;Class=ClassI/LINE;PercDiv=4.9;PercDel=0.0;PercIns=1.0;
LG01	RepeatMasker	disperseRepeat	4020209	4020881	4847	+	ID=TE178844;Target=rnd-1_family-343 1 671;Class=ClassI/LINE;PercDiv=9.2;PercDel=0.0;PercIns=0.3;
LG01	RepeatMasker	disperseRepeat	4021626	4022127	3455	+	ID=TE178847;Target=rnd-1_family-337 1 501;Class=ClassI/LTR/Unknown;PercDiv=12.8;PercDel=0.0;PercIns=0.2;
LG01	RepeatMasker	disperseRepeat	4028470	4030376	14150	+	ID=TE178853;Target=rnd-1_family-156 6626 8536;Class=ClassI/LINE;PercDiv=5.8;PercDel=0.9;PercIns=0.7;
LG01	RepeatMasker	disperseRepeat	4034361	4034797	5576	-	ID=TE178858;Target=rnd-1_family-146 2612 3696;Class=ClassI/LINE;PercDiv=16.1;PercDel=1.8;PercIns=2.9;
LG01	RepeatMasker	disperseRepeat	4036286	4036391	667	-	ID=TE178861;Target=rnd-1_family-403 22 129;Class=ClassI/LTR/Unknown;PercDiv=10.4;PercDel=1.9;PercIns=0.0;
LG01	RepeatMasker	disperseRepeat	4037862	4038835	5642	+	ID=TE178865;Target=rnd-1_family-156 7123 8550;Class=ClassI/LINE;PercDiv=17.9;PercDel=3.8;PercIns=4.4;
LG01	RepeatMasker	disperseRepeat	4040586	4040714	2340	+	ID=TE178867;Target=rnd-1_family-343 239 670;Class=ClassI/LINE;PercDiv=14.5;PercDel=3.8;PercIns=1.8;
LG01	RepeatMasker	disperseRepeat	4041627	4042128	3587	+	ID=TE178869;Target=rnd-1_family-337 1 501;Class=ClassI/LTR/Unknown;PercDiv=10.8;PercDel=0.0;PercIns=0.2;
LG01	RepeatMasker	disperseRepeat	4042846	4043091	1375	+	ID=TE178871;Target=RM35_1:6062384..6068682 3860 4123;Class=ClassI/LTR/Gypsy;PercDiv=16.3;PercDel=7.3;PercIns=0.0;
LG01	RepeatMasker	disperseRepeat	4045894	4046204	2305	-	ID=TE178874;Target=RM4_1:24645562..24649647 2906 3227;Class=ClassI/LTR/Unknown;PercDiv=23.4;PercDel=3.6;PercIns=2.2;
LG01	RepeatMasker	disperseRepeat	4047460	4047839	852	-	ID=TE178876;Target=RM4_1:24645562..24649647 1135 1499;Class=ClassI/LTR/Unknown;PercDiv=27.5;PercDel=1.1;PercIns=5.2;
LG01	RepeatMasker	disperseRepeat	4051766	4051859	492	+	ID=TE178883;Target=rnd-1_family-284 2 95;Class=ClassI/LINE;PercDiv=14.9;PercDel=0.0;PercIns=0.0;
LG01	RepeatMasker	disperseRepeat	4064293	4064989	4916	-	ID=TE178893;Target=rnd-1_family-343 1 696;Class=ClassI/LINE;PercDiv=8.2;PercDel=0.1;PercIns=0.3;
LG01	RepeatMasker	disperseRepeat	4066702	4066913	1835	+	ID=TE178896;Target=RM4_1:76575112..76578913 3551 3762;Class=ClassI/LTR/Gypsy;PercDiv=2.4;PercDel=0.0;PercIns=0.0;
LG01	RepeatMasker	disperseRepeat	4070231	4070651	3085	+	ID=TE178899;Target=rnd-1_family-146 738 1156;Class=ClassI/LINE;PercDiv=6.9;PercDel=0.2;PercIns=0.7;
LG01	RepeatMasker	disperseRepeat	4089094	4089405	3649	+	ID=TE178905;Target=rnd-1_family-120 3 309;Class=ClassI/LINE;PercDiv=9.0;PercDel=0.7;PercIns=1.6;
LG01	RepeatMasker	disperseRepeat	4089406	4090081	4695	-	ID=TE178906;Target=rnd-1_family-521 1 669;Class=ClassI/LTR/Unknown;PercDiv=9.1;PercDel=0.1;PercIns=1.2;
LG01	RepeatMasker	disperseRepeat	4092412	4092686	1207	-	ID=TE178909;Target=rnd-1_family-654 1 308;Class=ClassI/LINE;PercDiv=17.2;PercDel=2.0;PercIns=1.3;
LG01	RepeatMasker	disperseRepeat	4093627	4093639	453	-	ID=TE178911;Target=DR0236027 17 110;Class=ClassI/LINE;PercDiv=12.8;PercDel=0.0;PercIns=1.1;
LG01	RepeatMasker	disperseRepeat	4093640	4093721	460	+	ID=TE178912;Target=DR0261670 19418 19498;Class=ClassI/LTR/Pao;PercDiv=3.8;PercDel=1.2;PercIns=2.5;
LG01	RepeatMasker	disperseRepeat	4094869	4094990	2411	-	ID=TE178916;Target=rnd-1_family-25 1 379;Class=ClassI/LINE;PercDiv=7.5;PercDel=5.2;PercIns=2.4;
LG01	RepeatMasker	disperseRepeat	4103469	4109751	33283	-	ID=TE178927;Target=rnd-1_family-145 1 4094;Class=ClassI/LINE;PercDiv=4.0;PercDel=0.5;PercIns=0.4;
LG01	RepeatMasker	disperseRepeat	4109752	4109956	3274	-	ID=TE178928;Target=rnd-1_family-176 1 646;Class=ClassI/LINE;PercDiv=9.7;PercDel=2.3;PercIns=3.4;
LG01	RepeatMasker	disperseRepeat	4109986	4112860	23868	-	ID=TE178929;Target=rnd-1_family-25 1 3052;Class=ClassI/LINE;PercDiv=4.3;PercDel=0.6;PercIns=0.8;
LG01	RepeatMasker	disperseRepeat	4113313	4113496	2787	+	ID=TE178931;Target=rnd-1_family-646 1 418;Class=ClassI/LINE;PercDiv=10.1;PercDel=1.0;PercIns=0.0;
LG01	RepeatMasker	disperseRepeat	4132384	4138732	49784	+	ID=TE178942;Target=RM4_1:4132384..4138732 1 6349;Class=ClassI/LTR/Gypsy;PercDiv=0.0;PercDel=0.0;PercIns=0.0;
LG01	RepeatMasker	disperseRepeat	4139172	4139305	869	-	ID=TE178944;Target=rnd-1_family-337 357 489;Class=ClassI/LTR/Unknown;PercDiv=13.5;PercDel=0.0;PercIns=0.8;
LG01	RepeatMasker	disperseRepeat	4140557	4141095	3817	-	ID=TE178946;Target=rnd-1_family-2195 5010 5560;Class=ClassI/LINE;PercDiv=7.0;PercDel=4.5;PercIns=2.2;
LG01	RepeatMasker	disperseRepeat	4141892	4142900	6232	+	ID=TE178948;Target=rnd-1_family-2551 1 744;Class=ClassI/LINE;PercDiv=8.7;PercDel=1.3;PercIns=1.1;
LG01	RepeatMasker	disperseRepeat	4143168	4143258	701	+	ID=TE178949;Target=rnd-1_family-146 1 91;Class=ClassI/LINE;PercDiv=7.7;PercDel=0.0;PercIns=0.0;
LG01	RepeatMasker	disperseRepeat	4143604	4143815	1842	+	ID=TE178950;Target=RM4_1:76575112..76578913 3551 3762;Class=ClassI/LTR/Gypsy;PercDiv=1.9;PercDel=0.0;PercIns=0.0;
LG01	RepeatMasker	disperseRepeat	4147155	4147577	3015	+	ID=TE178953;Target=rnd-1_family-146 738 1156;Class=ClassI/LINE;PercDiv=7.4;PercDel=0.0;PercIns=0.9;
LG01	RepeatMasker	disperseRepeat	4147732	4149979	12197	+	ID=TE178954;Target=rnd-1_family-146 1161 3505;Class=ClassI/LINE;PercDiv=11.4;PercDel=1.6;PercIns=1.2;
LG01	RepeatMasker	disperseRepeat	4155199	4156848	12135	+	ID=TE178958;Target=rnd-1_family-95 1 1661;Class=ClassI/LTR/Unknown;PercDiv=11.1;PercDel=0.8;PercIns=0.1;
LG01	RepeatMasker	disperseRepeat	4175203	4180055	46439	-	ID=TE178964;Target=rnd-1_family-108 1 5468;Class=ClassI/LINE;PercDiv=3.1;PercDel=0.3;PercIns=0.3;
LG01	RepeatMasker	disperseRepeat	4180116	4181545	11721	+	ID=TE178966;Target=rnd-1_family-120 1 1490;Class=ClassI/LINE;PercDiv=4.0;PercDel=0.7;PercIns=0.2;
LG01	RepeatMasker	disperseRepeat	4186266	4186369	1263	+	ID=TE178974;Target=rnd-1_family-56 3178 3293;Class=ClassI/LINE;PercDiv=12.5;PercDel=6.0;PercIns=0.4;
LG01	RepeatMasker	disperseRepeat	4194683	4199482	36384	-	ID=TE178977;Target=rnd-1_family-145 1 4451;Class=ClassI/LINE;PercDiv=4.4;PercDel=0.7;PercIns=0.6;
LG01	RepeatMasker	disperseRepeat	4199717	4202604	22731	-	ID=TE178978;Target=rnd-1_family-25 1 3052;Class=ClassI/LINE;PercDiv=5.7;PercDel=0.8;PercIns=1.3;
LG01	RepeatMasker	disperseRepeat	4203055	4203252	2633	+	ID=TE178980;Target=rnd-1_family-646 1 418;Class=ClassI/LINE;PercDiv=11.5;PercDel=0.2;PercIns=2.6;
LG01	RepeatMasker	disperseRepeat	4216402	4216507	230	-	ID=TE178983;Target=DR0152972 3425 3532;Class=ClassI/LTR/Pao;PercDiv=5.9;PercDel=6.6;PercIns=4.6;
LG01	RepeatMasker	disperseRepeat	4216574	4216885	3718	+	ID=TE178984;Target=rnd-1_family-120 3 309;Class=ClassI/LINE;PercDiv=8.6;PercDel=0.7;PercIns=1.6;
LG01	RepeatMasker	disperseRepeat	4216886	4217561	4720	-	ID=TE178985;Target=rnd-1_family-521 1 669;Class=ClassI/LTR/Unknown;PercDiv=9.0;PercDel=0.1;PercIns=1.2;
LG01	RepeatMasker	disperseRepeat	4219907	4220249	1227	-	ID=TE178988;Target=rnd-1_family-654 1 474;Class=ClassI/LINE;PercDiv=18.5;PercDel=1.8;PercIns=2.4;
LG01	RepeatMasker	disperseRepeat	4222111	4222123	251	-	ID=TE178991;Target=DR0236027 43 110;Class=ClassI/LINE;PercDiv=20.6;PercDel=0.0;PercIns=1.5;
LG01	RepeatMasker	disperseRepeat	4222124	4222179	260	+	ID=TE178992;Target=DR0261670 19418 19472;Class=ClassI/LTR/Pao;PercDiv=9.3;PercDel=1.8;PercIns=3.6;
LG01	RepeatMasker	disperseRepeat	4227323	4227444	2364	+	ID=TE179001;Target=rnd-1_family-25 1 379;Class=ClassI/LINE;PercDiv=7.2;PercDel=5.4;PercIns=2.6;
LG01	RepeatMasker	disperseRepeat	4228592	4228671	448	-	ID=TE179004;Target=DR0261670 19418 19496;Class=ClassI/LTR/Pao;PercDiv=3.9;PercDel=1.2;PercIns=2.5;
LG01	RepeatMasker	disperseRepeat	4228672	4228684	442	+	ID=TE179005;Target=DR0236027 19 110;Class=ClassI/LINE;PercDiv=13.0;PercDel=0.0;PercIns=1.1;
LG01	RepeatMasker	disperseRepeat	4230554	4230902	1227	+	ID=TE179009;Target=rnd-1_family-654 1 474;Class=ClassI/LINE;PercDiv=18.5;PercDel=1.8;PercIns=2.4;
LG01	RepeatMasker	disperseRepeat	4233242	4233917	4720	+	ID=TE179013;Target=rnd-1_family-521 1 669;Class=ClassI/LTR/Unknown;PercDiv=9.0;PercDel=0.1;PercIns=1.2;
LG01	RepeatMasker	disperseRepeat	4233918	4234229	3718	-	ID=TE179014;Target=rnd-1_family-120 3 309;Class=ClassI/LINE;PercDiv=8.6;PercDel=0.7;PercIns=1.6;
LG01	RepeatMasker	disperseRepeat	4234383	4239608	31110	+	ID=TE179016;Target=rnd-1_family-145 1 3813;Class=ClassI/LINE;PercDiv=4.6;PercDel=0.8;PercIns=0.7;
LG01	RepeatMasker	disperseRepeat	4239706	4242757	7397	-	ID=TE179017;Target=rnd-1_family-1959 2480 5543;Class=ClassI/LINE;PercDiv=27.4;PercDel=5.2;PercIns=4.8;
LG01	RepeatMasker	disperseRepeat	4242776	4243487	4727	-	ID=TE179018;Target=rnd-1_family-1959 537 1267;Class=ClassI/LINE;PercDiv=13.9;PercDel=2.8;PercIns=0.1;
LG01	RepeatMasker	disperseRepeat	4247663	4248906	2902	+	ID=TE179021;Target=rnd-1_family-108 1639 2995;Class=ClassI/LINE;PercDiv=21.7;PercDel=3.3;PercIns=2.0;
LG01	RepeatMasker	disperseRepeat	4249605	4251194	7379	+	ID=TE179023;Target=rnd-1_family-108 3766 5385;Class=ClassI/LINE;PercDiv=19.8;PercDel=3.0;PercIns=1.1;
LG01	RepeatMasker	disperseRepeat	4251405	4252098	6002	-	ID=TE179024;Target=RM1_1:5286863..5293679 4 697;Class=ClassI/LTR/Gypsy;PercDiv=2.2;PercDel=0.0;PercIns=0.0;
LG01	RepeatMasker	disperseRepeat	4268145	4269305	6409	-	ID=TE179040;Target=rnd-1_family-156 7508 8647;Class=ClassI/LINE;PercDiv=13.0;PercDel=1.0;PercIns=2.9;
LG01	RepeatMasker	disperseRepeat	4269550	4269656	444	+	ID=TE179042;Target=rnd-1_family-403 23 129;Class=ClassI/LTR/Unknown;PercDiv=19.8;PercDel=0.9;PercIns=0.9;
LG01	RepeatMasker	disperseRepeat	4286226	4292562	57593	+	ID=TE179052;Target=RM4_1:4286226..4292562 1 6337;Class=ClassI/LTR/Gypsy;PercDiv=0.0;PercDel=0.0;PercIns=0.0;
LG01	RepeatMasker	disperseRepeat	4292565	4292901	1932	+	ID=TE179053;Target=rnd-1_family-146 3850 4187;Class=ClassI/LINE;PercDiv=15.4;PercDel=0.3;PercIns=0.0;
LG01	RepeatMasker	disperseRepeat	4294388	4294927	3828	-	ID=TE179056;Target=rnd-1_family-2195 5010 5561;Class=ClassI/LINE;PercDiv=7.0;PercDel=4.4;PercIns=2.2;
LG01	RepeatMasker	disperseRepeat	4295648	4295750	1507	-	ID=TE179059;Target=RM1_1:4108060..4122504 5245 5352;Class=ClassI/LTR/Gypsy;PercDiv=17.6;PercDel=2.1;PercIns=0.3;
LG01	RepeatMasker	disperseRepeat	4296927	4297110	485	+	ID=TE179062;Target=Gypsy-120_SB-I 4492 4677;Class=ClassI/LTR/Gypsy;PercDiv=18.6;PercDel=1.6;PercIns=0.5;
LG01	RepeatMasker	disperseRepeat	4297264	4297360	806	-	ID=TE179064;Target=rnd-1_family-343 3 200;Class=ClassI/LINE;PercDiv=18.9;PercDel=4.2;PercIns=0.0;
LG01	RepeatMasker	disperseRepeat	4299319	4299374	319	+	ID=TE179068;Target=rnd-1_family-403 23 78;Class=ClassI/LTR/Unknown;PercDiv=16.1;PercDel=0.0;PercIns=0.0;
LG01	RepeatMasker	disperseRepeat	4299416	4299798	1178	-	ID=TE179069;Target=rnd-1_family-171 379 749;Class=ClassI/LTR/Pao;PercDiv=21.8;PercDel=3.4;PercIns=6.7;
LG01	RepeatMasker	disperseRepeat	4305376	4306047	4801	-	ID=TE179073;Target=rnd-1_family-343 1 671;Class=ClassI/LINE;PercDiv=9.1;PercDel=0.1;PercIns=0.3;
LG01	RepeatMasker	disperseRepeat	4307776	4307987	1854	+	ID=TE179077;Target=RM4_1:76575112..76578913 3551 3762;Class=ClassI/LTR/Gypsy;PercDiv=1.4;PercDel=0.0;PercIns=0.0;
LG01	RepeatMasker	disperseRepeat	4311308	4311729	3070	+	ID=TE179080;Target=rnd-1_family-146 737 1156;Class=ClassI/LINE;PercDiv=6.9;PercDel=0.2;PercIns=0.7;
LG01	RepeatMasker	disperseRepeat	4311884	4313396	12245	+	ID=TE179081;Target=rnd-1_family-146 1161 2672;Class=ClassI/LINE;PercDiv=6.1;PercDel=0.1;PercIns=0.2;
LG01	RepeatMasker	disperseRepeat	4315850	4322521	58454	-	ID=TE179084;Target=RM19_1:7925963..7932634 1 6672;Class=ClassI/LTR/Gypsy;PercDiv=0.1;PercDel=0.0;PercIns=0.0;
LG01	RepeatMasker	disperseRepeat	4326017	4327666	11558	+	ID=TE179088;Target=rnd-1_family-95 1 1661;Class=ClassI/LTR/Unknown;PercDiv=11.2;PercDel=0.8;PercIns=0.1;
LG01	RepeatMasker	disperseRepeat	4350502	4353597	23765	-	ID=TE179094;Target=rnd-1_family-25 1 3722;Class=ClassI/LINE;PercDiv=4.8;PercDel=0.8;PercIns=0.7;
LG01	RepeatMasker	disperseRepeat	4353638	4354057	2727	+	ID=TE179095;Target=rnd-1_family-646 1 418;Class=ClassI/LINE;PercDiv=11.0;PercDel=0.2;PercIns=0.7;
LG01	RepeatMasker	disperseRepeat	4357476	4357586	525	-	ID=TE179097;Target=DR0237441 767 879;Class=ClassI/LTR/Gypsy;PercDiv=7.3;PercDel=2.7;PercIns=0.9;
LG01	RepeatMasker	disperseRepeat	4358889	4358992	1263	+	ID=TE179101;Target=rnd-1_family-56 3178 3293;Class=ClassI/LINE;PercDiv=12.5;PercDel=6.0;PercIns=0.4;
LG01	RepeatMasker	disperseRepeat	4367304	4372094	36453	-	ID=TE179104;Target=rnd-1_family-145 1 4451;Class=ClassI/LINE;PercDiv=4.2;PercDel=0.5;PercIns=0.4;
LG01	RepeatMasker	disperseRepeat	4372329	4375216	22809	-	ID=TE179105;Target=rnd-1_family-25 1 3052;Class=ClassI/LINE;PercDiv=5.6;PercDel=0.8;PercIns=1.4;
LG01	RepeatMasker	disperseRepeat	4375669	4375858	2704	+	ID=TE179107;Target=rnd-1_family-646 1 418;Class=ClassI/LINE;PercDiv=11.3;PercDel=0.2;PercIns=0.7;
LG01	RepeatMasker	disperseRepeat	4387756	4387861	230	-	ID=TE179111;Target=DR0152972 3425 3532;Class=ClassI/LTR/Pao;PercDiv=5.9;PercDel=6.6;PercIns=4.6;
LG01	RepeatMasker	disperseRepeat	4387989	4388202	666	-	ID=TE179112;Target=rnd-1_family-145 3499 3718;Class=ClassI/LINE;PercDiv=23.2;PercDel=4.2;PercIns=1.4;
LG01	RepeatMasker	disperseRepeat	4388240	4388915	4720	-	ID=TE179113;Target=rnd-1_family-521 1 669;Class=ClassI/LTR/Unknown;PercDiv=9.0;PercDel=0.1;PercIns=1.2;
LG01	RepeatMasker	disperseRepeat	4391207	4391585	1203	-	ID=TE179115;Target=rnd-1_family-654 1 474;Class=ClassI/LINE;PercDiv=18.8;PercDel=1.8;PercIns=2.4;
LG01	RepeatMasker	disperseRepeat	4393467	4393524	307	+	ID=TE179118;Target=DR0261670 19418 19474;Class=ClassI/LTR/Pao;PercDiv=5.4;PercDel=1.7;PercIns=3.5;
LG01	RepeatMasker	disperseRepeat	4393555	4393603	275	+	ID=TE179119;Target=DR0247167 16 140;Class=ClassI/DIRS;PercDiv=22.0;PercDel=5.8;PercIns=2.4;
LG01	RepeatMasker	disperseRepeat	4398672	4398793	2411	+	ID=TE179128;Target=rnd-1_family-25 1 379;Class=ClassI/LINE;PercDiv=7.5;PercDel=5.2;PercIns=2.4;
LG01	RepeatMasker	disperseRepeat	4399917	4399979	279	-	ID=TE179131;Target=Gypsy-10_DVir-LTR 1052 1113;Class=ClassI/LTR/Gypsy;PercDiv=11.3;PercDel=0.0;PercIns=1.6;
LG01	RepeatMasker	disperseRepeat	4401872	4402250	1203	+	ID=TE179135;Target=rnd-1_family-654 1 474;Class=ClassI/LINE;PercDiv=18.8;PercDel=1.8;PercIns=2.4;
LG01	RepeatMasker	disperseRepeat	4404542	4405217	4720	+	ID=TE179137;Target=rnd-1_family-521 1 669;Class=ClassI/LTR/Unknown;PercDiv=9.0;PercDel=0.1;PercIns=1.2;
LG01	RepeatMasker	disperseRepeat	4405218	4405529	3718	-	ID=TE179138;Target=rnd-1_family-120 3 309;Class=ClassI/LINE;PercDiv=8.6;PercDel=0.7;PercIns=1.6;
LG01	RepeatMasker	disperseRepeat	4414630	4415873	2902	+	ID=TE179142;Target=rnd-1_family-108 1639 2995;Class=ClassI/LINE;PercDiv=21.8;PercDel=3.3;PercIns=2.0;
LG01	RepeatMasker	disperseRepeat	4416572	4418161	7379	+	ID=TE179144;Target=rnd-1_family-108 3766 5385;Class=ClassI/LINE;PercDiv=19.8;PercDel=3.0;PercIns=1.1;
LG01	RepeatMasker	disperseRepeat	4418372	4419065	6025	-	ID=TE179145;Target=RM1_1:5286863..5293679 4 697;Class=ClassI/LTR/Gypsy;PercDiv=2.0;PercDel=0.0;PercIns=0.0;
LG01	RepeatMasker	disperseRepeat	4428278	4428575	1268	-	ID=TE179159;Target=rnd-1_family-171 384 680;Class=ClassI/LTR/Pao;PercDiv=20.9;PercDel=1.7;PercIns=2.0;
LG01	RepeatMasker	disperseRepeat	4428662	4429664	4980	+	ID=TE179160;Target=RM4_1:31901757..31904876 2533 3120;Class=ClassI/LTR/Unknown;PercDiv=3.6;PercDel=0.1;PercIns=0.1;
LG01	RepeatMasker	disperseRepeat	4432193	4433617	20995	+	ID=TE179163;Target=rnd-1_family-146 1 2674;Class=ClassI/LINE;PercDiv=6.1;PercDel=0.4;PercIns=0.2;
LG01	RepeatMasker	disperseRepeat	4441681	4441787	420	+	ID=TE179171;Target=rnd-1_family-403 23 129;Class=ClassI/LTR/Unknown;PercDiv=20.8;PercDel=0.9;PercIns=0.9;
LG01	RepeatMasker	disperseRepeat	4445964	4446175	1387	-	ID=TE179174;Target=rnd-1_family-1566 830 1058;Class=ClassI/LINE;PercDiv=8.1;PercDel=9.4;PercIns=1.3;
LG01	RepeatMasker	disperseRepeat	4446676	4447041	2244	-	ID=TE179175;Target=RM85_1:3060683..3067443 6397 6742;Class=ClassI/LTR/Unknown;PercDiv=7.5;PercDel=0.0;PercIns=5.8;
LG01	RepeatMasker	disperseRepeat	4451886	4452476	3121	-	ID=TE179182;Target=rnd-1_family-156 7613 8202;Class=ClassI/LINE;PercDiv=14.0;PercDel=0.3;PercIns=5.8;
LG01	RepeatMasker	disperseRepeat	4458954	4459087	880	-	ID=TE179188;Target=rnd-1_family-337 357 489;Class=ClassI/LTR/Unknown;PercDiv=12.8;PercDel=0.0;PercIns=0.8;
LG01	RepeatMasker	disperseRepeat	4460348	4461805	6226	-	ID=TE179190;Target=rnd-1_family-2195 4012 5512;Class=ClassI/LINE;PercDiv=7.3;PercDel=2.5;PercIns=1.4;
LG01	RepeatMasker	disperseRepeat	4463120	4463222	1508	-	ID=TE179192;Target=RM1_1:4108060..4122504 5245 5352;Class=ClassI/LTR/Gypsy;PercDiv=17.6;PercDel=2.1;PercIns=0.3;
LG01	RepeatMasker	disperseRepeat	4464395	4464467	283	-	ID=TE179195;Target=DR0131791 1160 1234;Class=ClassI/LTR/Gypsy;PercDiv=15.1;PercDel=2.7;PercIns=0.0;
LG01	RepeatMasker	disperseRepeat	4473592	4473641	244	+	ID=TE179206;Target=rnd-1_family-2219 516 565;Class=ClassI/LINE;PercDiv=20.0;PercDel=0.0;PercIns=0.0;
LG01	RepeatMasker	disperseRepeat	4474567	4474823	500	+	ID=TE179208;Target=rnd-1_family-1888 142 366;Class=ClassI/SINE;PercDiv=21.4;PercDel=0.4;PercIns=14.7;
LG01	RepeatMasker	disperseRepeat	4475309	4475389	304	-	ID=TE179210;Target=Gypsy-1_RP-LTR 349 424;Class=ClassI/LTR/Gypsy;PercDiv=12.1;PercDel=1.2;PercIns=7.9;
LG01	RepeatMasker	disperseRepeat	4475424	4475463	287	+	ID=TE179211;Target=DR0151328 13615 13731;Class=ClassI/LINE;PercDiv=13.5;PercDel=5.0;PercIns=6.8;
LG01	RepeatMasker	disperseRepeat	4478004	4478252	840	+	ID=TE179215;Target=RM12_1:9370808..9373704 357 576;Class=ClassI/LTR/Unknown;PercDiv=12.2;PercDel=0.6;PercIns=12.7;
LG01	RepeatMasker	disperseRepeat	4481329	4481527	2308	-	ID=TE179217;Target=RM4_1:84456083..84464398 1 202;Class=ClassI/LTR/Gypsy;PercDiv=19.7;PercDel=8.8;PercIns=8.4;
LG01	RepeatMasker	disperseRepeat	4482648	4482898	3006	-	ID=TE179218;Target=rnd-1_family-792 1 473;Class=ClassI/LINE;PercDiv=8.5;PercDel=2.6;PercIns=0.4;
LG01	RepeatMasker	disperseRepeat	4482899	4485685	15475	+	ID=TE179219;Target=rnd-1_family-156 3127 6016;Class=ClassI/LINE;PercDiv=3.9;PercDel=1.0;PercIns=1.2;
LG01	RepeatMasker	disperseRepeat	4485686	4485842	4559	-	ID=TE179220;Target=rnd-1_family-189 284 924;Class=ClassI/LINE;PercDiv=9.9;PercDel=2.5;PercIns=0.6;
LG01	RepeatMasker	disperseRepeat	4486227	4486735	2778	-	ID=TE179221;Target=rnd-1_family-1220 2729 3240;Class=ClassI/LINE;PercDiv=18.8;PercDel=1.2;PercIns=0.6;
LG01	RepeatMasker	disperseRepeat	4486737	4486948	611	-	ID=TE179222;Target=rnd-1_family-182 365 582;Class=ClassI/LINE;PercDiv=26.2;PercDel=4.7;PercIns=1.8;
LG01	RepeatMasker	disperseRepeat	4488211	4489020	4895	-	ID=TE179227;Target=rnd-1_family-243 277 1076;Class=ClassI/LINE;PercDiv=12.0;PercDel=1.9;PercIns=3.1;
LG01	RepeatMasker	disperseRepeat	4489027	4489266	1574	-	ID=TE179228;Target=rnd-1_family-332 118 354;Class=ClassI/LINE;PercDiv=14.8;PercDel=0.0;PercIns=1.3;
LG01	RepeatMasker	disperseRepeat	4489329	4490056	4155	+	ID=TE179229;Target=rnd-1_family-171 5 753;Class=ClassI/LTR/Pao;PercDiv=14.9;PercDel=3.3;PercIns=0.4;
LG01	RepeatMasker	disperseRepeat	4490758	4491688	7836	+	ID=TE179232;Target=RM4_1:97969704..97972671 2036 2968;Class=ClassI/LTR/Unknown;PercDiv=3.6;PercDel=0.2;PercIns=0.0;
LG01	RepeatMasker	disperseRepeat	4492230	4492418	3574	-	ID=TE179233;Target=rnd-1_family-240 4 516;Class=ClassI/LINE;PercDiv=10.7;PercDel=0.0;PercIns=0.8;
LG01	RepeatMasker	disperseRepeat	4496346	4496415	557	+	ID=TE179241;Target=rnd-1_family-938 159 228;Class=ClassI/LINE;PercDiv=4.3;PercDel=0.0;PercIns=0.0;
LG01	RepeatMasker	disperseRepeat	4496427	4496533	836	+	ID=TE179242;Target=rnd-1_family-1330 1 107;Class=ClassI/SINE;PercDiv=3.7;PercDel=0.0;PercIns=0.0;
LG01	RepeatMasker	disperseRepeat	4498640	4499207	4185	-	ID=TE179246;Target=rnd-1_family-738 1 683;Class=ClassI/LINE;PercDiv=2.8;PercDel=1.2;PercIns=2.0;
LG01	RepeatMasker	disperseRepeat	4503350	4503415	329	-	ID=TE179250;Target=rnd-1_family-2038 37 101;Class=ClassI/SINE;PercDiv=18.5;PercDel=0.0;PercIns=1.5;
LG01	RepeatMasker	disperseRepeat	4503689	4503855	1092	+	ID=TE179251;Target=rnd-1_family-186 1608 1772;Class=ClassI/LINE;PercDiv=12.7;PercDel=0.0;PercIns=1.2;
LG01	RepeatMasker	disperseRepeat	4504189	4504325	311	-	ID=TE179252;Target=rnd-1_family-1884 347 479;Class=ClassI/LINE;PercDiv=13.0;PercDel=1.5;PercIns=4.5;
LG01	RepeatMasker	disperseRepeat	4507231	4509381	13911	+	ID=TE179258;Target=rnd-1_family-156 3124 5257;Class=ClassI/LINE;PercDiv=8.5;PercDel=0.8;PercIns=1.6;
LG01	RepeatMasker	disperseRepeat	4509497	4510676	5846	-	ID=TE179259;Target=rnd-1_family-189 1 924;Class=ClassI/LINE;PercDiv=11.7;PercDel=2.0;PercIns=0.9;
LG01	RepeatMasker	disperseRepeat	4511182	4511490	2362	-	ID=TE179260;Target=rnd-1_family-332 1 349;Class=ClassI/LINE;PercDiv=13.9;PercDel=0.9;PercIns=0.0;
LG01	RepeatMasker	disperseRepeat	4511491	4511593	2720	-	ID=TE179261;Target=rnd-1_family-54 1 601;Class=ClassI/LINE;PercDiv=15.6;PercDel=5.0;PercIns=4.8;
LG01	RepeatMasker	disperseRepeat	4511594	4511831	4164	+	ID=TE179262;Target=rnd-1_family-171 5 228;Class=ClassI/LTR/Pao;PercDiv=13.5;PercDel=2.8;PercIns=4.7;
LG01	RepeatMasker	disperseRepeat	4513737	4514418	4660	-	ID=TE179266;Target=rnd-1_family-54 155 840;Class=ClassI/LINE;PercDiv=10.6;PercDel=0.9;PercIns=1.9;
LG01	RepeatMasker	disperseRepeat	4514419	4515162	5580	-	ID=TE179267;Target=rnd-1_family-2151 1 745;Class=ClassI/LINE;PercDiv=6.1;PercDel=0.9;PercIns=0.8;
LG01	RepeatMasker	disperseRepeat	4519279	4519347	504	+	ID=TE179274;Target=rnd-1_family-938 159 228;Class=ClassI/LINE;PercDiv=4.3;PercDel=1.4;PercIns=0.0;
LG01	RepeatMasker	disperseRepeat	4519356	4519425	557	+	ID=TE179275;Target=rnd-1_family-1330 3 72;Class=ClassI/SINE;PercDiv=1.4;PercDel=0.0;PercIns=0.0;
LG01	RepeatMasker	disperseRepeat	4519626	4520439	2940	-	ID=TE179278;Target=rnd-1_family-332 1 1172;Class=ClassI/LINE;PercDiv=14.4;PercDel=1.8;PercIns=0.8;
LG01	RepeatMasker	disperseRepeat	4520520	4520742	4584	+	ID=TE179279;Target=rnd-1_family-171 1 229;Class=ClassI/LTR/Pao;PercDiv=14.8;PercDel=0.9;PercIns=0.1;
LG01	RepeatMasker	disperseRepeat	4521760	4522077	2857	+	ID=TE179282;Target=rnd-1_family-182 1 413;Class=ClassI/LINE;PercDiv=9.3;PercDel=0.7;PercIns=1.2;
LG01	RepeatMasker	disperseRepeat	4526501	4527093	7959	-	ID=TE179289;Target=rnd-1_family-156 3127 3726;Class=ClassI/LINE;PercDiv=12.3;PercDel=1.6;PercIns=1.1;
LG01	RepeatMasker	disperseRepeat	4529048	4529794	6104	-	ID=TE179293;Target=rnd-1_family-895 1 746;Class=ClassI/LTR/Unknown;PercDiv=4.4;PercDel=0.1;PercIns=0.3;
LG01	RepeatMasker	disperseRepeat	4529795	4529829	265	+	ID=TE179294;Target=rnd-1_family-792 439 473;Class=ClassI/LINE;PercDiv=5.7;PercDel=0.0;PercIns=0.0;
LG01	RepeatMasker	disperseRepeat	4530612	4530704	738	-	ID=TE179297;Target=rnd-1_family-792 378 473;Class=ClassI/LINE;PercDiv=2.1;PercDel=3.2;PercIns=0.0;
LG01	RepeatMasker	disperseRepeat	4530707	4531050	2327	-	ID=TE179298;Target=rnd-1_family-813 5 352;Class=ClassI/LINE;PercDiv=7.0;PercDel=1.4;PercIns=0.3;
LG01	RepeatMasker	disperseRepeat	4537011	4537357	1547	-	ID=TE179303;Target=rnd-1_family-332 371 796;Class=ClassI/LINE;PercDiv=15.8;PercDel=23.3;PercIns=0.6;
LG01	RepeatMasker	disperseRepeat	4537364	4538207	5782	-	ID=TE179304;Target=rnd-1_family-189 68 924;Class=ClassI/LINE;PercDiv=11.8;PercDel=2.5;PercIns=0.9;
LG01	RepeatMasker	disperseRepeat	4538405	4539488	2240	-	ID=TE179305;Target=rnd-1_family-1220 1925 3240;Class=ClassI/LINE;PercDiv=16.2;PercDel=12.8;PercIns=0.6;
LG01	RepeatMasker	disperseRepeat	4539695	4539988	1517	+	ID=TE179306;Target=rnd-1_family-18 4011 4298;Class=ClassI/LINE;PercDiv=16.0;PercDel=2.4;PercIns=4.5;
LG01	RepeatMasker	disperseRepeat	4540082	4540833	4729	+	ID=TE179307;Target=rnd-1_family-171 1 751;Class=ClassI/LTR/Pao;PercDiv=12.6;PercDel=1.3;PercIns=1.5;
LG01	RepeatMasker	disperseRepeat	4541910	4542543	4762	+	ID=TE179310;Target=rnd-1_family-1128 1 634;Class=ClassI/LINE;PercDiv=9.8;PercDel=0.0;PercIns=0.0;
LG01	RepeatMasker	disperseRepeat	4542545	4543083	4069	+	ID=TE179311;Target=rnd-1_family-967 1 538;Class=ClassI/LINE;PercDiv=10.4;PercDel=0.0;PercIns=0.2;
LG01	RepeatMasker	disperseRepeat	4545374	4545420	236	+	ID=TE179315;Target=rnd-1_family-9 388 437;Class=ClassI/SINE;PercDiv=12.8;PercDel=6.4;PercIns=0.0;
LG01	RepeatMasker	disperseRepeat	4548605	4548930	668	+	ID=TE179319;Target=rnd-1_family-2630 100 426;Class=ClassI/LINE;PercDiv=31.5;PercDel=3.1;PercIns=2.8;
LG01	RepeatMasker	disperseRepeat	4549265	4549367	283	-	ID=TE179320;Target=DR0178716 660 743;Class=ClassI/LINE;PercDiv=19.1;PercDel=1.5;PercIns=0.2;
LG01	RepeatMasker	disperseRepeat	4552534	4552600	3508	-	ID=TE179325;Target=rnd-1_family-232 1087 1159;Class=ClassI/LTR/Gypsy;PercDiv=9.1;PercDel=2.0;PercIns=0.8;
LG01	RepeatMasker	disperseRepeat	4553874	4553887	324	+	ID=TE179327;Target=DR0096390 4457 4484;Class=ClassI/LINE;PercDiv=8.3;PercDel=7.4;PercIns=0.6;
LG01	RepeatMasker	disperseRepeat	4553916	4553962	239	+	ID=TE179329;Target=DR0024324 1283 1327;Class=ClassI/LTR/ERV;PercDiv=17.8;PercDel=0.0;PercIns=4.4;
LG01	RepeatMasker	disperseRepeat	4554492	4554555	418	+	ID=TE179330;Target=rnd-1_family-156 3724 3787;Class=ClassI/LINE;PercDiv=9.4;PercDel=0.0;PercIns=0.0;
LG01	RepeatMasker	disperseRepeat	4556875	4559359	10224	-	ID=TE179332;Target=rnd-1_family-1065 1 2468;Class=ClassI/LTR/Unknown;PercDiv=8.2;PercDel=7.6;PercIns=2.5;
LG01	RepeatMasker	disperseRepeat	4560329	4560824	4412	-	ID=TE179335;Target=rnd-1_family-1147 3731 4227;Class=ClassI/LTR/Unknown;PercDiv=2.0;PercDel=0.4;PercIns=0.2;
LG01	RepeatMasker	disperseRepeat	4560828	4564118	29795	-	ID=TE179336;Target=rnd-1_family-1147 1 3292;Class=ClassI/LTR/Unknown;PercDiv=1.4;PercDel=0.3;PercIns=0.2;
LG01	RepeatMasker	disperseRepeat	4564667	4564767	1830	+	ID=TE179338;Target=rnd-1_family-1015 15 135;Class=ClassI/LTR/Unknown;PercDiv=3.8;PercDel=9.1;PercIns=0.8;
LG01	RepeatMasker	disperseRepeat	4574446	4574488	832	+	ID=TE179350;Target=rnd-1_family-182 909 957;Class=ClassI/LINE;PercDiv=20.5;PercDel=5.2;PercIns=2.5;
LG01	RepeatMasker	disperseRepeat	4574968	4575507	3981	-	ID=TE179351;Target=rnd-1_family-967 1 539;Class=ClassI/LINE;PercDiv=11.5;PercDel=0.0;PercIns=0.2;
LG01	RepeatMasker	disperseRepeat	4575509	4576142	4854	-	ID=TE179352;Target=rnd-1_family-1128 1 634;Class=ClassI/LINE;PercDiv=9.2;PercDel=0.0;PercIns=0.0;
LG01	RepeatMasker	disperseRepeat	4577221	4577974	4806	-	ID=TE179356;Target=rnd-1_family-171 1 751;Class=ClassI/LTR/Pao;PercDiv=12.7;PercDel=1.1;PercIns=1.5;
LG01	RepeatMasker	disperseRepeat	4578068	4578362	1530	-	ID=TE179357;Target=rnd-1_family-54 1372 1670;Class=ClassI/LINE;PercDiv=19.0;PercDel=1.7;PercIns=0.3;
LG01	RepeatMasker	disperseRepeat	4578569	4579652	2246	+	ID=TE179358;Target=rnd-1_family-1220 1925 3240;Class=ClassI/LINE;PercDiv=17.3;PercDel=11.3;PercIns=0.8;
LG01	RepeatMasker	disperseRepeat	4579850	4580693	5843	+	ID=TE179359;Target=rnd-1_family-189 68 924;Class=ClassI/LINE;PercDiv=11.6;PercDel=2.5;PercIns=0.9;
LG01	RepeatMasker	disperseRepeat	4580700	4581046	1547	+	ID=TE179360;Target=rnd-1_family-332 371 796;Class=ClassI/LINE;PercDiv=15.8;PercDel=23.3;PercIns=0.6;
LG01	RepeatMasker	disperseRepeat	4585931	4586367	3206	+	ID=TE179364;Target=rnd-1_family-792 1 473;Class=ClassI/LINE;PercDiv=6.5;PercDel=1.7;PercIns=0.2;
LG01	RepeatMasker	disperseRepeat	4596481	4597796	7515	-	ID=TE179377;Target=rnd-1_family-243 1 1076;Class=ClassI/LINE;PercDiv=10.8;PercDel=1.2;PercIns=0.0;
LG01	RepeatMasker	disperseRepeat	4597845	4600249	19109	+	ID=TE179378;Target=rnd-1_family-171 1 2403;Class=ClassI/LTR/Pao;PercDiv=5.0;PercDel=0.2;PercIns=0.2;
LG01	RepeatMasker	disperseRepeat	4600250	4600369	411	+	ID=TE179379;Target=RM4_1:97868599..97875098 3649 3765;Class=ClassI/LTR/Gypsy;PercDiv=32.9;PercDel=5.4;PercIns=5.9;
LG01	RepeatMasker	disperseRepeat	4615338	4616029	2378	+	ID=TE179386;Target=rnd-1_family-343 1 671;Class=ClassI/LINE;PercDiv=17.3;PercDel=4.2;PercIns=7.3;
LG01	RepeatMasker	disperseRepeat	4624681	4626326	9910	-	ID=TE179394;Target=rnd-1_family-156 6626 8288;Class=ClassI/LINE;PercDiv=10.5;PercDel=2.7;PercIns=1.9;
LG01	RepeatMasker	disperseRepeat	4626808	4627025	9201	+	ID=TE179396;Target=rnd-1_family-146 1487 2672;Class=ClassI/LINE;PercDiv=7.3;PercDel=0.2;PercIns=0.5;
LG01	RepeatMasker	disperseRepeat	4632272	4632374	1493	-	ID=TE179402;Target=RM1_1:4108060..4122504 11729 11844;Class=ClassI/LTR/Gypsy;PercDiv=14.8;PercDel=6.4;PercIns=1.7;
LG01	RepeatMasker	disperseRepeat	4634620	4639172	29454	-	ID=TE179405;Target=RM4_1:229228..235647 375 4964;Class=ClassI/LTR/Gypsy;PercDiv=1.3;PercDel=0.8;PercIns=0.0;
LG01	RepeatMasker	disperseRepeat	4639192	4639235	238	+	ID=TE179406;Target=Gypsy-155_AA-I 1593 1636;Class=ClassI/LTR/Gypsy;PercDiv=18.2;PercDel=0.0;PercIns=0.0;
LG01	RepeatMasker	disperseRepeat	4643503	4643878	2901	+	ID=TE179409;Target=rnd-1_family-95 1 374;Class=ClassI/LTR/Unknown;PercDiv=7.5;PercDel=0.0;PercIns=0.5;
LG01	RepeatMasker	disperseRepeat	4646349	4646393	281	-	ID=TE179411;Target=rnd-1_family-213 352 396;Class=ClassI/LINE;PercDiv=6.7;PercDel=0.0;PercIns=0.0;
LG01	RepeatMasker	disperseRepeat	4646509	4646978	3953	+	ID=TE179412;Target=RM4_1:76575112..76578913 1 469;Class=ClassI/LTR/Gypsy;PercDiv=3.0;PercDel=0.0;PercIns=0.2;
LG01	RepeatMasker	disperseRepeat	4647017	4649951	25120	+	ID=TE179413;Target=RM4_1:76575112..76578913 468 3390;Class=ClassI/LTR/Gypsy;PercDiv=2.5;PercDel=0.2;PercIns=0.6;
LG01	RepeatMasker	disperseRepeat	4652230	4652311	229	+	ID=TE179414;Target=DR0257035 3496 3571;Class=ClassI/LTR/ERV;PercDiv=21.2;PercDel=0.0;PercIns=7.9;
LG01	RepeatMasker	disperseRepeat	4657877	4659361	9662	+	ID=TE179417;Target=rnd-1_family-2066 1136 2545;Class=ClassI/LTR/Gypsy;PercDiv=5.3;PercDel=2.3;PercIns=3.0;
LG01	RepeatMasker	disperseRepeat	4665100	4665183	575	+	ID=TE179419;Target=RM5_1:9645810..9650969 1 83;Class=ClassI/LTR/Gypsy;PercDiv=4.9;PercDel=1.2;PercIns=2.4;
LG01	RepeatMasker	disperseRepeat	4666182	4667900	12160	+	ID=TE179422;Target=RM5_1:9645810..9650969 74 1861;Class=ClassI/LTR/Gypsy;PercDiv=3.5;PercDel=4.7;PercIns=0.7;
LG01	RepeatMasker	disperseRepeat	4674336	4675692	7972	-	ID=TE179424;Target=rnd-1_family-2066 1136 2423;Class=ClassI/LTR/Gypsy;PercDiv=6.9;PercDel=4.4;PercIns=7.0;
LG01	RepeatMasker	disperseRepeat	4682491	4683487	1445	-	ID=TE179433;Target=rnd-1_family-1768 854 1857;Class=ClassI/LINE;PercDiv=32.4;PercDel=5.1;PercIns=4.4;
LG01	RepeatMasker	disperseRepeat	4683727	4684285	4869	+	ID=TE179434;Target=RM1_1:1054619..1064028 7987 8544;Class=ClassI/LTR/Gypsy;PercDiv=1.8;PercDel=0.0;PercIns=0.2;
LG01	RepeatMasker	disperseRepeat	4684286	4684477	1455	+	ID=TE179435;Target=RM1_1:1054619..1064028 8519 8711;Class=ClassI/LTR/Gypsy;PercDiv=4.7;PercDel=0.0;PercIns=0.5;
LG01	RepeatMasker	disperseRepeat	4686089	4692440	56863	+	ID=TE179437;Target=RM34_1:2598758..2605106 1 6349;Class=ClassI/LTR/Gypsy;PercDiv=0.6;PercDel=0.0;PercIns=0.1;
LG01	RepeatMasker	disperseRepeat	4692444	4692535	288	-	ID=TE179438;Target=rnd-1_family-1897 1 95;Class=ClassI/LINE;PercDiv=20.6;PercDel=3.3;PercIns=0.0;
LG01	RepeatMasker	disperseRepeat	4694216	4694304	237	+	ID=TE179440;Target=DR0163966 411 497;Class=ClassI/LTR/ERV;PercDiv=13.3;PercDel=4.5;PercIns=6.9;
LG01	RepeatMasker	disperseRepeat	4697719	4697867	1180	-	ID=TE179447;Target=RM4_1:3665139..3669773 4354 4505;Class=ClassI/LTR/Gypsy;PercDiv=4.0;PercDel=2.0;PercIns=0.0;
LG01	RepeatMasker	disperseRepeat	4697882	4702216	39229	-	ID=TE179448;Target=RM4_1:3665139..3669773 88 4403;Class=ClassI/LTR/Gypsy;PercDiv=0.3;PercDel=0.1;PercIns=0.5;
LG01	RepeatMasker	disperseRepeat	4702228	4702358	927	-	ID=TE179449;Target=RM4_1:44446612..44451228 1 125;Class=ClassI/LTR/Gypsy;PercDiv=0.8;PercDel=0.0;PercIns=0.4;
LG01	RepeatMasker	disperseRepeat	4706160	4706800	5208	+	ID=TE179455;Target=RM4_1:59188004..59194874 4914 5560;Class=ClassI/LTR/Gypsy;PercDiv=3.7;PercDel=0.9;PercIns=0.0;
LG01	RepeatMasker	disperseRepeat	4706842	4707675	5752	+	ID=TE179456;Target=RM4_1:59188004..59194874 5535 6367;Class=ClassI/LTR/Gypsy;PercDiv=8.3;PercDel=0.8;PercIns=1.0;
LG01	RepeatMasker	disperseRepeat	4715073	4715173	1839	-	ID=TE179464;Target=rnd-1_family-1015 15 135;Class=ClassI/LTR/Unknown;PercDiv=3.4;PercDel=9.1;PercIns=0.8;
LG01	RepeatMasker	disperseRepeat	4715723	4719062	29864	+	ID=TE179466;Target=rnd-1_family-1147 1 3346;Class=ClassI/LTR/Unknown;PercDiv=1.5;PercDel=0.6;PercIns=0.5;
LG01	RepeatMasker	disperseRepeat	4721653	4722543	7964	+	ID=TE179470;Target=rnd-1_family-1147 3338 4227;Class=ClassI/LTR/Unknown;PercDiv=2.2;PercDel=0.0;PercIns=0.1;
LG01	RepeatMasker	disperseRepeat	4723501	4725773	5607	+	ID=TE179472;Target=rnd-1_family-1065 1 2468;Class=ClassI/LTR/Unknown;PercDiv=7.8;PercDel=6.5;PercIns=3.9;
LG01	RepeatMasker	disperseRepeat	4729479	4729528	246	+	ID=TE179476;Target=DR0210547 6152 6202;Class=ClassI/LTR/ERV;PercDiv=20.0;PercDel=2.0;PercIns=0.0;
LG01	RepeatMasker	disperseRepeat	4729547	4729828	1458	+	ID=TE179477;Target=rnd-1_family-2056 2882 3227;Class=ClassI/LINE;PercDiv=20.9;PercDel=8.1;PercIns=0.3;
LG01	RepeatMasker	disperseRepeat	4731133	4731966	5795	+	ID=TE179482;Target=RM4_1:59188004..59194874 5535 6367;Class=ClassI/LTR/Gypsy;PercDiv=8.5;PercDel=0.8;PercIns=1.0;
LG01	RepeatMasker	disperseRepeat	4738362	4738977	2729	+	ID=TE179491;Target=rnd-1_family-156 7687 8273;Class=ClassI/LINE;PercDiv=14.4;PercDel=0.6;PercIns=4.5;
LG01	RepeatMasker	disperseRepeat	4741930	4743513	5327	-	ID=TE179497;Target=rnd-1_family-108 3766 5385;Class=ClassI/LINE;PercDiv=18.8;PercDel=3.2;PercIns=1.8;
LG01	RepeatMasker	disperseRepeat	4744052	4744218	682	-	ID=TE179498;Target=rnd-1_family-108 3070 3242;Class=ClassI/LINE;PercDiv=19.9;PercDel=4.2;PercIns=0.6;
LG01	RepeatMasker	disperseRepeat	4744263	4745128	1798	-	ID=TE179499;Target=rnd-1_family-108 2164 3061;Class=ClassI/LINE;PercDiv=22.7;PercDel=4.4;PercIns=1.6;
LG01	RepeatMasker	disperseRepeat	4745144	4745517	1746	-	ID=TE179500;Target=rnd-1_family-108 1639 2016;Class=ClassI/LINE;PercDiv=20.2;PercDel=1.9;PercIns=0.8;
LG01	RepeatMasker	disperseRepeat	4746323	4746649	1549	-	ID=TE179501;Target=rnd-1_family-25 1576 1900;Class=ClassI/LINE;PercDiv=21.0;PercDel=0.3;PercIns=0.9;
LG01	RepeatMasker	disperseRepeat	4746652	4746883	953	-	ID=TE179502;Target=rnd-1_family-25 902 1133;Class=ClassI/LINE;PercDiv=21.1;PercDel=0.0;PercIns=0.0;
LG01	RepeatMasker	disperseRepeat	4753779	4753869	1351	-	ID=TE179511;Target=RM1_1:4108060..4122504 11732 11832;Class=ClassI/LTR/Gypsy;PercDiv=17.1;PercDel=5.4;PercIns=1.7;
LG01	RepeatMasker	disperseRepeat	4755740	4755864	1620	-	ID=TE179514;Target=rnd-1_family-343 241 671;Class=ClassI/LINE;PercDiv=19.1;PercDel=6.3;PercIns=3.3;
LG01	RepeatMasker	disperseRepeat	4757477	4758173	6785	-	ID=TE179516;Target=rnd-1_family-156 7508 8746;Class=ClassI/LINE;PercDiv=13.8;PercDel=1.0;PercIns=2.8;
LG01	RepeatMasker	disperseRepeat	4758418	4758524	478	+	ID=TE179518;Target=rnd-1_family-403 23 129;Class=ClassI/LTR/Unknown;PercDiv=21.5;PercDel=0.0;PercIns=0.0;
LG01	RepeatMasker	disperseRepeat	4758700	4759003	931	+	ID=TE179519;Target=rnd-1_family-240 70 368;Class=ClassI/LINE;PercDiv=25.6;PercDel=3.3;PercIns=5.0;
LG01	RepeatMasker	disperseRepeat	4759666	4759714	250	+	ID=TE179521;Target=rnd-1_family-146 257 305;Class=ClassI/LINE;PercDiv=16.3;PercDel=0.0;PercIns=0.0;
LG01	RepeatMasker	disperseRepeat	4765240	4765324	412	+	ID=TE179526;Target=DR0019789 5079 5163;Class=ClassI/LTR/Gypsy;PercDiv=8.2;PercDel=0.0;PercIns=0.0;
LG01	RepeatMasker	disperseRepeat	4767116	4767580	2339	-	ID=TE179532;Target=rnd-1_family-156 7613 8053;Class=ClassI/LINE;PercDiv=13.7;PercDel=0.2;PercIns=5.7;
LG01	RepeatMasker	disperseRepeat	4770535	4771567	8160	-	ID=TE179536;Target=rnd-1_family-156 6718 7759;Class=ClassI/LINE;PercDiv=4.5;PercDel=0.9;PercIns=0.0;
LG01	RepeatMasker	disperseRepeat	4771863	4771878	235	-	ID=TE179537;Target=rnd-1_family-243 793 852;Class=ClassI/LINE;PercDiv=13.4;PercDel=10.7;PercIns=2.2;
LG01	RepeatMasker	disperseRepeat	4774312	4775402	9696	+	ID=TE179542;Target=RM11_1:1346162..1353900 1 1086;Class=ClassI/LTR/Gypsy;PercDiv=0.2;PercDel=0.0;PercIns=0.5;
LG01	RepeatMasker	disperseRepeat	4775440	4782054	60390	+	ID=TE179543;Target=RM4_1:4774312..4782054 1075 7689;Class=ClassI/LTR/Gypsy;PercDiv=0.0;PercDel=0.0;PercIns=0.0;
LG01	RepeatMasker	disperseRepeat	4783868	4784003	720	+	ID=TE179545;Target=RM1_1:3945402..3951700 4396 4538;Class=ClassI/LTR/Gypsy;PercDiv=14.7;PercDel=5.2;PercIns=0.0;
LG01	RepeatMasker	disperseRepeat	4784261	4784462	940	+	ID=TE179547;Target=rnd-1_family-343 1 207;Class=ClassI/LINE;PercDiv=19.3;PercDel=2.5;PercIns=0.0;
LG01	RepeatMasker	disperseRepeat	4785566	4785600	281	-	ID=TE179549;Target=rnd-1_family-122 779 813;Class=ClassI/LINE;PercDiv=5.7;PercDel=0.0;PercIns=0.0;
LG01	RepeatMasker	disperseRepeat	4789129	4791239	15515	+	ID=TE179552;Target=rnd-1_family-156 6626 8746;Class=ClassI/LINE;PercDiv=6.1;PercDel=0.9;PercIns=0.4;
LG01	RepeatMasker	disperseRepeat	4794482	4794627	962	+	ID=TE179555;Target=rnd-1_family-337 357 501;Class=ClassI/LTR/Unknown;PercDiv=12.4;PercDel=0.0;PercIns=0.7;
LG01	RepeatMasker	disperseRepeat	4794628	4795133	2907	-	ID=TE179556;Target=rnd-1_family-95 373 885;Class=ClassI/LTR/Unknown;PercDiv=17.5;PercDel=2.9;PercIns=1.5;
LG01	RepeatMasker	disperseRepeat	4799441	4799512	456	-	ID=TE179560;Target=rnd-1_family-359 97 168;Class=ClassI/LINE;PercDiv=8.3;PercDel=0.0;PercIns=0.0;
LG01	RepeatMasker	disperseRepeat	4804278	4804950	4827	+	ID=TE179565;Target=rnd-1_family-343 1 671;Class=ClassI/LINE;PercDiv=9.3;PercDel=0.0;PercIns=0.3;
LG01	RepeatMasker	disperseRepeat	4805695	4806196	3458	+	ID=TE179568;Target=rnd-1_family-337 1 501;Class=ClassI/LTR/Unknown;PercDiv=12.8;PercDel=0.0;PercIns=0.2;
LG01	RepeatMasker	disperseRepeat	4811247	4811960	11774	-	ID=TE179573;Target=rnd-1_family-146 1161 2674;Class=ClassI/LINE;PercDiv=7.2;PercDel=0.3;PercIns=0.3;
LG01	RepeatMasker	disperseRepeat	4812491	4814397	14175	+	ID=TE179575;Target=rnd-1_family-156 6626 8536;Class=ClassI/LINE;PercDiv=5.7;PercDel=0.9;PercIns=0.7;
LG01	RepeatMasker	disperseRepeat	4817481	4817591	668	-	ID=TE179579;Target=rnd-1_family-146 3685 3795;Class=ClassI/LINE;PercDiv=16.2;PercDel=0.0;PercIns=0.0;
LG01	RepeatMasker	disperseRepeat	4817809	4818822	5602	-	ID=TE179581;Target=rnd-1_family-146 2612 3696;Class=ClassI/LINE;PercDiv=16.0;PercDel=1.8;PercIns=2.9;
LG01	RepeatMasker	disperseRepeat	4820311	4820416	694	-	ID=TE179584;Target=rnd-1_family-403 22 129;Class=ClassI/LTR/Unknown;PercDiv=9.4;PercDel=1.9;PercIns=0.0;
LG01	RepeatMasker	disperseRepeat	4821887	4822860	5552	+	ID=TE179589;Target=rnd-1_family-156 7123 8326;Class=ClassI/LINE;PercDiv=15.9;PercDel=4.5;PercIns=3.0;
LG01	RepeatMasker	disperseRepeat	4824611	4824739	2294	+	ID=TE179591;Target=rnd-1_family-343 239 670;Class=ClassI/LINE;PercDiv=15.0;PercDel=3.8;PercIns=1.8;
LG01	RepeatMasker	disperseRepeat	4825652	4826153	3587	+	ID=TE179593;Target=rnd-1_family-337 1 501;Class=ClassI/LTR/Unknown;PercDiv=10.8;PercDel=0.0;PercIns=0.2;
LG01	RepeatMasker	disperseRepeat	4826154	4826405	1500	-	ID=TE179594;Target=rnd-1_family-95 637 889;Class=ClassI/LTR/Unknown;PercDiv=18.2;PercDel=0.4;PercIns=0.0;
LG01	RepeatMasker	disperseRepeat	4826871	4827116	1397	+	ID=TE179596;Target=RM35_1:6062384..6068682 3860 4123;Class=ClassI/LTR/Gypsy;PercDiv=15.8;PercDel=7.3;PercIns=0.0;
LG01	RepeatMasker	disperseRepeat	4829905	4830228	2345	-	ID=TE179599;Target=RM4_1:24645562..24649647 2906 3244;Class=ClassI/LTR/Unknown;PercDiv=23.3;PercDel=4.0;PercIns=2.1;
LG01	RepeatMasker	disperseRepeat	4831485	4831864	852	-	ID=TE179601;Target=RM4_1:24645562..24649647 1135 1499;Class=ClassI/LTR/Unknown;PercDiv=27.5;PercDel=1.1;PercIns=5.2;
LG01	RepeatMasker	disperseRepeat	4832260	4833585	933	-	ID=TE179602;Target=rnd-1_family-1428 44 1384;Class=ClassI/LINE;PercDiv=36.1;PercDel=4.7;PercIns=3.5;
LG01	RepeatMasker	disperseRepeat	4838565	4838658	492	+	ID=TE179609;Target=rnd-1_family-284 2 95;Class=ClassI/LINE;PercDiv=14.9;PercDel=0.0;PercIns=0.0;
LG01	RepeatMasker	disperseRepeat	4841517	4842702	5546	-	ID=TE179615;Target=rnd-1_family-156 7123 8326;Class=ClassI/LINE;PercDiv=15.9;PercDel=4.5;PercIns=3.0;
LG01	RepeatMasker	disperseRepeat	4851091	4851787	4891	-	ID=TE179621;Target=rnd-1_family-343 1 696;Class=ClassI/LINE;PercDiv=8.3;PercDel=0.1;PercIns=0.3;
LG01	RepeatMasker	disperseRepeat	4853517	4853728	1835	+	ID=TE179624;Target=RM4_1:76575112..76578913 3551 3762;Class=ClassI/LTR/Gypsy;PercDiv=2.4;PercDel=0.0;PercIns=0.0;
LG01	RepeatMasker	disperseRepeat	4857049	4857469	3097	+	ID=TE179627;Target=rnd-1_family-146 738 1156;Class=ClassI/LINE;PercDiv=6.7;PercDel=0.2;PercIns=0.7;
LG01	RepeatMasker	disperseRepeat	4870269	4876404	38796	-	ID=TE179632;Target=rnd-1_family-108 1 4600;Class=ClassI/LINE;PercDiv=3.1;PercDel=0.6;PercIns=0.5;
LG01	RepeatMasker	disperseRepeat	4876405	4876592	3132	-	ID=TE179633;Target=rnd-1_family-176 1 646;Class=ClassI/LINE;PercDiv=10.0;PercDel=2.5;PercIns=3.6;
LG01	RepeatMasker	disperseRepeat	4876593	4879680	15328	-	ID=TE179634;Target=rnd-1_family-25 1 3722;Class=ClassI/LINE;PercDiv=6.5;PercDel=1.2;PercIns=0.5;
LG01	RepeatMasker	disperseRepeat	4879721	4880134	2758	+	ID=TE179635;Target=rnd-1_family-646 1 418;Class=ClassI/LINE;PercDiv=10.4;PercDel=1.0;PercIns=0.0;
LG01	RepeatMasker	disperseRepeat	4881629	4881750	1200	+	ID=TE179636;Target=rnd-1_family-56 3178 3296;Class=ClassI/LINE;PercDiv=11.0;PercDel=4.7;PercIns=6.1;
LG01	RepeatMasker	disperseRepeat	4899105	4899416	3649	+	ID=TE179641;Target=rnd-1_family-120 3 309;Class=ClassI/LINE;PercDiv=9.0;PercDel=0.7;PercIns=1.6;
LG01	RepeatMasker	disperseRepeat	4899417	4900092	4727	-	ID=TE179642;Target=rnd-1_family-521 1 669;Class=ClassI/LTR/Unknown;PercDiv=8.7;PercDel=0.1;PercIns=1.2;
LG01	RepeatMasker	disperseRepeat	4902426	4902700	1220	-	ID=TE179645;Target=rnd-1_family-654 1 310;Class=ClassI/LINE;PercDiv=17.1;PercDel=1.9;PercIns=1.3;
LG01	RepeatMasker	disperseRepeat	4904701	4904763	279	+	ID=TE179650;Target=Gypsy-10_DVir-LTR 1052 1113;Class=ClassI/LTR/Gypsy;PercDiv=11.3;PercDel=0.0;PercIns=1.6;
LG01	RepeatMasker	disperseRepeat	4904770	4904818	275	-	ID=TE179651;Target=DR0247722 12398 12522;Class=ClassI/DIRS;PercDiv=22.0;PercDel=5.8;PercIns=2.4;
LG01	RepeatMasker	disperseRepeat	4905887	4906008	2411	-	ID=TE179654;Target=rnd-1_family-25 1 379;Class=ClassI/LINE;PercDiv=7.5;PercDel=5.2;PercIns=2.4;
LG01	RepeatMasker	disperseRepeat	4913755	4920036	33180	-	ID=TE179662;Target=rnd-1_family-145 1 4094;Class=ClassI/LINE;PercDiv=4.0;PercDel=0.5;PercIns=0.4;
LG01	RepeatMasker	disperseRepeat	4920271	4923149	23937	-	ID=TE179663;Target=rnd-1_family-25 1 3052;Class=ClassI/LINE;PercDiv=4.3;PercDel=0.5;PercIns=0.7;
LG01	RepeatMasker	disperseRepeat	4923600	4923783	2758	+	ID=TE179665;Target=rnd-1_family-646 1 418;Class=ClassI/LINE;PercDiv=10.4;PercDel=1.0;PercIns=0.0;
LG01	RepeatMasker	disperseRepeat	4932681	4933370	2397	-	ID=TE179671;Target=rnd-1_family-343 3 671;Class=ClassI/LINE;PercDiv=16.9;PercDel=4.2;PercIns=7.3;
LG01	RepeatMasker	disperseRepeat	4948569	4948733	525	-	ID=TE179678;Target=RM4_1:97868599..97875098 3649 3811;Class=ClassI/LTR/Gypsy;PercDiv=33.0;PercDel=5.2;PercIns=5.4;
LG01	RepeatMasker	disperseRepeat	4948734	4951138	18988	-	ID=TE179679;Target=rnd-1_family-171 1 2403;Class=ClassI/LTR/Pao;PercDiv=5.2;PercDel=0.2;PercIns=0.2;
LG01	RepeatMasker	disperseRepeat	4951292	4951595	1325	+	ID=TE179680;Target=rnd-1_family-18 1081 1390;Class=ClassI/LINE;PercDiv=20.0;PercDel=4.9;PercIns=2.9;
LG01	RepeatMasker	disperseRepeat	4952213	4952282	557	-	ID=TE179682;Target=rnd-1_family-1330 3 72;Class=ClassI/SINE;PercDiv=1.4;PercDel=0.0;PercIns=0.0;
LG01	RepeatMasker	disperseRepeat	4952291	4952360	541	-	ID=TE179683;Target=rnd-1_family-938 159 228;Class=ClassI/LINE;PercDiv=4.3;PercDel=0.0;PercIns=0.0;
LG01	RepeatMasker	disperseRepeat	4956467	4957208	5588	+	ID=TE179688;Target=rnd-1_family-2151 1 745;Class=ClassI/LINE;PercDiv=6.2;PercDel=0.9;PercIns=0.5;
LG01	RepeatMasker	disperseRepeat	4957209	4957890	4628	+	ID=TE179689;Target=rnd-1_family-54 155 840;Class=ClassI/LINE;PercDiv=10.7;PercDel=0.9;PercIns=1.9;
LG01	RepeatMasker	disperseRepeat	4959797	4959947	3870	+	ID=TE179693;Target=rnd-1_family-240 593 728;Class=ClassI/LINE;PercDiv=13.9;PercDel=1.6;PercIns=4.0;
LG01	RepeatMasker	disperseRepeat	4960101	4961460	6805	+	ID=TE179694;Target=rnd-1_family-332 1 1076;Class=ClassI/LINE;PercDiv=13.8;PercDel=1.4;PercIns=1.5;
LG01	RepeatMasker	disperseRepeat	4962081	4962102	233	-	ID=TE179698;Target=DR0256300 5416 5436;Class=ClassI/LTR/ERV;PercDiv=15.6;PercDel=1.5;PercIns=3.1;
LG01	RepeatMasker	disperseRepeat	4962919	4963427	2865	+	ID=TE179700;Target=rnd-1_family-1220 2729 3240;Class=ClassI/LINE;PercDiv=18.2;PercDel=1.2;PercIns=0.6;
LG01	RepeatMasker	disperseRepeat	4963576	4964757	5874	+	ID=TE179701;Target=rnd-1_family-189 1 924;Class=ClassI/LINE;PercDiv=11.3;PercDel=2.0;PercIns=1.1;
LG01	RepeatMasker	disperseRepeat	4964873	4967017	12957	-	ID=TE179702;Target=rnd-1_family-156 3124 5257;Class=ClassI/LINE;PercDiv=8.6;PercDel=1.1;PercIns=1.6;
LG01	RepeatMasker	disperseRepeat	4967849	4967953	848	-	ID=TE179705;Target=rnd-1_family-1330 3 107;Class=ClassI/SINE;PercDiv=0.0;PercDel=0.0;PercIns=0.0;
LG01	RepeatMasker	disperseRepeat	4967962	4968031	514	-	ID=TE179706;Target=rnd-1_family-938 159 228;Class=ClassI/LINE;PercDiv=4.3;PercDel=0.0;PercIns=0.0;
LG01	RepeatMasker	disperseRepeat	4972144	4972885	5503	+	ID=TE179714;Target=rnd-1_family-2151 1 745;Class=ClassI/LINE;PercDiv=5.3;PercDel=0.8;PercIns=0.4;
LG01	RepeatMasker	disperseRepeat	4972886	4973566	4529	+	ID=TE179715;Target=rnd-1_family-54 155 840;Class=ClassI/LINE;PercDiv=9.8;PercDel=0.9;PercIns=1.8;
LG01	RepeatMasker	disperseRepeat	4973581	4973725	779	+	ID=TE179716;Target=rnd-1_family-186 157 304;Class=ClassI/LINE;PercDiv=20.0;PercDel=2.1;PercIns=0.0;
LG01	RepeatMasker	disperseRepeat	4974375	4974834	3390	+	ID=TE179718;Target=RM4_1:54049950..54053069 2195 2653;Class=ClassI/LTR/Unknown;PercDiv=6.5;PercDel=0.2;PercIns=0.4;
LG01	RepeatMasker	disperseRepeat	4974835	4975022	2424	-	ID=TE179719;Target=RM4_1:97969704..97972671 2244 2553;Class=ClassI/LTR/Unknown;PercDiv=4.8;PercDel=0.0;PercIns=0.0;
LG01	RepeatMasker	disperseRepeat	4979242	4979449	1553	-	ID=TE179720;Target=RM4_1:97969704..97972671 2042 2250;Class=ClassI/LTR/Unknown;PercDiv=3.9;PercDel=0.5;PercIns=0.0;
LG01	RepeatMasker	disperseRepeat	4979450	4979780	2443	+	ID=TE179721;Target=RM20_1:1708516..1714938 5959 6283;Class=ClassI/LTR/Gypsy;PercDiv=2.8;PercDel=1.5;PercIns=3.4;
LG01	RepeatMasker	disperseRepeat	4984107	4984478	2978	+	ID=TE179724;Target=rnd-1_family-95 3 374;Class=ClassI/LTR/Unknown;PercDiv=7.0;PercDel=0.0;PercIns=0.0;
LG01	RepeatMasker	disperseRepeat	4986941	4986985	286	-	ID=TE179726;Target=rnd-1_family-213 352 396;Class=ClassI/LINE;PercDiv=6.7;PercDel=0.0;PercIns=0.0;
LG01	RepeatMasker	disperseRepeat	4987101	4987570	4054	+	ID=TE179727;Target=RM4_1:76575112..76578913 1 469;Class=ClassI/LTR/Gypsy;PercDiv=2.1;PercDel=0.0;PercIns=0.2;
LG01	RepeatMasker	disperseRepeat	4987610	4987967	2772	+	ID=TE179728;Target=RM4_1:76575112..76578913 468 819;Class=ClassI/LTR/Gypsy;PercDiv=2.8;PercDel=0.0;PercIns=1.7;
LG01	RepeatMasker	disperseRepeat	4990306	4991302	1490	-	ID=TE179733;Target=rnd-1_family-1768 854 1857;Class=ClassI/LINE;PercDiv=31.8;PercDel=5.6;PercIns=4.9;
LG01	RepeatMasker	disperseRepeat	4991542	4992100	4870	+	ID=TE179734;Target=RM1_1:1054619..1064028 7987 8544;Class=ClassI/LTR/Gypsy;PercDiv=2.0;PercDel=0.0;PercIns=0.2;
LG01	RepeatMasker	disperseRepeat	4992102	4992295	1446	+	ID=TE179735;Target=RM1_1:1054619..1064028 8519 8711;Class=ClassI/LTR/Gypsy;PercDiv=4.7;PercDel=0.0;PercIns=0.5;
LG01	RepeatMasker	disperseRepeat	4996701	4996801	1789	-	ID=TE179739;Target=rnd-1_family-1015 15 135;Class=ClassI/LTR/Unknown;PercDiv=4.2;PercDel=9.1;PercIns=0.8;
LG01	RepeatMasker	disperseRepeat	4997084	4997974	7861	+	ID=TE179741;Target=rnd-1_family-1147 3338 4227;Class=ClassI/LTR/Unknown;PercDiv=2.1;PercDel=0.0;PercIns=0.1;
LG01	RepeatMasker	disperseRepeat	4998932	5001363	6895	+	ID=TE179743;Target=rnd-1_family-1065 1 2468;Class=ClassI/LTR/Unknown;PercDiv=7.8;PercDel=8.3;PercIns=3.3;
LG01	RepeatMasker	disperseRepeat	5005041	5005087	260	+	ID=TE179747;Target=DR0210547 6156 6202;Class=ClassI/LTR/ERV;PercDiv=14.9;PercDel=0.0;PercIns=0.0;
LG01	RepeatMasker	disperseRepeat	5006098	5006147	286	-	ID=TE179748;Target=DR0257602 12584 12633;Class=ClassI/LINE;PercDiv=22.4;PercDel=0.0;PercIns=0.0;
LG01	RepeatMasker	disperseRepeat	5006905	5006970	571	+	ID=TE179750;Target=RM4_1:5006905..5013826 1 66;Class=ClassI/LTR/Gypsy;PercDiv=0.0;PercDel=0.0;PercIns=0.0;
LG01	RepeatMasker	disperseRepeat	5007032	5013826	52687	+	ID=TE179751;Target=RM4_1:5006905..5013826 67 6295;Class=ClassI/LTR/Gypsy;PercDiv=0.1;PercDel=0.0;PercIns=0.0;
LG01	RepeatMasker	disperseRepeat	5013827	5014451	3916	+	ID=TE179752;Target=RM4_1:59188004..59194874 5744 6367;Class=ClassI/LTR/Gypsy;PercDiv=9.9;PercDel=1.1;PercIns=1.3;
LG01	RepeatMasker	disperseRepeat	5015908	5016587	5798	+	ID=TE179754;Target=rnd-1_family-1669 1 680;Class=ClassI/LTR/Gypsy;PercDiv=1.0;PercDel=0.0;PercIns=0.0;
LG01	RepeatMasker	disperseRepeat	5018751	5020323	17510	-	ID=TE179758;Target=rnd-1_family-146 1165 3120;Class=ClassI/LINE;PercDiv=9.5;PercDel=1.3;PercIns=0.9;
LG01	RepeatMasker	disperseRepeat	5021531	5022143	2673	+	ID=TE179762;Target=rnd-1_family-156 7687 8273;Class=ClassI/LINE;PercDiv=15.0;PercDel=0.8;PercIns=4.4;
LG01	RepeatMasker	disperseRepeat	5025095	5026689	7428	-	ID=TE179768;Target=rnd-1_family-108 3766 5385;Class=ClassI/LINE;PercDiv=19.9;PercDel=2.8;PercIns=1.2;
LG01	RepeatMasker	disperseRepeat	5027345	5027511	686	-	ID=TE179770;Target=rnd-1_family-108 3070 3242;Class=ClassI/LINE;PercDiv=17.6;PercDel=4.8;PercIns=1.2;
LG01	RepeatMasker	disperseRepeat	5027562	5028427	1776	-	ID=TE179771;Target=rnd-1_family-108 2164 3061;Class=ClassI/LINE;PercDiv=22.9;PercDel=4.4;PercIns=1.6;
LG01	RepeatMasker	disperseRepeat	5028443	5028816	1732	-	ID=TE179772;Target=rnd-1_family-108 1639 2016;Class=ClassI/LINE;PercDiv=20.5;PercDel=1.9;PercIns=0.8;
LG01	RepeatMasker	disperseRepeat	5029622	5029947	1555	-	ID=TE179773;Target=rnd-1_family-25 1576 1900;Class=ClassI/LINE;PercDiv=21.0;PercDel=0.3;PercIns=0.6;
LG01	RepeatMasker	disperseRepeat	5029950	5030181	953	-	ID=TE179774;Target=rnd-1_family-25 902 1133;Class=ClassI/LINE;PercDiv=21.1;PercDel=0.0;PercIns=0.0;
LG01	RepeatMasker	disperseRepeat	5033142	5033167	278	-	ID=TE179779;Target=DR0022892 4292 4383;Class=ClassI/LTR/ERV;PercDiv=22.4;PercDel=2.0;PercIns=8.7;
LG01	RepeatMasker	disperseRepeat	5043097	5043182	227	-	ID=TE179793;Target=DR0018962 7697 8026;Class=ClassI/LINE;PercDiv=22.4;PercDel=10.1;PercIns=2.4;
LG01	RepeatMasker	disperseRepeat	5045901	5046626	4551	-	ID=TE179797;Target=rnd-1_family-1571 11 748;Class=ClassI/LINE;PercDiv=12.7;PercDel=2.6;PercIns=0.9;
LG01	RepeatMasker	disperseRepeat	5052476	5052930	3508	-	ID=TE179799;Target=rnd-1_family-684 1 451;Class=ClassI/LINE;PercDiv=5.8;PercDel=0.2;PercIns=1.1;
LG01	RepeatMasker	disperseRepeat	5054019	5054106	3107	-	ID=TE179800;Target=rnd-1_family-232 1084 1172;Class=ClassI/LTR/Gypsy;PercDiv=13.4;PercDel=1.5;PercIns=1.3;
LG01	RepeatMasker	disperseRepeat	5056981	5057164	813	-	ID=TE179803;Target=rnd-1_family-2567 1154 1338;Class=ClassI/LINE;PercDiv=18.1;PercDel=4.3;PercIns=3.8;
LG01	RepeatMasker	disperseRepeat	5057313	5057384	264	+	ID=TE179804;Target=rnd-1_family-1884 395 467;Class=ClassI/LINE;PercDiv=11.1;PercDel=1.4;PercIns=0.0;
LG01	RepeatMasker	disperseRepeat	5057710	5057823	417	-	ID=TE179805;Target=rnd-1_family-2236 2215 2328;Class=ClassI/LINE;PercDiv=23.0;PercDel=0.9;PercIns=0.9;
LG01	RepeatMasker	disperseRepeat	5065504	5065569	439	-	ID=TE179812;Target=RM4_1:14152551..14159388 5841 5907;Class=ClassI/LTR/Gypsy;PercDiv=9.1;PercDel=1.5;PercIns=0.0;
LG01	RepeatMasker	disperseRepeat	5069550	5069865	1252	-	ID=TE179821;Target=rnd-1_family-108 1646 1963;Class=ClassI/LINE;PercDiv=22.0;PercDel=1.3;PercIns=0.6;
LG01	RepeatMasker	disperseRepeat	5070621	5070902	1291	-	ID=TE179823;Target=rnd-1_family-25 1621 1898;Class=ClassI/LINE;PercDiv=18.6;PercDel=1.1;PercIns=2.5;
LG01	RepeatMasker	disperseRepeat	5075204	5075498	1026	-	ID=TE179827;Target=rnd-1_family-108 1657 1963;Class=ClassI/LINE;PercDiv=23.0;PercDel=5.4;PercIns=1.3;
LG01	RepeatMasker	disperseRepeat	5076282	5076369	774	-	ID=TE179829;Target=rnd-1_family-2596 8085 8172;Class=ClassI/LTR/Copia;PercDiv=1.1;PercDel=0.0;PercIns=0.0;
LG01	RepeatMasker	disperseRepeat	5076373	5076631	1512	-	ID=TE179830;Target=rnd-1_family-25 254 537;Class=ClassI/LINE;PercDiv=14.7;PercDel=9.2;PercIns=1.9;
LG01	RepeatMasker	disperseRepeat	5077094	5077308	1832	+	ID=TE179832;Target=rnd-1_family-56 3751 4211;Class=ClassI/LINE;PercDiv=18.2;PercDel=4.5;PercIns=5.0;
LG01	RepeatMasker	disperseRepeat	5078351	5078616	1324	+	ID=TE179836;Target=rnd-1_family-2304 4 272;Class=ClassI/LINE;PercDiv=18.4;PercDel=3.0;PercIns=1.9;
LG01	RepeatMasker	disperseRepeat	5078625	5078748	988	-	ID=TE179837;Target=rnd-1_family-420 490 785;Class=ClassI/LINE;PercDiv=21.3;PercDel=11.2;PercIns=2.3;
LG01	RepeatMasker	disperseRepeat	5078976	5079143	988	-	ID=TE179839;Target=rnd-1_family-420 82 489;Class=ClassI/LINE;PercDiv=21.3;PercDel=11.2;PercIns=2.3;
LG01	RepeatMasker	disperseRepeat	5080899	5081945	5713	+	ID=TE179840;Target=rnd-1_family-1407 1359 2427;Class=ClassI/LTR/Gypsy;PercDiv=14.9;PercDel=3.0;PercIns=1.2;
LG01	RepeatMasker	disperseRepeat	5082086	5082104	725	-	ID=TE179841;Target=rnd-1_family-171 1577 1621;Class=ClassI/LTR/Pao;PercDiv=24.7;PercDel=6.2;PercIns=3.1;
LG01	RepeatMasker	disperseRepeat	5082287	5082394	725	-	ID=TE179843;Target=rnd-1_family-171 1304 1576;Class=ClassI/LTR/Pao;PercDiv=24.7;PercDel=6.2;PercIns=3.1;
LG01	RepeatMasker	disperseRepeat	5082911	5083750	7128	+	ID=TE179844;Target=rnd-1_family-895 1 847;Class=ClassI/LTR/Unknown;PercDiv=2.4;PercDel=0.9;PercIns=0.1;
LG01	RepeatMasker	disperseRepeat	5088521	5088952	2897	+	ID=TE179848;Target=rnd-1_family-186 229 660;Class=ClassI/LINE;PercDiv=13.9;PercDel=0.0;PercIns=0.0;
LG01	RepeatMasker	disperseRepeat	5089301	5089748	1952	-	ID=TE179849;Target=rnd-1_family-2149 1 500;Class=ClassI/LINE;PercDiv=14.3;PercDel=3.0;PercIns=5.1;
LG01	RepeatMasker	disperseRepeat	5090330	5090390	309	-	ID=TE179850;Target=rnd-1_family-1035 372 432;Class=ClassI/SINE;PercDiv=16.4;PercDel=0.0;PercIns=0.0;
LG01	RepeatMasker	disperseRepeat	5090840	5091208	2218	+	ID=TE179852;Target=rnd-1_family-1087 122 500;Class=ClassI/LTR/Unknown;PercDiv=14.4;PercDel=2.7;PercIns=0.0;
LG01	RepeatMasker	disperseRepeat	5109419	5109494	236	+	ID=TE179864;Target=DR0019304 9684 9742;Class=ClassI/LTR/Gypsy;PercDiv=9.2;PercDel=0.0;PercIns=28.8;
LG01	RepeatMasker	disperseRepeat	5109529	5109960	3116	+	ID=TE179865;Target=rnd-1_family-684 12 451;Class=ClassI/LINE;PercDiv=8.3;PercDel=2.1;PercIns=0.2;
LG01	RepeatMasker	disperseRepeat	5111370	5112000	5064	-	ID=TE179868;Target=RM4_1:24645562..24649647 229 864;Class=ClassI/LTR/Unknown;PercDiv=3.0;PercDel=0.9;PercIns=0.2;
LG01	RepeatMasker	disperseRepeat	5121328	5121759	3209	-	ID=TE179879;Target=rnd-1_family-684 12 451;Class=ClassI/LINE;PercDiv=7.6;PercDel=1.9;PercIns=0.0;
LG01	RepeatMasker	disperseRepeat	5122306	5122621	853	+	ID=TE179881;Target=rnd-1_family-420 80 404;Class=ClassI/LINE;PercDiv=26.9;PercDel=6.3;PercIns=3.4;
LG01	RepeatMasker	disperseRepeat	5122909	5123277	2134	-	ID=TE179882;Target=rnd-1_family-1087 122 500;Class=ClassI/LTR/Unknown;PercDiv=16.0;PercDel=2.7;PercIns=0.0;
LG01	RepeatMasker	disperseRepeat	5126283	5126679	3209	-	ID=TE179884;Target=rnd-1_family-895 40 437;Class=ClassI/LTR/Unknown;PercDiv=3.3;PercDel=0.5;PercIns=0.2;
LG01	RepeatMasker	disperseRepeat	5130715	5131398	5066	+	ID=TE179889;Target=RM23_1:415447..420623 4377 5081;Class=ClassI/LTR/Gypsy;PercDiv=4.4;PercDel=4.1;PercIns=1.0;
LG01	RepeatMasker	disperseRepeat	5132167	5132213	403	-	ID=TE179893;Target=rnd-1_family-895 1 47;Class=ClassI/LTR/Unknown;PercDiv=2.1;PercDel=0.0;PercIns=0.0;
LG01	RepeatMasker	disperseRepeat	5132721	5132828	704	+	ID=TE179894;Target=rnd-1_family-171 1304 1569;Class=ClassI/LTR/Pao;PercDiv=22.8;PercDel=6.5;PercIns=3.8;
LG01	RepeatMasker	disperseRepeat	5133012	5133030	704	+	ID=TE179896;Target=rnd-1_family-171 1570 1621;Class=ClassI/LTR/Pao;PercDiv=22.8;PercDel=6.5;PercIns=3.8;
LG01	RepeatMasker	disperseRepeat	5133272	5134211	5257	-	ID=TE179897;Target=rnd-1_family-1407 1359 2314;Class=ClassI/LTR/Gypsy;PercDiv=14.1;PercDel=3.4;PercIns=1.7;
LG01	RepeatMasker	disperseRepeat	5136057	5137827	3002	-	ID=TE179898;Target=RM14_1:3943502..3951551 2905 4685;Class=ClassI/LTR/Gypsy;PercDiv=32.3;PercDel=2.6;PercIns=2.0;
LG01	RepeatMasker	disperseRepeat	5138768	5141965	15101	+	ID=TE179901;Target=rnd-1_family-2022 1 3225;Class=ClassI/LINE;PercDiv=19.7;PercDel=2.6;PercIns=1.7;
LG01	RepeatMasker	disperseRepeat	5144342	5144422	794	-	ID=TE179904;Target=rnd-1_family-1035 546 620;Class=ClassI/SINE;PercDiv=21.8;PercDel=3.6;PercIns=5.9;
LG01	RepeatMasker	disperseRepeat	5144874	5145118	937	+	ID=TE179907;Target=rnd-1_family-1035 371 606;Class=ClassI/SINE;PercDiv=15.6;PercDel=2.0;PercIns=5.9;
LG01	RepeatMasker	disperseRepeat	5159055	5159157	1522	-	ID=TE179921;Target=RM1_1:4108060..4122504 5245 5352;Class=ClassI/LTR/Gypsy;PercDiv=17.2;PercDel=2.1;PercIns=0.3;
LG01	RepeatMasker	disperseRepeat	5162682	5162737	328	+	ID=TE179927;Target=rnd-1_family-403 23 78;Class=ClassI/LTR/Unknown;PercDiv=14.3;PercDel=0.0;PercIns=0.0;
LG01	RepeatMasker	disperseRepeat	5162779	5163153	1277	-	ID=TE179928;Target=rnd-1_family-171 379 749;Class=ClassI/LTR/Pao;PercDiv=22.1;PercDel=3.5;PercIns=4.6;
LG01	RepeatMasker	disperseRepeat	5168738	5169408	4785	-	ID=TE179932;Target=rnd-1_family-343 1 671;Class=ClassI/LINE;PercDiv=8.9;PercDel=0.3;PercIns=0.3;
LG01	RepeatMasker	disperseRepeat	5171136	5171347	1814	+	ID=TE179935;Target=RM4_1:76575112..76578913 3551 3762;Class=ClassI/LTR/Gypsy;PercDiv=2.4;PercDel=0.0;PercIns=0.0;
LG01	RepeatMasker	disperseRepeat	5174675	5175096	3075	+	ID=TE179938;Target=rnd-1_family-146 738 1156;Class=ClassI/LINE;PercDiv=7.2;PercDel=0.0;PercIns=0.7;
LG01	RepeatMasker	disperseRepeat	5175251	5176778	12170	+	ID=TE179939;Target=rnd-1_family-146 1161 2672;Class=ClassI/LINE;PercDiv=5.8;PercDel=0.1;PercIns=1.2;
LG01	RepeatMasker	disperseRepeat	5180002	5181651	12021	+	ID=TE179942;Target=rnd-1_family-95 1 1661;Class=ClassI/LTR/Unknown;PercDiv=11.4;PercDel=0.8;PercIns=0.1;
LG01	RepeatMasker	disperseRepeat	5204036	5205141	3750	-	ID=TE179948;Target=rnd-1_family-108 1 1076;Class=ClassI/LINE;PercDiv=7.8;PercDel=1.4;PercIns=3.4;
LG01	RepeatMasker	disperseRepeat	5205142	5205296	3128	-	ID=TE179949;Target=rnd-1_family-176 1 1205;Class=ClassI/LINE;PercDiv=9.1;PercDel=2.2;PercIns=4.8;
LG01	RepeatMasker	disperseRepeat	5205297	5208264	23404	-	ID=TE179950;Target=rnd-1_family-25 1 3754;Class=ClassI/LINE;PercDiv=5.4;PercDel=0.8;PercIns=0.8;
LG01	RepeatMasker	disperseRepeat	5208701	5208882	2743	+	ID=TE179952;Target=rnd-1_family-646 1 418;Class=ClassI/LINE;PercDiv=10.2;PercDel=1.5;PercIns=0.0;
LG01	RepeatMasker	disperseRepeat	5213686	5213752	1035	+	ID=TE179960;Target=rnd-1_family-56 3215 3293;Class=ClassI/LINE;PercDiv=12.8;PercDel=6.7;PercIns=0.0;
LG01	RepeatMasker	disperseRepeat	5218780	5219128	1188	+	ID=TE179968;Target=rnd-1_family-654 1 474;Class=ClassI/LINE;PercDiv=19.0;PercDel=1.8;PercIns=2.4;
LG01	RepeatMasker	disperseRepeat	5221468	5222143	4695	+	ID=TE179972;Target=rnd-1_family-521 1 669;Class=ClassI/LTR/Unknown;PercDiv=9.1;PercDel=0.1;PercIns=1.2;
LG01	RepeatMasker	disperseRepeat	5222144	5222455	3703	-	ID=TE179973;Target=rnd-1_family-120 3 309;Class=ClassI/LINE;PercDiv=8.8;PercDel=0.7;PercIns=1.6;
LG01	RepeatMasker	disperseRepeat	5231546	5232789	2969	+	ID=TE179977;Target=rnd-1_family-108 1639 2995;Class=ClassI/LINE;PercDiv=21.7;PercDel=3.2;PercIns=1.9;
LG01	RepeatMasker	disperseRepeat	5233474	5235063	7355	+	ID=TE179979;Target=rnd-1_family-108 3766 5385;Class=ClassI/LINE;PercDiv=19.9;PercDel=3.0;PercIns=1.1;
LG01	RepeatMasker	disperseRepeat	5235274	5235967	6052	-	ID=TE179980;Target=RM1_1:5286863..5293679 4 697;Class=ClassI/LTR/Gypsy;PercDiv=1.9;PercDel=0.0;PercIns=0.0;
LG01	RepeatMasker	disperseRepeat	5250790	5253015	21238	+	ID=TE179998;Target=rnd-1_family-146 1 2674;Class=ClassI/LINE;PercDiv=5.8;PercDel=0.4;PercIns=0.2;
LG01	RepeatMasker	disperseRepeat	5261075	5261181	380	+	ID=TE180006;Target=rnd-1_family-403 23 129;Class=ClassI/LTR/Unknown;PercDiv=22.6;PercDel=0.9;PercIns=0.9;
LG01	RepeatMasker	disperseRepeat	5266224	5266357	854	-	ID=TE180011;Target=rnd-1_family-337 357 489;Class=ClassI/LTR/Unknown;PercDiv=14.3;PercDel=0.0;PercIns=0.8;
LG01	RepeatMasker	disperseRepeat	5267618	5268673	5527	-	ID=TE180013;Target=rnd-1_family-2567 203 1279;Class=ClassI/LINE;PercDiv=14.6;PercDel=3.5;PercIns=1.5;
LG01	RepeatMasker	disperseRepeat	5268674	5269081	6306	-	ID=TE180014;Target=rnd-1_family-2195 4012 5512;Class=ClassI/LINE;PercDiv=7.4;PercDel=2.0;PercIns=1.3;
LG01	RepeatMasker	disperseRepeat	5270396	5270498	1508	-	ID=TE180016;Target=RM1_1:4108060..4122504 5245 5352;Class=ClassI/LTR/Gypsy;PercDiv=17.6;PercDel=2.1;PercIns=0.3;
LG01	RepeatMasker	disperseRepeat	5271671	5271743	283	-	ID=TE180019;Target=DR0131791 1160 1234;Class=ClassI/LTR/Gypsy;PercDiv=15.1;PercDel=2.7;PercIns=0.0;
LG01	RepeatMasker	disperseRepeat	5280866	5280915	244	+	ID=TE180030;Target=rnd-1_family-2219 516 565;Class=ClassI/LINE;PercDiv=20.0;PercDel=0.0;PercIns=0.0;
LG01	RepeatMasker	disperseRepeat	5281839	5282095	515	+	ID=TE180032;Target=rnd-1_family-1888 142 366;Class=ClassI/SINE;PercDiv=21.0;PercDel=0.4;PercIns=14.7;
LG01	RepeatMasker	disperseRepeat	5282581	5282661	304	-	ID=TE180034;Target=Gypsy-1_RP-LTR 349 424;Class=ClassI/LTR/Gypsy;PercDiv=12.1;PercDel=1.2;PercIns=7.9;
LG01	RepeatMasker	disperseRepeat	5282696	5282735	287	+	ID=TE180035;Target=DR0151328 13615 13731;Class=ClassI/LINE;PercDiv=13.5;PercDel=5.0;PercIns=6.8;
LG01	RepeatMasker	disperseRepeat	5283592	5283622	249	+	ID=TE180037;Target=DR0122376 5053 5252;Class=ClassI/LTR/Gypsy;PercDiv=15.2;PercDel=11.8;PercIns=9.0;
LG01	RepeatMasker	disperseRepeat	5283625	5283763	363	-	ID=TE180038;Target=DR0242201 392 527;Class=ClassI/LTR/ERV;PercDiv=13.4;PercDel=1.4;PercIns=3.7;
LG01	RepeatMasker	disperseRepeat	5283764	5283786	282	-	ID=TE180039;Target=DR0122294 742 907;Class=ClassI/LINE;PercDiv=12.6;PercDel=11.0;PercIns=8.3;
LG01	RepeatMasker	disperseRepeat	5285271	5285519	840	+	ID=TE180040;Target=RM12_1:9370808..9373704 357 576;Class=ClassI/LTR/Unknown;PercDiv=11.9;PercDel=0.6;PercIns=12.7;
LG01	RepeatMasker	disperseRepeat	5286344	5295271	77415	-	ID=TE180041;Target=rnd-1_family-2093 1 8927;Class=ClassI/LTR/Gypsy;PercDiv=0.2;PercDel=0.0;PercIns=0.1;
LG01	RepeatMasker	disperseRepeat	5297529	5297727	2308	-	ID=TE180043;Target=RM4_1:84456083..84464398 1 202;Class=ClassI/LTR/Gypsy;PercDiv=19.7;PercDel=8.8;PercIns=8.4;
LG01	RepeatMasker	disperseRepeat	5298844	5299094	2984	-	ID=TE180044;Target=rnd-1_family-792 1 473;Class=ClassI/LINE;PercDiv=8.7;PercDel=2.6;PercIns=0.4;
LG01	RepeatMasker	disperseRepeat	5299095	5301881	15512	+	ID=TE180045;Target=rnd-1_family-156 3127 6016;Class=ClassI/LINE;PercDiv=3.7;PercDel=1.0;PercIns=1.2;
LG01	RepeatMasker	disperseRepeat	5301882	5302038	4559	-	ID=TE180046;Target=rnd-1_family-189 284 924;Class=ClassI/LINE;PercDiv=9.9;PercDel=2.5;PercIns=0.6;
LG01	RepeatMasker	disperseRepeat	5302420	5302920	2778	-	ID=TE180047;Target=rnd-1_family-1220 2737 3240;Class=ClassI/LINE;PercDiv=18.8;PercDel=1.2;PercIns=0.6;
LG01	RepeatMasker	disperseRepeat	5304428	5305239	4832	-	ID=TE180054;Target=rnd-1_family-243 277 1076;Class=ClassI/LINE;PercDiv=12.2;PercDel=1.6;PercIns=3.1;
LG01	RepeatMasker	disperseRepeat	5305246	5305597	2443	-	ID=TE180055;Target=rnd-1_family-332 1 354;Class=ClassI/LINE;PercDiv=12.8;PercDel=1.1;PercIns=0.6;
LG01	RepeatMasker	disperseRepeat	5305664	5306391	4042	+	ID=TE180056;Target=rnd-1_family-171 5 753;Class=ClassI/LTR/Pao;PercDiv=15.6;PercDel=3.3;PercIns=0.4;
LG01	RepeatMasker	disperseRepeat	5307093	5308024	7852	+	ID=TE180059;Target=RM4_1:97969704..97972671 2036 2968;Class=ClassI/LTR/Unknown;PercDiv=3.9;PercDel=0.1;PercIns=0.0;
LG01	RepeatMasker	disperseRepeat	5308565	5308753	3574	-	ID=TE180060;Target=rnd-1_family-240 4 516;Class=ClassI/LINE;PercDiv=10.7;PercDel=0.0;PercIns=0.8;
LG01	RepeatMasker	disperseRepeat	5312680	5312749	557	+	ID=TE180068;Target=rnd-1_family-938 159 228;Class=ClassI/LINE;PercDiv=4.3;PercDel=0.0;PercIns=0.0;
LG01	RepeatMasker	disperseRepeat	5312761	5312867	836	+	ID=TE180069;Target=rnd-1_family-1330 1 107;Class=ClassI/SINE;PercDiv=3.7;PercDel=0.0;PercIns=0.0;
LG01	RepeatMasker	disperseRepeat	5314974	5315542	4207	-	ID=TE180073;Target=rnd-1_family-738 1 683;Class=ClassI/LINE;PercDiv=2.6;PercDel=1.1;PercIns=2.0;
LG01	RepeatMasker	disperseRepeat	5319679	5319744	329	-	ID=TE180077;Target=rnd-1_family-2038 37 101;Class=ClassI/SINE;PercDiv=18.5;PercDel=0.0;PercIns=1.5;
LG01	RepeatMasker	disperseRepeat	5320017	5320183	1092	+	ID=TE180078;Target=rnd-1_family-186 1608 1772;Class=ClassI/LINE;PercDiv=12.7;PercDel=0.0;PercIns=1.2;
LG01	RepeatMasker	disperseRepeat	5320517	5320653	331	-	ID=TE180079;Target=rnd-1_family-1884 347 479;Class=ClassI/LINE;PercDiv=12.2;PercDel=1.5;PercIns=4.5;
LG01	RepeatMasker	disperseRepeat	5323560	5325699	13850	+	ID=TE180084;Target=rnd-1_family-156 3124 5257;Class=ClassI/LINE;PercDiv=8.9;PercDel=0.8;PercIns=1.1;
LG01	RepeatMasker	disperseRepeat	5325815	5326997	5887	-	ID=TE180085;Target=rnd-1_family-189 1 924;Class=ClassI/LINE;PercDiv=11.4;PercDel=2.0;PercIns=1.1;
LG01	RepeatMasker	disperseRepeat	5327146	5327654	2865	-	ID=TE180086;Target=rnd-1_family-1220 2729 3240;Class=ClassI/LINE;PercDiv=18.0;PercDel=1.2;PercIns=0.6;
LG01	RepeatMasker	disperseRepeat	5329116	5330485	6665	-	ID=TE180092;Target=rnd-1_family-332 1 1076;Class=ClassI/LINE;PercDiv=14.1;PercDel=1.1;PercIns=2.3;
LG01	RepeatMasker	disperseRepeat	5330639	5330789	3909	-	ID=TE180093;Target=rnd-1_family-240 593 728;Class=ClassI/LINE;PercDiv=13.4;PercDel=1.6;PercIns=4.0;
LG01	RepeatMasker	disperseRepeat	5332695	5333376	4632	-	ID=TE180097;Target=rnd-1_family-54 155 840;Class=ClassI/LINE;PercDiv=10.9;PercDel=0.9;PercIns=1.9;
LG01	RepeatMasker	disperseRepeat	5333377	5334120	5603	-	ID=TE180098;Target=rnd-1_family-2151 1 745;Class=ClassI/LINE;PercDiv=6.0;PercDel=0.9;PercIns=0.8;
LG01	RepeatMasker	disperseRepeat	5338232	5338300	504	+	ID=TE180105;Target=rnd-1_family-938 159 228;Class=ClassI/LINE;PercDiv=4.3;PercDel=1.4;PercIns=0.0;
LG01	RepeatMasker	disperseRepeat	5338311	5338376	530	+	ID=TE180106;Target=rnd-1_family-1330 7 72;Class=ClassI/SINE;PercDiv=1.5;PercDel=0.0;PercIns=0.0;
LG01	RepeatMasker	disperseRepeat	5339472	5340217	4611	+	ID=TE180108;Target=rnd-1_family-171 1 752;Class=ClassI/LTR/Pao;PercDiv=14.6;PercDel=0.9;PercIns=0.1;
LG01	RepeatMasker	disperseRepeat	5345454	5346046	7959	-	ID=TE180115;Target=rnd-1_family-156 3127 3726;Class=ClassI/LINE;PercDiv=12.3;PercDel=1.6;PercIns=1.1;
LG01	RepeatMasker	disperseRepeat	5346309	5347187	7086	-	ID=TE180116;Target=rnd-1_family-1328 1 899;Class=ClassI/LINE;PercDiv=1.5;PercDel=2.5;PercIns=0.2;
LG01	RepeatMasker	disperseRepeat	5347983	5348729	6132	-	ID=TE180119;Target=rnd-1_family-895 1 746;Class=ClassI/LTR/Unknown;PercDiv=4.3;PercDel=0.1;PercIns=0.3;
LG01	RepeatMasker	disperseRepeat	5348730	5348764	265	+	ID=TE180120;Target=rnd-1_family-792 439 473;Class=ClassI/LINE;PercDiv=5.7;PercDel=0.0;PercIns=0.0;
LG01	RepeatMasker	disperseRepeat	5349547	5349639	738	-	ID=TE180122;Target=rnd-1_family-792 378 473;Class=ClassI/LINE;PercDiv=2.1;PercDel=3.2;PercIns=0.0;
LG01	RepeatMasker	disperseRepeat	5349642	5349985	2327	-	ID=TE180123;Target=rnd-1_family-813 5 352;Class=ClassI/LINE;PercDiv=7.0;PercDel=1.4;PercIns=0.3;
LG01	RepeatMasker	disperseRepeat	5355645	5355656	231	+	ID=TE180126;Target=MdoLTR3-int 5091 5169;Class=ClassI/LTR/ERV;PercDiv=15.6;PercDel=7.5;PercIns=3.6;
LG01	RepeatMasker	disperseRepeat	5355956	5356302	1547	-	ID=TE180129;Target=rnd-1_family-332 371 796;Class=ClassI/LINE;PercDiv=15.5;PercDel=23.3;PercIns=0.6;
LG01	RepeatMasker	disperseRepeat	5356309	5357152	5855	-	ID=TE180130;Target=rnd-1_family-189 68 924;Class=ClassI/LINE;PercDiv=11.5;PercDel=2.5;PercIns=0.9;
LG01	RepeatMasker	disperseRepeat	5357350	5358433	2233	-	ID=TE180131;Target=rnd-1_family-1220 1925 3240;Class=ClassI/LINE;PercDiv=16.3;PercDel=12.8;PercIns=0.6;
LG01	RepeatMasker	disperseRepeat	5358640	5358934	1543	+	ID=TE180132;Target=rnd-1_family-18 4011 4298;Class=ClassI/LINE;PercDiv=16.7;PercDel=2.0;PercIns=4.5;
LG01	RepeatMasker	disperseRepeat	5359028	5359783	4700	+	ID=TE180133;Target=rnd-1_family-171 1 751;Class=ClassI/LTR/Pao;PercDiv=13.1;PercDel=1.1;PercIns=1.7;
LG01	RepeatMasker	disperseRepeat	5360833	5361465	4606	+	ID=TE180138;Target=rnd-1_family-1128 1 634;Class=ClassI/LINE;PercDiv=9.0;PercDel=0.2;PercIns=0.0;
LG01	RepeatMasker	disperseRepeat	5361467	5362006	3778	+	ID=TE180139;Target=rnd-1_family-967 1 539;Class=ClassI/LINE;PercDiv=11.7;PercDel=0.0;PercIns=0.2;
LG01	RepeatMasker	disperseRepeat	5372220	5372320	1706	-	ID=TE180150;Target=rnd-1_family-1015 15 135;Class=ClassI/LTR/Unknown;PercDiv=3.8;PercDel=9.1;PercIns=0.8;
LG01	RepeatMasker	disperseRepeat	5372869	5376165	28032	+	ID=TE180152;Target=rnd-1_family-1147 1 3296;Class=ClassI/LTR/Unknown;PercDiv=1.4;PercDel=0.2;PercIns=0.2;
LG01	RepeatMasker	disperseRepeat	5376166	5376661	4106	+	ID=TE180153;Target=rnd-1_family-1147 3731 4227;Class=ClassI/LTR/Unknown;PercDiv=2.4;PercDel=0.4;PercIns=0.2;
LG01	RepeatMasker	disperseRepeat	5377633	5380061	6912	+	ID=TE180155;Target=rnd-1_family-1065 1 2468;Class=ClassI/LTR/Unknown;PercDiv=9.2;PercDel=8.3;PercIns=3.2;
LG01	RepeatMasker	disperseRepeat	5382446	5382509	401	-	ID=TE180157;Target=rnd-1_family-156 3724 3787;Class=ClassI/LINE;PercDiv=9.4;PercDel=0.0;PercIns=0.0;
LG01	RepeatMasker	disperseRepeat	5383039	5383085	235	-	ID=TE180159;Target=DR0024324 1283 1327;Class=ClassI/LTR/ERV;PercDiv=17.8;PercDel=0.0;PercIns=4.4;
LG01	RepeatMasker	disperseRepeat	5384401	5384467	3395	+	ID=TE180162;Target=rnd-1_family-232 1087 1159;Class=ClassI/LTR/Gypsy;PercDiv=9.3;PercDel=2.0;PercIns=0.8;
LG01	RepeatMasker	disperseRepeat	5387650	5387732	271	+	ID=TE180165;Target=DR0178716 660 743;Class=ClassI/LINE;PercDiv=18.1;PercDel=1.2;PercIns=0.0;
LG01	RepeatMasker	disperseRepeat	5388071	5388390	625	-	ID=TE180166;Target=rnd-1_family-2630 107 426;Class=ClassI/LINE;PercDiv=31.8;PercDel=2.8;PercIns=2.8;
LG01	RepeatMasker	disperseRepeat	5391583	5391629	230	-	ID=TE180170;Target=rnd-1_family-9 388 437;Class=ClassI/SINE;PercDiv=12.8;PercDel=6.4;PercIns=0.0;
LG01	RepeatMasker	disperseRepeat	5393397	5393462	3890	-	ID=TE180174;Target=rnd-1_family-171 160 225;Class=ClassI/LTR/Pao;PercDiv=12.3;PercDel=0.5;PercIns=0.5;
LG01	RepeatMasker	disperseRepeat	5393920	5394458	4090	-	ID=TE180175;Target=rnd-1_family-967 1 538;Class=ClassI/LINE;PercDiv=10.4;PercDel=0.0;PercIns=0.2;
LG01	RepeatMasker	disperseRepeat	5394460	5395093	4783	-	ID=TE180176;Target=rnd-1_family-1128 1 634;Class=ClassI/LINE;PercDiv=9.5;PercDel=0.0;PercIns=0.0;
LG01	RepeatMasker	disperseRepeat	5396690	5396913	4760	-	ID=TE180179;Target=rnd-1_family-171 1 225;Class=ClassI/LTR/Pao;PercDiv=13.1;PercDel=1.1;PercIns=0.9;
LG01	RepeatMasker	disperseRepeat	5397007	5397301	1542	-	ID=TE180180;Target=rnd-1_family-18 4011 4298;Class=ClassI/LINE;PercDiv=16.0;PercDel=2.0;PercIns=4.5;
LG01	RepeatMasker	disperseRepeat	5397508	5398591	2233	+	ID=TE180181;Target=rnd-1_family-1220 1925 3240;Class=ClassI/LINE;PercDiv=16.9;PercDel=11.3;PercIns=0.8;
LG01	RepeatMasker	disperseRepeat	5398789	5399632	5855	+	ID=TE180182;Target=rnd-1_family-189 68 924;Class=ClassI/LINE;PercDiv=11.5;PercDel=2.5;PercIns=0.9;
LG01	RepeatMasker	disperseRepeat	5399639	5399985	1547	+	ID=TE180183;Target=rnd-1_family-332 371 796;Class=ClassI/LINE;PercDiv=15.5;PercDel=23.3;PercIns=0.6;
LG01	RepeatMasker	disperseRepeat	5404878	5405317	3135	+	ID=TE180188;Target=rnd-1_family-792 1 473;Class=ClassI/LINE;PercDiv=6.7;PercDel=1.7;PercIns=0.8;
LG01	RepeatMasker	disperseRepeat	5413685	5414105	6823	-	ID=TE180195;Target=rnd-1_family-156 3310 3715;Class=ClassI/LINE;PercDiv=13.2;PercDel=0.7;PercIns=1.8;
LG01	RepeatMasker	disperseRepeat	5415213	5415364	712	+	ID=TE180198;Target=rnd-1_family-56 3807 3955;Class=ClassI/LINE;PercDiv=14.5;PercDel=2.6;PercIns=4.7;
LG01	RepeatMasker	disperseRepeat	5415433	5416751	7579	-	ID=TE180200;Target=rnd-1_family-243 1 1076;Class=ClassI/LINE;PercDiv=10.9;PercDel=1.0;PercIns=0.0;
LG01	RepeatMasker	disperseRepeat	5416800	5419204	19161	+	ID=TE180201;Target=rnd-1_family-171 1 2403;Class=ClassI/LTR/Pao;PercDiv=4.9;PercDel=0.2;PercIns=0.2;
LG01	RepeatMasker	disperseRepeat	5419205	5419323	467	+	ID=TE180202;Target=RM4_1:97868599..97875098 3649 3765;Class=ClassI/LTR/Gypsy;PercDiv=32.7;PercDel=5.4;PercIns=5.7;
LG01	RepeatMasker	disperseRepeat	5421894	5430589	44127	+	ID=TE180204;Target=rnd-1_family-156 1 8746;Class=ClassI/LINE;PercDiv=3.2;PercDel=0.9;PercIns=0.2;
LG01	RepeatMasker	disperseRepeat	5430590	5430816	1882	-	ID=TE180205;Target=RM34_1:689196..698144 7900 8126;Class=ClassI/LTR/Gypsy;PercDiv=2.6;PercDel=0.0;PercIns=0.0;
LG01	RepeatMasker	disperseRepeat	5431281	5435838	33137	-	ID=TE180206;Target=rnd-1_family-291 1 4233;Class=ClassI/LINE;PercDiv=4.8;PercDel=1.0;PercIns=1.7;
LG01	RepeatMasker	disperseRepeat	5435839	5436550	6282	-	ID=TE180207;Target=RM4_1:31901757..31904876 1 726;Class=ClassI/LTR/Unknown;PercDiv=1.4;PercDel=2.0;PercIns=0.0;
LG01	RepeatMasker	disperseRepeat	5437330	5439738	21085	+	ID=TE180209;Target=RM4_1:18572710..18575831 1 2408;Class=ClassI/LTR/Unknown;PercDiv=1.7;PercDel=0.0;PercIns=0.0;
LG01	RepeatMasker	disperseRepeat	5439803	5440529	6007	+	ID=TE180210;Target=RM4_1:97969704..97972671 2243 2968;Class=ClassI/LTR/Unknown;PercDiv=4.8;PercDel=0.0;PercIns=0.1;
LG01	RepeatMasker	disperseRepeat	5443638	5444115	3398	+	ID=TE180215;Target=rnd-1_family-343 1 671;Class=ClassI/LINE;PercDiv=13.0;PercDel=2.5;PercIns=5.0;
LG01	RepeatMasker	disperseRepeat	5455353	5456026	3572	-	ID=TE180220;Target=rnd-1_family-343 1 671;Class=ClassI/LINE;PercDiv=13.7;PercDel=2.6;PercIns=3.0;
LG01	RepeatMasker	disperseRepeat	5456988	5457609	3067	-	ID=TE180222;Target=rnd-1_family-156 7613 8202;Class=ClassI/LINE;PercDiv=14.8;PercDel=0.2;PercIns=5.6;
LG01	RepeatMasker	disperseRepeat	5467189	5467696	20039	-	ID=TE180228;Target=RM35_1:8888441..8896267 4124 4622;Class=ClassI/LTR/Gypsy;PercDiv=2.3;PercDel=0.1;PercIns=0.5;
LG01	RepeatMasker	disperseRepeat	5467699	5467982	2536	-	ID=TE180229;Target=RM35_1:8888441..8896267 3348 3631;Class=ClassI/LTR/Gypsy;PercDiv=1.4;PercDel=0.0;PercIns=0.0;
LG01	RepeatMasker	disperseRepeat	5473387	5473545	580	+	ID=TE180234;Target=rnd-1_family-420 416 581;Class=ClassI/LINE;PercDiv=24.0;PercDel=7.5;PercIns=3.0;
LG01	RepeatMasker	disperseRepeat	5483900	5484025	857	-	ID=TE180247;Target=rnd-1_family-358 372 500;Class=ClassI/LINE;PercDiv=10.3;PercDel=2.4;PercIns=0.0;
LG01	RepeatMasker	disperseRepeat	5486312	5486530	651	-	ID=TE180249;Target=rnd-1_family-1035 179 400;Class=ClassI/SINE;PercDiv=22.7;PercDel=5.0;PercIns=3.6;
LG01	RepeatMasker	disperseRepeat	5493377	5493473	302	+	ID=TE180250;Target=I-3_AC 2474 2579;Class=ClassI/LINE;PercDiv=21.6;PercDel=9.3;PercIns=0.0;
LG01	RepeatMasker	disperseRepeat	5496707	5496892	1524	-	ID=TE180255;Target=rnd-1_family-555 592 779;Class=ClassI/LTR/Unknown;PercDiv=4.8;PercDel=1.1;PercIns=0.0;
LG01	RepeatMasker	disperseRepeat	5496901	5497591	5915	+	ID=TE180256;Target=RM4_1:76462353..76468481 5441 6129;Class=ClassI/LTR/Gypsy;PercDiv=2.2;PercDel=0.0;PercIns=0.3;
LG01	RepeatMasker	disperseRepeat	5499552	5499967	691	+	ID=TE180258;Target=rnd-1_family-686 912 1327;Class=ClassI/LTR/Gypsy;PercDiv=36.0;PercDel=0.5;PercIns=0.5;
LG01	RepeatMasker	disperseRepeat	5500183	5500682	1384	+	ID=TE180259;Target=rnd-1_family-1977 4219 4733;Class=ClassI/LTR/Gypsy;PercDiv=32.2;PercDel=3.0;PercIns=0.0;
LG01	RepeatMasker	disperseRepeat	5500967	5501182	444	+	ID=TE180260;Target=RM85_1:641121..649181 5484 5699;Class=ClassI/LTR/Gypsy;PercDiv=33.0;PercDel=1.9;PercIns=1.9;
LG01	RepeatMasker	disperseRepeat	5501187	5501760	3504	-	ID=TE180261;Target=RM14_1:21340728..21348035 6744 7308;Class=ClassI/LTR/Gypsy;PercDiv=8.9;PercDel=3.0;PercIns=4.6;
LG01	RepeatMasker	disperseRepeat	5501793	5504460	23340	-	ID=TE180262;Target=rnd-1_family-1977 26 2701;Class=ClassI/LTR/Gypsy;PercDiv=1.9;PercDel=0.3;PercIns=0.0;
LG01	RepeatMasker	disperseRepeat	5504461	5504937	19991	+	ID=TE180263;Target=RM14_1:21340728..21348035 4862 7308;Class=ClassI/LTR/Gypsy;PercDiv=3.7;PercDel=0.9;PercIns=0.8;
LG01	RepeatMasker	disperseRepeat	5504942	5505022	709	+	ID=TE180264;Target=rnd-1_family-1407 1 81;Class=ClassI/LTR/Gypsy;PercDiv=2.5;PercDel=0.0;PercIns=0.0;
LG01	RepeatMasker	disperseRepeat	5506473	5506608	714	+	ID=TE180266;Target=RM1_1:3945402..3951700 4396 4538;Class=ClassI/LTR/Gypsy;PercDiv=14.7;PercDel=5.2;PercIns=0.0;
LG01	RepeatMasker	disperseRepeat	5506866	5507067	940	+	ID=TE180268;Target=rnd-1_family-343 1 207;Class=ClassI/LINE;PercDiv=19.3;PercDel=2.5;PercIns=0.0;
LG01	RepeatMasker	disperseRepeat	5508171	5508205	281	-	ID=TE180270;Target=rnd-1_family-122 779 813;Class=ClassI/LINE;PercDiv=5.7;PercDel=0.0;PercIns=0.0;
LG01	RepeatMasker	disperseRepeat	5514301	5515058	5698	-	ID=TE180274;Target=rnd-1_family-95 1 758;Class=ClassI/LTR/Unknown;PercDiv=10.4;PercDel=0.1;PercIns=0.1;
LG01	RepeatMasker	disperseRepeat	5517642	5517787	1002	+	ID=TE180275;Target=rnd-1_family-337 357 501;Class=ClassI/LTR/Unknown;PercDiv=11.0;PercDel=0.0;PercIns=0.7;
LG01	RepeatMasker	disperseRepeat	5517788	5518293	2878	-	ID=TE180276;Target=rnd-1_family-95 373 889;Class=ClassI/LTR/Unknown;PercDiv=17.9;PercDel=3.0;PercIns=0.8;
LG01	RepeatMasker	disperseRepeat	5522608	5522679	449	-	ID=TE180281;Target=rnd-1_family-359 97 168;Class=ClassI/LINE;PercDiv=9.7;PercDel=0.0;PercIns=0.0;
LG01	RepeatMasker	disperseRepeat	5527683	5528355	4837	+	ID=TE180287;Target=rnd-1_family-343 1 671;Class=ClassI/LINE;PercDiv=9.2;PercDel=0.0;PercIns=0.3;
LG01	RepeatMasker	disperseRepeat	5529306	5529807	3526	+	ID=TE180290;Target=rnd-1_family-337 1 501;Class=ClassI/LTR/Unknown;PercDiv=12.0;PercDel=0.0;PercIns=0.2;
LG01	RepeatMasker	disperseRepeat	5534772	5535018	9948	-	ID=TE180293;Target=rnd-1_family-146 1347 2672;Class=ClassI/LINE;PercDiv=7.3;PercDel=1.4;PercIns=0.3;
LG01	RepeatMasker	disperseRepeat	5535414	5537328	14196	+	ID=TE180296;Target=rnd-1_family-156 6626 8536;Class=ClassI/LINE;PercDiv=5.8;PercDel=0.5;PercIns=0.7;
LG01	RepeatMasker	disperseRepeat	5541888	5542131	1261	-	ID=TE180301;Target=rnd-1_family-182 514 754;Class=ClassI/LINE;PercDiv=13.8;PercDel=0.4;PercIns=1.7;
LG01	RepeatMasker	disperseRepeat	5542346	5542430	356	-	ID=TE180303;Target=rnd-1_family-403 22 129;Class=ClassI/LTR/Unknown;PercDiv=11.8;PercDel=27.1;PercIns=0.0;
LG01	RepeatMasker	disperseRepeat	5543881	5544843	5591	+	ID=TE180308;Target=rnd-1_family-156 7123 8326;Class=ClassI/LINE;PercDiv=15.7;PercDel=4.5;PercIns=3.0;
LG01	RepeatMasker	disperseRepeat	5546605	5546733	2285	+	ID=TE180310;Target=rnd-1_family-343 239 670;Class=ClassI/LINE;PercDiv=15.0;PercDel=3.8;PercIns=1.8;
LG01	RepeatMasker	disperseRepeat	5547647	5548148	3623	+	ID=TE180312;Target=rnd-1_family-337 1 501;Class=ClassI/LTR/Unknown;PercDiv=10.4;PercDel=0.0;PercIns=0.2;
LG01	RepeatMasker	disperseRepeat	5548149	5548400	1549	-	ID=TE180313;Target=rnd-1_family-95 637 889;Class=ClassI/LTR/Unknown;PercDiv=17.1;PercDel=0.4;PercIns=0.0;
LG01	RepeatMasker	disperseRepeat	5548866	5549107	1075	+	ID=TE180315;Target=RM19_1:5682851..5689172 3873 4123;Class=ClassI/LTR/Gypsy;PercDiv=15.3;PercDel=5.9;PercIns=0.0;
LG01	RepeatMasker	disperseRepeat	5551659	5552029	2324	-	ID=TE180318;Target=RM4_1:24645562..24649647 2906 3271;Class=ClassI/LTR/Unknown;PercDiv=23.3;PercDel=3.5;PercIns=4.2;
LG01	RepeatMasker	disperseRepeat	5553285	5553664	840	-	ID=TE180320;Target=RM4_1:24645562..24649647 1135 1499;Class=ClassI/LTR/Unknown;PercDiv=26.9;PercDel=1.1;PercIns=5.2;
LG01	RepeatMasker	disperseRepeat	5557593	5557686	492	+	ID=TE180326;Target=rnd-1_family-284 2 95;Class=ClassI/LINE;PercDiv=14.9;PercDel=0.0;PercIns=0.0;
LG01	RepeatMasker	disperseRepeat	5559521	5559805	2322	+	ID=TE180330;Target=rnd-1_family-182 596 989;Class=ClassI/LINE;PercDiv=12.3;PercDel=0.8;PercIns=0.2;
LG01	RepeatMasker	disperseRepeat	5560098	5560258	363	+	ID=TE180331;Target=DR0146826 1 160;Class=ClassI/LINE;PercDiv=24.5;PercDel=5.6;PercIns=6.2;
LG01	RepeatMasker	disperseRepeat	5564056	5565699	12045	+	ID=TE180335;Target=rnd-1_family-95 1 1661;Class=ClassI/LTR/Unknown;PercDiv=11.1;PercDel=1.2;PercIns=0.1;
LG01	RepeatMasker	disperseRepeat	5566586	5566834	1480	-	ID=TE180337;Target=rnd-1_family-343 284 542;Class=ClassI/LINE;PercDiv=12.9;PercDel=4.4;PercIns=0.4;
LG01	RepeatMasker	disperseRepeat	5576269	5579367	8957	+	ID=TE180341;Target=rnd-1_family-2194 1 2731;Class=ClassI/LINE;PercDiv=17.5;PercDel=1.6;PercIns=1.5;
LG01	RepeatMasker	disperseRepeat	5591686	5591791	225	-	ID=TE180344;Target=DR0152972 3425 3532;Class=ClassI/LTR/Pao;PercDiv=6.9;PercDel=6.6;PercIns=4.6;
LG01	RepeatMasker	disperseRepeat	5591858	5592169	3676	+	ID=TE180345;Target=rnd-1_family-120 3 309;Class=ClassI/LINE;PercDiv=8.8;PercDel=0.7;PercIns=1.6;
LG01	RepeatMasker	disperseRepeat	5592170	5592845	4756	-	ID=TE180346;Target=rnd-1_family-521 1 669;Class=ClassI/LTR/Unknown;PercDiv=8.7;PercDel=0.1;PercIns=1.2;
LG01	RepeatMasker	disperseRepeat	5595184	5595529	1212	-	ID=TE180349;Target=rnd-1_family-654 1 474;Class=ClassI/LINE;PercDiv=18.9;PercDel=1.8;PercIns=2.4;
LG01	RepeatMasker	disperseRepeat	5597090	5597249	1105	+	ID=TE180352;Target=rnd-1_family-1001 1 160;Class=ClassI/LTR/Unknown;PercDiv=12.5;PercDel=0.0;PercIns=0.0;
LG01	RepeatMasker	disperseRepeat	5597419	5597458	248	-	ID=TE180353;Target=DR0180470 2102 2141;Class=ClassI/LINE;PercDiv=12.5;PercDel=0.0;PercIns=0.0;
LG01	RepeatMasker	disperseRepeat	5598606	5598727	2411	-	ID=TE180357;Target=rnd-1_family-25 1 379;Class=ClassI/LINE;PercDiv=7.5;PercDel=5.2;PercIns=2.4;
LG01	RepeatMasker	disperseRepeat	5609144	5613943	36760	-	ID=TE180367;Target=rnd-1_family-145 1 4451;Class=ClassI/LINE;PercDiv=4.0;PercDel=0.7;PercIns=0.5;
LG01	RepeatMasker	disperseRepeat	5613944	5614131	3284	-	ID=TE180368;Target=rnd-1_family-176 1 646;Class=ClassI/LINE;PercDiv=9.4;PercDel=2.3;PercIns=3.4;
LG01	RepeatMasker	disperseRepeat	5614132	5617056	23962	-	ID=TE180369;Target=rnd-1_family-25 1 3722;Class=ClassI/LINE;PercDiv=4.6;PercDel=0.6;PercIns=0.7;
LG01	RepeatMasker	disperseRepeat	5617505	5617694	2781	+	ID=TE180371;Target=rnd-1_family-646 1 418;Class=ClassI/LINE;PercDiv=10.6;PercDel=0.2;PercIns=0.7;
LG01	RepeatMasker	disperseRepeat	5628756	5629059	3069	-	ID=TE180376;Target=rnd-1_family-156 7613 8288;Class=ClassI/LINE;PercDiv=14.8;PercDel=0.4;PercIns=5.8;
LG01	RepeatMasker	disperseRepeat	5642913	5643031	458	-	ID=TE180382;Target=RM4_1:97868599..97875098 3649 3765;Class=ClassI/LTR/Gypsy;PercDiv=31.9;PercDel=5.8;PercIns=6.1;
LG01	RepeatMasker	disperseRepeat	5643032	5645436	18961	-	ID=TE180383;Target=rnd-1_family-171 1 2403;Class=ClassI/LTR/Pao;PercDiv=5.3;PercDel=0.2;PercIns=0.2;
LG01	RepeatMasker	disperseRepeat	5645485	5646794	7484	+	ID=TE180384;Target=rnd-1_family-243 1 1076;Class=ClassI/LINE;PercDiv=10.6;PercDel=1.7;PercIns=0.0;
LG01	RepeatMasker	disperseRepeat	5647949	5648171	4647	-	ID=TE180389;Target=rnd-1_family-171 1 229;Class=ClassI/LTR/Pao;PercDiv=14.4;PercDel=0.9;PercIns=0.1;
LG01	RepeatMasker	disperseRepeat	5649267	5649336	557	-	ID=TE180391;Target=rnd-1_family-1330 3 72;Class=ClassI/SINE;PercDiv=1.4;PercDel=0.0;PercIns=0.0;
LG01	RepeatMasker	disperseRepeat	5649345	5649414	541	-	ID=TE180392;Target=rnd-1_family-938 159 228;Class=ClassI/LINE;PercDiv=4.3;PercDel=0.0;PercIns=0.0;
LG01	RepeatMasker	disperseRepeat	5653327	5653513	3356	+	ID=TE180397;Target=rnd-1_family-240 4 516;Class=ClassI/LINE;PercDiv=10.7;PercDel=1.9;PercIns=3.1;
LG01	RepeatMasker	disperseRepeat	5653514	5654255	5634	+	ID=TE180399;Target=rnd-1_family-2151 1 745;Class=ClassI/LINE;PercDiv=6.0;PercDel=0.9;PercIns=0.5;
LG01	RepeatMasker	disperseRepeat	5654256	5654937	4666	+	ID=TE180400;Target=rnd-1_family-54 155 840;Class=ClassI/LINE;PercDiv=10.6;PercDel=0.9;PercIns=1.9;
LG01	RepeatMasker	disperseRepeat	5656844	5656994	3733	+	ID=TE180404;Target=rnd-1_family-240 593 728;Class=ClassI/LINE;PercDiv=14.8;PercDel=1.6;PercIns=4.0;
LG01	RepeatMasker	disperseRepeat	5657148	5658366	6780	+	ID=TE180405;Target=rnd-1_family-332 1 959;Class=ClassI/LINE;PercDiv=13.4;PercDel=0.8;PercIns=0.9;
LG01	RepeatMasker	disperseRepeat	5659061	5659101	593	-	ID=TE180408;Target=rnd-1_family-56 3202 3285;Class=ClassI/LINE;PercDiv=21.5;PercDel=3.9;PercIns=2.7;
LG01	RepeatMasker	disperseRepeat	5659114	5659149	258	-	ID=TE180410;Target=DR0076379 602 638;Class=ClassI/LINE;PercDiv=11.1;PercDel=3.6;PercIns=1.8;
LG01	RepeatMasker	disperseRepeat	5659972	5660480	2851	+	ID=TE180412;Target=rnd-1_family-1220 2729 3240;Class=ClassI/LINE;PercDiv=18.4;PercDel=1.2;PercIns=0.6;
LG01	RepeatMasker	disperseRepeat	5660631	5661811	5837	+	ID=TE180413;Target=rnd-1_family-189 3 924;Class=ClassI/LINE;PercDiv=11.4;PercDel=2.0;PercIns=1.1;
LG01	RepeatMasker	disperseRepeat	5661927	5664062	13841	-	ID=TE180414;Target=rnd-1_family-156 3124 5257;Class=ClassI/LINE;PercDiv=8.7;PercDel=1.0;PercIns=1.1;
LG01	RepeatMasker	disperseRepeat	5667105	5667129	309	+	ID=TE180419;Target=rnd-1_family-1884 347 479;Class=ClassI/LINE;PercDiv=12.2;PercDel=1.5;PercIns=4.5;
LG01	RepeatMasker	disperseRepeat	5667130	5667241	323	+	ID=TE180420;Target=rnd-1_family-224 595 703;Class=ClassI/LINE;PercDiv=8.3;PercDel=0.0;PercIns=2.8;
LG01	RepeatMasker	disperseRepeat	5667575	5667740	1094	-	ID=TE180421;Target=rnd-1_family-186 1608 1771;Class=ClassI/LINE;PercDiv=12.2;PercDel=0.0;PercIns=1.2;
LG01	RepeatMasker	disperseRepeat	5668013	5668078	331	+	ID=TE180422;Target=rnd-1_family-2038 37 101;Class=ClassI/SINE;PercDiv=18.5;PercDel=0.0;PercIns=1.5;
LG01	RepeatMasker	disperseRepeat	5669933	5669990	241	-	ID=TE180426;Target=DR0012810 8 68;Class=ClassI/LINE;PercDiv=17.5;PercDel=6.9;PercIns=1.6;
LG01	RepeatMasker	disperseRepeat	5672212	5672779	4177	+	ID=TE180428;Target=rnd-1_family-738 1 683;Class=ClassI/LINE;PercDiv=3.2;PercDel=1.2;PercIns=2.0;
LG01	RepeatMasker	disperseRepeat	5674886	5674992	879	-	ID=TE180432;Target=rnd-1_family-1330 1 107;Class=ClassI/SINE;PercDiv=0.9;PercDel=0.0;PercIns=0.0;
LG01	RepeatMasker	disperseRepeat	5675004	5675073	557	-	ID=TE180433;Target=rnd-1_family-938 159 228;Class=ClassI/LINE;PercDiv=4.3;PercDel=0.0;PercIns=0.0;
LG01	RepeatMasker	disperseRepeat	5679195	5679937	5681	+	ID=TE180440;Target=rnd-1_family-2151 1 745;Class=ClassI/LINE;PercDiv=5.7;PercDel=0.8;PercIns=0.5;
LG01	RepeatMasker	disperseRepeat	5679938	5680617	4668	+	ID=TE180441;Target=rnd-1_family-54 155 840;Class=ClassI/LINE;PercDiv=10.4;PercDel=1.0;PercIns=1.8;
LG01	RepeatMasker	disperseRepeat	5680632	5680776	829	+	ID=TE180442;Target=rnd-1_family-186 157 304;Class=ClassI/LINE;PercDiv=19.3;PercDel=2.1;PercIns=0.0;
LG01	RepeatMasker	disperseRepeat	5680777	5680870	624	+	ID=TE180443;Target=rnd-1_family-189 16 109;Class=ClassI/LINE;PercDiv=16.0;PercDel=0.0;PercIns=0.0;
LG01	RepeatMasker	disperseRepeat	5681425	5682356	7790	-	ID=TE180444;Target=RM4_1:97969704..97972671 2036 2968;Class=ClassI/LTR/Unknown;PercDiv=4.4;PercDel=0.1;PercIns=0.0;
LG01	RepeatMasker	disperseRepeat	5683584	5683734	3701	+	ID=TE180447;Target=rnd-1_family-240 594 728;Class=ClassI/LINE;PercDiv=14.5;PercDel=1.6;PercIns=4.1;
LG01	RepeatMasker	disperseRepeat	5683735	5683821	4205	-	ID=TE180448;Target=rnd-1_family-171 5 751;Class=ClassI/LTR/Pao;PercDiv=14.8;PercDel=1.4;PercIns=3.5;
LG01	RepeatMasker	disperseRepeat	5684245	5685057	4995	+	ID=TE180449;Target=rnd-1_family-243 277 1076;Class=ClassI/LINE;PercDiv=11.3;PercDel=1.5;PercIns=3.1;
LG01	RepeatMasker	disperseRepeat	5686323	5686551	1649	+	ID=TE180454;Target=rnd-1_family-240 68 326;Class=ClassI/LINE;PercDiv=13.3;PercDel=1.1;PercIns=3.9;
LG01	RepeatMasker	disperseRepeat	5686552	5687060	2781	+	ID=TE180455;Target=rnd-1_family-1220 2729 3240;Class=ClassI/LINE;PercDiv=19.0;PercDel=1.2;PercIns=0.6;
LG01	RepeatMasker	disperseRepeat	5687442	5687598	4549	+	ID=TE180456;Target=rnd-1_family-189 284 924;Class=ClassI/LINE;PercDiv=10.1;PercDel=2.5;PercIns=0.6;
LG01	RepeatMasker	disperseRepeat	5687599	5690385	15538	-	ID=TE180457;Target=rnd-1_family-156 3127 6016;Class=ClassI/LINE;PercDiv=3.7;PercDel=1.0;PercIns=1.2;
LG01	RepeatMasker	disperseRepeat	5690386	5690636	3013	+	ID=TE180458;Target=rnd-1_family-792 1 473;Class=ClassI/LINE;PercDiv=8.5;PercDel=2.6;PercIns=0.4;
LG01	RepeatMasker	disperseRepeat	5691758	5692529	2192	+	ID=TE180460;Target=RM4_1:84456083..84464398 1 762;Class=ClassI/LTR/Gypsy;PercDiv=20.9;PercDel=7.4;PercIns=8.8;
LG01	RepeatMasker	disperseRepeat	5695041	5695289	815	-	ID=TE180461;Target=RM12_1:9370808..9373704 357 576;Class=ClassI/LTR/Unknown;PercDiv=12.3;PercDel=0.6;PercIns=12.7;
[truncated: 90,995 more rows]
