# Supplementary material for: Mobilome of the Rhus Gall Aphid Schlechtendalia chinensis Provides Insight into TE Insertion-Related Inactivation of Functional Genes
Source: Int J Mol Sci. 2022 Dec 15;23(24):15967. doi: 10.3390/ijms232415967 (PMC9783078; doi:10.3390/ijms232415967)
Supplement: Supplementary file 1 [file ijms-23-15967-s001.zip › Supplementary Data S3.xlsx]

## Sheet: Extracted occurrences of “Class
Representation distribution and classification of Class II TEs detected in S. chinensis genome.
Chromosome no.	Software	Repeat Type	From	To	Score	+/- sense	Classification
LG01	RepeatMasker	disperseRepeat	21051	21365	598	-	ID=TE174508;Target=rnd-1_family-2650 77 382;Class=ClassII/Unknown;PercDiv=26.8;PercDel=0.9;PercIns=3.9;
LG01	RepeatMasker	disperseRepeat	22714	22808	232	-	ID=TE174510;Target=piggyBac-1_DBi 6 108;Class=ClassII/PiggyBac;PercDiv=19.0;PercDel=14.7;PercIns=5.8;
LG01	RepeatMasker	disperseRepeat	22902	23206	238	-	ID=TE174511;Target=rnd-1_family-2650 312 593;Class=ClassII/Unknown;PercDiv=25.8;PercDel=4.9;PercIns=13.5;
LG01	RepeatMasker	disperseRepeat	24709	24888	451	+	ID=TE174512;Target=rnd-1_family-1846 45 223;Class=ClassII/Unknown;PercDiv=18.8;PercDel=8.6;PercIns=9.1;
LG01	RepeatMasker	disperseRepeat	24889	27736	13110	+	ID=TE174513;Target=rnd-1_family-2500 1 2867;Class=ClassII/hAT;PercDiv=14.1;PercDel=4.6;PercIns=3.6;
LG01	RepeatMasker	disperseRepeat	28444	28562	723	+	ID=TE174515;Target=rnd-1_family-970 2 120;Class=ClassII/Unknown;PercDiv=9.3;PercDel=0.8;PercIns=0.8;
LG01	RepeatMasker	disperseRepeat	28737	28786	398	-	ID=TE174516;Target=rnd-1_family-894 65 114;Class=ClassII/Unknown;PercDiv=6.0;PercDel=0.0;PercIns=0.0;
LG01	RepeatMasker	disperseRepeat	29308	30619	10992	+	ID=TE174518;Target=rnd-1_family-159 700 2011;Class=ClassII/hAT;PercDiv=1.9;PercDel=0.1;PercIns=0.1;
LG01	RepeatMasker	disperseRepeat	30632	31843	10253	+	ID=TE174519;Target=rnd-1_family-59 1340 2552;Class=ClassII/hAT;PercDiv=1.6;PercDel=0.1;PercIns=0.0;
LG01	RepeatMasker	disperseRepeat	33705	33774	341	+	ID=TE174521;Target=rnd-1_family-1445 1852 1921;Class=ClassII/Helitron;PercDiv=11.9;PercDel=4.3;PercIns=4.3;
LG01	RepeatMasker	disperseRepeat	34072	34136	242	+	ID=TE174522;Target=DR0054834 4023 4090;Class=ClassII/CACTA;PercDiv=16.9;PercDel=4.6;PercIns=0.0;
LG01	RepeatMasker	disperseRepeat	34979	35161	744	+	ID=TE174523;Target=rnd-1_family-2204 132 313;Class=ClassII/Tc1-Mariner;PercDiv=11.3;PercDel=2.7;PercIns=3.3;
LG01	RepeatMasker	disperseRepeat	35708	36302	2550	-	ID=TE174524;Target=rnd-1_family-2013 2269 2869;Class=ClassII/hAT;PercDiv=15.6;PercDel=2.2;PercIns=1.2;
LG01	RepeatMasker	disperseRepeat	36388	36401	286	+	ID=TE174525;Target=DR0058144 153 271;Class=ClassII/Tc1-Mariner;PercDiv=18.3;PercDel=3.2;PercIns=4.0;
LG01	RepeatMasker	disperseRepeat	36426	36529	343	-	ID=TE174526;Target=DR0253713 687 785;Class=ClassII/hAT;PercDiv=17.2;PercDel=0.0;PercIns=5.0;
LG01	RepeatMasker	disperseRepeat	37784	38530	2857	-	ID=TE174529;Target=rnd-1_family-2013 3705 4443;Class=ClassII/hAT;PercDiv=18.4;PercDel=1.5;PercIns=2.6;
LG01	RepeatMasker	disperseRepeat	38571	38612	266	-	ID=TE174530;Target=rnd-1_family-1939 1626 1668;Class=ClassII/Unknown;PercDiv=11.9;PercDel=2.4;PercIns=0.0;
LG01	RepeatMasker	disperseRepeat	38955	39114	341	-	ID=TE174532;Target=hAT-30_SM 2886 3026;Class=ClassII/hAT;PercDiv=33.0;PercDel=0.8;PercIns=0.6;
LG01	RepeatMasker	disperseRepeat	39784	40077	279	-	ID=TE174533;Target=rnd-1_family-1119 2409 2699;Class=ClassII/hAT;PercDiv=33.7;PercDel=2.0;PercIns=3.1;
LG01	RepeatMasker	disperseRepeat	41724	42285	4471	+	ID=TE174534;Target=rnd-1_family-219 18 579;Class=ClassII/hAT;PercDiv=4.5;PercDel=0.9;PercIns=0.9;
LG01	RepeatMasker	disperseRepeat	43025	44080	4679	-	ID=TE174536;Target=rnd-1_family-1301 6770 7848;Class=ClassII/PiggyBac;PercDiv=18.8;PercDel=4.5;PercIns=2.2;
LG01	RepeatMasker	disperseRepeat	49209	50324	5997	-	ID=TE174538;Target=rnd-1_family-1301 5557 6664;Class=ClassII/PiggyBac;PercDiv=13.9;PercDel=0.7;PercIns=1.4;
LG01	RepeatMasker	disperseRepeat	52770	53735	4822	-	ID=TE174540;Target=rnd-1_family-2013 2277 3233;Class=ClassII/hAT;PercDiv=13.8;PercDel=1.4;PercIns=2.3;
LG01	RepeatMasker	disperseRepeat	55027	55134	396	-	ID=TE174544;Target=rnd-1_family-1229 2494 2608;Class=ClassII/Unknown;PercDiv=24.1;PercDel=6.5;PercIns=0.0;
LG01	RepeatMasker	disperseRepeat	61163	61237	461	-	ID=TE174547;Target=rnd-1_family-2013 4744 4818;Class=ClassII/hAT;PercDiv=5.3;PercDel=0.0;PercIns=0.0;
LG01	RepeatMasker	disperseRepeat	61258	65564	29424	-	ID=TE174548;Target=rnd-1_family-2013 1 4300;Class=ClassII/hAT;PercDiv=7.2;PercDel=0.5;PercIns=0.7;
LG01	RepeatMasker	disperseRepeat	65567	65686	588	+	ID=TE174549;Target=rnd-1_family-2321 227 339;Class=ClassII/Unknown;PercDiv=13.3;PercDel=0.0;PercIns=6.2;
LG01	RepeatMasker	disperseRepeat	67001	67083	248	-	ID=TE174552;Target=rnd-1_family-1733 1 86;Class=ClassII/hAT;PercDiv=16.8;PercDel=2.2;PercIns=8.1;
LG01	RepeatMasker	disperseRepeat	67625	67908	1649	-	ID=TE174553;Target=rnd-1_family-1286 917 1199;Class=ClassII/Unknown;PercDiv=9.6;PercDel=0.7;PercIns=1.1;
LG01	RepeatMasker	disperseRepeat	78298	78324	240	+	ID=TE174560;Target=DR0113763 11480 11545;Class=ClassII/CACTA;PercDiv=19.6;PercDel=9.0;PercIns=6.4;
LG01	RepeatMasker	disperseRepeat	78325	78417	288	-	ID=TE174561;Target=DR0115405 13544 13589;Class=ClassII/CACTA;PercDiv=13.8;PercDel=3.3;PercIns=1.0;
LG01	RepeatMasker	disperseRepeat	78746	78839	309	-	ID=TE174562;Target=DF0004069 783 875;Class=ClassII/hAT;PercDiv=10.1;PercDel=4.3;PercIns=5.4;
LG01	RepeatMasker	disperseRepeat	78878	78889	373	-	ID=TE174563;Target=Transib-2_HM 706 897;Class=ClassII/CACTA;PercDiv=10.0;PercDel=3.0;PercIns=0.9;
LG01	RepeatMasker	disperseRepeat	79920	80538	5279	+	ID=TE174564;Target=rnd-1_family-755 1 621;Class=ClassII/Tc1-Mariner;PercDiv=0.8;PercDel=0.3;PercIns=0.0;
LG01	RepeatMasker	disperseRepeat	86392	86586	318	+	ID=TE174568;Target=rnd-1_family-2045 412 594;Class=ClassII/Unknown;PercDiv=24.3;PercDel=4.6;PercIns=11.5;
LG01	RepeatMasker	disperseRepeat	90289	90394	751	+	ID=TE174572;Target=rnd-1_family-1984 1 116;Class=ClassII/Unknown;PercDiv=4.7;PercDel=9.4;PercIns=0.0;
LG01	RepeatMasker	disperseRepeat	91465	91603	728	-	ID=TE174573;Target=rnd-1_family-1081 197 366;Class=ClassII/Unknown;PercDiv=21.3;PercDel=0.6;PercIns=2.4;
LG01	RepeatMasker	disperseRepeat	91604	91893	879	-	ID=TE174574;Target=rnd-1_family-2088 80 350;Class=ClassII/Unknown;PercDiv=25.4;PercDel=0.7;PercIns=7.8;
LG01	RepeatMasker	disperseRepeat	92858	93138	2279	-	ID=TE174575;Target=rnd-1_family-693 1 276;Class=ClassII/Unknown;PercDiv=1.6;PercDel=2.2;PercIns=1.4;
LG01	RepeatMasker	disperseRepeat	93185	95175	15734	-	ID=TE174576;Target=rnd-1_family-2138 1 1986;Class=ClassII/Unknown;PercDiv=4.0;PercDel=0.4;PercIns=0.7;
LG01	RepeatMasker	disperseRepeat	95894	96122	1041	+	ID=TE174577;Target=rnd-1_family-822 1 220;Class=ClassII/Unknown;PercDiv=13.8;PercDel=0.9;PercIns=5.0;
LG01	RepeatMasker	disperseRepeat	98462	98974	3530	+	ID=TE174578;Target=rnd-1_family-132 2243 2754;Class=ClassII/Unknown;PercDiv=6.0;PercDel=2.1;PercIns=2.3;
LG01	RepeatMasker	disperseRepeat	100032	100264	1496	+	ID=TE174579;Target=rnd-1_family-2582 2133 2372;Class=ClassII/Unknown;PercDiv=12.0;PercDel=3.0;PercIns=0.0;
LG01	RepeatMasker	disperseRepeat	100801	100945	481	-	ID=TE174580;Target=rnd-1_family-235 1 167;Class=ClassII/hAT;PercDiv=22.3;PercDel=16.6;PercIns=1.2;
LG01	RepeatMasker	disperseRepeat	100946	101039	242	-	ID=TE174581;Target=rnd-1_family-1517 411 505;Class=ClassII/Unknown;PercDiv=26.1;PercDel=3.2;PercIns=2.1;
LG01	RepeatMasker	disperseRepeat	101171	101346	1232	-	ID=TE174582;Target=rnd-1_family-323 1 162;Class=ClassII/Unknown;PercDiv=7.3;PercDel=2.0;PercIns=0.4;
LG01	RepeatMasker	disperseRepeat	101740	101831	353	-	ID=TE174584;Target=rnd-1_family-197 2585 2675;Class=ClassII/hAT;PercDiv=14.9;PercDel=4.3;PercIns=5.5;
LG01	RepeatMasker	disperseRepeat	102809	102984	1251	+	ID=TE174585;Target=rnd-1_family-323 1 162;Class=ClassII/Unknown;PercDiv=6.8;PercDel=2.3;PercIns=0.7;
LG01	RepeatMasker	disperseRepeat	104033	104093	488	+	ID=TE174586;Target=rnd-1_family-1576 5 65;Class=ClassII/Unknown;PercDiv=3.3;PercDel=0.0;PercIns=0.0;
LG01	RepeatMasker	disperseRepeat	115775	115881	434	+	ID=TE174592;Target=ClassII/UnknownX-4_AP 1 108;Class=DNA;PercDiv=28.0;PercDel=0.9;PercIns=0.0;
LG01	RepeatMasker	disperseRepeat	117870	117940	289	+	ID=TE174593;Target=ClassII/UnknownX-4_AP 106 172;Class=DNA;PercDiv=19.5;PercDel=0.0;PercIns=6.0;
LG01	RepeatMasker	disperseRepeat	120767	120886	614	+	ID=TE174595;Target=rnd-1_family-2582 1763 1879;Class=ClassII/Unknown;PercDiv=14.7;PercDel=0.8;PercIns=3.4;
LG01	RepeatMasker	disperseRepeat	120980	121024	283	+	ID=TE174596;Target=rnd-1_family-2582 1893 1937;Class=ClassII/Unknown;PercDiv=8.9;PercDel=0.0;PercIns=0.0;
LG01	RepeatMasker	disperseRepeat	121974	122123	249	-	ID=TE174598;Target=rnd-1_family-1698 3 156;Class=ClassII/Unknown;PercDiv=25.9;PercDel=7.3;PercIns=4.5;
LG01	RepeatMasker	disperseRepeat	122169	122293	553	+	ID=TE174599;Target=rnd-1_family-1081 233 351;Class=ClassII/Unknown;PercDiv=17.9;PercDel=0.8;PercIns=5.9;
LG01	RepeatMasker	disperseRepeat	125324	125361	247	+	ID=TE174600;Target=EnSpm-N2_DR 3132 3178;Class=ClassII/CACTA;PercDiv=8.5;PercDel=0.0;PercIns=0.0;
LG01	RepeatMasker	disperseRepeat	125362	125468	636	-	ID=TE174601;Target=rnd-1_family-1404 636 747;Class=ClassII/Unknown;PercDiv=15.2;PercDel=0.0;PercIns=2.4;
LG01	RepeatMasker	disperseRepeat	125469	125651	1044	+	ID=TE174602;Target=rnd-1_family-273 171 343;Class=ClassII/Unknown;PercDiv=8.2;PercDel=0.6;PercIns=6.4;
LG01	RepeatMasker	disperseRepeat	126010	126396	2657	-	ID=TE174603;Target=rnd-1_family-2587 29 425;Class=ClassII/Unknown;PercDiv=8.5;PercDel=2.6;PercIns=0.0;
LG01	RepeatMasker	disperseRepeat	126743	126821	681	+	ID=TE174604;Target=rnd-1_family-1556 1 79;Class=ClassII/Unknown;PercDiv=1.3;PercDel=0.0;PercIns=0.0;
LG01	RepeatMasker	disperseRepeat	129309	129368	291	-	ID=TE174606;Target=DR0066171 12 167;Class=ClassII/Unknown;PercDiv=17.6;PercDel=2.1;PercIns=11.0;
LG01	RepeatMasker	disperseRepeat	129369	129382	320	-	ID=TE174607;Target=DR0257498 4271 4393;Class=ClassII/CACTA;PercDiv=20.8;PercDel=2.5;PercIns=1.6;
LG01	RepeatMasker	disperseRepeat	129387	129481	367	-	ID=TE174608;Target=DR0126964 7410 7503;Class=ClassII/hAT;PercDiv=17.0;PercDel=0.0;PercIns=1.1;
LG01	RepeatMasker	disperseRepeat	135077	135231	617	-	ID=TE174611;Target=EnSpm-1_HM 1159 1315;Class=ClassII/CACTA;PercDiv=7.9;PercDel=3.1;PercIns=4.5;
LG01	RepeatMasker	disperseRepeat	135232	135250	628	+	ID=TE174612;Target=DR0249312 1012 1163;Class=ClassII/PIF-Harbinger;PercDiv=9.3;PercDel=0.6;PercIns=4.0;
LG01	RepeatMasker	disperseRepeat	137232	137314	342	-	ID=TE174613;Target=rnd-1_family-1421 1362 1444;Class=ClassII/P;PercDiv=21.9;PercDel=1.2;PercIns=1.2;
LG01	RepeatMasker	disperseRepeat	137321	137356	271	-	ID=TE174614;Target=rnd-1_family-135 1160 1195;Class=ClassII/Unknown;PercDiv=8.3;PercDel=0.0;PercIns=0.0;
LG01	RepeatMasker	disperseRepeat	137357	137413	232	-	ID=TE174615;Target=rnd-1_family-2618 131 190;Class=ClassII/hAT;PercDiv=14.0;PercDel=5.1;PercIns=3.3;
LG01	RepeatMasker	disperseRepeat	140265	140509	1662	-	ID=TE174617;Target=rnd-1_family-30 677 918;Class=ClassII/Unknown;PercDiv=2.5;PercDel=0.4;PercIns=1.6;
LG01	RepeatMasker	disperseRepeat	141889	142430	942	-	ID=TE174619;Target=Helitron-1_AAe 5549 6102;Class=ClassII/Helitron;PercDiv=32.5;PercDel=5.2;PercIns=2.9;
LG01	RepeatMasker	disperseRepeat	142478	142774	2318	-	ID=TE174620;Target=rnd-1_family-680 1 291;Class=ClassII/hAT;PercDiv=5.8;PercDel=0.0;PercIns=2.1;
LG01	RepeatMasker	disperseRepeat	143711	143799	679	-	ID=TE174621;Target=ClassII/Unknown4-9_AP 89 177;Class=DNA;PercDiv=6.7;PercDel=0.0;PercIns=0.0;
LG01	RepeatMasker	disperseRepeat	143994	144066	431	-	ID=TE174622;Target=ClassII/Unknown4-9_AP 1 73;Class=DNA;PercDiv=14.5;PercDel=0.0;PercIns=0.0;
LG01	RepeatMasker	disperseRepeat	144248	144415	1276	+	ID=TE174623;Target=rnd-1_family-1684 1 169;Class=ClassII/Unknown;PercDiv=4.2;PercDel=0.6;PercIns=0.0;
LG01	RepeatMasker	disperseRepeat	144508	144865	1326	-	ID=TE174624;Target=rnd-1_family-112 322 659;Class=ClassII/Unknown;PercDiv=20.4;PercDel=1.1;PercIns=7.1;
LG01	RepeatMasker	disperseRepeat	144880	145116	1578	+	ID=TE174625;Target=rnd-1_family-836 377 616;Class=ClassII/Unknown;PercDiv=10.1;PercDel=1.3;PercIns=0.0;
LG01	RepeatMasker	disperseRepeat	145197	145458	1284	+	ID=TE174626;Target=rnd-1_family-836 622 901;Class=ClassII/Unknown;PercDiv=14.5;PercDel=6.9;PercIns=0.0;
LG01	RepeatMasker	disperseRepeat	147215	147303	657	-	ID=TE174628;Target=ClassII/Unknown4-9_AP 89 177;Class=DNA;PercDiv=7.9;PercDel=0.0;PercIns=0.0;
LG01	RepeatMasker	disperseRepeat	147498	147570	449	-	ID=TE174629;Target=ClassII/Unknown4-9_AP 1 73;Class=DNA;PercDiv=14.5;PercDel=0.0;PercIns=0.0;
LG01	RepeatMasker	disperseRepeat	148434	148536	333	-	ID=TE174630;Target=rnd-1_family-1878 1 98;Class=ClassII/Ginger;PercDiv=20.7;PercDel=1.0;PercIns=6.1;
LG01	RepeatMasker	disperseRepeat	150583	150648	246	+	ID=TE174633;Target=DF0004066 72 129;Class=ClassII/hAT;PercDiv=12.3;PercDel=0.0;PercIns=13.8;
LG01	RepeatMasker	disperseRepeat	154148	154331	577	+	ID=TE174639;Target=rnd-1_family-1910 1 169;Class=ClassII/Unknown;PercDiv=20.0;PercDel=10.0;PercIns=5.5;
LG01	RepeatMasker	disperseRepeat	154332	155068	4257	-	ID=TE174640;Target=rnd-1_family-1939 933 1667;Class=ClassII/Unknown;PercDiv=9.5;PercDel=2.9;PercIns=3.1;
LG01	RepeatMasker	disperseRepeat	158735	158851	645	+	ID=TE174644;Target=rnd-1_family-2243 1 123;Class=ClassII/Unknown;PercDiv=7.0;PercDel=6.8;PercIns=1.6;
LG01	RepeatMasker	disperseRepeat	158852	159206	2766	+	ID=TE174645;Target=rnd-1_family-2319 581 937;Class=ClassII/Unknown;PercDiv=2.4;PercDel=0.5;PercIns=0.0;
LG01	RepeatMasker	disperseRepeat	159208	159419	945	+	ID=TE174646;Target=rnd-1_family-1503 1 228;Class=ClassII/hAT;PercDiv=16.1;PercDel=11.3;PercIns=3.5;
LG01	RepeatMasker	disperseRepeat	160048	160223	1119	-	ID=TE174647;Target=rnd-1_family-5 9 184;Class=ClassII/Unknown;PercDiv=14.2;PercDel=0.0;PercIns=0.0;
LG01	RepeatMasker	disperseRepeat	160338	161272	6908	-	ID=TE174648;Target=rnd-1_family-2319 1 937;Class=ClassII/Unknown;PercDiv=5.3;PercDel=1.1;PercIns=0.8;
LG01	RepeatMasker	disperseRepeat	161326	161434	844	+	ID=TE174649;Target=rnd-1_family-1503 1824 1932;Class=ClassII/hAT;PercDiv=6.4;PercDel=0.0;PercIns=0.0;
LG01	RepeatMasker	disperseRepeat	162716	163381	2296	-	ID=TE174651;Target=rnd-1_family-1939 271 964;Class=ClassII/Unknown;PercDiv=8.5;PercDel=4.3;PercIns=0.1;
LG01	RepeatMasker	disperseRepeat	165184	165414	1487	-	ID=TE174653;Target=rnd-1_family-429 1 284;Class=ClassII/Unknown;PercDiv=7.8;PercDel=0.6;PercIns=0.6;
LG01	RepeatMasker	disperseRepeat	165421	165729	584	+	ID=TE174654;Target=rnd-1_family-2510 179 476;Class=ClassII/Unknown;PercDiv=21.1;PercDel=7.4;PercIns=6.6;
LG01	RepeatMasker	disperseRepeat	166310	166584	284	-	ID=TE174655;Target=rnd-1_family-2602 456 683;Class=ClassII/Tc1-Mariner;PercDiv=30.1;PercDel=3.0;PercIns=4.2;
LG01	RepeatMasker	disperseRepeat	166694	166847	1078	+	ID=TE174656;Target=rnd-1_family-96 7169 7322;Class=ClassII/Unknown;PercDiv=9.7;PercDel=0.0;PercIns=0.0;
LG01	RepeatMasker	disperseRepeat	169854	170227	294	-	ID=TE174659;Target=HSMAR2 499 873;Class=ClassII/Tc1-Mariner;PercDiv=32.4;PercDel=4.5;PercIns=4.3;
LG01	RepeatMasker	disperseRepeat	172089	172249	335	+	ID=TE174660;Target=MuDR5x_AP 1790 1949;Class=ClassII/Mutator;PercDiv=31.2;PercDel=1.9;PercIns=2.5;
LG01	RepeatMasker	disperseRepeat	173342	173353	287	+	ID=TE174661;Target=DR0063601 615 713;Class=ClassII/CACTA;PercDiv=15.8;PercDel=3.9;PercIns=7.1;
LG01	RepeatMasker	disperseRepeat	173354	173443	287	+	ID=TE174662;Target=DR0063389 606 696;Class=ClassII/hAT;PercDiv=15.1;PercDel=5.6;PercIns=4.4;
LG01	RepeatMasker	disperseRepeat	174064	174468	974	-	ID=TE174663;Target=rnd-1_family-1454 163 557;Class=ClassII/Unknown;PercDiv=20.5;PercDel=4.4;PercIns=7.1;
LG01	RepeatMasker	disperseRepeat	175431	177092	8856	-	ID=TE174665;Target=rnd-1_family-836 1 1254;Class=ClassII/Unknown;PercDiv=3.4;PercDel=0.8;PercIns=0.1;
LG01	RepeatMasker	disperseRepeat	177306	177372	262	+	ID=TE174666;Target=ClassII/Unknown8-34_AP 95 167;Class=DNA;PercDiv=19.4;PercDel=9.0;PercIns=0.0;
LG01	RepeatMasker	disperseRepeat	177408	177744	1649	+	ID=TE174667;Target=rnd-1_family-112 558 804;Class=ClassII/Unknown;PercDiv=12.4;PercDel=0.9;PercIns=1.5;
LG01	RepeatMasker	disperseRepeat	177745	177851	1533	-	ID=TE174668;Target=rnd-1_family-567 26 222;Class=ClassII/Unknown;PercDiv=7.7;PercDel=0.5;PercIns=0.0;
LG01	RepeatMasker	disperseRepeat	179111	179357	1560	-	ID=TE174672;Target=rnd-1_family-2548 208 466;Class=ClassII/Unknown;PercDiv=8.6;PercDel=6.1;PercIns=1.2;
LG01	RepeatMasker	disperseRepeat	180332	181249	1470	-	ID=TE174673;Target=rnd-1_family-1275 53 918;Class=ClassII/hAT;PercDiv=19.8;PercDel=3.3;PercIns=9.5;
LG01	RepeatMasker	disperseRepeat	185378	185396	225	-	ID=TE174678;Target=DR0019246 317 390;Class=ClassII/CACTA;PercDiv=18.1;PercDel=2.8;PercIns=0.0;
LG01	RepeatMasker	disperseRepeat	186298	186340	230	-	ID=TE174679;Target=DR0152797 1654 1695;Class=ClassII/hAT;PercDiv=16.7;PercDel=0.0;PercIns=2.4;
LG01	RepeatMasker	disperseRepeat	187097	187167	291	-	ID=TE174680;Target=DR0106191 7 77;Class=ClassII/hAT;PercDiv=29.6;PercDel=0.0;PercIns=0.0;
LG01	RepeatMasker	disperseRepeat	189314	189382	584	+	ID=TE174682;Target=rnd-1_family-1365 1 69;Class=ClassII/Unknown;PercDiv=5.8;PercDel=0.0;PercIns=0.0;
LG01	RepeatMasker	disperseRepeat	189500	189652	1064	+	ID=TE174683;Target=rnd-1_family-1365 88 253;Class=ClassII/Unknown;PercDiv=5.9;PercDel=8.5;PercIns=0.0;
LG01	RepeatMasker	disperseRepeat	189655	189958	1521	+	ID=TE174684;Target=rnd-1_family-1045 270 565;Class=ClassII/Tc1-Mariner;PercDiv=20.5;PercDel=1.0;PercIns=3.7;
LG01	RepeatMasker	disperseRepeat	190497	190533	257	+	ID=TE174685;Target=rnd-1_family-2321 257 293;Class=ClassII/Unknown;PercDiv=10.8;PercDel=0.0;PercIns=0.0;
LG01	RepeatMasker	disperseRepeat	192475	192847	2905	+	ID=TE174687;Target=rnd-1_family-80 1 383;Class=ClassII/hAT;PercDiv=5.4;PercDel=3.2;PercIns=0.5;
LG01	RepeatMasker	disperseRepeat	193350	193459	266	-	ID=TE174689;Target=EnSpm-4_VV 4864 4953;Class=ClassII/CACTA;PercDiv=17.3;PercDel=5.1;PercIns=0.0;
LG01	RepeatMasker	disperseRepeat	200344	200793	2162	+	ID=TE174694;Target=rnd-1_family-2548 43 613;Class=ClassII/Unknown;PercDiv=14.4;PercDel=0.6;PercIns=6.3;
LG01	RepeatMasker	disperseRepeat	202228	202465	1497	+	ID=TE174698;Target=rnd-1_family-1064 1 252;Class=ClassII/Unknown;PercDiv=10.6;PercDel=6.7;PercIns=0.8;
LG01	RepeatMasker	disperseRepeat	202864	203017	290	+	ID=TE174699;Target=rnd-1_family-587 58 224;Class=ClassII/hAT;PercDiv=28.9;PercDel=9.7;PercIns=1.2;
LG01	RepeatMasker	disperseRepeat	204412	204519	473	+	ID=TE174701;Target=DR0068440 16 133;Class=ClassII/hAT;PercDiv=11.1;PercDel=0.8;PercIns=0.0;
LG01	RepeatMasker	disperseRepeat	208936	208951	283	+	ID=TE174710;Target=DR0257340 13675 13768;Class=ClassII/CACTA;PercDiv=14.6;PercDel=5.5;PercIns=2.1;
LG01	RepeatMasker	disperseRepeat	209375	209498	556	-	ID=TE174711;Target=DNA8-100_AP 501 636;Class=ClassII/hAT;PercDiv=19.4;PercDel=9.7;PercIns=0.0;
LG01	RepeatMasker	disperseRepeat	210799	210865	272	+	ID=TE174712;Target=HAT-6_Mad 1835 1901;Class=ClassII/hAT;PercDiv=26.9;PercDel=0.0;PercIns=0.0;
LG01	RepeatMasker	disperseRepeat	214859	214892	301	-	ID=TE174715;Target=rnd-1_family-2216 1185 1263;Class=ClassII/hAT;PercDiv=21.6;PercDel=0.0;PercIns=5.1;
LG01	RepeatMasker	disperseRepeat	214893	214941	311	-	ID=TE174716;Target=rnd-1_family-1329 1749 1797;Class=ClassII/Unknown;PercDiv=16.3;PercDel=0.0;PercIns=0.0;
LG01	RepeatMasker	disperseRepeat	215623	217282	5441	+	ID=TE174717;Target=rnd-1_family-74 2461 4119;Class=ClassII/Maverick;PercDiv=27.7;PercDel=1.3;PercIns=1.3;
LG01	RepeatMasker	disperseRepeat	217285	218294	2543	+	ID=TE174718;Target=rnd-1_family-2632 4812 5958;Class=ClassII/Unknown;PercDiv=19.5;PercDel=7.3;PercIns=6.3;
LG01	RepeatMasker	disperseRepeat	219442	219537	663	-	ID=TE174719;Target=rnd-1_family-1018 1 97;Class=ClassII/Unknown;PercDiv=5.2;PercDel=1.0;PercIns=0.0;
LG01	RepeatMasker	disperseRepeat	219965	222477	2611	+	ID=TE174721;Target=rnd-1_family-2191 2024 4522;Class=ClassII/Maverick;PercDiv=32.8;PercDel=4.1;PercIns=4.7;
LG01	RepeatMasker	disperseRepeat	222829	223046	818	+	ID=TE174722;Target=rnd-1_family-2191 4866 5060;Class=ClassII/Maverick;PercDiv=26.7;PercDel=3.5;PercIns=2.3;
LG01	RepeatMasker	disperseRepeat	223047	223163	344	-	ID=TE174723;Target=Polinton-9_NVi 12953 13069;Class=ClassII/Maverick;PercDiv=29.9;PercDel=0.0;PercIns=0.0;
LG01	RepeatMasker	disperseRepeat	224631	224666	247	+	ID=TE174726;Target=Mariner-36_HM 745 873;Class=ClassII/Tc1-Mariner;PercDiv=18.4;PercDel=4.7;PercIns=8.5;
LG01	RepeatMasker	disperseRepeat	224852	224884	423	+	ID=TE174729;Target=DR0253713 725 829;Class=ClassII/hAT;PercDiv=13.0;PercDel=2.6;PercIns=2.5;
LG01	RepeatMasker	disperseRepeat	224885	224932	265	+	ID=TE174730;Target=DR0113223 5806 5994;Class=ClassII/Zisupton;PercDiv=20.1;PercDel=9.1;PercIns=1.4;
LG01	RepeatMasker	disperseRepeat	242693	242765	275	-	ID=TE174740;Target=hAT-32_SM 929 1001;Class=ClassII/hAT;PercDiv=19.1;PercDel=6.8;PercIns=6.8;
LG01	RepeatMasker	disperseRepeat	242794	243222	490	-	ID=TE174741;Target=rnd-1_family-1248 1811 2237;Class=ClassII/hAT;PercDiv=32.0;PercDel=3.5;PercIns=4.0;
LG01	RepeatMasker	disperseRepeat	243555	243741	261	-	ID=TE174742;Target=hAT-N2_AP 1 193;Class=ClassII/hAT;PercDiv=19.3;PercDel=6.6;PercIns=4.5;
LG01	RepeatMasker	disperseRepeat	245843	246027	867	-	ID=TE174744;Target=rnd-1_family-2088 78 329;Class=ClassII/Unknown;PercDiv=25.1;PercDel=4.3;PercIns=4.3;
LG01	RepeatMasker	disperseRepeat	246028	246308	997	+	ID=TE174745;Target=rnd-1_family-1081 18 373;Class=ClassII/Unknown;PercDiv=19.0;PercDel=3.0;PercIns=4.4;
LG01	RepeatMasker	disperseRepeat	246722	246781	384	+	ID=TE174746;Target=rnd-1_family-2384 9 68;Class=ClassII/Unknown;PercDiv=10.0;PercDel=0.0;PercIns=0.0;
LG01	RepeatMasker	disperseRepeat	257039	257259	485	+	ID=TE174756;Target=rnd-1_family-2025 45 266;Class=ClassII/Unknown;PercDiv=24.9;PercDel=7.7;PercIns=7.2;
LG01	RepeatMasker	disperseRepeat	258231	258337	379	+	ID=TE174757;Target=rnd-1_family-1514 24 132;Class=ClassII/Unknown;PercDiv=17.8;PercDel=7.5;PercIns=5.5;
LG01	RepeatMasker	disperseRepeat	258344	259524	5094	-	ID=TE174758;Target=rnd-1_family-1221 35 1212;Class=ClassII/Unknown;PercDiv=14.6;PercDel=5.2;PercIns=5.4;
LG01	RepeatMasker	disperseRepeat	260681	261101	1825	-	ID=TE174759;Target=rnd-1_family-766 3 462;Class=ClassII/Tc1-Mariner;PercDiv=7.5;PercDel=8.8;PercIns=1.9;
LG01	RepeatMasker	disperseRepeat	264418	264577	581	+	ID=TE174763;Target=rnd-1_family-1327 31 169;Class=ClassII/Unknown;PercDiv=15.0;PercDel=1.2;PercIns=16.6;
LG01	RepeatMasker	disperseRepeat	270941	271051	1221	-	ID=TE174765;Target=rnd-1_family-114 33 365;Class=ClassII/hAT;PercDiv=16.5;PercDel=9.5;PercIns=3.9;
LG01	RepeatMasker	disperseRepeat	271052	271779	5616	+	ID=TE174766;Target=rnd-1_family-114 33 796;Class=ClassII/hAT;PercDiv=4.8;PercDel=5.1;PercIns=0.1;
LG01	RepeatMasker	disperseRepeat	271780	271920	1271	-	ID=TE174767;Target=rnd-1_family-2575 453 579;Class=ClassII/Unknown;PercDiv=10.3;PercDel=6.0;PercIns=1.8;
LG01	RepeatMasker	disperseRepeat	271932	272121	986	+	ID=TE174768;Target=rnd-1_family-2100 759 942;Class=ClassII/Unknown;PercDiv=18.2;PercDel=1.1;PercIns=4.3;
LG01	RepeatMasker	disperseRepeat	273005	273104	484	-	ID=TE174769;Target=rnd-1_family-1181 228 315;Class=ClassII/Unknown;PercDiv=15.2;PercDel=1.0;PercIns=14.8;
LG01	RepeatMasker	disperseRepeat	284926	284937	249	-	ID=TE174773;Target=DR0262728 231 327;Class=ClassII/CACTA;PercDiv=11.9;PercDel=5.3;PercIns=2.1;
LG01	RepeatMasker	disperseRepeat	284938	285019	266	+	ID=TE174774;Target=DR0019972 839 919;Class=ClassII/CACTA;PercDiv=8.9;PercDel=2.4;PercIns=3.7;
LG01	RepeatMasker	disperseRepeat	285030	285046	238	-	ID=TE174775;Target=hATm-40_HM 1290 1360;Class=ClassII/hAT;PercDiv=11.9;PercDel=3.9;PercIns=0.9;
LG01	RepeatMasker	disperseRepeat	286479	286686	311	-	ID=TE174778;Target=rnd-1_family-2489 10036 10241;Class=ClassII/Unknown;PercDiv=24.0;PercDel=4.8;PercIns=5.8;
LG01	RepeatMasker	disperseRepeat	289222	289841	529	-	ID=TE174780;Target=hAT-22_CPB 2132 2765;Class=ClassII/hAT;PercDiv=32.0;PercDel=7.1;PercIns=4.7;
LG01	RepeatMasker	disperseRepeat	291392	291677	1644	-	ID=TE174781;Target=rnd-1_family-617 22 323;Class=ClassII/Unknown;PercDiv=18.5;PercDel=5.6;PercIns=0.0;
LG01	RepeatMasker	disperseRepeat	294332	294369	259	-	ID=TE174782;Target=rnd-1_family-2618 151 193;Class=ClassII/hAT;PercDiv=2.6;PercDel=13.2;PercIns=0.0;
LG01	RepeatMasker	disperseRepeat	297853	298010	418	+	ID=TE174784;Target=rnd-1_family-2642 38 198;Class=ClassII/Unknown;PercDiv=27.4;PercDel=5.1;PercIns=3.1;
LG01	RepeatMasker	disperseRepeat	298465	298537	443	-	ID=TE174785;Target=rnd-1_family-2622 1023 1096;Class=ClassII/Unknown;PercDiv=15.1;PercDel=1.4;PercIns=0.0;
LG01	RepeatMasker	disperseRepeat	299560	299676	270	+	ID=TE174786;Target=rnd-1_family-208 17 142;Class=ClassII/Unknown;PercDiv=27.8;PercDel=9.4;PercIns=1.6;
LG01	RepeatMasker	disperseRepeat	300258	300404	675	-	ID=TE174787;Target=rnd-1_family-10 2656 2804;Class=ClassII/CACTA;PercDiv=17.2;PercDel=2.7;PercIns=1.3;
LG01	RepeatMasker	disperseRepeat	300548	300577	268	+	ID=TE174788;Target=rnd-1_family-2388 1 30;Class=ClassII/Unknown;PercDiv=0.0;PercDel=0.0;PercIns=0.0;
LG01	RepeatMasker	disperseRepeat	300629	301239	4600	+	ID=TE174790;Target=rnd-1_family-385 1 631;Class=ClassII/hAT;PercDiv=5.2;PercDel=3.3;PercIns=0.0;
LG01	RepeatMasker	disperseRepeat	301272	301558	2870	+	ID=TE174791;Target=rnd-1_family-385 610 1093;Class=ClassII/hAT;PercDiv=9.1;PercDel=4.5;PercIns=1.0;
LG01	RepeatMasker	disperseRepeat	302224	302839	4521	+	ID=TE174793;Target=rnd-1_family-1481 529 1145;Class=ClassII/P;PercDiv=6.0;PercDel=0.5;PercIns=0.3;
LG01	RepeatMasker	disperseRepeat	302939	303162	1534	+	ID=TE174794;Target=rnd-1_family-1481 1134 1357;Class=ClassII/P;PercDiv=9.8;PercDel=0.0;PercIns=0.0;
LG01	RepeatMasker	disperseRepeat	303609	304219	3944	-	ID=TE174795;Target=rnd-1_family-2388 544 1157;Class=ClassII/Unknown;PercDiv=8.1;PercDel=1.1;PercIns=0.6;
LG01	RepeatMasker	disperseRepeat	304220	304527	2318	+	ID=TE174796;Target=rnd-1_family-781 1 308;Class=ClassII/Unknown;PercDiv=3.9;PercDel=0.3;PercIns=0.3;
LG01	RepeatMasker	disperseRepeat	304557	305822	9819	-	ID=TE174798;Target=rnd-1_family-502 1 1276;Class=ClassII/Tc1-Mariner;PercDiv=5.7;PercDel=1.5;PercIns=0.7;
LG01	RepeatMasker	disperseRepeat	306842	307067	1656	-	ID=TE174801;Target=rnd-1_family-781 3 224;Class=ClassII/Unknown;PercDiv=2.7;PercDel=0.9;PercIns=2.7;
LG01	RepeatMasker	disperseRepeat	307176	307463	2307	+	ID=TE174803;Target=rnd-1_family-693 1 276;Class=ClassII/Unknown;PercDiv=3.5;PercDel=1.1;PercIns=0.0;
LG01	RepeatMasker	disperseRepeat	309530	310054	3843	-	ID=TE174806;Target=rnd-1_family-2491 1165 1688;Class=ClassII/Tc1-Mariner;PercDiv=8.2;PercDel=0.0;PercIns=0.2;
LG01	RepeatMasker	disperseRepeat	310089	312044	13318	+	ID=TE174807;Target=rnd-1_family-2491 1 1687;Class=ClassII/Tc1-Mariner;PercDiv=6.0;PercDel=0.8;PercIns=0.4;
LG01	RepeatMasker	disperseRepeat	312214	312407	492	+	ID=TE174808;Target=rnd-1_family-1234 1 194;Class=ClassII/Unknown;PercDiv=20.7;PercDel=7.7;PercIns=7.7;
LG01	RepeatMasker	disperseRepeat	312430	312606	803	-	ID=TE174809;Target=rnd-1_family-1387 19 253;Class=ClassII/hAT;PercDiv=12.3;PercDel=1.6;PercIns=1.9;
LG01	RepeatMasker	disperseRepeat	320520	321483	3496	-	ID=TE174816;Target=rnd-1_family-1046 18 1001;Class=ClassII/Helitron;PercDiv=5.3;PercDel=9.8;PercIns=0.5;
LG01	RepeatMasker	disperseRepeat	321637	321765	231	-	ID=TE174817;Target=rnd-1_family-1414 796 934;Class=ClassII/hAT;PercDiv=27.1;PercDel=10.8;PercIns=2.9;
LG01	RepeatMasker	disperseRepeat	322864	323174	1592	-	ID=TE174818;Target=rnd-1_family-594 3 259;Class=ClassII/Unknown;PercDiv=14.8;PercDel=2.4;PercIns=0.6;
LG01	RepeatMasker	disperseRepeat	323439	323544	227	+	ID=TE174819;Target=rnd-1_family-1414 827 934;Class=ClassII/hAT;PercDiv=28.8;PercDel=3.8;PercIns=1.9;
LG01	RepeatMasker	disperseRepeat	323547	323951	2977	-	ID=TE174820;Target=rnd-1_family-1046 29 423;Class=ClassII/Helitron;PercDiv=5.6;PercDel=0.5;PercIns=3.0;
LG01	RepeatMasker	disperseRepeat	332475	332514	496	-	ID=TE174822;Target=rnd-1_family-1540 640 666;Class=ClassII/Unknown;PercDiv=3.9;PercDel=0.0;PercIns=1.4;
LG01	RepeatMasker	disperseRepeat	332515	332577	361	+	ID=TE174823;Target=rnd-1_family-2243 2 63;Class=ClassII/Unknown;PercDiv=12.9;PercDel=0.0;PercIns=1.6;
LG01	RepeatMasker	disperseRepeat	336168	336444	1055	+	ID=TE174828;Target=rnd-1_family-1234 1 291;Class=ClassII/Unknown;PercDiv=20.6;PercDel=6.9;PercIns=1.7;
LG01	RepeatMasker	disperseRepeat	339859	339991	376	+	ID=TE174832;Target=rnd-1_family-1234 452 581;Class=ClassII/Unknown;PercDiv=27.4;PercDel=1.5;PercIns=3.9;
LG01	RepeatMasker	disperseRepeat	340106	340118	298	-	ID=TE174833;Target=hAT-9_AP 61 131;Class=ClassII/hAT;PercDiv=15.9;PercDel=2.9;PercIns=1.4;
LG01	RepeatMasker	disperseRepeat	340119	340175	330	-	ID=TE174834;Target=rnd-1_family-1221 133 188;Class=ClassII/Unknown;PercDiv=8.9;PercDel=0.0;PercIns=1.8;
LG01	RepeatMasker	disperseRepeat	340201	340462	293	-	ID=TE174835;Target=rnd-1_family-1277 530 819;Class=ClassII/Unknown;PercDiv=29.1;PercDel=15.3;PercIns=4.1;
LG01	RepeatMasker	disperseRepeat	343163	343225	534	+	ID=TE174837;Target=rnd-1_family-385 1198 1260;Class=ClassII/hAT;PercDiv=1.6;PercDel=0.0;PercIns=0.0;
LG01	RepeatMasker	disperseRepeat	343226	343481	2072	-	ID=TE174838;Target=rnd-1_family-2388 877 1132;Class=ClassII/Unknown;PercDiv=7.9;PercDel=1.0;PercIns=1.0;
LG01	RepeatMasker	disperseRepeat	344375	344816	1853	+	ID=TE174841;Target=rnd-1_family-10 342 1253;Class=ClassII/CACTA;PercDiv=15.0;PercDel=3.9;PercIns=4.7;
LG01	RepeatMasker	disperseRepeat	344991	345145	888	+	ID=TE174843;Target=rnd-1_family-2218 1 213;Class=ClassII/Unknown;PercDiv=22.2;PercDel=7.5;PercIns=8.1;
LG01	RepeatMasker	disperseRepeat	345146	345374	1011	-	ID=TE174844;Target=rnd-1_family-1604 553 768;Class=ClassII/Unknown;PercDiv=12.1;PercDel=0.0;PercIns=6.0;
LG01	RepeatMasker	disperseRepeat	345375	345712	888	+	ID=TE174845;Target=rnd-1_family-2218 214 813;Class=ClassII/Unknown;PercDiv=22.2;PercDel=7.5;PercIns=8.1;
LG01	RepeatMasker	disperseRepeat	345713	346096	1609	+	ID=TE174846;Target=rnd-1_family-10 800 1160;Class=ClassII/CACTA;PercDiv=14.5;PercDel=1.8;PercIns=8.3;
LG01	RepeatMasker	disperseRepeat	352603	352750	537	+	ID=TE174852;Target=rnd-1_family-867 1 136;Class=ClassII/Unknown;PercDiv=20.2;PercDel=0.7;PercIns=9.6;
LG01	RepeatMasker	disperseRepeat	354000	355312	4731	+	ID=TE174853;Target=rnd-1_family-74 3491 4820;Class=ClassII/Maverick;PercDiv=26.8;PercDel=2.8;PercIns=1.5;
LG01	RepeatMasker	disperseRepeat	355746	355878	335	+	ID=TE174854;Target=Helitron1_AG 5961 6093;Class=ClassII/Helitron;PercDiv=30.8;PercDel=0.0;PercIns=0.0;
LG01	RepeatMasker	disperseRepeat	356354	356436	507	-	ID=TE174855;Target=rnd-1_family-1862 1 83;Class=ClassII/Unknown;PercDiv=16.9;PercDel=0.0;PercIns=0.0;
LG01	RepeatMasker	disperseRepeat	357153	357432	1665	-	ID=TE174857;Target=rnd-1_family-208 1 290;Class=ClassII/Unknown;PercDiv=15.7;PercDel=3.6;PercIns=0.0;
LG01	RepeatMasker	disperseRepeat	357531	358301	2893	+	ID=TE174858;Target=rnd-1_family-2218 278 1000;Class=ClassII/Unknown;PercDiv=10.5;PercDel=5.4;PercIns=4.2;
LG01	RepeatMasker	disperseRepeat	358302	358419	2378	-	ID=TE174859;Target=rnd-1_family-12 590 1227;Class=ClassII/Unknown;PercDiv=15.1;PercDel=4.7;PercIns=4.5;
LG01	RepeatMasker	disperseRepeat	358463	358568	687	-	ID=TE174860;Target=DR0019231 1696 1885;Class=ClassII/hAT;PercDiv=11.8;PercDel=6.2;PercIns=7.4;
LG01	RepeatMasker	disperseRepeat	358569	358784	1355	+	ID=TE174861;Target=rnd-1_family-2218 1205 1417;Class=ClassII/Unknown;PercDiv=10.1;PercDel=2.3;PercIns=4.7;
LG01	RepeatMasker	disperseRepeat	360903	360989	227	+	ID=TE174864;Target=DR0237596 3753 3953;Class=ClassII/Helitron;PercDiv=23.1;PercDel=2.4;PercIns=8.2;
LG01	RepeatMasker	disperseRepeat	361002	361107	293	-	ID=TE174865;Target=hAT-40_HM 4917 5020;Class=ClassII/hAT;PercDiv=14.0;PercDel=3.8;PercIns=5.8;
LG01	RepeatMasker	disperseRepeat	361190	361237	227	+	ID=TE174866;Target=DR0237596 3954 4069;Class=ClassII/Helitron;PercDiv=23.1;PercDel=2.4;PercIns=8.2;
LG01	RepeatMasker	disperseRepeat	366889	367122	5268	+	ID=TE174869;Target=rnd-1_family-1003 1 637;Class=ClassII/Unknown;PercDiv=1.7;PercDel=0.0;PercIns=0.0;
LG01	RepeatMasker	disperseRepeat	367123	368444	11153	-	ID=TE174870;Target=rnd-1_family-605 1 1326;Class=ClassII/Tc1-Mariner;PercDiv=2.2;PercDel=0.3;PercIns=0.0;
LG01	RepeatMasker	disperseRepeat	368559	368626	352	+	ID=TE174871;Target=rnd-1_family-2019 1326 1394;Class=ClassII/Unknown;PercDiv=20.6;PercDel=1.5;PercIns=0.0;
LG01	RepeatMasker	disperseRepeat	368970	369012	227	+	ID=TE174872;Target=DR0171814 216 257;Class=ClassII/hAT;PercDiv=14.3;PercDel=0.0;PercIns=2.4;
LG01	RepeatMasker	disperseRepeat	371251	373986	21847	+	ID=TE174874;Target=rnd-1_family-1397 1 2725;Class=ClassII/PiggyBac;PercDiv=5.3;PercDel=0.2;PercIns=0.6;
LG01	RepeatMasker	disperseRepeat	374077	374295	374	-	ID=TE174875;Target=DR0114755 310 524;Class=ClassII/Mutator;PercDiv=28.0;PercDel=3.6;PercIns=5.6;
LG01	RepeatMasker	disperseRepeat	374525	375073	1571	+	ID=TE174876;Target=rnd-1_family-212 203 773;Class=ClassII/Unknown;PercDiv=24.4;PercDel=4.7;PercIns=0.7;
LG01	RepeatMasker	disperseRepeat	375195	375220	257	+	ID=TE174878;Target=DR0096475 6342 6380;Class=ClassII/CACTA;PercDiv=13.6;PercDel=4.4;PercIns=4.5;
LG01	RepeatMasker	disperseRepeat	375309	375615	398	-	ID=TE174879;Target=rnd-1_family-445 1289 1596;Class=ClassII/Unknown;PercDiv=32.9;PercDel=1.3;PercIns=1.0;
LG01	RepeatMasker	disperseRepeat	377231	377399	230	+	ID=TE174881;Target=rnd-1_family-1533 104 253;Class=ClassII/Unknown;PercDiv=29.4;PercDel=0.6;PercIns=13.3;
LG01	RepeatMasker	disperseRepeat	377402	378244	1937	-	ID=TE174882;Target=rnd-1_family-370 1221 2064;Class=ClassII/Unknown;PercDiv=22.8;PercDel=7.6;PercIns=7.5;
LG01	RepeatMasker	disperseRepeat	379314	379347	241	-	ID=TE174883;Target=DR0064984 324 357;Class=ClassII/hAT;PercDiv=14.7;PercDel=0.0;PercIns=0.0;
LG01	RepeatMasker	disperseRepeat	380145	380231	249	-	ID=TE174886;Target=hAT-8_CPB 2344 2430;Class=ClassII/hAT;PercDiv=27.9;PercDel=1.1;PercIns=1.1;
LG01	RepeatMasker	disperseRepeat	380644	380698	264	-	ID=TE174887;Target=DF0000105 1870 1926;Class=ClassII/hAT;PercDiv=16.4;PercDel=3.6;PercIns=0.0;
LG01	RepeatMasker	disperseRepeat	381209	381304	447	+	ID=TE174888;Target=rnd-1_family-1533 573 667;Class=ClassII/Unknown;PercDiv=18.9;PercDel=0.0;PercIns=1.1;
LG01	RepeatMasker	disperseRepeat	381465	381490	516	+	ID=TE174890;Target=rnd-1_family-1054 275 441;Class=ClassII/Unknown;PercDiv=17.3;PercDel=2.9;PercIns=6.6;
LG01	RepeatMasker	disperseRepeat	381804	381950	288	+	ID=TE174891;Target=rnd-1_family-1345 366 496;Class=ClassII/Unknown;PercDiv=22.1;PercDel=4.1;PercIns=16.8;
LG01	RepeatMasker	disperseRepeat	382814	382843	1164	+	ID=TE174894;Target=rnd-1_family-1974 99 244;Class=ClassII/P;PercDiv=21.2;PercDel=0.3;PercIns=6.9;
LG01	RepeatMasker	disperseRepeat	382844	383095	1419	-	ID=TE174895;Target=rnd-1_family-2548 296 547;Class=ClassII/Unknown;PercDiv=12.8;PercDel=1.2;PercIns=1.2;
LG01	RepeatMasker	disperseRepeat	383096	383122	1164	+	ID=TE174896;Target=rnd-1_family-1974 245 388;Class=ClassII/P;PercDiv=21.2;PercDel=0.3;PercIns=6.9;
LG01	RepeatMasker	disperseRepeat	387192	389052	14507	+	ID=TE174900;Target=rnd-1_family-1046 1181 3031;Class=ClassII/Helitron;PercDiv=6.2;PercDel=0.6;PercIns=1.2;
LG01	RepeatMasker	disperseRepeat	389502	390526	2883	-	ID=TE174901;Target=rnd-1_family-1046 1711 2732;Class=ClassII/Helitron;PercDiv=28.2;PercDel=3.0;PercIns=3.3;
LG01	RepeatMasker	disperseRepeat	390533	390626	634	-	ID=TE174902;Target=rnd-1_family-1160 813 906;Class=ClassII/hAT;PercDiv=13.8;PercDel=0.0;PercIns=0.0;
LG01	RepeatMasker	disperseRepeat	390763	391903	3810	+	ID=TE174903;Target=rnd-1_family-2577 709 1858;Class=ClassII/Helitron;PercDiv=27.6;PercDel=2.3;PercIns=1.5;
LG01	RepeatMasker	disperseRepeat	391905	392084	1292	-	ID=TE174904;Target=rnd-1_family-791 6 180;Class=ClassII/Unknown;PercDiv=8.0;PercDel=0.0;PercIns=2.9;
LG01	RepeatMasker	disperseRepeat	392268	392409	1151	-	ID=TE174906;Target=rnd-1_family-98 2126 2274;Class=ClassII/Unknown;PercDiv=4.1;PercDel=1.4;PercIns=0.0;
LG01	RepeatMasker	disperseRepeat	396038	396145	712	-	ID=TE174911;Target=rnd-1_family-1770 34 141;Class=ClassII/Unknown;PercDiv=10.2;PercDel=0.0;PercIns=0.0;
LG01	RepeatMasker	disperseRepeat	397499	397540	311	-	ID=TE174912;Target=rnd-1_family-1770 1 42;Class=ClassII/Unknown;PercDiv=9.5;PercDel=0.0;PercIns=0.0;
LG01	RepeatMasker	disperseRepeat	398741	398844	268	+	ID=TE174913;Target=TTAA25_AP 245 348;Class=ClassII/Unknown;PercDiv=30.4;PercDel=1.9;PercIns=1.9;
LG01	RepeatMasker	disperseRepeat	402045	402208	892	-	ID=TE174915;Target=rnd-1_family-1988 12031 12194;Class=ClassII/CACTA;PercDiv=15.7;PercDel=0.6;PercIns=0.6;
LG01	RepeatMasker	disperseRepeat	410026	410336	1663	+	ID=TE174918;Target=rnd-1_family-1277 467 780;Class=ClassII/Unknown;PercDiv=18.4;PercDel=1.6;PercIns=0.6;
LG01	RepeatMasker	disperseRepeat	412771	413146	3007	-	ID=TE174920;Target=rnd-1_family-80 1 383;Class=ClassII/hAT;PercDiv=4.3;PercDel=2.1;PercIns=0.3;
LG01	RepeatMasker	disperseRepeat	419063	419243	440	-	ID=TE174926;Target=rnd-1_family-1303 181 377;Class=ClassII/Unknown;PercDiv=14.7;PercDel=6.9;PercIns=2.0;
LG01	RepeatMasker	disperseRepeat	419331	419342	245	+	ID=TE174928;Target=rnd-1_family-299 53 133;Class=ClassII/Unknown;PercDiv=10.3;PercDel=19.1;PercIns=0.0;
LG01	RepeatMasker	disperseRepeat	419744	419845	442	-	ID=TE174930;Target=rnd-1_family-150 265 366;Class=ClassII/Unknown;PercDiv=23.5;PercDel=0.0;PercIns=0.0;
LG01	RepeatMasker	disperseRepeat	420376	424593	48861	+	ID=TE174931;Target=rnd-1_family-2181 549 9675;Class=ClassII/Maverick;PercDiv=17.0;PercDel=1.8;PercIns=1.6;
LG01	RepeatMasker	disperseRepeat	424594	432516	60340	-	ID=TE174932;Target=rnd-1_family-1619 1 7660;Class=ClassII/Maverick;PercDiv=7.2;PercDel=0.1;PercIns=0.1;
LG01	RepeatMasker	disperseRepeat	432517	432687	48861	+	ID=TE174933;Target=rnd-1_family-2181 9676 10049;Class=ClassII/Maverick;PercDiv=17.0;PercDel=1.8;PercIns=1.6;
LG01	RepeatMasker	disperseRepeat	432895	433036	748	+	ID=TE174934;Target=rnd-1_family-2268 14 167;Class=ClassII/Unknown;PercDiv=13.4;PercDel=8.4;PercIns=0.0;
LG01	RepeatMasker	disperseRepeat	433080	433245	301	-	ID=TE174935;Target=DR0272507 209 378;Class=ClassII/Unknown;PercDiv=15.8;PercDel=3.6;PercIns=1.2;
LG01	RepeatMasker	disperseRepeat	433729	434099	2219	-	ID=TE174937;Target=rnd-1_family-1565 16 404;Class=ClassII/Unknown;PercDiv=11.2;PercDel=5.9;PercIns=1.0;
LG01	RepeatMasker	disperseRepeat	434100	434332	574	-	ID=TE174938;Target=rnd-1_family-2650 1 233;Class=ClassII/Unknown;PercDiv=25.0;PercDel=2.1;PercIns=3.4;
LG01	RepeatMasker	disperseRepeat	441124	441283	329	+	ID=TE174941;Target=rnd-1_family-1846 6 158;Class=ClassII/Unknown;PercDiv=21.1;PercDel=6.2;PercIns=11.1;
LG01	RepeatMasker	disperseRepeat	441288	441371	630	-	ID=TE174942;Target=rnd-1_family-2164 384 468;Class=ClassII/Unknown;PercDiv=6.0;PercDel=1.2;PercIns=0.0;
LG01	RepeatMasker	disperseRepeat	441372	441402	528	+	ID=TE174943;Target=rnd-1_family-1072 2 106;Class=ClassII/Unknown;PercDiv=17.3;PercDel=0.0;PercIns=9.5;
LG01	RepeatMasker	disperseRepeat	442235	442436	917	+	ID=TE174945;Target=rnd-1_family-1315 47 230;Class=ClassII/Unknown;PercDiv=6.6;PercDel=0.0;PercIns=9.8;
LG01	RepeatMasker	disperseRepeat	442674	442769	604	-	ID=TE174946;Target=rnd-1_family-2164 99 194;Class=ClassII/Unknown;PercDiv=14.6;PercDel=0.0;PercIns=0.0;
LG01	RepeatMasker	disperseRepeat	442770	442816	463	+	ID=TE174947;Target=rnd-1_family-1072 286 432;Class=ClassII/Unknown;PercDiv=17.8;PercDel=8.4;PercIns=5.4;
LG01	RepeatMasker	disperseRepeat	443746	443826	491	-	ID=TE174950;Target=rnd-1_family-2164 7 87;Class=ClassII/Unknown;PercDiv=16.1;PercDel=0.0;PercIns=0.0;
LG01	RepeatMasker	disperseRepeat	444395	445488	5626	+	ID=TE174953;Target=rnd-1_family-2500 46 1134;Class=ClassII/hAT;PercDiv=15.0;PercDel=0.6;PercIns=1.1;
LG01	RepeatMasker	disperseRepeat	445494	446505	4588	+	ID=TE174954;Target=rnd-1_family-2500 1168 2214;Class=ClassII/hAT;PercDiv=14.3;PercDel=5.8;PercIns=2.3;
LG01	RepeatMasker	disperseRepeat	446526	446786	994	+	ID=TE174955;Target=rnd-1_family-2500 2249 2526;Class=ClassII/hAT;PercDiv=19.5;PercDel=6.1;PercIns=0.4;
LG01	RepeatMasker	disperseRepeat	446787	447088	1660	+	ID=TE174956;Target=rnd-1_family-2500 2550 2867;Class=ClassII/hAT;PercDiv=17.2;PercDel=5.3;PercIns=0.0;
LG01	RepeatMasker	disperseRepeat	447815	447933	783	+	ID=TE174958;Target=rnd-1_family-970 1 120;Class=ClassII/Unknown;PercDiv=9.2;PercDel=0.8;PercIns=0.0;
LG01	RepeatMasker	disperseRepeat	448058	448166	662	-	ID=TE174959;Target=rnd-1_family-894 5 114;Class=ClassII/Unknown;PercDiv=16.5;PercDel=0.9;PercIns=0.0;
LG01	RepeatMasker	disperseRepeat	452224	452456	1924	+	ID=TE174963;Target=rnd-1_family-642 2103 2336;Class=ClassII/hAT;PercDiv=3.0;PercDel=0.4;PercIns=0.0;
LG01	RepeatMasker	disperseRepeat	452491	452539	285	-	ID=TE174964;Target=rnd-1_family-13 4388 4437;Class=ClassII/Maverick;PercDiv=10.2;PercDel=2.0;PercIns=0.0;
LG01	RepeatMasker	disperseRepeat	452556	452674	836	-	ID=TE174965;Target=rnd-1_family-1619 7126 7244;Class=ClassII/Maverick;PercDiv=10.1;PercDel=0.0;PercIns=0.0;
LG01	RepeatMasker	disperseRepeat	452876	456543	43415	-	ID=TE174966;Target=rnd-1_family-1619 4521 7120;Class=ClassII/Maverick;PercDiv=11.9;PercDel=0.7;PercIns=0.6;
LG01	RepeatMasker	disperseRepeat	456544	460974	31792	+	ID=TE174967;Target=rnd-1_family-13 1 4437;Class=ClassII/Maverick;PercDiv=9.2;PercDel=0.7;PercIns=0.6;
LG01	RepeatMasker	disperseRepeat	461270	461502	1924	-	ID=TE174968;Target=rnd-1_family-642 2103 2336;Class=ClassII/hAT;PercDiv=3.0;PercDel=0.4;PercIns=0.0;
LG01	RepeatMasker	disperseRepeat	463935	464538	1994	-	ID=TE174971;Target=rnd-1_family-2135 1 659;Class=ClassII/hAT;PercDiv=16.3;PercDel=2.0;PercIns=1.8;
LG01	RepeatMasker	disperseRepeat	465256	465307	227	-	ID=TE174973;Target=DR0018859 462 513;Class=ClassII/Tc1-Mariner;PercDiv=17.3;PercDel=0.0;PercIns=0.0;
LG01	RepeatMasker	disperseRepeat	465474	465621	839	+	ID=TE174974;Target=rnd-1_family-385 1 150;Class=ClassII/hAT;PercDiv=15.1;PercDel=2.7;PercIns=1.3;
LG01	RepeatMasker	disperseRepeat	465622	465650	568	+	ID=TE174975;Target=rnd-1_family-1865 1 176;Class=ClassII/Unknown;PercDiv=20.2;PercDel=4.5;PercIns=5.1;
LG01	RepeatMasker	disperseRepeat	465695	466039	2961	-	ID=TE174976;Target=rnd-1_family-2202 278 661;Class=ClassII/Unknown;PercDiv=4.0;PercDel=1.6;PercIns=2.3;
LG01	RepeatMasker	disperseRepeat	470254	470356	682	+	ID=TE174982;Target=rnd-1_family-2388 609 711;Class=ClassII/Unknown;PercDiv=4.8;PercDel=0.0;PercIns=0.0;
LG01	RepeatMasker	disperseRepeat	470395	470849	3051	+	ID=TE174983;Target=rnd-1_family-2388 706 1157;Class=ClassII/Unknown;PercDiv=8.6;PercDel=0.0;PercIns=0.7;
LG01	RepeatMasker	disperseRepeat	471062	472178	8364	-	ID=TE174984;Target=rnd-1_family-1481 1 1134;Class=ClassII/P;PercDiv=6.2;PercDel=1.7;PercIns=0.2;
LG01	RepeatMasker	disperseRepeat	475343	475369	240	-	ID=TE174989;Target=HelitronY1D 1362 1457;Class=ClassII/Helitron;PercDiv=18.4;PercDel=9.8;PercIns=1.3;
LG01	RepeatMasker	disperseRepeat	475370	475441	256	+	ID=TE174990;Target=DF0002796 6804 6879;Class=ClassII/Crypton;PercDiv=7.0;PercDel=6.9;PercIns=1.3;
LG01	RepeatMasker	disperseRepeat	475472	475485	240	-	ID=TE174991;Target=HelitronY1D 1303 1361;Class=ClassII/Helitron;PercDiv=18.4;PercDel=9.8;PercIns=1.3;
LG01	RepeatMasker	disperseRepeat	475692	476293	2356	-	ID=TE174992;Target=rnd-1_family-2013 2269 2869;Class=ClassII/hAT;PercDiv=15.3;PercDel=3.0;PercIns=3.2;
LG01	RepeatMasker	disperseRepeat	476352	476382	269	+	ID=TE174993;Target=Helitron-1_DR 2545 2665;Class=ClassII/Helitron;PercDiv=18.0;PercDel=11.5;PercIns=1.6;
LG01	RepeatMasker	disperseRepeat	476383	476461	291	-	ID=TE174994;Target=Chapaev-3B_HM 2968 3049;Class=ClassII/CACTA;PercDiv=10.4;PercDel=6.3;PercIns=2.4;
LG01	RepeatMasker	disperseRepeat	476462	476535	278	-	ID=TE174995;Target=DR0020217 821 935;Class=ClassII/Unknown;PercDiv=21.7;PercDel=3.4;PercIns=7.0;
LG01	RepeatMasker	disperseRepeat	480699	480908	1399	+	ID=TE175003;Target=rnd-1_family-72 1226 1435;Class=ClassII/Unknown;PercDiv=12.4;PercDel=0.5;PercIns=0.5;
LG01	RepeatMasker	disperseRepeat	482807	482939	492	-	ID=TE175009;Target=rnd-1_family-282 136 242;Class=ClassII/Unknown;PercDiv=16.9;PercDel=0.0;PercIns=24.3;
LG01	RepeatMasker	disperseRepeat	483756	484055	2037	+	ID=TE175011;Target=rnd-1_family-2388 858 1158;Class=ClassII/Unknown;PercDiv=9.0;PercDel=0.3;PercIns=0.0;
LG01	RepeatMasker	disperseRepeat	484909	484942	276	-	ID=TE175014;Target=rnd-1_family-2388 1 34;Class=ClassII/Unknown;PercDiv=5.9;PercDel=0.0;PercIns=0.0;
LG01	RepeatMasker	disperseRepeat	484971	485128	753	-	ID=TE175015;Target=rnd-1_family-2013 2736 2897;Class=ClassII/hAT;PercDiv=13.9;PercDel=2.5;PercIns=0.0;
LG01	RepeatMasker	disperseRepeat	486936	487362	1865	-	ID=TE175019;Target=rnd-1_family-2013 2181 2598;Class=ClassII/hAT;PercDiv=15.6;PercDel=0.2;PercIns=2.4;
LG01	RepeatMasker	disperseRepeat	487940	488011	238	-	ID=TE175021;Target=rnd-1_family-389 217 288;Class=ClassII/hAT;PercDiv=16.4;PercDel=6.9;PercIns=6.9;
LG01	RepeatMasker	disperseRepeat	488835	489385	416	-	ID=TE175022;Target=hAT-4_HM 1052 1599;Class=ClassII/hAT;PercDiv=34.2;PercDel=4.0;PercIns=4.6;
LG01	RepeatMasker	disperseRepeat	493885	494758	7224	+	ID=TE175024;Target=rnd-1_family-197 3063 3940;Class=ClassII/hAT;PercDiv=2.2;PercDel=0.2;PercIns=0.8;
LG01	RepeatMasker	disperseRepeat	496019	496317	2259	+	ID=TE175025;Target=rnd-1_family-1522 1 299;Class=ClassII/hAT;PercDiv=2.0;PercDel=0.0;PercIns=0.0;
LG01	RepeatMasker	disperseRepeat	498816	499384	702	-	ID=TE175029;Target=DR0228376 574 1145;Class=ClassII/Tc1-Mariner;PercDiv=33.9;PercDel=4.2;PercIns=3.7;
LG01	RepeatMasker	disperseRepeat	499522	499902	1704	-	ID=TE175030;Target=rnd-1_family-755 1 402;Class=ClassII/Tc1-Mariner;PercDiv=2.0;PercDel=0.2;PercIns=0.3;
LG01	RepeatMasker	disperseRepeat	499909	500444	483	-	ID=TE175031;Target=hAT-34_SM 221 1083;Class=ClassII/hAT;PercDiv=31.3;PercDel=5.4;PercIns=4.9;
LG01	RepeatMasker	disperseRepeat	503070	503198	809	-	ID=TE175033;Target=rnd-1_family-2577 173 299;Class=ClassII/Helitron;PercDiv=6.5;PercDel=3.1;PercIns=4.7;
LG01	RepeatMasker	disperseRepeat	503642	504254	2591	-	ID=TE175034;Target=rnd-1_family-2013 2429 3039;Class=ClassII/hAT;PercDiv=16.8;PercDel=1.8;PercIns=2.1;
LG01	RepeatMasker	disperseRepeat	504834	505003	651	-	ID=TE175036;Target=rnd-1_family-2013 2133 2307;Class=ClassII/hAT;PercDiv=15.3;PercDel=2.9;PercIns=0.0;
LG01	RepeatMasker	disperseRepeat	508409	508756	1777	-	ID=TE175043;Target=rnd-1_family-2013 3008 3388;Class=ClassII/hAT;PercDiv=18.6;PercDel=0.0;PercIns=1.6;
LG01	RepeatMasker	disperseRepeat	508823	508946	938	-	ID=TE175045;Target=rnd-1_family-2498 425 592;Class=ClassII/Unknown;PercDiv=17.0;PercDel=1.1;PercIns=8.3;
LG01	RepeatMasker	disperseRepeat	508947	509484	4111	-	ID=TE175046;Target=rnd-1_family-1045 12 699;Class=ClassII/Tc1-Mariner;PercDiv=16.2;PercDel=0.8;PercIns=2.5;
LG01	RepeatMasker	disperseRepeat	509712	509923	656	-	ID=TE175047;Target=rnd-1_family-2013 3329 3543;Class=ClassII/hAT;PercDiv=20.3;PercDel=1.4;PercIns=0.0;
LG01	RepeatMasker	disperseRepeat	512767	513821	4251	-	ID=TE175054;Target=rnd-1_family-2013 2257 3316;Class=ClassII/hAT;PercDiv=15.9;PercDel=2.9;PercIns=2.5;
LG01	RepeatMasker	disperseRepeat	514114	515948	2478	+	ID=TE175055;Target=hAT-5_CPB 536 2374;Class=ClassII/hAT;PercDiv=35.2;PercDel=3.4;PercIns=3.1;
LG01	RepeatMasker	disperseRepeat	516122	516182	427	-	ID=TE175056;Target=ClassII/Unknown8-34_AP 1 61;Class=DNA;PercDiv=11.5;PercDel=0.0;PercIns=0.0;
LG01	RepeatMasker	disperseRepeat	517812	518220	2579	+	ID=TE175061;Target=rnd-1_family-2019 1 403;Class=ClassII/Unknown;PercDiv=14.2;PercDel=0.2;PercIns=1.7;
LG01	RepeatMasker	disperseRepeat	519505	519595	412	-	ID=TE175066;Target=rnd-1_family-2102 419 511;Class=ClassII/Helitron;PercDiv=16.5;PercDel=2.2;PercIns=0.0;
LG01	RepeatMasker	disperseRepeat	521060	521196	3303	+	ID=TE175067;Target=rnd-1_family-2313 2 540;Class=ClassII/Unknown;PercDiv=10.7;PercDel=2.4;PercIns=1.3;
LG01	RepeatMasker	disperseRepeat	521598	523282	8053	-	ID=TE175069;Target=rnd-1_family-1046 6 1667;Class=ClassII/Helitron;PercDiv=7.4;PercDel=1.5;PercIns=0.3;
LG01	RepeatMasker	disperseRepeat	523283	524411	4008	-	ID=TE175070;Target=rnd-1_family-2013 2659 3799;Class=ClassII/hAT;PercDiv=18.4;PercDel=3.7;PercIns=2.6;
LG01	RepeatMasker	disperseRepeat	524993	526279	5595	-	ID=TE175071;Target=rnd-1_family-2013 1372 2664;Class=ClassII/hAT;PercDiv=16.5;PercDel=1.8;PercIns=1.3;
LG01	RepeatMasker	disperseRepeat	526378	526748	2356	-	ID=TE175072;Target=rnd-1_family-2013 989 1370;Class=ClassII/hAT;PercDiv=8.0;PercDel=4.8;PercIns=1.8;
LG01	RepeatMasker	disperseRepeat	527118	527306	1244	-	ID=TE175074;Target=rnd-1_family-607 54 245;Class=ClassII/Unknown;PercDiv=8.5;PercDel=2.1;PercIns=0.5;
LG01	RepeatMasker	disperseRepeat	527308	527593	1514	-	ID=TE175075;Target=rnd-1_family-2268 32 357;Class=ClassII/Unknown;PercDiv=14.0;PercDel=14.0;PercIns=0.0;
LG01	RepeatMasker	disperseRepeat	527817	528439	4040	+	ID=TE175076;Target=rnd-1_family-1780 1 626;Class=ClassII/Unknown;PercDiv=13.6;PercDel=0.0;PercIns=0.5;
LG01	RepeatMasker	disperseRepeat	528440	529029	4248	-	ID=TE175077;Target=rnd-1_family-220 3577 4173;Class=ClassII/Maverick;PercDiv=10.0;PercDel=1.2;PercIns=0.0;
LG01	RepeatMasker	disperseRepeat	529030	529110	643	+	ID=TE175078;Target=rnd-1_family-1780 620 703;Class=ClassII/Unknown;PercDiv=8.3;PercDel=0.0;PercIns=0.0;
LG01	RepeatMasker	disperseRepeat	529112	529436	1684	+	ID=TE175079;Target=rnd-1_family-1619 335 676;Class=ClassII/Maverick;PercDiv=13.2;PercDel=7.1;PercIns=1.8;
LG01	RepeatMasker	disperseRepeat	529449	529677	789	+	ID=TE175080;Target=Ginger1-1_AP 1276 1510;Class=ClassII/Ginger;PercDiv=24.7;PercDel=3.5;PercIns=0.8;
LG01	RepeatMasker	disperseRepeat	529721	530328	1245	+	ID=TE175081;Target=Ginger1-1_AP 2500 3103;Class=ClassII/Ginger;PercDiv=28.2;PercDel=2.6;PercIns=3.3;
LG01	RepeatMasker	disperseRepeat	532521	533031	1850	-	ID=TE175087;Target=rnd-1_family-553 49 555;Class=ClassII/Tc1-Mariner;PercDiv=21.7;PercDel=1.8;PercIns=2.6;
LG01	RepeatMasker	disperseRepeat	533051	533113	230	+	ID=TE175088;Target=DR0032349 1857 1922;Class=ClassII/Merlin;PercDiv=17.5;PercDel=4.8;PercIns=0.0;
LG01	RepeatMasker	disperseRepeat	533586	533833	1185	+	ID=TE175089;Target=rnd-1_family-553 309 555;Class=ClassII/Tc1-Mariner;PercDiv=16.9;PercDel=1.6;PercIns=2.0;
LG01	RepeatMasker	disperseRepeat	577083	577196	341	+	ID=TE175097;Target=rnd-1_family-2548 568 688;Class=ClassII/Unknown;PercDiv=28.1;PercDel=6.1;PercIns=0.0;
LG01	RepeatMasker	disperseRepeat	577530	577847	1670	+	ID=TE175099;Target=rnd-1_family-202 4 321;Class=ClassII/Unknown;PercDiv=14.5;PercDel=0.3;PercIns=0.3;
LG01	RepeatMasker	disperseRepeat	581922	581956	230	+	ID=TE175102;Target=DR0258046 7807 7897;Class=ClassII/PIF-Harbinger;PercDiv=19.0;PercDel=8.9;PercIns=6.5;
LG01	RepeatMasker	disperseRepeat	591692	592060	1087	+	ID=TE175110;Target=rnd-1_family-460 317 689;Class=ClassII/Unknown;PercDiv=20.8;PercDel=3.5;PercIns=2.4;
LG01	RepeatMasker	disperseRepeat	592214	593349	7669	+	ID=TE175111;Target=rnd-1_family-2577 184 1308;Class=ClassII/Helitron;PercDiv=9.1;PercDel=1.9;PercIns=2.8;
LG01	RepeatMasker	disperseRepeat	593351	594558	9462	+	ID=TE175112;Target=rnd-1_family-175 997 2193;Class=ClassII/Helitron;PercDiv=6.3;PercDel=0.0;PercIns=0.9;
LG01	RepeatMasker	disperseRepeat	598976	599304	1355	+	ID=TE175115;Target=rnd-1_family-118 446 792;Class=ClassII/Unknown;PercDiv=18.9;PercDel=6.1;PercIns=0.6;
LG01	RepeatMasker	disperseRepeat	601964	602046	377	+	ID=TE175116;Target=rnd-1_family-460 673 762;Class=ClassII/Unknown;PercDiv=16.9;PercDel=1.1;PercIns=0.0;
LG01	RepeatMasker	disperseRepeat	602047	602962	3486	+	ID=TE175117;Target=rnd-1_family-529 191 1100;Class=ClassII/hAT;PercDiv=18.4;PercDel=2.1;PercIns=2.8;
LG01	RepeatMasker	disperseRepeat	603469	603636	438	-	ID=TE175118;Target=rnd-1_family-1318 2526 2693;Class=ClassII/PiggyBac;PercDiv=32.1;PercDel=0.0;PercIns=0.0;
LG01	RepeatMasker	disperseRepeat	606352	606483	339	-	ID=TE175120;Target=DR0144314 1389 1537;Class=ClassII/hAT;PercDiv=21.1;PercDel=9.1;PercIns=11.7;
LG01	RepeatMasker	disperseRepeat	606624	606941	333	-	ID=TE175121;Target=hAT-4_PTr 1685 2124;Class=ClassII/hAT;PercDiv=26.4;PercDel=6.0;PercIns=7.0;
LG01	RepeatMasker	disperseRepeat	607623	607718	266	-	ID=TE175122;Target=DF0003505 63 161;Class=ClassII/hAT;PercDiv=17.7;PercDel=3.1;PercIns=0.0;
LG01	RepeatMasker	disperseRepeat	609201	609477	839	-	ID=TE175124;Target=rnd-1_family-1318 172 451;Class=ClassII/PiggyBac;PercDiv=20.9;PercDel=4.3;PercIns=3.2;
LG01	RepeatMasker	disperseRepeat	615462	617228	10698	+	ID=TE175129;Target=rnd-1_family-74 484 2250;Class=ClassII/Maverick;PercDiv=10.3;PercDel=2.3;PercIns=2.3;
LG01	RepeatMasker	disperseRepeat	617616	617797	1071	-	ID=TE175131;Target=rnd-1_family-1711 466 671;Class=ClassII/Maverick;PercDiv=15.3;PercDel=2.0;PercIns=0.5;
LG01	RepeatMasker	disperseRepeat	617798	620154	14041	-	ID=TE175132;Target=rnd-1_family-74 484 2841;Class=ClassII/Maverick;PercDiv=12.1;PercDel=1.8;PercIns=1.7;
LG01	RepeatMasker	disperseRepeat	626845	626990	540	-	ID=TE175134;Target=rnd-1_family-74 305 461;Class=ClassII/Maverick;PercDiv=17.7;PercDel=11.0;PercIns=3.2;
LG01	RepeatMasker	disperseRepeat	627290	627529	413	-	ID=TE175136;Target=rnd-1_family-1318 349 585;Class=ClassII/PiggyBac;PercDiv=27.0;PercDel=4.6;PercIns=5.9;
LG01	RepeatMasker	disperseRepeat	627988	628014	490	-	ID=TE175138;Target=rnd-1_family-42 172 234;Class=ClassII/Unknown;PercDiv=26.4;PercDel=3.0;PercIns=2.5;
LG01	RepeatMasker	disperseRepeat	628015	628291	443	+	ID=TE175139;Target=rnd-1_family-118 837 1106;Class=ClassII/Unknown;PercDiv=27.9;PercDel=1.8;PercIns=4.4;
LG01	RepeatMasker	disperseRepeat	628292	628344	490	-	ID=TE175140;Target=rnd-1_family-42 40 171;Class=ClassII/Unknown;PercDiv=26.4;PercDel=3.0;PercIns=2.5;
LG01	RepeatMasker	disperseRepeat	630270	630492	454	-	ID=TE175144;Target=rnd-1_family-1318 2526 2693;Class=ClassII/PiggyBac;PercDiv=25.1;PercDel=0.9;PercIns=1.8;
LG01	RepeatMasker	disperseRepeat	632067	632341	1127	-	ID=TE175146;Target=rnd-1_family-1313 565 833;Class=ClassII/hAT;PercDiv=19.9;PercDel=1.1;PercIns=3.4;
LG01	RepeatMasker	disperseRepeat	633045	633765	2398	+	ID=TE175147;Target=rnd-1_family-1295 515 901;Class=ClassII/hAT;PercDiv=23.6;PercDel=1.3;PercIns=0.9;
LG01	RepeatMasker	disperseRepeat	633814	633945	800	+	ID=TE175148;Target=rnd-1_family-1313 1 148;Class=ClassII/hAT;PercDiv=12.1;PercDel=5.7;PercIns=0.0;
LG01	RepeatMasker	disperseRepeat	633946	634680	3915	+	ID=TE175149;Target=rnd-1_family-1313 189 933;Class=ClassII/hAT;PercDiv=12.7;PercDel=3.0;PercIns=1.6;
LG01	RepeatMasker	disperseRepeat	636057	636142	228	-	ID=TE175151;Target=hAT-2_EPa 2391 2475;Class=ClassII/hAT;PercDiv=18.8;PercDel=5.8;PercIns=7.1;
LG01	RepeatMasker	disperseRepeat	637083	637219	366	-	ID=TE175152;Target=DR0144314 1389 1537;Class=ClassII/hAT;PercDiv=23.1;PercDel=1.9;PercIns=3.5;
LG01	RepeatMasker	disperseRepeat	637355	637672	333	-	ID=TE175153;Target=hAT-4_PTr 1685 2124;Class=ClassII/hAT;PercDiv=26.4;PercDel=6.0;PercIns=7.0;
LG01	RepeatMasker	disperseRepeat	638343	638453	251	-	ID=TE175154;Target=DR0171876 228 335;Class=ClassII/CACTA;PercDiv=18.1;PercDel=2.7;PercIns=5.6;
LG01	RepeatMasker	disperseRepeat	640859	641101	556	-	ID=TE175157;Target=rnd-1_family-1318 2422 2663;Class=ClassII/PiggyBac;PercDiv=26.8;PercDel=2.9;PercIns=3.3;
LG01	RepeatMasker	disperseRepeat	641188	641589	934	-	ID=TE175158;Target=rnd-1_family-1318 151 562;Class=ClassII/PiggyBac;PercDiv=25.9;PercDel=4.7;PercIns=2.2;
LG01	RepeatMasker	disperseRepeat	644810	645055	715	-	ID=TE175161;Target=rnd-1_family-1881 3121 3367;Class=ClassII/Mutator;PercDiv=22.9;PercDel=4.5;PercIns=4.0;
LG01	RepeatMasker	disperseRepeat	647784	648028	606	+	ID=TE175163;Target=rnd-1_family-1881 3121 3367;Class=ClassII/Mutator;PercDiv=25.0;PercDel=4.5;PercIns=3.6;
LG01	RepeatMasker	disperseRepeat	649509	650189	5395	+	ID=TE175166;Target=rnd-1_family-2250 955 1636;Class=ClassII/Unknown;PercDiv=4.8;PercDel=0.1;PercIns=0.0;
LG01	RepeatMasker	disperseRepeat	650190	650464	2464	+	ID=TE175167;Target=rnd-1_family-693 1 276;Class=ClassII/Unknown;PercDiv=0.7;PercDel=0.4;PercIns=0.0;
LG01	RepeatMasker	disperseRepeat	650465	651243	5995	-	ID=TE175168;Target=rnd-1_family-2290 1 779;Class=ClassII/hAT;PercDiv=4.4;PercDel=0.0;PercIns=0.0;
LG01	RepeatMasker	disperseRepeat	651390	651447	239	+	ID=TE175169;Target=HATOS1 1567 1624;Class=ClassII/hAT;PercDiv=14.3;PercDel=3.5;PercIns=3.5;
LG01	RepeatMasker	disperseRepeat	651805	651871	232	+	ID=TE175170;Target=DR0007447 2073 2138;Class=ClassII/hAT;PercDiv=27.3;PercDel=0.0;PercIns=1.5;
LG01	RepeatMasker	disperseRepeat	654513	654703	504	-	ID=TE175171;Target=DNA8-109_AP 1 191;Class=ClassII/hAT;PercDiv=20.2;PercDel=1.7;PercIns=1.9;
LG01	RepeatMasker	disperseRepeat	655298	655347	448	+	ID=TE175172;Target=rnd-1_family-80 334 383;Class=ClassII/hAT;PercDiv=0.0;PercDel=0.0;PercIns=0.0;
LG01	RepeatMasker	disperseRepeat	656691	657233	2316	+	ID=TE175175;Target=rnd-1_family-177 4 525;Class=ClassII/Unknown;PercDiv=15.5;PercDel=0.9;PercIns=5.0;
LG01	RepeatMasker	disperseRepeat	660773	661639	3161	+	ID=TE175177;Target=rnd-1_family-85 1 863;Class=ClassII/Unknown;PercDiv=23.6;PercDel=3.8;PercIns=4.1;
LG01	RepeatMasker	disperseRepeat	661640	662427	2405	+	ID=TE175178;Target=rnd-1_family-67 1 826;Class=ClassII/Tc1-Mariner;PercDiv=21.2;PercDel=3.5;PercIns=2.9;
LG01	RepeatMasker	disperseRepeat	662749	662767	769	+	ID=TE175180;Target=rnd-1_family-130 2971 2996;Class=ClassII/Tc1-Mariner;PercDiv=25.9;PercDel=2.8;PercIns=5.5;
LG01	RepeatMasker	disperseRepeat	662776	663090	873	-	ID=TE175181;Target=rnd-1_family-191 1108 1404;Class=ClassII/Unknown;PercDiv=22.6;PercDel=4.7;PercIns=1.2;
LG01	RepeatMasker	disperseRepeat	663097	663138	259	-	ID=TE175182;Target=DR0018424 6728 6769;Class=ClassII/hAT;PercDiv=4.8;PercDel=0.0;PercIns=0.0;
LG01	RepeatMasker	disperseRepeat	663142	663559	1129	+	ID=TE175183;Target=rnd-1_family-67 451 850;Class=ClassII/Tc1-Mariner;PercDiv=17.4;PercDel=3.1;PercIns=7.8;
LG01	RepeatMasker	disperseRepeat	663560	663671	661	-	ID=TE175185;Target=rnd-1_family-246 58 577;Class=ClassII/Unknown;PercDiv=23.8;PercDel=3.4;PercIns=5.4;
LG01	RepeatMasker	disperseRepeat	664561	664982	692	-	ID=TE175186;Target=rnd-1_family-128 1488 1899;Class=ClassII/Unknown;PercDiv=27.0;PercDel=2.6;PercIns=5.1;
LG01	RepeatMasker	disperseRepeat	668320	669113	1611	+	ID=TE175192;Target=rnd-1_family-177 137 588;Class=ClassII/Unknown;PercDiv=21.1;PercDel=2.4;PercIns=6.4;
LG01	RepeatMasker	disperseRepeat	669546	669670	536	-	ID=TE175193;Target=rnd-1_family-537 1161 1301;Class=ClassII/hAT;PercDiv=14.4;PercDel=12.8;PercIns=0.0;
LG01	RepeatMasker	disperseRepeat	669941	670863	3918	-	ID=TE175194;Target=rnd-1_family-537 211 1156;Class=ClassII/hAT;PercDiv=16.1;PercDel=5.4;PercIns=2.9;
LG01	RepeatMasker	disperseRepeat	671111	672902	1425	-	ID=TE175195;Target=hAT-12_SM 665 2397;Class=ClassII/hAT;PercDiv=33.4;PercDel=3.7;PercIns=3.2;
LG01	RepeatMasker	disperseRepeat	673137	673275	904	+	ID=TE175196;Target=rnd-1_family-1385 486 643;Class=ClassII/hAT;PercDiv=15.4;PercDel=1.3;PercIns=0.0;
LG01	RepeatMasker	disperseRepeat	673276	673493	1232	-	ID=TE175197;Target=rnd-1_family-537 1 215;Class=ClassII/hAT;PercDiv=9.8;PercDel=0.0;PercIns=1.4;
LG01	RepeatMasker	disperseRepeat	673578	673668	258	-	ID=TE175198;Target=rnd-1_family-1445 664 757;Class=ClassII/Helitron;PercDiv=26.6;PercDel=4.4;PercIns=1.1;
LG01	RepeatMasker	disperseRepeat	674639	674759	566	-	ID=TE175199;Target=Helitron-N1_AC 1 119;Class=ClassII/Helitron;PercDiv=20.2;PercDel=0.0;PercIns=1.7;
LG01	RepeatMasker	disperseRepeat	674773	675062	1487	-	ID=TE175200;Target=rnd-1_family-202 2284 2560;Class=ClassII/Unknown;PercDiv=17.9;PercDel=0.7;PercIns=5.4;
LG01	RepeatMasker	disperseRepeat	675063	675131	1163	-	ID=TE175201;Target=rnd-1_family-2102 546 907;Class=ClassII/Helitron;PercDiv=22.1;PercDel=6.4;PercIns=5.5;
LG01	RepeatMasker	disperseRepeat	676173	676970	3344	+	ID=TE175202;Target=rnd-1_family-2191 759 1558;Class=ClassII/Maverick;PercDiv=19.8;PercDel=3.3;PercIns=3.0;
LG01	RepeatMasker	disperseRepeat	677212	677616	2612	+	ID=TE175203;Target=rnd-1_family-2191 1921 2340;Class=ClassII/Maverick;PercDiv=10.4;PercDel=4.0;PercIns=0.2;
LG01	RepeatMasker	disperseRepeat	677647	678467	5616	+	ID=TE175204;Target=rnd-1_family-76 5212 6033;Class=ClassII/Maverick;PercDiv=12.2;PercDel=0.1;PercIns=0.0;
LG01	RepeatMasker	disperseRepeat	679772	680145	2185	-	ID=TE175205;Target=rnd-1_family-1565 19 402;Class=ClassII/Unknown;PercDiv=12.8;PercDel=4.3;PercIns=1.6;
LG01	RepeatMasker	disperseRepeat	683263	683384	844	-	ID=TE175208;Target=rnd-1_family-27 1 135;Class=ClassII/CACTA;PercDiv=9.8;PercDel=1.4;PercIns=3.7;
LG01	RepeatMasker	disperseRepeat	686720	687100	2299	-	ID=TE175212;Target=rnd-1_family-1565 13 402;Class=ClassII/Unknown;PercDiv=12.3;PercDel=4.2;PercIns=1.8;
LG01	RepeatMasker	disperseRepeat	687896	687907	252	+	ID=TE175214;Target=rnd-1_family-2214 7558 7635;Class=ClassII/Maverick;PercDiv=7.5;PercDel=17.6;PercIns=2.6;
LG01	RepeatMasker	disperseRepeat	688060	688201	736	-	ID=TE175215;Target=rnd-1_family-2268 14 167;Class=ClassII/Unknown;PercDiv=14.1;PercDel=8.4;PercIns=0.0;
LG01	RepeatMasker	disperseRepeat	688416	688584	48297	-	ID=TE175216;Target=rnd-1_family-2181 9654 10049;Class=ClassII/Maverick;PercDiv=17.7;PercDel=1.7;PercIns=1.4;
LG01	RepeatMasker	disperseRepeat	688585	696502	60274	+	ID=TE175217;Target=rnd-1_family-1619 1 7660;Class=ClassII/Maverick;PercDiv=7.1;PercDel=0.2;PercIns=0.1;
LG01	RepeatMasker	disperseRepeat	696503	697667	48297	-	ID=TE175218;Target=rnd-1_family-2181 6911 9653;Class=ClassII/Maverick;PercDiv=17.7;PercDel=1.7;PercIns=1.4;
LG01	RepeatMasker	disperseRepeat	697825	700730	48297	-	ID=TE175220;Target=rnd-1_family-2181 56 6910;Class=ClassII/Maverick;PercDiv=17.7;PercDel=1.7;PercIns=1.4;
LG01	RepeatMasker	disperseRepeat	701261	701362	442	+	ID=TE175221;Target=rnd-1_family-150 265 366;Class=ClassII/Unknown;PercDiv=23.5;PercDel=0.0;PercIns=0.0;
LG01	RepeatMasker	disperseRepeat	701764	701775	245	-	ID=TE175223;Target=rnd-1_family-299 53 133;Class=ClassII/Unknown;PercDiv=10.3;PercDel=19.1;PercIns=0.0;
LG01	RepeatMasker	disperseRepeat	702609	702667	336	-	ID=TE175225;Target=rnd-1_family-183 6260 6318;Class=ClassII/Maverick;PercDiv=15.2;PercDel=0.0;PercIns=0.0;
LG01	RepeatMasker	disperseRepeat	702998	703860	1240	+	ID=TE175226;Target=Polinton-3_NVi 6737 7549;Class=ClassII/Maverick;PercDiv=28.0;PercDel=5.3;PercIns=2.9;
LG01	RepeatMasker	disperseRepeat	704137	704994	2318	-	ID=TE175227;Target=rnd-1_family-2249 118 984;Class=ClassII/Maverick;PercDiv=31.5;PercDel=2.2;PercIns=1.1;
LG01	RepeatMasker	disperseRepeat	706046	706623	1901	+	ID=TE175228;Target=rnd-1_family-2215 1619 2203;Class=ClassII/Maverick;PercDiv=28.2;PercDel=2.4;PercIns=1.2;
LG01	RepeatMasker	disperseRepeat	706629	707168	2289	+	ID=TE175229;Target=rnd-1_family-74 3940 4467;Class=ClassII/Maverick;PercDiv=24.9;PercDel=0.4;PercIns=2.6;
LG01	RepeatMasker	disperseRepeat	707236	707538	1242	+	ID=TE175230;Target=rnd-1_family-267 119 431;Class=ClassII/Maverick;PercDiv=24.4;PercDel=3.3;PercIns=0.6;
LG01	RepeatMasker	disperseRepeat	707681	708603	3908	-	ID=TE175232;Target=rnd-1_family-537 211 1156;Class=ClassII/hAT;PercDiv=16.3;PercDel=5.3;PercIns=2.8;
LG01	RepeatMasker	disperseRepeat	708611	708746	229	-	ID=TE175233;Target=rnd-1_family-1230 2306 2446;Class=ClassII/hAT;PercDiv=23.6;PercDel=7.3;PercIns=3.5;
LG01	RepeatMasker	disperseRepeat	708848	709664	430	-	ID=TE175234;Target=hAT-12_SM 1589 2397;Class=ClassII/hAT;PercDiv=35.0;PercDel=2.7;PercIns=3.7;
LG01	RepeatMasker	disperseRepeat	709737	709955	329	-	ID=TE175235;Target=DR0093242 1183 1256;Class=ClassII/hAT;PercDiv=31.2;PercDel=3.9;PercIns=3.9;
LG01	RepeatMasker	disperseRepeat	710329	710496	305	-	ID=TE175236;Target=hAT-2_PM 281 382;Class=ClassII/hAT;PercDiv=24.4;PercDel=7.4;PercIns=6.6;
LG01	RepeatMasker	disperseRepeat	710504	710609	700	+	ID=TE175237;Target=rnd-1_family-1301 3071 3173;Class=ClassII/PiggyBac;PercDiv=9.7;PercDel=0.0;PercIns=2.9;
LG01	RepeatMasker	disperseRepeat	710678	710840	466	+	ID=TE175238;Target=rnd-1_family-1301 3095 3247;Class=ClassII/PiggyBac;PercDiv=18.2;PercDel=5.5;PercIns=12.4;
LG01	RepeatMasker	disperseRepeat	710880	711200	800	-	ID=TE175239;Target=rnd-1_family-2268 226 541;Class=ClassII/Unknown;PercDiv=20.2;PercDel=7.2;PercIns=8.9;
LG01	RepeatMasker	disperseRepeat	711264	714938	12956	+	ID=TE175240;Target=rnd-1_family-1619 1728 7574;Class=ClassII/Maverick;PercDiv=12.5;PercDel=0.8;PercIns=1.7;
LG01	RepeatMasker	disperseRepeat	715216	715330	565	-	ID=TE175242;Target=rnd-1_family-2321 232 339;Class=ClassII/Unknown;PercDiv=12.2;PercDel=0.9;PercIns=7.4;
LG01	RepeatMasker	disperseRepeat	715333	715519	1290	+	ID=TE175243;Target=rnd-1_family-1619 4521 4709;Class=ClassII/Maverick;PercDiv=13.2;PercDel=0.0;PercIns=0.0;
LG01	RepeatMasker	disperseRepeat	716301	720022	21724	+	ID=TE175245;Target=rnd-1_family-1619 4707 7682;Class=ClassII/Maverick;PercDiv=10.8;PercDel=0.9;PercIns=0.5;
LG01	RepeatMasker	disperseRepeat	720023	720651	7279	-	ID=TE175246;Target=rnd-1_family-1053 2689 4061;Class=ClassII/Maverick;PercDiv=23.4;PercDel=3.1;PercIns=3.7;
LG01	RepeatMasker	disperseRepeat	720682	721201	4523	-	ID=TE175247;Target=rnd-1_family-1991 800 1320;Class=ClassII/Tc1-Mariner;PercDiv=1.7;PercDel=0.2;PercIns=0.0;
LG01	RepeatMasker	disperseRepeat	724422	724962	3888	-	ID=TE175252;Target=rnd-1_family-1991 1 565;Class=ClassII/Tc1-Mariner;PercDiv=9.4;PercDel=2.0;PercIns=0.3;
LG01	RepeatMasker	disperseRepeat	724986	727247	6860	-	ID=TE175253;Target=rnd-1_family-74 2726 4990;Class=ClassII/Maverick;PercDiv=28.3;PercDel=2.0;PercIns=1.9;
LG01	RepeatMasker	disperseRepeat	727681	727923	685	+	ID=TE175255;Target=rnd-1_family-204 272 505;Class=ClassII/Unknown;PercDiv=24.4;PercDel=1.6;PercIns=5.6;
LG01	RepeatMasker	disperseRepeat	729643	729699	265	+	ID=TE175257;Target=DR0090433 798 854;Class=ClassII/hAT;PercDiv=16.1;PercDel=1.8;PercIns=1.8;
LG01	RepeatMasker	disperseRepeat	729700	729758	264	+	ID=TE175258;Target=DR0115315 3957 4080;Class=ClassII/Kolobok;PercDiv=20.5;PercDel=5.7;PercIns=5.7;
LG01	RepeatMasker	disperseRepeat	729759	730083	830	+	ID=TE175259;Target=rnd-1_family-2268 219 541;Class=ClassII/Unknown;PercDiv=22.0;PercDel=7.1;PercIns=7.7;
LG01	RepeatMasker	disperseRepeat	730147	730289	510	-	ID=TE175260;Target=rnd-1_family-1301 3095 3238;Class=ClassII/PiggyBac;PercDiv=13.6;PercDel=8.4;PercIns=7.6;
LG01	RepeatMasker	disperseRepeat	730395	730499	586	-	ID=TE175261;Target=rnd-1_family-1301 3071 3173;Class=ClassII/PiggyBac;PercDiv=14.7;PercDel=0.9;PercIns=2.9;
LG01	RepeatMasker	disperseRepeat	732750	733347	721	-	ID=TE175262;Target=rnd-1_family-212 133 749;Class=ClassII/Unknown;PercDiv=28.2;PercDel=6.7;PercIns=3.4;
LG01	RepeatMasker	disperseRepeat	741702	742298	756	-	ID=TE175263;Target=rnd-1_family-212 133 749;Class=ClassII/Unknown;PercDiv=28.7;PercDel=6.7;PercIns=3.2;
LG01	RepeatMasker	disperseRepeat	750930	752410	12047	-	ID=TE175264;Target=rnd-1_family-13 2956 4437;Class=ClassII/Maverick;PercDiv=5.0;PercDel=0.5;PercIns=0.5;
LG01	RepeatMasker	disperseRepeat	757029	757198	281	-	ID=TE175266;Target=DR0272328 197 376;Class=ClassII/Mutator;PercDiv=27.7;PercDel=10.6;PercIns=4.4;
LG01	RepeatMasker	disperseRepeat	759403	760524	7581	+	ID=TE175268;Target=rnd-1_family-1619 5999 7120;Class=ClassII/Maverick;PercDiv=11.2;PercDel=0.1;PercIns=0.1;
LG01	RepeatMasker	disperseRepeat	760728	761262	4005	+	ID=TE175269;Target=rnd-1_family-1619 7126 7660;Class=ClassII/Maverick;PercDiv=8.6;PercDel=0.0;PercIns=0.0;
LG01	RepeatMasker	disperseRepeat	761363	763689	8215	-	ID=TE175270;Target=rnd-1_family-74 3863 6171;Class=ClassII/Maverick;PercDiv=25.2;PercDel=1.4;PercIns=2.2;
LG01	RepeatMasker	disperseRepeat	763927	764356	471	-	ID=TE175271;Target=rnd-1_family-2249 81 516;Class=ClassII/Maverick;PercDiv=36.6;PercDel=3.7;PercIns=2.3;
LG01	RepeatMasker	disperseRepeat	765081	765448	2560	-	ID=TE175273;Target=rnd-1_family-858 1 379;Class=ClassII/Unknown;PercDiv=4.9;PercDel=4.1;PercIns=1.1;
LG01	RepeatMasker	disperseRepeat	765449	765788	3459	+	ID=TE175274;Target=rnd-1_family-13 3936 4278;Class=ClassII/Maverick;PercDiv=1.9;PercDel=0.7;PercIns=0.0;
LG01	RepeatMasker	disperseRepeat	765841	765892	375	+	ID=TE175276;Target=rnd-1_family-13 4386 4437;Class=ClassII/Maverick;PercDiv=5.8;PercDel=0.0;PercIns=0.0;
LG01	RepeatMasker	disperseRepeat	765918	765931	242	-	ID=TE175278;Target=rnd-1_family-1251 1 126;Class=ClassII/Unknown;PercDiv=24.0;PercDel=3.9;PercIns=6.3;
LG01	RepeatMasker	disperseRepeat	765934	766445	435	-	ID=TE175279;Target=rnd-1_family-212 133 660;Class=ClassII/Unknown;PercDiv=30.2;PercDel=6.8;PercIns=3.6;
LG01	RepeatMasker	disperseRepeat	772325	772519	412	-	ID=TE175284;Target=rnd-1_family-212 555 749;Class=ClassII/Unknown;PercDiv=28.1;PercDel=1.5;PercIns=1.5;
LG01	RepeatMasker	disperseRepeat	772887	773202	1781	+	ID=TE175285;Target=rnd-1_family-202 4 321;Class=ClassII/Unknown;PercDiv=13.6;PercDel=0.6;PercIns=0.0;
LG01	RepeatMasker	disperseRepeat	788902	789337	3477	+	ID=TE175296;Target=rnd-1_family-1644 31 491;Class=ClassII/hAT;PercDiv=1.8;PercDel=5.7;PercIns=0.0;
LG01	RepeatMasker	disperseRepeat	789433	789945	3996	+	ID=TE175298;Target=rnd-1_family-370 4 522;Class=ClassII/Unknown;PercDiv=5.3;PercDel=1.2;PercIns=0.0;
LG01	RepeatMasker	disperseRepeat	793034	793378	1421	+	ID=TE175300;Target=rnd-1_family-202 1760 2100;Class=ClassII/Unknown;PercDiv=16.5;PercDel=3.8;PercIns=5.0;
LG01	RepeatMasker	disperseRepeat	793956	794021	321	+	ID=TE175302;Target=rnd-1_family-202 2092 2159;Class=ClassII/Unknown;PercDiv=21.1;PercDel=2.8;PercIns=0.0;
LG01	RepeatMasker	disperseRepeat	794790	795779	4371	+	ID=TE175303;Target=rnd-1_family-529 191 1204;Class=ClassII/hAT;PercDiv=16.4;PercDel=3.6;PercIns=1.2;
LG01	RepeatMasker	disperseRepeat	795780	795937	3265	+	ID=TE175304;Target=rnd-1_family-118 1 786;Class=ClassII/Unknown;PercDiv=16.8;PercDel=4.6;PercIns=1.0;
LG01	RepeatMasker	disperseRepeat	796726	797121	1317	-	ID=TE175306;Target=rnd-1_family-1313 569 873;Class=ClassII/hAT;PercDiv=21.4;PercDel=1.6;PercIns=4.4;
LG01	RepeatMasker	disperseRepeat	797739	798227	2298	+	ID=TE175307;Target=rnd-1_family-1295 515 901;Class=ClassII/hAT;PercDiv=19.1;PercDel=1.3;PercIns=0.9;
LG01	RepeatMasker	disperseRepeat	798344	798357	285	-	ID=TE175310;Target=EnSpm-22_HMa 1996 2099;Class=ClassII/CACTA;PercDiv=13.0;PercDel=12.5;PercIns=3.9;
LG01	RepeatMasker	disperseRepeat	798544	799448	5180	+	ID=TE175311;Target=rnd-1_family-1313 11 935;Class=ClassII/hAT;PercDiv=13.6;PercDel=2.4;PercIns=0.2;
LG01	RepeatMasker	disperseRepeat	803505	803896	815	-	ID=TE175314;Target=rnd-1_family-1318 182 585;Class=ClassII/PiggyBac;PercDiv=25.4;PercDel=5.0;PercIns=4.2;
LG01	RepeatMasker	disperseRepeat	804140	804195	254	-	ID=TE175316;Target=rnd-1_family-1318 2365 2422;Class=ClassII/PiggyBac;PercDiv=12.7;PercDel=5.4;PercIns=1.7;
LG01	RepeatMasker	disperseRepeat	809685	810932	1418	-	ID=TE175321;Target=rnd-1_family-194 131 1788;Class=ClassII/Unknown;PercDiv=25.5;PercDel=4.5;PercIns=6.5;
LG01	RepeatMasker	disperseRepeat	811665	811819	505	-	ID=TE175324;Target=rnd-1_family-138 27 239;Class=ClassII/Unknown;PercDiv=17.7;PercDel=10.5;PercIns=3.8;
LG01	RepeatMasker	disperseRepeat	811820	811835	2694	+	ID=TE175325;Target=rnd-1_family-1020 11 48;Class=ClassII/Unknown;PercDiv=23.2;PercDel=3.5;PercIns=4.2;
LG01	RepeatMasker	disperseRepeat	812798	813347	2694	+	ID=TE175327;Target=rnd-1_family-1020 49 1409;Class=ClassII/Unknown;PercDiv=23.2;PercDel=3.5;PercIns=4.2;
LG01	RepeatMasker	disperseRepeat	814848	814906	314	+	ID=TE175330;Target=rnd-1_family-177 2 60;Class=ClassII/Unknown;PercDiv=13.6;PercDel=0.0;PercIns=0.0;
LG01	RepeatMasker	disperseRepeat	815303	816465	5186	+	ID=TE175333;Target=rnd-1_family-2100 1 946;Class=ClassII/Unknown;PercDiv=6.9;PercDel=1.1;PercIns=0.4;
LG01	RepeatMasker	disperseRepeat	817128	817264	799	-	ID=TE175336;Target=rnd-1_family-191 131 714;Class=ClassII/Unknown;PercDiv=25.2;PercDel=1.3;PercIns=1.5;
LG01	RepeatMasker	disperseRepeat	817272	817798	4028	+	ID=TE175337;Target=rnd-1_family-1292 156 682;Class=ClassII/Tc1-Mariner;PercDiv=6.8;PercDel=0.2;PercIns=0.2;
LG01	RepeatMasker	disperseRepeat	817813	818026	1729	-	ID=TE175338;Target=rnd-1_family-1292 257 470;Class=ClassII/Tc1-Mariner;PercDiv=5.1;PercDel=0.0;PercIns=0.0;
LG01	RepeatMasker	disperseRepeat	818100	818395	1135	-	ID=TE175339;Target=rnd-1_family-42 1 293;Class=ClassII/Unknown;PercDiv=13.9;PercDel=4.0;PercIns=5.1;
LG01	RepeatMasker	disperseRepeat	818405	818564	652	+	ID=TE175340;Target=DNAX-7_AP 1 164;Class=ClassII/Tc1-Mariner;PercDiv=20.8;PercDel=3.1;PercIns=0.6;
LG01	RepeatMasker	disperseRepeat	818850	820205	3133	+	ID=TE175341;Target=Mariner-3_AP 498 1842;Class=ClassII/Tc1-Mariner;PercDiv=30.4;PercDel=1.6;PercIns=2.4;
LG01	RepeatMasker	disperseRepeat	820377	820444	421	+	ID=TE175342;Target=DNAX-7_AP 244 311;Class=ClassII/Tc1-Mariner;PercDiv=13.2;PercDel=0.0;PercIns=0.0;
LG01	RepeatMasker	disperseRepeat	823421	823468	261	+	ID=TE175345;Target=DR0263817 1302 1349;Class=ClassII/hAT;PercDiv=18.8;PercDel=0.0;PercIns=0.0;
LG01	RepeatMasker	disperseRepeat	824100	824213	257	+	ID=TE175346;Target=DR0034675 475 587;Class=ClassII/hAT;PercDiv=31.2;PercDel=0.9;PercIns=1.8;
LG01	RepeatMasker	disperseRepeat	824548	824802	754	+	ID=TE175347;Target=rnd-1_family-65 2255 2506;Class=ClassII/CACTA;PercDiv=21.4;PercDel=1.6;PercIns=2.8;
LG01	RepeatMasker	disperseRepeat	826556	826842	2501	+	ID=TE175349;Target=rnd-1_family-47 3 289;Class=ClassII/Unknown;PercDiv=1.1;PercDel=0.0;PercIns=0.0;
LG01	RepeatMasker	disperseRepeat	827077	827878	3375	+	ID=TE175350;Target=rnd-1_family-2191 759 1558;Class=ClassII/Maverick;PercDiv=19.9;PercDel=2.9;PercIns=3.1;
LG01	RepeatMasker	disperseRepeat	828128	830692	15875	-	ID=TE175351;Target=rnd-1_family-1053 7927 10517;Class=ClassII/Maverick;PercDiv=14.2;PercDel=1.2;PercIns=0.1;
LG01	RepeatMasker	disperseRepeat	830693	831294	11359	+	ID=TE175352;Target=rnd-1_family-2191 3344 5123;Class=ClassII/Maverick;PercDiv=13.8;PercDel=1.1;PercIns=0.1;
LG01	RepeatMasker	disperseRepeat	831714	831936	281	+	ID=TE175353;Target=hAT-75_HM 204 421;Class=ClassII/hAT;PercDiv=29.2;PercDel=4.0;PercIns=6.4;
LG01	RepeatMasker	disperseRepeat	831983	832071	232	+	ID=TE175354;Target=DR0219100 682 773;Class=ClassII/hAT;PercDiv=28.0;PercDel=0.0;PercIns=2.3;
LG01	RepeatMasker	disperseRepeat	832458	832923	672	+	ID=TE175355;Target=hAT-3_SM 1185 1724;Class=ClassII/hAT;PercDiv=30.5;PercDel=5.1;PercIns=3.4;
LG01	RepeatMasker	disperseRepeat	833928	837009	19832	-	ID=TE175356;Target=rnd-1_family-2185 1387 4486;Class=ClassII/Maverick;PercDiv=13.4;PercDel=1.1;PercIns=0.5;
LG01	RepeatMasker	disperseRepeat	837011	840486	10267	-	ID=TE175357;Target=rnd-1_family-2215 1262 4733;Class=ClassII/Maverick;PercDiv=29.5;PercDel=1.9;PercIns=2.0;
LG01	RepeatMasker	disperseRepeat	842968	843920	7007	-	ID=TE175358;Target=rnd-1_family-2036 2098 3058;Class=ClassII/hAT;PercDiv=6.3;PercDel=0.9;PercIns=0.1;
LG01	RepeatMasker	disperseRepeat	845267	845909	4747	-	ID=TE175361;Target=rnd-1_family-2036 937 1589;Class=ClassII/hAT;PercDiv=6.6;PercDel=2.2;PercIns=0.6;
LG01	RepeatMasker	disperseRepeat	846501	847343	3976	+	ID=TE175363;Target=rnd-1_family-1046 28 947;Class=ClassII/Helitron;PercDiv=9.3;PercDel=3.8;PercIns=3.6;
LG01	RepeatMasker	disperseRepeat	847344	848109	6296	-	ID=TE175364;Target=rnd-1_family-175 743 1508;Class=ClassII/Helitron;PercDiv=5.3;PercDel=0.0;PercIns=0.0;
LG01	RepeatMasker	disperseRepeat	848110	849025	6544	+	ID=TE175365;Target=rnd-1_family-126 1 823;Class=ClassII/Helitron;PercDiv=5.8;PercDel=0.5;PercIns=0.2;
LG01	RepeatMasker	disperseRepeat	850789	851106	1558	+	ID=TE175369;Target=rnd-1_family-177 157 396;Class=ClassII/Unknown;PercDiv=20.4;PercDel=3.5;PercIns=6.2;
LG01	RepeatMasker	disperseRepeat	851317	851568	1558	+	ID=TE175371;Target=rnd-1_family-177 397 588;Class=ClassII/Unknown;PercDiv=20.4;PercDel=3.5;PercIns=6.2;
LG01	RepeatMasker	disperseRepeat	851981	852115	504	-	ID=TE175372;Target=rnd-1_family-537 1161 1300;Class=ClassII/hAT;PercDiv=15.0;PercDel=10.4;PercIns=6.4;
LG01	RepeatMasker	disperseRepeat	852387	853305	3972	-	ID=TE175374;Target=rnd-1_family-537 214 1155;Class=ClassII/hAT;PercDiv=16.2;PercDel=5.3;PercIns=2.8;
LG01	RepeatMasker	disperseRepeat	853306	853378	270	-	ID=TE175375;Target=DR0215751 277 348;Class=ClassII/hAT;PercDiv=17.4;PercDel=4.1;PercIns=5.6;
LG01	RepeatMasker	disperseRepeat	854107	854864	520	-	ID=TE175376;Target=DR0265408 1875 2621;Class=ClassII/hAT;PercDiv=33.3;PercDel=4.1;PercIns=5.6;
LG01	RepeatMasker	disperseRepeat	854946	855043	230	-	ID=TE175377;Target=hAT-3_XT 1229 1326;Class=ClassII/hAT;PercDiv=25.5;PercDel=4.1;PercIns=4.1;
LG01	RepeatMasker	disperseRepeat	855207	855364	265	-	ID=TE175378;Target=hAT-2_PM 299 382;Class=ClassII/hAT;PercDiv=26.4;PercDel=7.0;PercIns=5.7;
LG01	RepeatMasker	disperseRepeat	855608	855744	900	+	ID=TE175379;Target=rnd-1_family-1385 486 650;Class=ClassII/hAT;PercDiv=15.9;PercDel=1.2;PercIns=1.2;
LG01	RepeatMasker	disperseRepeat	855745	855963	1299	-	ID=TE175380;Target=rnd-1_family-537 1 217;Class=ClassII/hAT;PercDiv=8.8;PercDel=0.0;PercIns=0.9;
LG01	RepeatMasker	disperseRepeat	857993	858116	298	-	ID=TE175382;Target=DR0021274 2 125;Class=ClassII/Helitron;PercDiv=24.8;PercDel=2.4;PercIns=2.4;
LG01	RepeatMasker	disperseRepeat	858134	858401	1030	-	ID=TE175383;Target=rnd-1_family-202 2238 2504;Class=ClassII/Unknown;PercDiv=22.8;PercDel=4.5;PercIns=4.9;
LG01	RepeatMasker	disperseRepeat	860340	861024	6053	-	ID=TE175385;Target=rnd-1_family-1881 2684 3368;Class=ClassII/Mutator;PercDiv=1.8;PercDel=0.0;PercIns=0.0;
LG01	RepeatMasker	disperseRepeat	861057	862429	11006	-	ID=TE175386;Target=rnd-1_family-2575 684 2036;Class=ClassII/Unknown;PercDiv=0.5;PercDel=0.0;PercIns=1.5;
LG01	RepeatMasker	disperseRepeat	864478	864491	338	+	ID=TE175387;Target=DR0222065 791 886;Class=ClassII/P;PercDiv=15.6;PercDel=1.0;PercIns=4.1;
LG01	RepeatMasker	disperseRepeat	864492	864576	354	+	ID=TE175388;Target=DR0014712 489 571;Class=ClassII/CACTA;PercDiv=12.1;PercDel=0.0;PercIns=2.4;
LG01	RepeatMasker	disperseRepeat	864663	865839	9706	+	ID=TE175390;Target=rnd-1_family-385 1 1192;Class=ClassII/hAT;PercDiv=2.4;PercDel=1.4;PercIns=0.1;
LG01	RepeatMasker	disperseRepeat	866282	866319	518	+	ID=TE175391;Target=rnd-1_family-385 1198 1261;Class=ClassII/hAT;PercDiv=3.1;PercDel=0.0;PercIns=0.0;
LG01	RepeatMasker	disperseRepeat	866320	867520	9613	-	ID=TE175392;Target=rnd-1_family-2388 4 1211;Class=ClassII/Unknown;PercDiv=2.3;PercDel=0.7;PercIns=0.1;
LG01	RepeatMasker	disperseRepeat	869367	869536	717	-	ID=TE175395;Target=rnd-1_family-1757 122 293;Class=ClassII/Unknown;PercDiv=18.4;PercDel=1.8;PercIns=0.6;
LG01	RepeatMasker	disperseRepeat	869537	869719	696	-	ID=TE175396;Target=rnd-1_family-1095 536 715;Class=ClassII/hAT;PercDiv=15.3;PercDel=2.2;PercIns=3.9;
LG01	RepeatMasker	disperseRepeat	879309	879597	2441	+	ID=TE175402;Target=rnd-1_family-47 1 289;Class=ClassII/Unknown;PercDiv=2.4;PercDel=0.0;PercIns=0.0;
LG01	RepeatMasker	disperseRepeat	879617	879765	516	+	ID=TE175403;Target=rnd-1_family-2671 71 225;Class=ClassII/hAT;PercDiv=20.9;PercDel=8.1;PercIns=3.9;
LG01	RepeatMasker	disperseRepeat	879830	879876	312	-	ID=TE175404;Target=rnd-1_family-1565 398 445;Class=ClassII/Unknown;PercDiv=4.3;PercDel=2.1;PercIns=0.0;
LG01	RepeatMasker	disperseRepeat	880110	880201	323	-	ID=TE175405;Target=rnd-1_family-13 4359 4437;Class=ClassII/Maverick;PercDiv=15.6;PercDel=0.0;PercIns=16.5;
LG01	RepeatMasker	disperseRepeat	880426	881049	4451	-	ID=TE175406;Target=rnd-1_family-13 3632 4256;Class=ClassII/Maverick;PercDiv=7.5;PercDel=2.1;PercIns=1.9;
LG01	RepeatMasker	disperseRepeat	881057	881174	949	+	ID=TE175407;Target=rnd-1_family-47 175 292;Class=ClassII/Unknown;PercDiv=3.4;PercDel=0.0;PercIns=0.0;
LG01	RepeatMasker	disperseRepeat	881361	881504	268	+	ID=TE175408;Target=rnd-1_family-13 4271 4435;Class=ClassII/Maverick;PercDiv=23.5;PercDel=17.4;PercIns=2.4;
LG01	RepeatMasker	disperseRepeat	881519	881604	384	+	ID=TE175409;Target=rnd-1_family-13 4359 4437;Class=ClassII/Maverick;PercDiv=17.9;PercDel=0.0;PercIns=8.9;
LG01	RepeatMasker	disperseRepeat	883546	885764	17618	-	ID=TE175412;Target=rnd-1_family-74 1112 3340;Class=ClassII/Maverick;PercDiv=3.5;PercDel=1.5;PercIns=1.1;
LG01	RepeatMasker	disperseRepeat	885765	885958	1602	-	ID=TE175413;Target=rnd-1_family-74 1 200;Class=ClassII/Maverick;PercDiv=5.1;PercDel=1.5;PercIns=0.0;
LG01	RepeatMasker	disperseRepeat	886752	886817	360	-	ID=TE175415;Target=rnd-1_family-1095 169 239;Class=ClassII/hAT;PercDiv=9.1;PercDel=7.6;PercIns=0.0;
LG01	RepeatMasker	disperseRepeat	886883	887122	1144	-	ID=TE175416;Target=rnd-1_family-112 558 804;Class=ClassII/Unknown;PercDiv=16.2;PercDel=5.4;PercIns=2.4;
LG01	RepeatMasker	disperseRepeat	887123	887247	466	+	ID=TE175417;Target=rnd-1_family-567 26 202;Class=ClassII/Unknown;PercDiv=29.4;PercDel=1.6;PercIns=5.7;
LG01	RepeatMasker	disperseRepeat	887248	887258	452	+	ID=TE175418;Target=rnd-1_family-2283 182 235;Class=ClassII/Mutator;PercDiv=26.3;PercDel=5.9;PercIns=7.7;
LG01	RepeatMasker	disperseRepeat	887277	888261	3359	+	ID=TE175419;Target=rnd-1_family-112 1 1167;Class=ClassII/Unknown;PercDiv=15.2;PercDel=6.3;PercIns=3.1;
LG01	RepeatMasker	disperseRepeat	888382	888610	1409	+	ID=TE175420;Target=rnd-1_family-569 51 276;Class=ClassII/Unknown;PercDiv=12.8;PercDel=0.0;PercIns=1.3;
LG01	RepeatMasker	disperseRepeat	888611	888666	491	-	ID=TE175421;Target=rnd-1_family-696 649 709;Class=ClassII/Unknown;PercDiv=3.3;PercDel=0.0;PercIns=0.0;
LG01	RepeatMasker	disperseRepeat	888667	888859	652	+	ID=TE175422;Target=DR0140430 5730 5939;Class=ClassII/hAT;PercDiv=13.8;PercDel=0.0;PercIns=0.5;
LG01	RepeatMasker	disperseRepeat	889951	890063	787	-	ID=TE175424;Target=rnd-1_family-1214 33 146;Class=ClassII/Unknown;PercDiv=7.1;PercDel=0.9;PercIns=0.0;
LG01	RepeatMasker	disperseRepeat	892766	892874	323	-	ID=TE175428;Target=rnd-1_family-1540 1647 1751;Class=ClassII/Unknown;PercDiv=27.2;PercDel=1.8;PercIns=5.7;
LG01	RepeatMasker	disperseRepeat	896118	896202	253	+	ID=TE175429;Target=DR0037224 2210 2296;Class=ClassII/Helitron;PercDiv=18.3;PercDel=5.9;PercIns=3.5;
LG01	RepeatMasker	disperseRepeat	898514	898636	502	+	ID=TE175430;Target=rnd-1_family-356 246 365;Class=ClassII/hAT;PercDiv=14.2;PercDel=5.7;PercIns=8.3;
LG01	RepeatMasker	disperseRepeat	899721	900020	2029	+	ID=TE175432;Target=rnd-1_family-1141 32 318;Class=ClassII/Unknown;PercDiv=7.7;PercDel=0.0;PercIns=4.5;
LG01	RepeatMasker	disperseRepeat	900778	900938	302	-	ID=TE175434;Target=rnd-1_family-1172 21 195;Class=ClassII/Unknown;PercDiv=21.1;PercDel=14.9;PercIns=2.8;
LG01	RepeatMasker	disperseRepeat	902633	902655	252	-	ID=TE175439;Target=rnd-1_family-2651 648 747;Class=ClassII/CACTA;PercDiv=23.1;PercDel=8.3;PercIns=1.0;
LG01	RepeatMasker	disperseRepeat	903026	903270	1550	+	ID=TE175440;Target=rnd-1_family-1495 1815 2047;Class=ClassII/Tc1-Mariner;PercDiv=6.9;PercDel=0.4;PercIns=5.6;
LG01	RepeatMasker	disperseRepeat	903271	903327	251	+	ID=TE175441;Target=DF0005257 833 887;Class=ClassII/Tc1-Mariner;PercDiv=22.0;PercDel=1.2;PercIns=3.6;
LG01	RepeatMasker	disperseRepeat	905225	905346	243	+	ID=TE175444;Target=DR0056155 2577 2621;Class=ClassII/CACTA;PercDiv=21.8;PercDel=1.3;PercIns=4.6;
LG01	RepeatMasker	disperseRepeat	905735	905811	323	-	ID=TE175445;Target=rnd-1_family-1536 573 642;Class=ClassII/Unknown;PercDiv=15.9;PercDel=0.0;PercIns=10.0;
LG01	RepeatMasker	disperseRepeat	905872	906604	4521	+	ID=TE175446;Target=rnd-1_family-1107 51 794;Class=ClassII/Unknown;PercDiv=11.1;PercDel=3.3;PercIns=1.8;
LG01	RepeatMasker	disperseRepeat	906668	906843	683	+	ID=TE175447;Target=rnd-1_family-1536 1 169;Class=ClassII/Unknown;PercDiv=14.7;PercDel=2.8;PercIns=7.1;
LG01	RepeatMasker	disperseRepeat	907182	907251	367	+	ID=TE175448;Target=rnd-1_family-1536 574 641;Class=ClassII/Unknown;PercDiv=16.2;PercDel=0.0;PercIns=2.9;
LG01	RepeatMasker	disperseRepeat	907536	907551	252	-	ID=TE175450;Target=DR0044680 1323 1424;Class=ClassII/CACTA;PercDiv=22.6;PercDel=3.7;PercIns=8.8;
LG01	RepeatMasker	disperseRepeat	908056	908238	858	-	ID=TE175452;Target=rnd-1_family-1890 1 167;Class=ClassII/Unknown;PercDiv=8.3;PercDel=4.4;PercIns=14.4;
LG01	RepeatMasker	disperseRepeat	908479	908529	263	-	ID=TE175453;Target=rnd-1_family-2545 4316 4371;Class=ClassII/hAT;PercDiv=9.8;PercDel=9.8;PercIns=0.0;
LG01	RepeatMasker	disperseRepeat	909092	909254	556	+	ID=TE175454;Target=rnd-1_family-2088 88 266;Class=ClassII/Unknown;PercDiv=28.2;PercDel=9.8;PercIns=0.0;
LG01	RepeatMasker	disperseRepeat	910670	910850	919	-	ID=TE175456;Target=rnd-1_family-1038 1 176;Class=ClassII/Unknown;PercDiv=13.2;PercDel=0.6;PercIns=3.4;
LG01	RepeatMasker	disperseRepeat	911089	911136	338	-	ID=TE175458;Target=rnd-1_family-1251 1 47;Class=ClassII/Unknown;PercDiv=6.4;PercDel=0.0;PercIns=2.1;
LG01	RepeatMasker	disperseRepeat	914260	914808	2181	+	ID=TE175460;Target=rnd-1_family-2138 1361 1949;Class=ClassII/Unknown;PercDiv=9.5;PercDel=7.7;PercIns=1.2;
LG01	RepeatMasker	disperseRepeat	917073	917399	1783	+	ID=TE175461;Target=rnd-1_family-1256 206 537;Class=ClassII/Unknown;PercDiv=17.2;PercDel=2.1;PercIns=0.6;
LG01	RepeatMasker	disperseRepeat	917567	917833	714	-	ID=TE175462;Target=rnd-1_family-1391 122 380;Class=ClassII/Unknown;PercDiv=13.4;PercDel=7.5;PercIns=10.8;
LG01	RepeatMasker	disperseRepeat	917842	918135	974	-	ID=TE175463;Target=rnd-1_family-1120 498 782;Class=ClassII/Unknown;PercDiv=20.5;PercDel=2.4;PercIns=5.6;
LG01	RepeatMasker	disperseRepeat	918159	918261	391	-	ID=TE175464;Target=rnd-1_family-1120 288 390;Class=ClassII/Unknown;PercDiv=19.4;PercDel=0.0;PercIns=0.0;
LG01	RepeatMasker	disperseRepeat	918308	918400	423	-	ID=TE175465;Target=rnd-1_family-1120 75 165;Class=ClassII/Unknown;PercDiv=19.8;PercDel=0.0;PercIns=2.2;
LG01	RepeatMasker	disperseRepeat	918632	918747	573	+	ID=TE175466;Target=DR0208876 259 379;Class=ClassII/Kolobok;PercDiv=10.4;PercDel=5.2;PercIns=0.8;
LG01	RepeatMasker	disperseRepeat	918748	918764	567	-	ID=TE175467;Target=DR0113763 11541 11676;Class=ClassII/CACTA;PercDiv=10.7;PercDel=3.8;PercIns=1.5;
LG01	RepeatMasker	disperseRepeat	920168	920734	3561	-	ID=TE175468;Target=rnd-1_family-1378 2 539;Class=ClassII/hAT;PercDiv=8.0;PercDel=0.0;PercIns=5.4;
LG01	RepeatMasker	disperseRepeat	923226	923457	1356	-	ID=TE175469;Target=rnd-1_family-2608 277 520;Class=ClassII/Unknown;PercDiv=12.6;PercDel=5.6;PercIns=0.4;
LG01	RepeatMasker	disperseRepeat	924723	925199	3653	+	ID=TE175470;Target=rnd-1_family-1644 1 491;Class=ClassII/hAT;PercDiv=2.1;PercDel=3.4;PercIns=0.4;
LG01	RepeatMasker	disperseRepeat	925789	925849	279	-	ID=TE175472;Target=DR0168852 1530 1583;Class=ClassII/hAT;PercDiv=7.5;PercDel=0.0;PercIns=13.0;
LG01	RepeatMasker	disperseRepeat	926074	926461	2276	+	ID=TE175473;Target=rnd-1_family-1928 1 387;Class=ClassII/hAT;PercDiv=11.5;PercDel=3.4;PercIns=3.6;
LG01	RepeatMasker	disperseRepeat	926466	926550	380	+	ID=TE175474;Target=rnd-1_family-1928 433 529;Class=ClassII/hAT;PercDiv=6.2;PercDel=20.0;PercIns=5.2;
LG01	RepeatMasker	disperseRepeat	926986	927359	2002	-	ID=TE175475;Target=rnd-1_family-2069 258 628;Class=ClassII/Unknown;PercDiv=9.8;PercDel=3.5;PercIns=4.3;
LG01	RepeatMasker	disperseRepeat	927979	928088	530	+	ID=TE175476;Target=rnd-1_family-2142 3 117;Class=ClassII/Unknown;PercDiv=13.0;PercDel=6.4;PercIns=1.7;
LG01	RepeatMasker	disperseRepeat	928094	928382	975	-	ID=TE175477;Target=rnd-1_family-229 1 303;Class=ClassII/Unknown;PercDiv=17.7;PercDel=11.1;PercIns=5.9;
LG01	RepeatMasker	disperseRepeat	932298	935657	28158	+	ID=TE175478;Target=rnd-1_family-1881 1 3368;Class=ClassII/Mutator;PercDiv=0.5;PercDel=0.3;PercIns=0.0;
LG01	RepeatMasker	disperseRepeat	936409	936459	249	-	ID=TE175479;Target=DR0143620 66 117;Class=ClassII/Unknown;PercDiv=15.7;PercDel=2.0;PercIns=0.0;
LG01	RepeatMasker	disperseRepeat	936819	936883	254	-	ID=TE175480;Target=DR0220616 10533 10598;Class=ClassII/hAT;PercDiv=16.9;PercDel=1.5;PercIns=0.0;
LG01	RepeatMasker	disperseRepeat	938447	938509	243	-	ID=TE175481;Target=DR0151976 195 266;Class=ClassII/Tc1-Mariner;PercDiv=17.5;PercDel=14.3;PercIns=0.0;
LG01	RepeatMasker	disperseRepeat	938692	938764	228	-	ID=TE175482;Target=SHAMUDRAV_MT 1564 1637;Class=ClassII/Mutator;PercDiv=19.4;PercDel=2.7;PercIns=1.4;
LG01	RepeatMasker	disperseRepeat	940088	940127	240	-	ID=TE175483;Target=rnd-1_family-2180 964 1005;Class=ClassII/hAT;PercDiv=10.0;PercDel=5.0;PercIns=0.0;
LG01	RepeatMasker	disperseRepeat	940128	940490	2277	+	ID=TE175484;Target=rnd-1_family-2069 258 630;Class=ClassII/Unknown;PercDiv=9.2;PercDel=4.4;PercIns=1.6;
LG01	RepeatMasker	disperseRepeat	941506	941564	235	+	ID=TE175485;Target=rnd-1_family-1029 254 305;Class=ClassII/Unknown;PercDiv=17.6;PercDel=0.0;PercIns=13.5;
LG01	RepeatMasker	disperseRepeat	941950	941995	236	+	ID=TE175486;Target=DR0125874 485 529;Class=ClassII/hAT;PercDiv=8.9;PercDel=0.0;PercIns=2.2;
LG01	RepeatMasker	disperseRepeat	942590	943291	2691	-	ID=TE175487;Target=rnd-1_family-2608 1 744;Class=ClassII/Unknown;PercDiv=14.7;PercDel=7.6;PercIns=6.5;
LG01	RepeatMasker	disperseRepeat	944867	945230	2783	+	ID=TE175489;Target=rnd-1_family-143 642 1028;Class=ClassII/hAT;PercDiv=5.0;PercDel=6.9;PercIns=0.5;
LG01	RepeatMasker	disperseRepeat	945930	945987	489	-	ID=TE175490;Target=rnd-1_family-1134 367 453;Class=ClassII/hAT;PercDiv=13.2;PercDel=27.4;PercIns=0.0;
LG01	RepeatMasker	disperseRepeat	945988	946273	1023	+	ID=TE175491;Target=rnd-1_family-1623 3 282;Class=ClassII/Unknown;PercDiv=20.3;PercDel=4.9;PercIns=7.1;
LG01	RepeatMasker	disperseRepeat	946967	947005	225	+	ID=TE175492;Target=DR0189287 241 278;Class=ClassII/PIF-Harbinger;PercDiv=10.5;PercDel=0.0;PercIns=2.6;
LG01	RepeatMasker	disperseRepeat	948130	948458	1192	-	ID=TE175493;Target=rnd-1_family-1896 14 355;Class=ClassII/Crypton;PercDiv=17.3;PercDel=10.9;PercIns=6.7;
LG01	RepeatMasker	disperseRepeat	948464	948883	2368	-	ID=TE175494;Target=rnd-1_family-1106 50 474;Class=ClassII/Unknown;PercDiv=7.7;PercDel=8.1;PercIns=6.8;
LG01	RepeatMasker	disperseRepeat	948917	948952	268	-	ID=TE175495;Target=rnd-1_family-1180 1 36;Class=ClassII/hAT;PercDiv=5.6;PercDel=0.0;PercIns=0.0;
LG01	RepeatMasker	disperseRepeat	950783	950836	226	+	ID=TE175497;Target=rnd-1_family-2032 198 250;Class=ClassII/Unknown;PercDiv=9.6;PercDel=1.9;PercIns=3.8;
LG01	RepeatMasker	disperseRepeat	953270	953295	318	+	ID=TE175499;Target=DR0156742 6130 6215;Class=ClassII/Unknown;PercDiv=33.4;PercDel=5.8;PercIns=3.4;
LG01	RepeatMasker	disperseRepeat	953307	953406	379	-	ID=TE175500;Target=DR0104809 5786 5893;Class=ClassII/Unknown;PercDiv=26.0;PercDel=8.0;PercIns=0.0;
LG01	RepeatMasker	disperseRepeat	953500	953541	318	+	ID=TE175501;Target=DR0156742 6216 6366;Class=ClassII/Unknown;PercDiv=33.4;PercDel=5.8;PercIns=3.4;
LG01	RepeatMasker	disperseRepeat	954141	954372	1154	+	ID=TE175502;Target=rnd-1_family-1118 1 241;Class=ClassII/Unknown;PercDiv=12.1;PercDel=7.8;PercIns=3.7;
LG01	RepeatMasker	disperseRepeat	954626	954964	2080	+	ID=TE175503;Target=rnd-1_family-2628 2291 2650;Class=ClassII/Unknown;PercDiv=11.5;PercDel=6.2;PercIns=0.0;
LG01	RepeatMasker	disperseRepeat	955525	955589	283	+	ID=TE175506;Target=rnd-1_family-2048 25 82;Class=ClassII/Unknown;PercDiv=10.5;PercDel=0.0;PercIns=12.1;
LG01	RepeatMasker	disperseRepeat	957705	958295	1977	-	ID=TE175507;Target=rnd-1_family-2613 477 1101;Class=ClassII/Unknown;PercDiv=12.0;PercDel=9.3;PercIns=3.6;
LG01	RepeatMasker	disperseRepeat	960418	961370	5026	+	ID=TE175508;Target=rnd-1_family-1130 1 936;Class=ClassII/Unknown;PercDiv=9.9;PercDel=2.4;PercIns=4.3;
LG01	RepeatMasker	disperseRepeat	961869	962246	1536	-	ID=TE175509;Target=rnd-1_family-1448 41 426;Class=ClassII/Unknown;PercDiv=19.4;PercDel=5.3;PercIns=3.1;
LG01	RepeatMasker	disperseRepeat	962248	962935	2999	-	ID=TE175510;Target=rnd-1_family-1488 1 764;Class=ClassII/hAT;PercDiv=10.2;PercDel=11.8;PercIns=2.4;
LG01	RepeatMasker	disperseRepeat	964500	964626	343	-	ID=TE175512;Target=rnd-1_family-1074 79 222;Class=ClassII/Unknown;PercDiv=18.6;PercDel=16.5;PercIns=2.8;
LG01	RepeatMasker	disperseRepeat	964677	964825	871	+	ID=TE175513;Target=rnd-1_family-93 1 148;Class=ClassII/Unknown;PercDiv=13.5;PercDel=0.0;PercIns=0.7;
LG01	RepeatMasker	disperseRepeat	964847	964892	288	-	ID=TE175514;Target=rnd-1_family-2600 599 700;Class=ClassII/Helitron;PercDiv=23.8;PercDel=0.0;PercIns=9.8;
LG01	RepeatMasker	disperseRepeat	964893	964958	408	-	ID=TE175515;Target=rnd-1_family-1078 134 192;Class=ClassII/Crypton;PercDiv=5.2;PercDel=0.0;PercIns=11.9;
LG01	RepeatMasker	disperseRepeat	964959	965026	403	-	ID=TE175516;Target=rnd-1_family-1896 55 122;Class=ClassII/Crypton;PercDiv=11.8;PercDel=0.0;PercIns=0.0;
LG01	RepeatMasker	disperseRepeat	965570	965614	243	+	ID=TE175517;Target=rnd-1_family-1088 140 184;Class=ClassII/Unknown;PercDiv=15.6;PercDel=0.0;PercIns=0.0;
LG01	RepeatMasker	disperseRepeat	965863	966020	1321	+	ID=TE175518;Target=rnd-1_family-1682 6 285;Class=ClassII/hAT;PercDiv=7.9;PercDel=1.1;PercIns=0.5;
LG01	RepeatMasker	disperseRepeat	966051	966093	260	+	ID=TE175519;Target=DR0190132 485 527;Class=ClassII/hAT;PercDiv=13.9;PercDel=0.0;PercIns=0.0;
LG01	RepeatMasker	disperseRepeat	967795	967926	356	-	ID=TE175520;Target=rnd-1_family-1042 3 120;Class=ClassII/Unknown;PercDiv=18.4;PercDel=1.5;PercIns=13.6;
LG01	RepeatMasker	disperseRepeat	969245	969502	784	+	ID=TE175523;Target=rnd-1_family-307 2428 2598;Class=ClassII/Helitron;PercDiv=14.1;PercDel=3.1;PercIns=6.2;
LG01	RepeatMasker	disperseRepeat	969508	969653	564	-	ID=TE175524;Target=rnd-1_family-1038 206 365;Class=ClassII/Unknown;PercDiv=14.2;PercDel=13.7;PercIns=3.8;
LG01	RepeatMasker	disperseRepeat	970142	970178	231	+	ID=TE175525;Target=DR0017524 1086 1123;Class=ClassII/CACTA;PercDiv=5.4;PercDel=2.7;PercIns=0.0;
LG01	RepeatMasker	disperseRepeat	970260	970295	230	-	ID=TE175526;Target=DR0027612 1471 1505;Class=ClassII/CACTA;PercDiv=2.9;PercDel=0.0;PercIns=2.9;
LG01	RepeatMasker	disperseRepeat	970296	970308	227	+	ID=TE175527;Target=DR0046077 89 136;Class=ClassII/CACTA;PercDiv=14.6;PercDel=0.0;PercIns=2.1;
LG01	RepeatMasker	disperseRepeat	972245	972526	447	-	ID=TE175528;Target=rnd-1_family-2099 52 423;Class=ClassII/Tc1-Mariner;PercDiv=18.1;PercDel=35.4;PercIns=3.6;
LG01	RepeatMasker	disperseRepeat	972690	972803	360	-	ID=TE175529;Target=rnd-1_family-1034 6 143;Class=ClassII/Unknown;PercDiv=18.4;PercDel=1.1;PercIns=9.4;
LG01	RepeatMasker	disperseRepeat	973209	973269	437	+	ID=TE175530;Target=rnd-1_family-1605 767 826;Class=ClassII/Unknown;PercDiv=8.3;PercDel=0.0;PercIns=1.7;
LG01	RepeatMasker	disperseRepeat	973320	973452	673	+	ID=TE175531;Target=rnd-1_family-2314 28 172;Class=ClassII/hAT;PercDiv=14.7;PercDel=12.0;PercIns=2.8;
LG01	RepeatMasker	disperseRepeat	974744	975078	1629	+	ID=TE175532;Target=rnd-1_family-101 96 596;Class=ClassII/Unknown;PercDiv=13.0;PercDel=7.3;PercIns=1.9;
LG01	RepeatMasker	disperseRepeat	975372	975452	491	+	ID=TE175533;Target=rnd-1_family-1770 1 79;Class=ClassII/Unknown;PercDiv=10.1;PercDel=0.0;PercIns=2.5;
LG01	RepeatMasker	disperseRepeat	975521	975712	260	-	ID=TE175534;Target=rnd-1_family-377 989 1197;Class=ClassII/Tc1-Mariner;PercDiv=32.7;PercDel=12.0;PercIns=2.9;
LG01	RepeatMasker	disperseRepeat	977536	977618	357	-	ID=TE175535;Target=rnd-1_family-2105 706 796;Class=ClassII/Unknown;PercDiv=14.5;PercDel=9.6;PercIns=0.0;
LG01	RepeatMasker	disperseRepeat	977810	978047	1405	-	ID=TE175536;Target=rnd-1_family-1907 51 302;Class=ClassII/Unknown;PercDiv=9.4;PercDel=7.6;PercIns=1.6;
LG01	RepeatMasker	disperseRepeat	978240	978531	1688	+	ID=TE175537;Target=rnd-1_family-229 3 299;Class=ClassII/Unknown;PercDiv=14.7;PercDel=4.1;PercIns=2.4;
LG01	RepeatMasker	disperseRepeat	978547	978669	683	-	ID=TE175538;Target=rnd-1_family-2142 1 116;Class=ClassII/Unknown;PercDiv=10.4;PercDel=0.0;PercIns=6.0;
LG01	RepeatMasker	disperseRepeat	978829	978839	335	-	ID=TE175539;Target=DR0095810 3900 3938;Class=ClassII/CACTA;PercDiv=15.3;PercDel=4.3;PercIns=6.2;
LG01	RepeatMasker	disperseRepeat	979087	979145	229	-	ID=TE175541;Target=DR0135904 10510 10568;Class=ClassII/CACTA;PercDiv=22.4;PercDel=1.7;PercIns=1.7;
LG01	RepeatMasker	disperseRepeat	979313	979508	1020	+	ID=TE175542;Target=rnd-1_family-1922 273 464;Class=ClassII/Unknown;PercDiv=12.3;PercDel=2.5;PercIns=4.7;
LG01	RepeatMasker	disperseRepeat	979543	979811	1330	-	ID=TE175543;Target=rnd-1_family-2069 352 615;Class=ClassII/Unknown;PercDiv=10.4;PercDel=4.8;PercIns=6.8;
LG01	RepeatMasker	disperseRepeat	981295	981351	227	-	ID=TE175544;Target=Polinton-3_HM 25394 25456;Class=ClassII/Maverick;PercDiv=17.5;PercDel=10.5;PercIns=0.0;
LG01	RepeatMasker	disperseRepeat	982133	982547	3028	+	ID=TE175545;Target=rnd-1_family-2607 1 417;Class=ClassII/Unknown;PercDiv=5.8;PercDel=5.3;PercIns=4.8;
LG01	RepeatMasker	disperseRepeat	985033	985383	1361	-	ID=TE175546;Target=rnd-1_family-1378 181 546;Class=ClassII/hAT;PercDiv=12.5;PercDel=8.3;PercIns=4.8;
LG01	RepeatMasker	disperseRepeat	985384	985589	995	-	ID=TE175547;Target=rnd-1_family-1060 41 252;Class=ClassII/Unknown;PercDiv=9.5;PercDel=11.2;PercIns=8.0;
LG01	RepeatMasker	disperseRepeat	987141	987201	266	-	ID=TE175548;Target=DR0069615 84 143;Class=ClassII/Tc1-Mariner;PercDiv=12.1;PercDel=3.3;PercIns=5.0;
LG01	RepeatMasker	disperseRepeat	987412	987610	963	+	ID=TE175549;Target=rnd-1_family-1712 35 252;Class=ClassII/Unknown;PercDiv=13.8;PercDel=15.1;PercIns=5.0;
LG01	RepeatMasker	disperseRepeat	987611	987704	907	-	ID=TE175550;Target=rnd-1_family-374 16 343;Class=ClassII/Unknown;PercDiv=15.1;PercDel=17.7;PercIns=5.5;
LG01	RepeatMasker	disperseRepeat	988720	988857	876	-	ID=TE175554;Target=rnd-1_family-1568 339 476;Class=ClassII/Unknown;PercDiv=13.9;PercDel=0.7;PercIns=0.7;
LG01	RepeatMasker	disperseRepeat	989871	989926	316	+	ID=TE175555;Target=DR0137794 1833 1888;Class=ClassII/Zisupton;PercDiv=21.4;PercDel=0.0;PercIns=0.0;
LG01	RepeatMasker	disperseRepeat	989998	990037	273	-	ID=TE175556;Target=rnd-1_family-544 928 967;Class=ClassII/hAT;PercDiv=12.5;PercDel=0.0;PercIns=0.0;
LG01	RepeatMasker	disperseRepeat	990059	990177	484	-	ID=TE175557;Target=rnd-1_family-544 719 823;Class=ClassII/hAT;PercDiv=8.7;PercDel=0.0;PercIns=13.3;
LG01	RepeatMasker	disperseRepeat	990188	990811	4188	-	ID=TE175558;Target=rnd-1_family-743 6 651;Class=ClassII/hAT;PercDiv=6.3;PercDel=4.2;PercIns=0.6;
LG01	RepeatMasker	disperseRepeat	991177	991265	560	+	ID=TE175559;Target=rnd-1_family-1855 750 831;Class=ClassII/Unknown;PercDiv=4.9;PercDel=0.0;PercIns=8.5;
LG01	RepeatMasker	disperseRepeat	991334	991421	470	+	ID=TE175560;Target=rnd-1_family-1933 83 184;Class=ClassII/hAT;PercDiv=11.4;PercDel=15.9;PercIns=0.0;
LG01	RepeatMasker	disperseRepeat	991642	991686	226	+	ID=TE175561;Target=rnd-1_family-1524 1 45;Class=ClassII/CACTA;PercDiv=11.4;PercDel=2.2;PercIns=2.2;
LG01	RepeatMasker	disperseRepeat	992780	992866	422	+	ID=TE175562;Target=rnd-1_family-2138 1174 1258;Class=ClassII/Unknown;PercDiv=17.6;PercDel=0.0;PercIns=2.4;
LG01	RepeatMasker	disperseRepeat	994030	994387	2250	-	ID=TE175563;Target=rnd-1_family-1107 389 767;Class=ClassII/Unknown;PercDiv=7.9;PercDel=6.4;PercIns=0.5;
LG01	RepeatMasker	disperseRepeat	995310	995755	2038	+	ID=TE175564;Target=rnd-1_family-1634 1 345;Class=ClassII/Unknown;PercDiv=9.6;PercDel=0.0;PercIns=0.0;
LG01	RepeatMasker	disperseRepeat	995756	995809	1982	-	ID=TE175565;Target=rnd-1_family-2547 1956 2002;Class=ClassII/CACTA;PercDiv=22.4;PercDel=0.4;PercIns=1.9;
LG01	RepeatMasker	disperseRepeat	998315	998500	760	+	ID=TE175566;Target=rnd-1_family-2111 73 271;Class=ClassII/Unknown;PercDiv=21.2;PercDel=8.1;PercIns=1.0;
LG01	RepeatMasker	disperseRepeat	999015	999093	422	+	ID=TE175567;Target=rnd-1_family-229 52 138;Class=ClassII/Unknown;PercDiv=10.2;PercDel=11.4;PercIns=1.1;
LG01	RepeatMasker	disperseRepeat	999094	999387	1057	-	ID=TE175568;Target=rnd-1_family-2142 3 282;Class=ClassII/Unknown;PercDiv=13.7;PercDel=5.1;PercIns=10.4;
LG01	RepeatMasker	disperseRepeat	999986	1000048	296	-	ID=TE175569;Target=rnd-1_family-1922 235 299;Class=ClassII/Unknown;PercDiv=14.5;PercDel=4.8;PercIns=1.5;
LG01	RepeatMasker	disperseRepeat	1000702	1001104	1076	-	ID=TE175570;Target=rnd-1_family-2099 199 604;Class=ClassII/Tc1-Mariner;PercDiv=22.9;PercDel=6.5;PercIns=5.7;
LG01	RepeatMasker	disperseRepeat	1001112	1001285	638	+	ID=TE175571;Target=rnd-1_family-1123 364 533;Class=ClassII/hAT;PercDiv=17.2;PercDel=4.0;PercIns=6.5;
LG01	RepeatMasker	disperseRepeat	1004940	1004959	644	+	ID=TE175575;Target=rnd-1_family-370 503 512;Class=ClassII/Unknown;PercDiv=5.5;PercDel=0.0;PercIns=0.1;
LG01	RepeatMasker	disperseRepeat	1004960	1005119	1252	-	ID=TE175576;Target=rnd-1_family-676 1 156;Class=ClassII/Unknown;PercDiv=1.9;PercDel=0.0;PercIns=2.6;
LG01	RepeatMasker	disperseRepeat	1005300	1005869	4176	-	ID=TE175577;Target=rnd-1_family-1684 3 565;Class=ClassII/Unknown;PercDiv=3.7;PercDel=0.0;PercIns=1.2;
LG01	RepeatMasker	disperseRepeat	1009802	1009847	244	+	ID=TE175579;Target=hAT-N5_ACar 2754 2799;Class=ClassII/hAT;PercDiv=15.2;PercDel=0.0;PercIns=0.0;
LG01	RepeatMasker	disperseRepeat	1010518	1010699	296	-	ID=TE175580;Target=DNA8-109_AP 1 192;Class=ClassII/hAT;PercDiv=24.7;PercDel=7.7;PercIns=2.1;
LG01	RepeatMasker	disperseRepeat	1010909	1011117	751	-	ID=TE175581;Target=rnd-1_family-1447 441 681;Class=ClassII/Unknown;PercDiv=12.8;PercDel=2.4;PercIns=1.9;
LG01	RepeatMasker	disperseRepeat	1012807	1012817	239	+	ID=TE175584;Target=DR0209192 7424 7487;Class=ClassII/CACTA;PercDiv=15.3;PercDel=13.4;PercIns=4.5;
LG01	RepeatMasker	disperseRepeat	1013044	1013123	285	+	ID=TE175586;Target=Dada-tL_DR 9866 9980;Class=ClassII/Dada;PercDiv=18.2;PercDel=9.7;PercIns=7.8;
LG01	RepeatMasker	disperseRepeat	1013488	1013935	1375	+	ID=TE175588;Target=rnd-1_family-1142 294 739;Class=ClassII/Unknown;PercDiv=15.8;PercDel=6.2;PercIns=6.7;
LG01	RepeatMasker	disperseRepeat	1014995	1015062	236	+	ID=TE175589;Target=DR0114845 2446 2518;Class=ClassII/hAT;PercDiv=11.9;PercDel=8.8;PercIns=1.4;
LG01	RepeatMasker	disperseRepeat	1016820	1016923	388	+	ID=TE175590;Target=rnd-1_family-1423 978 1081;Class=ClassII/hAT;PercDiv=11.1;PercDel=4.8;PercIns=4.8;
LG01	RepeatMasker	disperseRepeat	1017103	1017191	311	-	ID=TE175591;Target=ClassII/Unknown8-92_AP 12 105;Class=DNA;PercDiv=17.8;PercDel=11.2;PercIns=5.3;
LG01	RepeatMasker	disperseRepeat	1019225	1019318	250	+	ID=TE175595;Target=rnd-1_family-1218 17 126;Class=ClassII/Unknown;PercDiv=19.5;PercDel=19.1;PercIns=1.8;
LG01	RepeatMasker	disperseRepeat	1019343	1019449	235	+	ID=TE175596;Target=DF0002626 1215 1316;Class=ClassII/PiggyBac;PercDiv=19.9;PercDel=0.9;PercIns=5.9;
LG01	RepeatMasker	disperseRepeat	1020035	1020100	265	+	ID=TE175597;Target=rnd-1_family-1374 1652 1724;Class=ClassII/Unknown;PercDiv=18.2;PercDel=10.6;PercIns=0.0;
LG01	RepeatMasker	disperseRepeat	1023371	1023584	435	+	ID=TE175598;Target=rnd-1_family-307 1404 1635;Class=ClassII/Helitron;PercDiv=26.5;PercDel=11.7;PercIns=3.0;
LG01	RepeatMasker	disperseRepeat	1024933	1024997	273	+	ID=TE175599;Target=DR0256945 2847 2913;Class=ClassII/Kolobok;PercDiv=20.0;PercDel=3.1;PercIns=0.0;
LG01	RepeatMasker	disperseRepeat	1025067	1025104	245	+	ID=TE175600;Target=DR0153582 297 372;Class=ClassII/Tc1-Mariner;PercDiv=24.9;PercDel=13.2;PercIns=1.7;
LG01	RepeatMasker	disperseRepeat	1025111	1025152	257	-	ID=TE175601;Target=DR0113763 11636 11676;Class=ClassII/CACTA;PercDiv=9.8;PercDel=0.0;PercIns=2.4;
LG01	RepeatMasker	disperseRepeat	1025154	1025172	245	+	ID=TE175602;Target=DR0153582 373 414;Class=ClassII/Tc1-Mariner;PercDiv=24.9;PercDel=13.2;PercIns=1.7;
LG01	RepeatMasker	disperseRepeat	1028137	1028224	1610	-	ID=TE175603;Target=rnd-1_family-2069 541 614;Class=ClassII/Unknown;PercDiv=9.8;PercDel=0.0;PercIns=5.7;
LG01	RepeatMasker	disperseRepeat	1028225	1028539	1276	+	ID=TE175604;Target=rnd-1_family-2672 2 383;Class=ClassII/Unknown;PercDiv=17.5;PercDel=5.0;PercIns=0.6;
LG01	RepeatMasker	disperseRepeat	1029419	1029465	236	+	ID=TE175605;Target=rnd-1_family-1887 20 73;Class=ClassII/Unknown;PercDiv=14.9;PercDel=14.9;PercIns=0.0;
LG01	RepeatMasker	disperseRepeat	1029795	1030411	2795	-	ID=TE175606;Target=rnd-1_family-1261 1 658;Class=ClassII/Unknown;PercDiv=6.0;PercDel=4.2;PercIns=0.8;
LG01	RepeatMasker	disperseRepeat	1030559	1030719	730	-	ID=TE175607;Target=rnd-1_family-374 1 181;Class=ClassII/Unknown;PercDiv=19.4;PercDel=13.0;PercIns=0.6;
LG01	RepeatMasker	disperseRepeat	1031633	1031695	245	-	ID=TE175608;Target=MuDR-22_VV 2165 2225;Class=ClassII/Mutator;PercDiv=13.1;PercDel=0.0;PercIns=3.3;
LG01	RepeatMasker	disperseRepeat	1031703	1031870	308	-	ID=TE175609;Target=DR0270180 17515 17633;Class=ClassII/CACTA;PercDiv=16.2;PercDel=3.6;PercIns=7.7;
LG01	RepeatMasker	disperseRepeat	1031871	1031914	292	+	ID=TE175610;Target=DR0056155 1950 2103;Class=ClassII/CACTA;PercDiv=22.2;PercDel=1.8;PercIns=10.8;
LG01	RepeatMasker	disperseRepeat	1032360	1032408	229	+	ID=TE175611;Target=DR0070706 1 61;Class=ClassII/Helitron;PercDiv=10.2;PercDel=24.5;PercIns=0.0;
LG01	RepeatMasker	disperseRepeat	1032786	1032799	328	-	ID=TE175613;Target=DR0258006 78 126;Class=ClassII/Crypton;PercDiv=22.9;PercDel=0.0;PercIns=6.3;
LG01	RepeatMasker	disperseRepeat	1034100	1034378	2411	-	ID=TE175615;Target=rnd-1_family-1557 1 294;Class=ClassII/hAT;PercDiv=1.1;PercDel=5.7;PercIns=0.3;
LG01	RepeatMasker	disperseRepeat	1034813	1035090	2354	+	ID=TE175616;Target=rnd-1_family-1557 1 294;Class=ClassII/hAT;PercDiv=0.7;PercDel=6.5;PercIns=0.7;
LG01	RepeatMasker	disperseRepeat	1035705	1035720	250	-	ID=TE175617;Target=DR0195054 371 429;Class=ClassII/CACTA;PercDiv=20.4;PercDel=0.0;PercIns=8.9;
LG01	RepeatMasker	disperseRepeat	1035734	1035780	300	+	ID=TE175618;Target=DR0197805 38 84;Class=ClassII/CACTA;PercDiv=14.9;PercDel=0.0;PercIns=0.0;
LG01	RepeatMasker	disperseRepeat	1036399	1036736	1917	+	ID=TE175619;Target=rnd-1_family-1106 1 348;Class=ClassII/Unknown;PercDiv=8.2;PercDel=9.8;PercIns=6.6;
LG01	RepeatMasker	disperseRepeat	1039475	1039731	1442	+	ID=TE175623;Target=rnd-1_family-1060 1 252;Class=ClassII/Unknown;PercDiv=12.0;PercDel=4.3;PercIns=6.3;
LG01	RepeatMasker	disperseRepeat	1040632	1040693	260	-	ID=TE175624;Target=DR0197686 102 164;Class=ClassII/CACTA;PercDiv=27.4;PercDel=1.6;PercIns=0.0;
LG01	RepeatMasker	disperseRepeat	1041377	1041679	2291	+	ID=TE175625;Target=rnd-1_family-1405 1 298;Class=ClassII/Unknown;PercDiv=6.7;PercDel=0.0;PercIns=1.7;
LG01	RepeatMasker	disperseRepeat	1041763	1042580	4920	+	ID=TE175626;Target=rnd-1_family-1404 1 779;Class=ClassII/Unknown;PercDiv=9.3;PercDel=3.5;PercIns=4.2;
LG01	RepeatMasker	disperseRepeat	1044440	1044514	247	+	ID=TE175629;Target=DR0195329 2766 2833;Class=ClassII/CACTA;PercDiv=13.6;PercDel=1.3;PercIns=11.8;
LG01	RepeatMasker	disperseRepeat	1044657	1044706	247	-	ID=TE175630;Target=rnd-1_family-802 400 447;Class=ClassII/Unknown;PercDiv=16.7;PercDel=0.0;PercIns=4.2;
LG01	RepeatMasker	disperseRepeat	1044712	1044743	236	+	ID=TE175631;Target=DR0018305 59 130;Class=ClassII/Tc1-Mariner;PercDiv=7.7;PercDel=7.7;PercIns=16.7;
LG01	RepeatMasker	disperseRepeat	1046275	1046310	248	-	ID=TE175632;Target=rnd-1_family-2561 4243 4278;Class=ClassII/CACTA;PercDiv=11.1;PercDel=0.0;PercIns=0.0;
LG01	RepeatMasker	disperseRepeat	1048652	1049062	619	+	ID=TE175635;Target=Mari2_Pca 642 1068;Class=ClassII/Tc1-Mariner;PercDiv=32.3;PercDel=6.8;PercIns=2.8;
LG01	RepeatMasker	disperseRepeat	1050805	1050882	250	+	ID=TE175637;Target=rnd-1_family-1685 1 67;Class=ClassII/hAT;PercDiv=18.7;PercDel=1.3;PercIns=17.9;
LG01	RepeatMasker	disperseRepeat	1051206	1051398	1036	+	ID=TE175638;Target=rnd-1_family-1907 86 267;Class=ClassII/Unknown;PercDiv=9.9;PercDel=0.0;PercIns=6.0;
LG01	RepeatMasker	disperseRepeat	1052222	1052348	2643	-	ID=TE175639;Target=rnd-1_family-101 389 502;Class=ClassII/Unknown;PercDiv=11.5;PercDel=1.4;PercIns=4.4;
LG01	RepeatMasker	disperseRepeat	1052834	1053216	1798	-	ID=TE175640;Target=rnd-1_family-1922 287 676;Class=ClassII/Unknown;PercDiv=17.6;PercDel=3.9;PercIns=2.0;
LG01	RepeatMasker	disperseRepeat	1054360	1054424	225	-	ID=TE175641;Target=DR0224503 57 115;Class=ClassII/Kolobok;PercDiv=19.2;PercDel=1.5;PercIns=11.9;
LG01	RepeatMasker	disperseRepeat	1057434	1057511	360	+	ID=TE175642;Target=rnd-1_family-1161 918 1000;Class=ClassII/hAT;PercDiv=13.1;PercDel=9.0;PercIns=2.4;
LG01	RepeatMasker	disperseRepeat	1060585	1061195	2474	-	ID=TE175646;Target=rnd-1_family-2129 2 587;Class=ClassII/Unknown;PercDiv=16.4;PercDel=6.8;PercIns=8.1;
LG01	RepeatMasker	disperseRepeat	1063520	1063711	722	+	ID=TE175647;Target=rnd-1_family-1107 69 229;Class=ClassII/Unknown;PercDiv=12.9;PercDel=0.0;PercIns=19.2;
LG01	RepeatMasker	disperseRepeat	1063854	1064055	1045	-	ID=TE175648;Target=rnd-1_family-1907 40 247;Class=ClassII/Unknown;PercDiv=10.7;PercDel=5.5;PercIns=2.4;
LG01	RepeatMasker	disperseRepeat	1064060	1064400	1662	+	ID=TE175649;Target=rnd-1_family-1107 443 794;Class=ClassII/Unknown;PercDiv=14.2;PercDel=6.2;PercIns=2.8;
LG01	RepeatMasker	disperseRepeat	1064521	1064659	293	-	ID=TE175650;Target=rnd-1_family-1878 116 291;Class=ClassII/Ginger;PercDiv=18.7;PercDel=31.6;PercIns=4.0;
LG01	RepeatMasker	disperseRepeat	1064866	1064887	257	-	ID=TE175651;Target=DR0130209 786 868;Class=ClassII/CACTA;PercDiv=22.2;PercDel=2.4;PercIns=4.8;
LG01	RepeatMasker	disperseRepeat	1064888	1064950	284	+	ID=TE175652;Target=DR0012903 113 175;Class=ClassII/Mutator;PercDiv=14.8;PercDel=3.2;PercIns=3.2;
LG01	RepeatMasker	disperseRepeat	1066024	1066499	1966	-	ID=TE175653;Target=rnd-1_family-1123 38 583;Class=ClassII/hAT;PercDiv=13.1;PercDel=18.7;PercIns=4.0;
LG01	RepeatMasker	disperseRepeat	1066650	1066711	299	-	ID=TE175654;Target=DR0010087 24 116;Class=ClassII/CACTA;PercDiv=15.1;PercDel=0.8;PercIns=0.0;
LG01	RepeatMasker	disperseRepeat	1067689	1068023	2219	+	ID=TE175655;Target=rnd-1_family-374 3 375;Class=ClassII/Unknown;PercDiv=9.8;PercDel=11.3;PercIns=0.0;
LG01	RepeatMasker	disperseRepeat	1068246	1068435	570	-	ID=TE175656;Target=rnd-1_family-2645 3625 3874;Class=ClassII/Tc1-Mariner;PercDiv=12.7;PercDel=33.6;PercIns=2.2;
LG01	RepeatMasker	disperseRepeat	1068489	1068625	861	-	ID=TE175657;Target=rnd-1_family-2639 2668 2808;Class=ClassII/Tc1-Mariner;PercDiv=8.4;PercDel=7.3;PercIns=4.3;
LG01	RepeatMasker	disperseRepeat	1068672	1068789	548	-	ID=TE175658;Target=rnd-1_family-1177 105 234;Class=ClassII/Tc1-Mariner;PercDiv=22.0;PercDel=10.2;PercIns=0.0;
LG01	RepeatMasker	disperseRepeat	1068791	1068988	400	+	ID=TE175659;Target=rnd-1_family-541 1 179;Class=ClassII/Unknown;PercDiv=20.1;PercDel=3.5;PercIns=14.5;
LG01	RepeatMasker	disperseRepeat	1069676	1069835	909	-	ID=TE175661;Target=rnd-1_family-1160 745 910;Class=ClassII/hAT;PercDiv=13.3;PercDel=5.0;PercIns=1.2;
LG01	RepeatMasker	disperseRepeat	1071080	1071340	1221	-	ID=TE175662;Target=rnd-1_family-1061 396 668;Class=ClassII/Helitron;PercDiv=21.9;PercDel=5.0;PercIns=0.4;
LG01	RepeatMasker	disperseRepeat	1074106	1074146	226	-	ID=TE175664;Target=rnd-1_family-2572 277 316;Class=ClassII/Helitron;PercDiv=12.5;PercDel=0.0;PercIns=2.5;
LG01	RepeatMasker	disperseRepeat	1074382	1074450	253	-	ID=TE175666;Target=DR0041007 130 197;Class=ClassII/CACTA;PercDiv=13.2;PercDel=0.0;PercIns=1.5;
LG01	RepeatMasker	disperseRepeat	1075572	1075592	385	-	ID=TE175668;Target=DR0091076 79 150;Class=ClassII/CACTA;PercDiv=22.7;PercDel=5.2;PercIns=1.4;
LG01	RepeatMasker	disperseRepeat	1075798	1075810	360	+	ID=TE175670;Target=CACTA_LP 3074 3156;Class=ClassII/CACTA;PercDiv=21.8;PercDel=0.0;PercIns=10.2;
LG01	RepeatMasker	disperseRepeat	1075931	1075970	225	+	ID=TE175671;Target=DR0114221 4363 4403;Class=ClassII/Unknown;PercDiv=7.5;PercDel=2.5;PercIns=0.0;
LG01	RepeatMasker	disperseRepeat	1076975	1077065	657	+	ID=TE175672;Target=rnd-1_family-1152 579 669;Class=ClassII/Unknown;PercDiv=12.1;PercDel=0.0;PercIns=0.0;
LG01	RepeatMasker	disperseRepeat	1082822	1083086	2282	-	ID=TE175674;Target=rnd-1_family-693 1 276;Class=ClassII/Unknown;PercDiv=1.1;PercDel=5.3;PercIns=1.1;
LG01	RepeatMasker	disperseRepeat	1083422	1083436	253	-	ID=TE175677;Target=DR0013692 5061 5125;Class=ClassII/CACTA;PercDiv=15.4;PercDel=0.0;PercIns=0.0;
LG01	RepeatMasker	disperseRepeat	1083728	1083738	228	-	ID=TE175678;Target=MuDR1_ZM 6049 6111;Class=ClassII/Mutator;PercDiv=33.3;PercDel=0.0;PercIns=0.0;
LG01	RepeatMasker	disperseRepeat	1083741	1083785	261	+	ID=TE175679;Target=DR0064297 5456 5500;Class=ClassII/CACTA;PercDiv=17.8;PercDel=0.0;PercIns=0.0;
LG01	RepeatMasker	disperseRepeat	1084804	1084899	649	+	ID=TE175680;Target=rnd-1_family-2138 1170 1264;Class=ClassII/Unknown;PercDiv=11.6;PercDel=0.0;PercIns=1.1;
LG01	RepeatMasker	disperseRepeat	1084902	1085209	1983	+	ID=TE175681;Target=rnd-1_family-2138 1339 1639;Class=ClassII/Unknown;PercDiv=9.4;PercDel=1.0;PercIns=3.3;
LG01	RepeatMasker	disperseRepeat	1085210	1085392	1375	-	ID=TE175682;Target=rnd-1_family-1152 29 502;Class=ClassII/Unknown;PercDiv=19.4;PercDel=5.1;PercIns=8.9;
LG01	RepeatMasker	disperseRepeat	1086821	1086871	235	+	ID=TE175684;Target=rnd-1_family-1074 105 155;Class=ClassII/Unknown;PercDiv=23.5;PercDel=0.0;PercIns=0.0;
LG01	RepeatMasker	disperseRepeat	1087542	1087716	798	-	ID=TE175685;Target=rnd-1_family-2652 1254 1446;Class=ClassII/hAT;PercDiv=18.9;PercDel=10.3;PercIns=0.0;
LG01	RepeatMasker	disperseRepeat	1088214	1088536	1308	+	ID=TE175686;Target=rnd-1_family-2142 1 305;Class=ClassII/Unknown;PercDiv=19.2;PercDel=1.9;PercIns=7.9;
LG01	RepeatMasker	disperseRepeat	1089997	1090142	348	-	ID=TE175688;Target=rnd-1_family-2563 448 583;Class=ClassII/Unknown;PercDiv=23.9;PercDel=6.2;PercIns=14.0;
LG01	RepeatMasker	disperseRepeat	1090167	1090205	254	+	ID=TE175689;Target=rnd-1_family-1891 508 546;Class=ClassII/Unknown;PercDiv=12.8;PercDel=0.0;PercIns=0.0;
LG01	RepeatMasker	disperseRepeat	1090223	1090362	555	-	ID=TE175690;Target=rnd-1_family-2563 51 182;Class=ClassII/Unknown;PercDiv=25.1;PercDel=0.0;PercIns=6.1;
LG01	RepeatMasker	disperseRepeat	1091003	1091099	397	+	ID=TE175692;Target=DR0208309 67 163;Class=ClassII/Novosib;PercDiv=22.1;PercDel=2.1;PercIns=2.1;
LG01	RepeatMasker	disperseRepeat	1091414	1091486	344	-	ID=TE175694;Target=rnd-1_family-1041 183 263;Class=ClassII/Ginger;PercDiv=17.8;PercDel=11.0;PercIns=0.0;
LG01	RepeatMasker	disperseRepeat	1091781	1091866	239	-	ID=TE175695;Target=rnd-1_family-1041 124 214;Class=ClassII/Ginger;PercDiv=21.2;PercDel=7.0;PercIns=1.1;
LG01	RepeatMasker	disperseRepeat	1093416	1094185	4117	+	ID=TE175696;Target=rnd-1_family-2587 41 801;Class=ClassII/Unknown;PercDiv=9.7;PercDel=5.1;PercIns=6.3;
LG01	RepeatMasker	disperseRepeat	1094783	1094918	569	+	ID=TE175697;Target=rnd-1_family-2059 50 186;Class=ClassII/Unknown;PercDiv=19.1;PercDel=4.4;PercIns=3.6;
LG01	RepeatMasker	disperseRepeat	1094936	1094996	368	+	ID=TE175698;Target=rnd-1_family-2059 237 293;Class=ClassII/Unknown;PercDiv=7.1;PercDel=0.0;PercIns=7.0;
LG01	RepeatMasker	disperseRepeat	1095100	1095197	506	+	ID=TE175699;Target=rnd-1_family-2550 524 616;Class=ClassII/Tc1-Mariner;PercDiv=15.1;PercDel=0.0;PercIns=5.4;
LG01	RepeatMasker	disperseRepeat	1097318	1097510	945	-	ID=TE175702;Target=rnd-1_family-229 13 194;Class=ClassII/Unknown;PercDiv=18.8;PercDel=0.0;PercIns=6.0;
LG01	RepeatMasker	disperseRepeat	1098000	1098159	926	-	ID=TE175703;Target=rnd-1_family-374 4 171;Class=ClassII/Unknown;PercDiv=9.2;PercDel=10.0;PercIns=4.8;
LG01	RepeatMasker	disperseRepeat	1098160	1098197	275	-	ID=TE175704;Target=DR0237442 934 971;Class=ClassII/hAT;PercDiv=17.3;PercDel=0.0;PercIns=0.0;
LG01	RepeatMasker	disperseRepeat	1099767	1099940	564	+	ID=TE175707;Target=rnd-1_family-2073 262 445;Class=ClassII/hAT;PercDiv=23.9;PercDel=7.5;PercIns=1.6;
LG01	RepeatMasker	disperseRepeat	1100111	1100246	635	+	ID=TE175709;Target=rnd-1_family-173 1048 1198;Class=ClassII/hAT;PercDiv=14.1;PercDel=11.8;PercIns=0.7;
LG01	RepeatMasker	disperseRepeat	1101217	1101459	1022	-	ID=TE175710;Target=rnd-1_family-2164 95 325;Class=ClassII/Unknown;PercDiv=15.4;PercDel=3.7;PercIns=9.1;
LG01	RepeatMasker	disperseRepeat	1102033	1102157	401	-	ID=TE175711;Target=rnd-1_family-1448 327 469;Class=ClassII/Unknown;PercDiv=25.3;PercDel=16.8;PercIns=2.1;
LG01	RepeatMasker	disperseRepeat	1102163	1102215	332	+	ID=TE175712;Target=rnd-1_family-581 169 221;Class=ClassII/Unknown;PercDiv=13.2;PercDel=0.0;PercIns=0.0;
LG01	RepeatMasker	disperseRepeat	1103728	1104096	2198	-	ID=TE175713;Target=rnd-1_family-2082 1 384;Class=ClassII/Unknown;PercDiv=8.7;PercDel=8.1;PercIns=3.9;
LG01	RepeatMasker	disperseRepeat	1104097	1104194	938	+	ID=TE175714;Target=rnd-1_family-2618 277 384;Class=ClassII/hAT;PercDiv=9.0;PercDel=13.8;PercIns=7.8;
LG01	RepeatMasker	disperseRepeat	1104196	1104354	870	-	ID=TE175715;Target=rnd-1_family-1044 66 228;Class=ClassII/Unknown;PercDiv=17.3;PercDel=4.4;PercIns=1.8;
LG01	RepeatMasker	disperseRepeat	1107124	1107212	349	+	ID=TE175717;Target=rnd-1_family-1074 76 170;Class=ClassII/Unknown;PercDiv=17.2;PercDel=9.0;PercIns=2.1;
LG01	RepeatMasker	disperseRepeat	1109102	1109263	469	+	ID=TE175719;Target=rnd-1_family-1107 187 334;Class=ClassII/Unknown;PercDiv=19.2;PercDel=0.6;PercIns=10.1;
LG01	RepeatMasker	disperseRepeat	1109342	1109576	510	+	ID=TE175720;Target=rnd-1_family-1107 523 766;Class=ClassII/Unknown;PercDiv=22.7;PercDel=8.5;PercIns=4.5;
LG01	RepeatMasker	disperseRepeat	1110093	1110319	593	+	ID=TE175721;Target=rnd-1_family-2609 229 464;Class=ClassII/hAT;PercDiv=22.9;PercDel=9.7;PercIns=5.5;
LG01	RepeatMasker	disperseRepeat	1111555	1111662	291	+	ID=TE175722;Target=rnd-1_family-2609 671 768;Class=ClassII/hAT;PercDiv=26.1;PercDel=0.9;PercIns=11.2;
LG01	RepeatMasker	disperseRepeat	1112149	1112202	236	+	ID=TE175723;Target=DR0163171 1045 1098;Class=ClassII/Unknown;PercDiv=25.9;PercDel=0.0;PercIns=0.0;
LG01	RepeatMasker	disperseRepeat	1113480	1114270	5567	-	ID=TE175727;Target=rnd-1_family-1202 1 804;Class=ClassII/hAT;PercDiv=7.4;PercDel=2.3;PercIns=0.6;
LG01	RepeatMasker	disperseRepeat	1114339	1114394	236	-	ID=TE175728;Target=rnd-1_family-1605 260 311;Class=ClassII/Unknown;PercDiv=8.1;PercDel=3.6;PercIns=11.5;
LG01	RepeatMasker	disperseRepeat	1114666	1114966	941	+	ID=TE175729;Target=rnd-1_family-2619 11 320;Class=ClassII/Unknown;PercDiv=21.1;PercDel=7.0;PercIns=3.9;
LG01	RepeatMasker	disperseRepeat	1116704	1117058	1068	+	ID=TE175733;Target=rnd-1_family-1878 9 367;Class=ClassII/Ginger;PercDiv=18.4;PercDel=10.7;PercIns=9.5;
LG01	RepeatMasker	disperseRepeat	1118662	1118693	225	-	ID=TE175735;Target=DR0176084 1629 1660;Class=ClassII/Unknown;PercDiv=12.5;PercDel=0.0;PercIns=0.0;
LG01	RepeatMasker	disperseRepeat	1119018	1119132	465	+	ID=TE175736;Target=rnd-1_family-1176 923 1045;Class=ClassII/hAT;PercDiv=16.3;PercDel=11.3;PercIns=4.1;
LG01	RepeatMasker	disperseRepeat	1119582	1120017	1863	-	ID=TE175737;Target=rnd-1_family-1152 220 668;Class=ClassII/Unknown;PercDiv=17.4;PercDel=6.7;PercIns=3.6;
LG01	RepeatMasker	disperseRepeat	1120705	1120776	424	+	ID=TE175738;Target=rnd-1_family-2571 123 204;Class=ClassII/Unknown;PercDiv=11.1;PercDel=13.9;PercIns=0.0;
LG01	RepeatMasker	disperseRepeat	1120777	1120832	288	-	ID=TE175739;Target=DR0229499 40 96;Class=ClassII/hAT;PercDiv=19.3;PercDel=0.0;PercIns=1.8;
LG01	RepeatMasker	disperseRepeat	1121475	1122009	1997	+	ID=TE175740;Target=rnd-1_family-1393 4 588;Class=ClassII/Unknown;PercDiv=17.3;PercDel=6.8;PercIns=3.3;
LG01	RepeatMasker	disperseRepeat	1122206	1122277	372	+	ID=TE175741;Target=rnd-1_family-2135 259 347;Class=ClassII/hAT;PercDiv=11.1;PercDel=23.6;PercIns=0.0;
LG01	RepeatMasker	disperseRepeat	1122321	1122548	973	+	ID=TE175742;Target=rnd-1_family-2135 442 657;Class=ClassII/hAT;PercDiv=19.0;PercDel=0.0;PercIns=5.6;
LG01	RepeatMasker	disperseRepeat	1122944	1123011	302	-	ID=TE175743;Target=rnd-1_family-2142 1 64;Class=ClassII/Unknown;PercDiv=12.5;PercDel=0.0;PercIns=6.2;
LG01	RepeatMasker	disperseRepeat	1123072	1123310	1791	-	ID=TE175744;Target=rnd-1_family-1755 1 240;Class=ClassII/Unknown;PercDiv=7.2;PercDel=1.3;PercIns=0.8;
LG01	RepeatMasker	disperseRepeat	1123390	1123535	822	+	ID=TE175745;Target=rnd-1_family-2069 366 511;Class=ClassII/Unknown;PercDiv=18.5;PercDel=0.0;PercIns=0.0;
LG01	RepeatMasker	disperseRepeat	1123536	1123663	505	-	ID=TE175746;Target=rnd-1_family-2092 4157 4338;Class=ClassII/Tc1-Mariner;PercDiv=23.7;PercDel=4.9;PercIns=6.0;
LG01	RepeatMasker	disperseRepeat	1125662	1125744	361	-	ID=TE175750;Target=rnd-1_family-1074 2 80;Class=ClassII/Unknown;PercDiv=20.3;PercDel=0.0;PercIns=5.1;
LG01	RepeatMasker	disperseRepeat	1127716	1127897	610	+	ID=TE175755;Target=rnd-1_family-443 13 193;Class=ClassII/Unknown;PercDiv=23.4;PercDel=3.3;PercIns=3.9;
LG01	RepeatMasker	disperseRepeat	1127992	1128239	913	-	ID=TE175756;Target=rnd-1_family-1634 1 238;Class=ClassII/Unknown;PercDiv=14.4;PercDel=8.3;PercIns=2.4;
LG01	RepeatMasker	disperseRepeat	1130063	1130459	2084	-	ID=TE175758;Target=rnd-1_family-1644 1 491;Class=ClassII/hAT;PercDiv=4.4;PercDel=27.4;PercIns=3.6;
LG01	RepeatMasker	disperseRepeat	1131689	1131833	504	-	ID=TE175759;Target=rnd-1_family-764 1 178;Class=ClassII/Unknown;PercDiv=10.9;PercDel=26.2;PercIns=3.3;
LG01	RepeatMasker	disperseRepeat	1131837	1131995	982	-	ID=TE175760;Target=rnd-1_family-1298 83 253;Class=ClassII/Unknown;PercDiv=8.2;PercDel=8.2;PercIns=0.6;
LG01	RepeatMasker	disperseRepeat	1132041	1132221	942	+	ID=TE175761;Target=rnd-1_family-764 1 195;Class=ClassII/Unknown;PercDiv=9.8;PercDel=12.7;PercIns=4.6;
LG01	RepeatMasker	disperseRepeat	1132902	1132952	267	-	ID=TE175762;Target=rnd-1_family-2069 390 439;Class=ClassII/Unknown;PercDiv=12.0;PercDel=0.0;PercIns=2.0;
LG01	RepeatMasker	disperseRepeat	1133734	1134192	1153	-	ID=TE175763;Target=rnd-1_family-1488 143 619;Class=ClassII/hAT;PercDiv=26.2;PercDel=9.2;PercIns=5.0;
LG01	RepeatMasker	disperseRepeat	1135027	1135080	242	+	ID=TE175764;Target=DR0019290 965 1016;Class=ClassII/hAT;PercDiv=19.3;PercDel=0.0;PercIns=3.9;
LG01	RepeatMasker	disperseRepeat	1135105	1135214	626	-	ID=TE175765;Target=rnd-1_family-304 9 134;Class=ClassII/Helitron;PercDiv=10.2;PercDel=17.3;PercIns=2.4;
LG01	RepeatMasker	disperseRepeat	1137429	1137803	1547	+	ID=TE175766;Target=rnd-1_family-1922 285 676;Class=ClassII/Unknown;PercDiv=20.6;PercDel=6.4;PercIns=1.8;
LG01	RepeatMasker	disperseRepeat	1138293	1138360	2360	+	ID=TE175767;Target=rnd-1_family-101 391 460;Class=ClassII/Unknown;PercDiv=13.1;PercDel=1.8;PercIns=1.3;
LG01	RepeatMasker	disperseRepeat	1138379	1138449	261	-	ID=TE175768;Target=rnd-1_family-2573 189 245;Class=ClassII/Unknown;PercDiv=13.1;PercDel=0.0;PercIns=24.6;
LG01	RepeatMasker	disperseRepeat	1139810	1139849	232	-	ID=TE175769;Target=DR0151067 26 67;Class=ClassII/hAT;PercDiv=12.5;PercDel=5.0;PercIns=0.0;
LG01	RepeatMasker	disperseRepeat	1141049	1141185	529	-	ID=TE175771;Target=rnd-1_family-356 129 281;Class=ClassII/hAT;PercDiv=20.1;PercDel=13.9;PercIns=2.0;
LG01	RepeatMasker	disperseRepeat	1141377	1141478	378	+	ID=TE175772;Target=rnd-1_family-387 1 115;Class=ClassII/Unknown;PercDiv=12.3;PercDel=17.6;PercIns=4.3;
LG01	RepeatMasker	disperseRepeat	1142667	1142771	707	-	ID=TE175773;Target=rnd-1_family-1976 333 438;Class=ClassII/Unknown;PercDiv=9.6;PercDel=1.9;PercIns=0.9;
LG01	RepeatMasker	disperseRepeat	1142840	1142990	647	-	ID=TE175774;Target=rnd-1_family-1976 52 196;Class=ClassII/Unknown;PercDiv=16.0;PercDel=0.7;PercIns=4.8;
LG01	RepeatMasker	disperseRepeat	1145143	1145205	238	-	ID=TE175778;Target=hAT-24_HM 3554 3615;Class=ClassII/hAT;PercDiv=21.0;PercDel=0.0;PercIns=1.6;
LG01	RepeatMasker	disperseRepeat	1146172	1146365	639	-	ID=TE175779;Target=rnd-1_family-2609 783 969;Class=ClassII/hAT;PercDiv=17.8;PercDel=6.2;PercIns=10.2;
LG01	RepeatMasker	disperseRepeat	1146388	1146483	709	-	ID=TE175780;Target=rnd-1_family-2609 490 704;Class=ClassII/hAT;PercDiv=18.9;PercDel=28.3;PercIns=5.6;
LG01	RepeatMasker	disperseRepeat	1146484	1146636	527	+	ID=TE175781;Target=rnd-1_family-2030 137 314;Class=ClassII/hAT;PercDiv=16.2;PercDel=20.3;PercIns=3.4;
LG01	RepeatMasker	disperseRepeat	1146637	1146719	709	-	ID=TE175782;Target=rnd-1_family-2609 299 489;Class=ClassII/hAT;PercDiv=18.9;PercDel=28.3;PercIns=5.6;
LG01	RepeatMasker	disperseRepeat	1146897	1146931	229	-	ID=TE175783;Target=rnd-1_family-2609 250 286;Class=ClassII/hAT;PercDiv=8.6;PercDel=5.7;PercIns=0.0;
LG01	RepeatMasker	disperseRepeat	1147937	1148095	983	+	ID=TE175784;Target=rnd-1_family-173 1048 1200;Class=ClassII/hAT;PercDiv=9.2;PercDel=0.0;PercIns=3.9;
LG01	RepeatMasker	disperseRepeat	1148208	1148352	503	+	ID=TE175785;Target=rnd-1_family-2669 4187 4327;Class=ClassII/Unknown;PercDiv=23.8;PercDel=1.4;PercIns=4.3;
LG01	RepeatMasker	disperseRepeat	1148366	1148463	255	+	ID=TE175786;Target=rnd-1_family-2669 4372 4474;Class=ClassII/Unknown;PercDiv=20.8;PercDel=7.1;PercIns=1.9;
LG01	RepeatMasker	disperseRepeat	1148775	1149129	2011	-	ID=TE175787;Target=rnd-1_family-2071 650 1021;Class=ClassII/Tc1-Mariner;PercDiv=15.0;PercDel=7.0;PercIns=2.1;
LG01	RepeatMasker	disperseRepeat	1149147	1149311	731	-	ID=TE175788;Target=rnd-1_family-2071 385 584;Class=ClassII/Tc1-Mariner;PercDiv=14.7;PercDel=22.4;PercIns=1.0;
LG01	RepeatMasker	disperseRepeat	1151705	1151817	293	-	ID=TE175791;Target=rnd-1_family-2314 1 102;Class=ClassII/hAT;PercDiv=16.8;PercDel=4.4;PercIns=15.7;
LG01	RepeatMasker	disperseRepeat	1152821	1152856	240	+	ID=TE175792;Target=rnd-1_family-439 305 339;Class=ClassII/Tc1-Mariner;PercDiv=5.7;PercDel=0.0;PercIns=2.9;
LG01	RepeatMasker	disperseRepeat	1153231	1153372	429	+	ID=TE175794;Target=rnd-1_family-1890 13 169;Class=ClassII/Unknown;PercDiv=14.3;PercDel=17.6;PercIns=6.4;
LG01	RepeatMasker	disperseRepeat	1154024	1154080	238	-	ID=TE175795;Target=DR0203328 115 175;Class=ClassII/hAT;PercDiv=12.3;PercDel=7.0;PercIns=0.0;
LG01	RepeatMasker	disperseRepeat	1155860	1155964	527	-	ID=TE175796;Target=rnd-1_family-1607 9 107;Class=ClassII/Unknown;PercDiv=12.3;PercDel=0.9;PercIns=7.1;
LG01	RepeatMasker	disperseRepeat	1156053	1156129	255	+	ID=TE175797;Target=rnd-1_family-2605 860 930;Class=ClassII/Unknown;PercDiv=22.7;PercDel=0.0;PercIns=8.4;
LG01	RepeatMasker	disperseRepeat	1156584	1156708	547	+	ID=TE175799;Target=rnd-1_family-1974 92 399;Class=ClassII/P;PercDiv=25.3;PercDel=10.2;PercIns=4.8;
LG01	RepeatMasker	disperseRepeat	1156744	1156877	814	-	ID=TE175800;Target=rnd-1_family-1097 290 431;Class=ClassII/hAT;PercDiv=10.7;PercDel=8.2;PercIns=2.1;
LG01	RepeatMasker	disperseRepeat	1157095	1157324	1204	-	ID=TE175801;Target=rnd-1_family-1060 7 252;Class=ClassII/Unknown;PercDiv=13.0;PercDel=10.4;PercIns=3.2;
LG01	RepeatMasker	disperseRepeat	1158058	1158153	707	+	ID=TE175802;Target=rnd-1_family-1835 1 96;Class=ClassII/Unknown;PercDiv=6.2;PercDel=0.0;PercIns=0.0;
LG01	RepeatMasker	disperseRepeat	1158308	1158459	1174	-	ID=TE175803;Target=rnd-1_family-1755 1 152;Class=ClassII/Unknown;PercDiv=6.6;PercDel=0.0;PercIns=0.0;
LG01	RepeatMasker	disperseRepeat	1158544	1158791	924	-	ID=TE175804;Target=rnd-1_family-1107 538 794;Class=ClassII/Unknown;PercDiv=18.9;PercDel=10.1;PercIns=6.2;
LG01	RepeatMasker	disperseRepeat	1158878	1159111	778	-	ID=TE175805;Target=rnd-1_family-1229 2849 3097;Class=ClassII/Unknown;PercDiv=21.7;PercDel=10.3;PercIns=3.6;
LG01	RepeatMasker	disperseRepeat	1159476	1159600	550	-	ID=TE175806;Target=rnd-1_family-173 1347 1475;Class=ClassII/hAT;PercDiv=13.4;PercDel=8.0;PercIns=4.7;
LG01	RepeatMasker	disperseRepeat	1159990	1160279	1624	-	ID=TE175809;Target=rnd-1_family-2014 63 356;Class=ClassII/hAT;PercDiv=14.7;PercDel=3.1;PercIns=1.7;
LG01	RepeatMasker	disperseRepeat	1160434	1160672	797	+	ID=TE175810;Target=rnd-1_family-2526 4139 4393;Class=ClassII/hAT;PercDiv=22.4;PercDel=9.6;PercIns=2.8;
LG01	RepeatMasker	disperseRepeat	1160930	1160979	335	-	ID=TE175811;Target=DR0151649 4273 4359;Class=ClassII/hAT;PercDiv=19.2;PercDel=11.5;PercIns=0.0;
LG01	RepeatMasker	disperseRepeat	1161120	1161209	382	-	ID=TE175813;Target=rnd-1_family-2561 5629 5715;Class=ClassII/CACTA;PercDiv=13.8;PercDel=0.0;PercIns=3.5;
LG01	RepeatMasker	disperseRepeat	1161367	1161421	271	+	ID=TE175814;Target=rnd-1_family-2226 4261 4315;Class=ClassII/CACTA;PercDiv=10.9;PercDel=0.0;PercIns=0.0;
LG01	RepeatMasker	disperseRepeat	1162242	1162350	565	-	ID=TE175815;Target=rnd-1_family-1074 215 327;Class=ClassII/Unknown;PercDiv=11.0;PercDel=3.7;PercIns=0.0;
LG01	RepeatMasker	disperseRepeat	1162433	1162783	1260	+	ID=TE175817;Target=rnd-1_family-1931 1 338;Class=ClassII/Unknown;PercDiv=10.5;PercDel=2.3;PercIns=8.1;
LG01	RepeatMasker	disperseRepeat	1162784	1162812	329	-	ID=TE175818;Target=rnd-1_family-1059 4241 4253;Class=ClassII/Unknown;PercDiv=19.2;PercDel=4.2;PercIns=20.6;
LG01	RepeatMasker	disperseRepeat	1162813	1162924	548	-	ID=TE175819;Target=rnd-1_family-1779 33 152;Class=ClassII/Unknown;PercDiv=12.7;PercDel=8.9;PercIns=1.7;
LG01	RepeatMasker	disperseRepeat	1163607	1163619	317	-	ID=TE175820;Target=DR0256945 2844 2911;Class=ClassII/Kolobok;PercDiv=20.6;PercDel=0.0;PercIns=0.0;
LG01	RepeatMasker	disperseRepeat	1164766	1164833	285	-	ID=TE175823;Target=rnd-1_family-2570 456 531;Class=ClassII/Unknown;PercDiv=20.6;PercDel=11.8;PercIns=0.0;
LG01	RepeatMasker	disperseRepeat	1164840	1164962	270	-	ID=TE175824;Target=rnd-1_family-1923 246 369;Class=ClassII/Unknown;PercDiv=23.7;PercDel=8.1;PercIns=7.3;
LG01	RepeatMasker	disperseRepeat	1165136	1165214	254	-	ID=TE175825;Target=rnd-1_family-2570 2 96;Class=ClassII/Unknown;PercDiv=19.4;PercDel=22.8;PercIns=2.1;
LG01	RepeatMasker	disperseRepeat	1165810	1165994	863	-	ID=TE175826;Target=rnd-1_family-2069 451 628;Class=ClassII/Unknown;PercDiv=10.5;PercDel=3.2;PercIns=7.3;
LG01	RepeatMasker	disperseRepeat	1167638	1167866	1197	+	ID=TE175829;Target=rnd-1_family-1520 82 326;Class=ClassII/hAT;PercDiv=14.8;PercDel=10.0;PercIns=2.9;
LG01	RepeatMasker	disperseRepeat	1168185	1168446	1303	+	ID=TE175830;Target=rnd-1_family-1520 585 844;Class=ClassII/hAT;PercDiv=12.1;PercDel=4.2;PercIns=5.0;
LG01	RepeatMasker	disperseRepeat	1170274	1170605	1464	+	ID=TE175832;Target=rnd-1_family-2166 1984 2318;Class=ClassII/Unknown;PercDiv=17.8;PercDel=4.2;PercIns=3.3;
LG01	RepeatMasker	disperseRepeat	1170606	1170706	816	+	ID=TE175833;Target=rnd-1_family-1901 7 123;Class=ClassII/Unknown;PercDiv=10.3;PercDel=0.0;PercIns=0.0;
LG01	RepeatMasker	disperseRepeat	1170889	1170941	350	+	ID=TE175835;Target=rnd-1_family-556 88 142;Class=ClassII/Unknown;PercDiv=12.7;PercDel=0.0;PercIns=0.0;
LG01	RepeatMasker	disperseRepeat	1170942	1171394	2859	+	ID=TE175836;Target=rnd-1_family-2138 1239 1689;Class=ClassII/Unknown;PercDiv=13.6;PercDel=0.2;PercIns=0.7;
LG01	RepeatMasker	disperseRepeat	1171395	1171506	626	-	ID=TE175837;Target=rnd-1_family-2138 1448 1553;Class=ClassII/Unknown;PercDiv=10.3;PercDel=0.0;PercIns=8.0;
LG01	RepeatMasker	disperseRepeat	1171507	1171673	1173	-	ID=TE175838;Target=rnd-1_family-2138 1154 1320;Class=ClassII/Unknown;PercDiv=13.8;PercDel=0.0;PercIns=0.0;
LG01	RepeatMasker	disperseRepeat	1172684	1173023	2649	-	ID=TE175841;Target=rnd-1_family-2621 1 335;Class=ClassII/Unknown;PercDiv=3.6;PercDel=0.3;PercIns=1.8;
LG01	RepeatMasker	disperseRepeat	1173812	1174004	285	-	ID=TE175842;Target=rnd-1_family-2030 319 494;Class=ClassII/hAT;PercDiv=25.8;PercDel=3.6;PercIns=13.6;
LG01	RepeatMasker	disperseRepeat	1174381	1174480	422	+	ID=TE175843;Target=rnd-1_family-1288 319 416;Class=ClassII/Unknown;PercDiv=20.6;PercDel=1.0;PercIns=3.1;
LG01	RepeatMasker	disperseRepeat	1174481	1174544	327	+	ID=TE175844;Target=rnd-1_family-1288 452 535;Class=ClassII/Unknown;PercDiv=16.6;PercDel=7.5;PercIns=2.4;
LG01	RepeatMasker	disperseRepeat	1175426	1175510	348	-	ID=TE175845;Target=DR0264751 4883 4967;Class=ClassII/IS3EU;PercDiv=20.0;PercDel=0.0;PercIns=0.0;
LG01	RepeatMasker	disperseRepeat	1175724	1175750	238	-	ID=TE175846;Target=rnd-1_family-1134 336 375;Class=ClassII/hAT;PercDiv=11.3;PercDel=22.2;PercIns=1.3;
LG01	RepeatMasker	disperseRepeat	1175817	1176027	1109	-	ID=TE175847;Target=rnd-1_family-1134 1 235;Class=ClassII/hAT;PercDiv=11.2;PercDel=14.7;PercIns=3.0;
LG01	RepeatMasker	disperseRepeat	1176029	1176504	2936	+	ID=TE175848;Target=rnd-1_family-1107 55 532;Class=ClassII/Unknown;PercDiv=11.3;PercDel=3.6;PercIns=3.1;
LG01	RepeatMasker	disperseRepeat	1176520	1176800	2022	+	ID=TE175849;Target=rnd-1_family-93 5 285;Class=ClassII/Unknown;PercDiv=9.2;PercDel=0.0;PercIns=0.0;
LG01	RepeatMasker	disperseRepeat	1176827	1176934	303	+	ID=TE175850;Target=rnd-1_family-1145 11 114;Class=ClassII/Tc1-Mariner;PercDiv=22.6;PercDel=1.9;PercIns=5.8;
LG01	RepeatMasker	disperseRepeat	1176997	1177675	3422	-	ID=TE175851;Target=rnd-1_family-1211 174 871;Class=ClassII/Unknown;PercDiv=10.0;PercDel=0.6;PercIns=2.5;
LG01	RepeatMasker	disperseRepeat	1177688	1178218	2760	-	ID=TE175852;Target=rnd-1_family-1944 1 506;Class=ClassII/hAT;PercDiv=13.3;PercDel=2.6;PercIns=7.7;
LG01	RepeatMasker	disperseRepeat	1178756	1179097	1179	-	ID=TE175854;Target=rnd-1_family-2573 58 375;Class=ClassII/Unknown;PercDiv=19.2;PercDel=2.6;PercIns=10.4;
LG01	RepeatMasker	disperseRepeat	1180017	1180795	2805	-	ID=TE175855;Target=rnd-1_family-1044 41 832;Class=ClassII/Unknown;PercDiv=20.6;PercDel=7.6;PercIns=5.8;
LG01	RepeatMasker	disperseRepeat	1180965	1181006	238	-	ID=TE175856;Target=rnd-1_family-1993 90 131;Class=ClassII/Unknown;PercDiv=9.5;PercDel=0.0;PercIns=0.0;
LG01	RepeatMasker	disperseRepeat	1181436	1181462	266	-	ID=TE175857;Target=rnd-1_family-2019 365 397;Class=ClassII/Unknown;PercDiv=9.1;PercDel=0.0;PercIns=0.0;
LG01	RepeatMasker	disperseRepeat	1181463	1181593	428	-	ID=TE175858;Target=rnd-1_family-2019 162 323;Class=ClassII/Unknown;PercDiv=11.9;PercDel=23.7;PercIns=0.0;
LG01	RepeatMasker	disperseRepeat	1182726	1182794	330	+	ID=TE175861;Target=Polinton1_SM 8528 8597;Class=ClassII/Maverick;PercDiv=17.4;PercDel=1.4;PercIns=0.0;
LG01	RepeatMasker	disperseRepeat	1182933	1183495	1991	+	ID=TE175862;Target=rnd-1_family-1228 78 675;Class=ClassII/hAT;PercDiv=12.5;PercDel=8.0;PercIns=2.7;
LG01	RepeatMasker	disperseRepeat	1183837	1184080	1780	-	ID=TE175864;Target=rnd-1_family-2027 396 635;Class=ClassII/Unknown;PercDiv=8.3;PercDel=0.0;PercIns=1.7;
LG01	RepeatMasker	disperseRepeat	1184088	1184672	2992	+	ID=TE175865;Target=rnd-1_family-2004 13 588;Class=ClassII/Unknown;PercDiv=14.8;PercDel=2.2;PercIns=3.8;
LG01	RepeatMasker	disperseRepeat	1185836	1186048	429	+	ID=TE175866;Target=rnd-1_family-1878 5 237;Class=ClassII/Ginger;PercDiv=23.0;PercDel=18.3;PercIns=8.2;
LG01	RepeatMasker	disperseRepeat	1187970	1188358	2299	+	ID=TE175868;Target=rnd-1_family-273 234 641;Class=ClassII/Unknown;PercDiv=10.8;PercDel=6.9;PercIns=2.0;
LG01	RepeatMasker	disperseRepeat	1190095	1190310	1497	+	ID=TE175870;Target=rnd-1_family-581 40 264;Class=ClassII/Unknown;PercDiv=8.4;PercDel=4.6;PercIns=0.4;
LG01	RepeatMasker	disperseRepeat	1190322	1190563	1642	+	ID=TE175871;Target=rnd-1_family-2587 41 296;Class=ClassII/Unknown;PercDiv=8.0;PercDel=8.3;PercIns=2.3;
LG01	RepeatMasker	disperseRepeat	1190571	1190795	1154	-	ID=TE175872;Target=rnd-1_family-273 125 359;Class=ClassII/Unknown;PercDiv=15.2;PercDel=5.3;PercIns=0.8;
LG01	RepeatMasker	disperseRepeat	1191793	1191844	251	-	ID=TE175873;Target=rnd-1_family-2138 1926 1973;Class=ClassII/Unknown;PercDiv=12.6;PercDel=0.0;PercIns=8.3;
LG01	RepeatMasker	disperseRepeat	1192298	1192520	935	+	ID=TE175875;Target=rnd-1_family-1152 273 487;Class=ClassII/Unknown;PercDiv=16.1;PercDel=4.5;PercIns=8.4;
LG01	RepeatMasker	disperseRepeat	1192542	1192580	249	+	ID=TE175876;Target=rnd-1_family-1152 571 608;Class=ClassII/Unknown;PercDiv=7.9;PercDel=0.0;PercIns=2.6;
LG01	RepeatMasker	disperseRepeat	1193331	1193461	387	+	ID=TE175877;Target=rnd-1_family-2082 345 476;Class=ClassII/Unknown;PercDiv=22.5;PercDel=9.2;PercIns=8.3;
LG01	RepeatMasker	disperseRepeat	1193582	1193668	452	-	ID=TE175878;Target=rnd-1_family-388 127 211;Class=ClassII/Unknown;PercDiv=15.3;PercDel=0.0;PercIns=2.4;
LG01	RepeatMasker	disperseRepeat	1193672	1194156	3926	-	ID=TE175879;Target=rnd-1_family-1644 1 491;Class=ClassII/hAT;PercDiv=3.3;PercDel=2.1;PercIns=0.8;
LG01	RepeatMasker	disperseRepeat	1195260	1195358	680	+	ID=TE175882;Target=rnd-1_family-1306 292 392;Class=ClassII/hAT;PercDiv=10.1;PercDel=2.0;PercIns=0.0;
LG01	RepeatMasker	disperseRepeat	1195440	1195935	1133	-	ID=TE175883;Target=rnd-1_family-763 451 1044;Class=ClassII/Unknown;PercDiv=14.1;PercDel=13.6;PercIns=0.9;
LG01	RepeatMasker	disperseRepeat	1198005	1198082	436	+	ID=TE175886;Target=rnd-1_family-2294 23 154;Class=ClassII/Unknown;PercDiv=8.3;PercDel=28.1;PercIns=0.0;
LG01	RepeatMasker	disperseRepeat	1198083	1198232	806	+	ID=TE175887;Target=rnd-1_family-323 1 162;Class=ClassII/Unknown;PercDiv=9.3;PercDel=12.2;PercIns=0.2;
LG01	RepeatMasker	disperseRepeat	1199849	1200430	3155	-	ID=TE175889;Target=rnd-1_family-2138 1356 1946;Class=ClassII/Unknown;PercDiv=13.7;PercDel=3.8;PercIns=2.2;
LG01	RepeatMasker	disperseRepeat	1201097	1201143	265	-	ID=TE175890;Target=DR0016502 420 464;Class=ClassII/Unknown;PercDiv=13.4;PercDel=0.0;PercIns=4.4;
LG01	RepeatMasker	disperseRepeat	1202933	1203320	1148	-	ID=TE175892;Target=rnd-1_family-2576 1 301;Class=ClassII/Unknown;PercDiv=16.9;PercDel=8.0;PercIns=5.5;
LG01	RepeatMasker	disperseRepeat	1204846	1204914	502	+	ID=TE175895;Target=rnd-1_family-696 654 719;Class=ClassII/Unknown;PercDiv=3.0;PercDel=0.0;PercIns=4.5;
LG01	RepeatMasker	disperseRepeat	1205334	1205421	311	+	ID=TE175896;Target=rnd-1_family-1933 35 147;Class=ClassII/hAT;PercDiv=17.4;PercDel=15.2;PercIns=7.1;
LG01	RepeatMasker	disperseRepeat	1205422	1205603	898	+	ID=TE175897;Target=rnd-1_family-1922 302 485;Class=ClassII/Unknown;PercDiv=14.1;PercDel=3.9;PercIns=2.7;
LG01	RepeatMasker	disperseRepeat	1206069	1206151	723	+	ID=TE175898;Target=rnd-1_family-1363 372 474;Class=ClassII/Unknown;PercDiv=16.3;PercDel=14.2;PercIns=3.3;
LG01	RepeatMasker	disperseRepeat	1206222	1206414	928	-	ID=TE175899;Target=rnd-1_family-415 18 206;Class=ClassII/Unknown;PercDiv=20.2;PercDel=0.5;PercIns=2.6;
LG01	RepeatMasker	disperseRepeat	1206507	1206719	746	+	ID=TE175900;Target=rnd-1_family-2570 532 757;Class=ClassII/Unknown;PercDiv=19.2;PercDel=10.8;PercIns=4.4;
LG01	RepeatMasker	disperseRepeat	1206844	1207086	1401	-	ID=TE175901;Target=rnd-1_family-47 1 180;Class=ClassII/Unknown;PercDiv=7.0;PercDel=0.1;PercIns=3.5;
LG01	RepeatMasker	disperseRepeat	1207935	1208289	1139	-	ID=TE175902;Target=rnd-1_family-1935 41 411;Class=ClassII/Unknown;PercDiv=19.6;PercDel=8.2;PercIns=3.5;
LG01	RepeatMasker	disperseRepeat	1208383	1208506	550	-	ID=TE175903;Target=rnd-1_family-2128 616 733;Class=ClassII/Tc1-Mariner;PercDiv=15.4;PercDel=0.8;PercIns=5.9;
LG01	RepeatMasker	disperseRepeat	1208512	1208797	1372	+	ID=TE175904;Target=rnd-1_family-1712 1 223;Class=ClassII/Unknown;PercDiv=13.5;PercDel=3.1;PercIns=1.0;
LG01	RepeatMasker	disperseRepeat	1208808	1208888	522	+	ID=TE175905;Target=rnd-1_family-2141 47 125;Class=ClassII/Unknown;PercDiv=10.1;PercDel=0.0;PercIns=2.5;
LG01	RepeatMasker	disperseRepeat	1208921	1209079	1222	-	ID=TE175906;Target=rnd-1_family-323 1 162;Class=ClassII/Unknown;PercDiv=9.4;PercDel=1.9;PercIns=0.0;
LG01	RepeatMasker	disperseRepeat	1209281	1209390	979	-	ID=TE175908;Target=rnd-1_family-2294 1 139;Class=ClassII/Unknown;PercDiv=10.8;PercDel=1.6;PercIns=2.4;
LG01	RepeatMasker	disperseRepeat	1209929	1210075	278	+	ID=TE175910;Target=DR0068857 275 418;Class=ClassII/hAT;PercDiv=23.6;PercDel=5.4;PercIns=7.6;
LG01	RepeatMasker	disperseRepeat	1210543	1210925	3425	+	ID=TE175911;Target=rnd-1_family-80 1 383;Class=ClassII/hAT;PercDiv=2.1;PercDel=0.0;PercIns=0.0;
LG01	RepeatMasker	disperseRepeat	1211032	1211193	846	+	ID=TE175912;Target=rnd-1_family-1890 1 170;Class=ClassII/Unknown;PercDiv=14.0;PercDel=8.0;PercIns=2.9;
LG01	RepeatMasker	disperseRepeat	1211302	1211735	1526	-	ID=TE175913;Target=rnd-1_family-1228 3 578;Class=ClassII/hAT;PercDiv=14.2;PercDel=35.3;PercIns=2.5;
LG01	RepeatMasker	disperseRepeat	1212295	1212443	582	+	ID=TE175914;Target=rnd-1_family-454 985 1146;Class=ClassII/hAT;PercDiv=16.8;PercDel=13.4;PercIns=4.3;
LG01	RepeatMasker	disperseRepeat	1213505	1213683	555	-	ID=TE175915;Target=rnd-1_family-374 114 280;Class=ClassII/Unknown;PercDiv=25.3;PercDel=0.0;PercIns=7.2;
LG01	RepeatMasker	disperseRepeat	1214885	1214943	235	+	ID=TE175916;Target=DR0256047 2217 2283;Class=ClassII/Tc1-Mariner;PercDiv=16.9;PercDel=13.6;PercIns=0.0;
LG01	RepeatMasker	disperseRepeat	1216724	1216734	260	-	ID=TE175918;Target=DR0180576 71 138;Class=ClassII/CACTA;PercDiv=18.2;PercDel=3.0;PercIns=1.5;
LG01	RepeatMasker	disperseRepeat	1216825	1216947	246	-	ID=TE175919;Target=DR0062825 16 136;Class=ClassII/Tc1-Mariner;PercDiv=27.2;PercDel=5.7;PercIns=7.4;
LG01	RepeatMasker	disperseRepeat	1217049	1217101	227	-	ID=TE175920;Target=DR0037539 3505 3557;Class=ClassII/hAT;PercDiv=17.0;PercDel=0.0;PercIns=0.0;
LG01	RepeatMasker	disperseRepeat	1217192	1217236	271	-	ID=TE175921;Target=DR0076264 1203 1248;Class=ClassII/hAT;PercDiv=11.1;PercDel=2.2;PercIns=0.0;
LG01	RepeatMasker	disperseRepeat	1217237	1217284	251	+	ID=TE175922;Target=DR0242898 18 142;Class=ClassII/CACTA;PercDiv=13.7;PercDel=4.9;PercIns=8.2;
LG01	RepeatMasker	disperseRepeat	1217663	1217726	250	+	ID=TE175923;Target=rnd-1_family-1602 25 90;Class=ClassII/Unknown;PercDiv=10.9;PercDel=3.1;PercIns=0.0;
LG01	RepeatMasker	disperseRepeat	1219682	1219772	618	-	ID=TE175925;Target=rnd-1_family-374 1 112;Class=ClassII/Unknown;PercDiv=6.6;PercDel=23.1;PercIns=0.0;
LG01	RepeatMasker	disperseRepeat	1220363	1221010	4130	-	ID=TE175926;Target=rnd-1_family-2627 5 646;Class=ClassII/Unknown;PercDiv=7.0;PercDel=3.9;PercIns=4.8;
LG01	RepeatMasker	disperseRepeat	1221374	1221752	1722	+	ID=TE175927;Target=rnd-1_family-1106 111 476;Class=ClassII/Unknown;PercDiv=6.9;PercDel=4.8;PercIns=7.4;
LG01	RepeatMasker	disperseRepeat	1221998	1222122	740	+	ID=TE175928;Target=rnd-1_family-1378 24 163;Class=ClassII/hAT;PercDiv=10.6;PercDel=13.6;PercIns=1.4;
LG01	RepeatMasker	disperseRepeat	1222153	1222641	2645	-	ID=TE175929;Target=rnd-1_family-2142 1 475;Class=ClassII/Unknown;PercDiv=15.0;PercDel=4.8;PercIns=2.7;
LG01	RepeatMasker	disperseRepeat	1222653	1222796	827	+	ID=TE175930;Target=rnd-1_family-1378 207 367;Class=ClassII/hAT;PercDiv=8.5;PercDel=14.6;PercIns=2.5;
LG01	RepeatMasker	disperseRepeat	1222799	1222934	495	+	ID=TE175931;Target=rnd-1_family-1378 421 546;Class=ClassII/hAT;PercDiv=15.4;PercDel=1.5;PercIns=9.5;
LG01	RepeatMasker	disperseRepeat	1223031	1223282	1526	+	ID=TE175932;Target=rnd-1_family-93 41 309;Class=ClassII/Unknown;PercDiv=9.6;PercDel=7.9;PercIns=1.1;
LG01	RepeatMasker	disperseRepeat	1224113	1224274	1082	-	ID=TE175934;Target=rnd-1_family-93 72 231;Class=ClassII/Unknown;PercDiv=7.5;PercDel=0.0;PercIns=1.2;
LG01	RepeatMasker	disperseRepeat	1224304	1224626	2018	+	ID=TE175935;Target=rnd-1_family-1896 17 330;Class=ClassII/Crypton;PercDiv=9.0;PercDel=0.9;PercIns=3.8;
LG01	RepeatMasker	disperseRepeat	1224990	1225226	1633	-	ID=TE175936;Target=rnd-1_family-1278 1 238;Class=ClassII/Unknown;PercDiv=3.5;PercDel=2.5;PercIns=2.1;
LG01	RepeatMasker	disperseRepeat	1226010	1226167	1084	+	ID=TE175938;Target=rnd-1_family-446 2 156;Class=ClassII/hAT;PercDiv=6.5;PercDel=0.0;PercIns=1.9;
LG01	RepeatMasker	disperseRepeat	1226726	1226772	226	-	ID=TE175939;Target=rnd-1_family-1891 696 742;Class=ClassII/Unknown;PercDiv=21.3;PercDel=0.0;PercIns=0.0;
LG01	RepeatMasker	disperseRepeat	1226818	1226952	463	+	ID=TE175940;Target=rnd-1_family-2563 350 486;Class=ClassII/Unknown;PercDiv=24.6;PercDel=2.2;PercIns=0.7;
LG01	RepeatMasker	disperseRepeat	1226985	1227066	252	+	ID=TE175941;Target=rnd-1_family-2550 548 634;Class=ClassII/Tc1-Mariner;PercDiv=25.9;PercDel=7.3;PercIns=1.1;
LG01	RepeatMasker	disperseRepeat	1227962	1228477	3609	-	ID=TE175943;Target=rnd-1_family-219 52 579;Class=ClassII/hAT;PercDiv=6.6;PercDel=3.1;PercIns=0.8;
LG01	RepeatMasker	disperseRepeat	1229347	1229430	416	+	ID=TE175944;Target=rnd-1_family-2142 2 78;Class=ClassII/Unknown;PercDiv=9.2;PercDel=0.0;PercIns=9.1;
LG01	RepeatMasker	disperseRepeat	1229455	1229536	353	-	ID=TE175945;Target=rnd-1_family-229 200 286;Class=ClassII/Unknown;PercDiv=17.3;PercDel=7.3;PercIns=1.1;
LG01	RepeatMasker	disperseRepeat	1229546	1229586	281	+	ID=TE175946;Target=rnd-1_family-1608 4 44;Class=ClassII/Unknown;PercDiv=9.5;PercDel=0.0;PercIns=0.0;
LG01	RepeatMasker	disperseRepeat	1229587	1229878	2243	+	ID=TE175947;Target=rnd-1_family-1557 1 294;Class=ClassII/hAT;PercDiv=2.8;PercDel=1.7;PercIns=1.0;
LG01	RepeatMasker	disperseRepeat	1229948	1230193	840	+	ID=TE175948;Target=rnd-1_family-374 56 309;Class=ClassII/Unknown;PercDiv=18.7;PercDel=9.8;PercIns=6.3;
LG01	RepeatMasker	disperseRepeat	1230830	1231186	1833	+	ID=TE175951;Target=rnd-1_family-797 12 396;Class=ClassII/Unknown;PercDiv=11.2;PercDel=10.6;PercIns=2.6;
LG01	RepeatMasker	disperseRepeat	1231480	1232167	1667	-	ID=TE175953;Target=rnd-1_family-1107 1 793;Class=ClassII/Unknown;PercDiv=15.4;PercDel=8.8;PercIns=3.9;
LG01	RepeatMasker	disperseRepeat	1233409	1233790	1608	+	ID=TE175954;Target=rnd-1_family-1937 15 400;Class=ClassII/Unknown;PercDiv=14.7;PercDel=5.0;PercIns=3.9;
LG01	RepeatMasker	disperseRepeat	1234034	1234193	532	-	ID=TE175955;Target=rnd-1_family-1263 411 579;Class=ClassII/Unknown;PercDiv=17.9;PercDel=8.1;PercIns=2.4;
LG01	RepeatMasker	disperseRepeat	1239277	1239320	226	-	ID=TE175957;Target=rnd-1_family-1184 1763 1806;Class=ClassII/Unknown;PercDiv=11.4;PercDel=0.0;PercIns=0.0;
LG01	RepeatMasker	disperseRepeat	1239321	1239499	1156	-	ID=TE175958;Target=rnd-1_family-1332 1 180;Class=ClassII/Unknown;PercDiv=12.3;PercDel=0.6;PercIns=0.0;
LG01	RepeatMasker	disperseRepeat	1239506	1239583	375	-	ID=TE175959;Target=rnd-1_family-1184 1658 1729;Class=ClassII/Unknown;PercDiv=16.8;PercDel=0.0;PercIns=8.3;
LG01	RepeatMasker	disperseRepeat	1239812	1239856	231	+	ID=TE175960;Target=DR0017549 531 574;Class=ClassII/CACTA;PercDiv=11.4;PercDel=0.0;PercIns=2.3;
LG01	RepeatMasker	disperseRepeat	1240343	1240511	938	+	ID=TE175961;Target=rnd-1_family-1332 1 166;Class=ClassII/Unknown;PercDiv=13.3;PercDel=0.6;PercIns=2.4;
LG01	RepeatMasker	disperseRepeat	1240760	1240984	1041	+	ID=TE175962;Target=rnd-1_family-2524 13 239;Class=ClassII/Unknown;PercDiv=13.7;PercDel=7.1;PercIns=6.2;
LG01	RepeatMasker	disperseRepeat	1241068	1241242	1213	+	ID=TE175964;Target=rnd-1_family-1907 1 178;Class=ClassII/Unknown;PercDiv=7.4;PercDel=1.7;PercIns=0.0;
LG01	RepeatMasker	disperseRepeat	1241266	1241558	776	-	ID=TE175965;Target=rnd-1_family-1120 214 521;Class=ClassII/Unknown;PercDiv=18.8;PercDel=9.2;PercIns=3.9;
LG01	RepeatMasker	disperseRepeat	1242556	1242935	1239	+	ID=TE175966;Target=rnd-1_family-2103 7 387;Class=ClassII/hAT;PercDiv=14.0;PercDel=8.2;PercIns=7.9;
LG01	RepeatMasker	disperseRepeat	1242945	1243182	771	+	ID=TE175967;Target=rnd-1_family-2103 425 678;Class=ClassII/hAT;PercDiv=17.1;PercDel=10.9;PercIns=3.9;
LG01	RepeatMasker	disperseRepeat	1245032	1245190	820	-	ID=TE175968;Target=rnd-1_family-472 267 421;Class=ClassII/Tc1-Mariner;PercDiv=14.2;PercDel=0.0;PercIns=2.6;
LG01	RepeatMasker	disperseRepeat	1245201	1245375	1045	-	ID=TE175969;Target=rnd-1_family-1078 143 321;Class=ClassII/Crypton;PercDiv=12.1;PercDel=2.9;PercIns=0.6;
LG01	RepeatMasker	disperseRepeat	1245376	1245498	558	-	ID=TE175970;Target=rnd-1_family-1896 17 145;Class=ClassII/Crypton;PercDiv=8.7;PercDel=11.4;PercIns=6.2;
LG01	RepeatMasker	disperseRepeat	1245729	1245991	2112	-	ID=TE175971;Target=rnd-1_family-1557 32 294;Class=ClassII/hAT;PercDiv=2.7;PercDel=0.4;PercIns=0.4;
LG01	RepeatMasker	disperseRepeat	1246821	1247027	1277	+	ID=TE175972;Target=rnd-1_family-1229 3049 3274;Class=ClassII/Unknown;PercDiv=7.9;PercDel=11.6;PercIns=2.2;
LG01	RepeatMasker	disperseRepeat	1247862	1248011	1119	+	ID=TE175974;Target=rnd-1_family-549 57 205;Class=ClassII/Unknown;PercDiv=4.0;PercDel=0.0;PercIns=0.7;
LG01	RepeatMasker	disperseRepeat	1248561	1248670	566	-	ID=TE175976;Target=rnd-1_family-1071 158 263;Class=ClassII/Tc1-Mariner;PercDiv=17.0;PercDel=0.0;PercIns=3.8;
LG01	RepeatMasker	disperseRepeat	1248763	1249080	1016	-	ID=TE175977;Target=rnd-1_family-2142 26 361;Class=ClassII/Unknown;PercDiv=20.8;PercDel=9.1;PercIns=3.3;
LG01	RepeatMasker	disperseRepeat	1250134	1250643	1052	-	ID=TE175978;Target=rnd-1_family-2570 334 846;Class=ClassII/Unknown;PercDiv=19.5;PercDel=8.0;PercIns=7.3;
LG01	RepeatMasker	disperseRepeat	1250883	1251017	566	-	ID=TE175979;Target=rnd-1_family-1044 178 312;Class=ClassII/Unknown;PercDiv=17.1;PercDel=4.4;PercIns=4.4;
LG01	RepeatMasker	disperseRepeat	1251039	1251135	648	-	ID=TE175980;Target=rnd-1_family-1211 778 871;Class=ClassII/Unknown;PercDiv=5.3;PercDel=0.0;PercIns=3.2;
LG01	RepeatMasker	disperseRepeat	1251170	1251377	1070	-	ID=TE175981;Target=rnd-1_family-1211 285 506;Class=ClassII/Unknown;PercDiv=10.7;PercDel=7.7;PercIns=0.9;
LG01	RepeatMasker	disperseRepeat	1251382	1251676	1703	-	ID=TE175982;Target=rnd-1_family-143 642 1029;Class=ClassII/hAT;PercDiv=4.4;PercDel=33.8;PercIns=2.5;
LG01	RepeatMasker	disperseRepeat	1251677	1251835	688	-	ID=TE175983;Target=rnd-1_family-2095 3 243;Class=ClassII/Unknown;PercDiv=9.8;PercDel=0.8;PercIns=5.4;
LG01	RepeatMasker	disperseRepeat	1251905	1252112	1097	+	ID=TE175984;Target=rnd-1_family-2097 80 290;Class=ClassII/hAT;PercDiv=8.6;PercDel=6.7;PercIns=5.2;
LG01	RepeatMasker	disperseRepeat	1254165	1254243	471	+	ID=TE175985;Target=rnd-1_family-2142 3 82;Class=ClassII/Unknown;PercDiv=7.7;PercDel=2.5;PercIns=1.2;
LG01	RepeatMasker	disperseRepeat	1254325	1254569	1109	-	ID=TE175986;Target=rnd-1_family-229 4 239;Class=ClassII/Unknown;PercDiv=17.5;PercDel=0.4;PercIns=4.2;
LG01	RepeatMasker	disperseRepeat	1256602	1256807	238	-	ID=TE175987;Target=rnd-1_family-377 984 1195;Class=ClassII/Tc1-Mariner;PercDiv=33.8;PercDel=5.3;PercIns=2.4;
LG01	RepeatMasker	disperseRepeat	1257347	1257643	1494	-	ID=TE175988;Target=rnd-1_family-374 53 375;Class=ClassII/Unknown;PercDiv=12.6;PercDel=9.5;PercIns=3.7;
LG01	RepeatMasker	disperseRepeat	1257644	1258220	3925	+	ID=TE175989;Target=rnd-1_family-219 5 579;Class=ClassII/hAT;PercDiv=6.9;PercDel=1.6;PercIns=1.9;
LG01	RepeatMasker	disperseRepeat	1259025	1259195	774	-	ID=TE175991;Target=rnd-1_family-2523 1 161;Class=ClassII/Unknown;PercDiv=13.4;PercDel=1.8;PercIns=8.1;
LG01	RepeatMasker	disperseRepeat	1259510	1259884	2098	+	ID=TE175992;Target=rnd-1_family-2069 258 628;Class=ClassII/Unknown;PercDiv=10.1;PercDel=3.5;PercIns=4.6;
LG01	RepeatMasker	disperseRepeat	1260057	1260178	962	+	ID=TE175993;Target=rnd-1_family-2294 17 139;Class=ClassII/Unknown;PercDiv=4.1;PercDel=0.8;PercIns=0.0;
LG01	RepeatMasker	disperseRepeat	1260204	1260362	1251	+	ID=TE175994;Target=rnd-1_family-323 1 162;Class=ClassII/Unknown;PercDiv=6.3;PercDel=1.9;PercIns=0.0;
LG01	RepeatMasker	disperseRepeat	1260640	1260937	1202	+	ID=TE175995;Target=rnd-1_family-2563 43 328;Class=ClassII/Unknown;PercDiv=21.7;PercDel=1.3;PercIns=5.6;
LG01	RepeatMasker	disperseRepeat	1260938	1261499	4517	-	ID=TE175996;Target=rnd-1_family-219 14 579;Class=ClassII/hAT;PercDiv=3.8;PercDel=2.0;PercIns=1.2;
LG01	RepeatMasker	disperseRepeat	1261502	1261591	484	+	ID=TE175997;Target=rnd-1_family-2563 324 405;Class=ClassII/Unknown;PercDiv=12.3;PercDel=0.0;PercIns=9.8;
LG01	RepeatMasker	disperseRepeat	1261686	1262137	3153	-	ID=TE175999;Target=rnd-1_family-1944 61 535;Class=ClassII/hAT;PercDiv=8.2;PercDel=2.7;PercIns=3.2;
LG01	RepeatMasker	disperseRepeat	1262232	1262640	1389	+	ID=TE176001;Target=rnd-1_family-1363 2 488;Class=ClassII/Unknown;PercDiv=18.0;PercDel=11.9;PercIns=6.0;
LG01	RepeatMasker	disperseRepeat	1263005	1263190	1406	-	ID=TE176002;Target=rnd-1_family-114 403 584;Class=ClassII/hAT;PercDiv=4.4;PercDel=0.0;PercIns=2.2;
LG01	RepeatMasker	disperseRepeat	1263973	1264427	2585	+	ID=TE176003;Target=rnd-1_family-1644 1 475;Class=ClassII/hAT;PercDiv=10.9;PercDel=6.2;PercIns=1.7;
LG01	RepeatMasker	disperseRepeat	1264433	1266038	5032	-	ID=TE176004;Target=rnd-1_family-1939 19 1671;Class=ClassII/Unknown;PercDiv=11.0;PercDel=6.1;PercIns=3.1;
LG01	RepeatMasker	disperseRepeat	1268204	1268462	1152	+	ID=TE176005;Target=rnd-1_family-1229 4225 4465;Class=ClassII/Unknown;PercDiv=9.4;PercDel=6.7;PercIns=3.9;
LG01	RepeatMasker	disperseRepeat	1269276	1269615	1134	+	ID=TE176006;Target=rnd-1_family-1423 584 924;Class=ClassII/hAT;PercDiv=26.0;PercDel=2.9;PercIns=2.6;
LG01	RepeatMasker	disperseRepeat	1269658	1269714	362	+	ID=TE176007;Target=rnd-1_family-1423 1009 1065;Class=ClassII/hAT;PercDiv=10.5;PercDel=0.0;PercIns=0.0;
LG01	RepeatMasker	disperseRepeat	1273920	1274014	238	-	ID=TE176009;Target=DR0150388 5347 5442;Class=ClassII/Merlin;PercDiv=34.7;PercDel=1.1;PercIns=0.0;
LG01	RepeatMasker	disperseRepeat	1274487	1274712	1300	-	ID=TE176012;Target=rnd-1_family-2092 5378 5840;Class=ClassII/Tc1-Mariner;PercDiv=17.3;PercDel=10.8;PercIns=3.9;
LG01	RepeatMasker	disperseRepeat	1274713	1274988	1383	+	ID=TE176013;Target=rnd-1_family-1027 487 745;Class=ClassII/Unknown;PercDiv=10.6;PercDel=0.7;PercIns=7.3;
LG01	RepeatMasker	disperseRepeat	1277635	1277648	234	+	ID=TE176015;Target=Polinton-1_NVi 323 400;Class=ClassII/Maverick;PercDiv=21.0;PercDel=1.2;PercIns=2.4;
LG01	RepeatMasker	disperseRepeat	1278155	1278282	734	-	ID=TE176016;Target=rnd-1_family-1248 1067 1192;Class=ClassII/hAT;PercDiv=15.1;PercDel=0.0;PercIns=1.6;
LG01	RepeatMasker	disperseRepeat	1280632	1281286	4063	+	ID=TE176017;Target=rnd-1_family-1027 6 688;Class=ClassII/Unknown;PercDiv=7.0;PercDel=3.8;PercIns=1.1;
LG01	RepeatMasker	disperseRepeat	1283679	1283723	266	+	ID=TE176019;Target=rnd-1_family-2013 2025 2072;Class=ClassII/hAT;PercDiv=11.1;PercDel=6.7;PercIns=0.0;
LG01	RepeatMasker	disperseRepeat	1283763	1283861	667	-	ID=TE176020;Target=rnd-1_family-1607 11 109;Class=ClassII/Unknown;PercDiv=12.1;PercDel=0.0;PercIns=0.0;
LG01	RepeatMasker	disperseRepeat	1284391	1284689	1959	-	ID=TE176021;Target=rnd-1_family-1107 417 718;Class=ClassII/Unknown;PercDiv=7.7;PercDel=1.3;PercIns=0.3;
LG01	RepeatMasker	disperseRepeat	1284690	1284726	323	-	ID=TE176022;Target=rnd-1_family-27 84 123;Class=ClassII/CACTA;PercDiv=2.5;PercDel=0.0;PercIns=0.0;
LG01	RepeatMasker	disperseRepeat	1284832	1284849	854	+	ID=TE176023;Target=rnd-1_family-2638 560 682;Class=ClassII/Unknown;PercDiv=17.3;PercDel=1.5;PercIns=5.3;
LG01	RepeatMasker	disperseRepeat	1284850	1285019	923	-	ID=TE176024;Target=rnd-1_family-2105 143 309;Class=ClassII/Unknown;PercDiv=15.1;PercDel=0.6;PercIns=2.4;
LG01	RepeatMasker	disperseRepeat	1285967	1286390	3454	-	ID=TE176025;Target=rnd-1_family-766 1 421;Class=ClassII/Tc1-Mariner;PercDiv=3.3;PercDel=0.0;PercIns=0.7;
LG01	RepeatMasker	disperseRepeat	1286484	1286585	580	-	ID=TE176026;Target=rnd-1_family-1638 1 102;Class=ClassII/Unknown;PercDiv=18.0;PercDel=2.0;PercIns=2.0;
LG01	RepeatMasker	disperseRepeat	1288277	1291195	16498	-	ID=TE176027;Target=rnd-1_family-1161 1 2800;Class=ClassII/hAT;PercDiv=8.0;PercDel=1.5;PercIns=2.2;
LG01	RepeatMasker	disperseRepeat	1292544	1292685	684	-	ID=TE176030;Target=rnd-1_family-426 81 213;Class=ClassII/Unknown;PercDiv=14.5;PercDel=0.7;PercIns=7.5;
LG01	RepeatMasker	disperseRepeat	1292935	1292980	262	-	ID=TE176031;Target=rnd-1_family-2294 69 113;Class=ClassII/Unknown;PercDiv=11.1;PercDel=0.0;PercIns=2.2;
LG01	RepeatMasker	disperseRepeat	1293049	1293657	4750	+	ID=TE176032;Target=rnd-1_family-1397 1468 2077;Class=ClassII/PiggyBac;PercDiv=7.4;PercDel=0.2;PercIns=0.0;
LG01	RepeatMasker	disperseRepeat	1293699	1293827	339	+	ID=TE176033;Target=DR0038658 1264 1446;Class=ClassII/PiggyBac;PercDiv=10.2;PercDel=3.4;PercIns=1.1;
LG01	RepeatMasker	disperseRepeat	1293862	1293906	319	-	ID=TE176035;Target=DR0068440 21 205;Class=ClassII/hAT;PercDiv=7.8;PercDel=1.5;PercIns=11.8;
LG01	RepeatMasker	disperseRepeat	1296680	1296726	260	+	ID=TE176036;Target=DR0031084 564 608;Class=ClassII/CACTA;PercDiv=13.4;PercDel=0.0;PercIns=4.4;
LG01	RepeatMasker	disperseRepeat	1299077	1299152	266	+	ID=TE176037;Target=rnd-1_family-1324 814 884;Class=ClassII/Unknown;PercDiv=17.0;PercDel=0.0;PercIns=7.0;
LG01	RepeatMasker	disperseRepeat	1299569	1300071	3101	-	ID=TE176038;Target=rnd-1_family-1063 244 748;Class=ClassII/Unknown;PercDiv=10.3;PercDel=3.6;PercIns=1.6;
LG01	RepeatMasker	disperseRepeat	1300403	1300483	373	+	ID=TE176039;Target=DR0187727 567 647;Class=ClassII/PIF-Harbinger;PercDiv=23.5;PercDel=0.0;PercIns=0.0;
LG01	RepeatMasker	disperseRepeat	1301320	1301511	1089	-	ID=TE176040;Target=rnd-1_family-2319 1 208;Class=ClassII/Unknown;PercDiv=11.6;PercDel=9.4;PercIns=1.0;
LG01	RepeatMasker	disperseRepeat	1302366	1302505	340	-	ID=TE176041;Target=rnd-1_family-1447 299 433;Class=ClassII/Unknown;PercDiv=20.2;PercDel=4.3;PercIns=8.2;
LG01	RepeatMasker	disperseRepeat	1303266	1303336	308	+	ID=TE176042;Target=rnd-1_family-1173 604 694;Class=ClassII/Unknown;PercDiv=14.1;PercDel=28.2;PercIns=0.0;
LG01	RepeatMasker	disperseRepeat	1304681	1305321	5300	-	ID=TE176045;Target=rnd-1_family-2118 1 640;Class=ClassII/P;PercDiv=3.1;PercDel=0.2;PercIns=0.3;
LG01	RepeatMasker	disperseRepeat	1309402	1310673	9284	+	ID=TE176046;Target=rnd-1_family-377 1 1280;Class=ClassII/Tc1-Mariner;PercDiv=10.7;PercDel=1.2;PercIns=0.6;
LG01	RepeatMasker	disperseRepeat	1311727	1311915	341	-	ID=TE176047;Target=DF0005490 1110 1298;Class=ClassII/Tc1-Mariner;PercDiv=30.2;PercDel=3.7;PercIns=3.7;
LG01	RepeatMasker	disperseRepeat	1314025	1314093	451	-	ID=TE176048;Target=rnd-1_family-1988 8284 8352;Class=ClassII/CACTA;PercDiv=10.3;PercDel=1.4;PercIns=1.4;
LG01	RepeatMasker	disperseRepeat	1318950	1319003	330	+	ID=TE176050;Target=rnd-1_family-2111 69 122;Class=ClassII/Unknown;PercDiv=13.0;PercDel=0.0;PercIns=0.0;
LG01	RepeatMasker	disperseRepeat	1319020	1319079	291	-	ID=TE176051;Target=rnd-1_family-2111 69 127;Class=ClassII/Unknown;PercDiv=15.3;PercDel=0.0;PercIns=1.7;
LG01	RepeatMasker	disperseRepeat	1321330	1321446	477	+	ID=TE176052;Target=rnd-1_family-2040 1 123;Class=ClassII/Unknown;PercDiv=11.7;PercDel=10.3;PercIns=4.9;
LG01	RepeatMasker	disperseRepeat	1322048	1322243	1465	+	ID=TE176053;Target=rnd-1_family-2040 114 309;Class=ClassII/Unknown;PercDiv=8.2;PercDel=0.0;PercIns=0.0;
LG01	RepeatMasker	disperseRepeat	1322575	1322667	399	-	ID=TE176054;Target=rnd-1_family-2277 1 95;Class=ClassII/Unknown;PercDiv=20.0;PercDel=5.4;PercIns=3.2;
LG01	RepeatMasker	disperseRepeat	1322751	1322796	236	-	ID=TE176055;Target=rnd-1_family-2321 237 279;Class=ClassII/Unknown;PercDiv=14.0;PercDel=0.0;PercIns=7.0;
LG01	RepeatMasker	disperseRepeat	1325017	1325255	1454	+	ID=TE176058;Target=rnd-1_family-1169 819 1059;Class=ClassII/Unknown;PercDiv=7.3;PercDel=2.9;PercIns=2.1;
LG01	RepeatMasker	disperseRepeat	1326306	1326388	279	+	ID=TE176060;Target=DR0152424 470 554;Class=ClassII/P;PercDiv=18.1;PercDel=2.4;PercIns=0.0;
LG01	RepeatMasker	disperseRepeat	1326695	1326788	346	-	ID=TE176061;Target=DR0211472 103 195;Class=ClassII/Mutator;PercDiv=10.3;PercDel=6.4;PercIns=7.5;
LG01	RepeatMasker	disperseRepeat	1326789	1326850	290	+	ID=TE176062;Target=DR0114755 309 460;Class=ClassII/Mutator;PercDiv=23.5;PercDel=4.5;PercIns=7.2;
LG01	RepeatMasker	disperseRepeat	1330341	1330467	633	-	ID=TE176066;Target=rnd-1_family-57 1 137;Class=ClassII/Unknown;PercDiv=14.3;PercDel=8.7;PercIns=0.7;
LG01	RepeatMasker	disperseRepeat	1331847	1332071	429	-	ID=TE176068;Target=DR0114755 305 524;Class=ClassII/Mutator;PercDiv=27.9;PercDel=2.2;PercIns=4.5;
LG01	RepeatMasker	disperseRepeat	1345802	1347030	9033	-	ID=TE176078;Target=rnd-1_family-2191 2005 3233;Class=ClassII/Maverick;PercDiv=9.4;PercDel=0.0;PercIns=0.0;
LG01	RepeatMasker	disperseRepeat	1350127	1350406	1750	-	ID=TE176083;Target=rnd-1_family-1875 1 285;Class=ClassII/Unknown;PercDiv=12.5;PercDel=1.8;PercIns=0.0;
LG01	RepeatMasker	disperseRepeat	1350645	1350808	1054	+	ID=TE176085;Target=rnd-1_family-1796 1 164;Class=ClassII/Unknown;PercDiv=15.2;PercDel=0.0;PercIns=0.0;
LG01	RepeatMasker	disperseRepeat	1350997	1351243	1401	-	ID=TE176086;Target=rnd-1_family-1130 1 256;Class=ClassII/Unknown;PercDiv=9.8;PercDel=4.0;PercIns=0.4;
LG01	RepeatMasker	disperseRepeat	1351456	1352299	4129	+	ID=TE176088;Target=rnd-1_family-537 1 830;Class=ClassII/hAT;PercDiv=12.5;PercDel=1.5;PercIns=3.2;
LG01	RepeatMasker	disperseRepeat	1352862	1353043	1014	+	ID=TE176090;Target=rnd-1_family-1565 379 514;Class=ClassII/Unknown;PercDiv=6.5;PercDel=2.8;PercIns=1.3;
LG01	RepeatMasker	disperseRepeat	1353312	1353540	1238	+	ID=TE176092;Target=rnd-1_family-537 816 1054;Class=ClassII/hAT;PercDiv=15.8;PercDel=4.8;PercIns=0.4;
LG01	RepeatMasker	disperseRepeat	1353907	1354163	808	+	ID=TE176093;Target=rnd-1_family-153 81 338;Class=ClassII/Unknown;PercDiv=20.1;PercDel=1.9;PercIns=1.6;
LG01	RepeatMasker	disperseRepeat	1354534	1355121	2461	+	ID=TE176094;Target=rnd-1_family-138 1308 1901;Class=ClassII/Unknown;PercDiv=16.9;PercDel=2.7;PercIns=1.7;
LG01	RepeatMasker	disperseRepeat	1355122	1355385	2358	-	ID=TE176095;Target=rnd-1_family-85 291 1151;Class=ClassII/Unknown;PercDiv=20.9;PercDel=3.0;PercIns=2.0;
LG01	RepeatMasker	disperseRepeat	1357564	1357944	1296	-	ID=TE176099;Target=rnd-1_family-177 1 559;Class=ClassII/Unknown;PercDiv=18.6;PercDel=5.3;PercIns=2.0;
LG01	RepeatMasker	disperseRepeat	1358153	1358500	2138	+	ID=TE176101;Target=rnd-1_family-2319 137 490;Class=ClassII/Unknown;PercDiv=10.3;PercDel=3.7;PercIns=2.0;
LG01	RepeatMasker	disperseRepeat	1358596	1358919	2491	+	ID=TE176102;Target=rnd-1_family-389 6 500;Class=ClassII/hAT;PercDiv=4.4;PercDel=0.0;PercIns=0.5;
LG01	RepeatMasker	disperseRepeat	1358977	1359446	1917	+	ID=TE176103;Target=rnd-1_family-2319 477 937;Class=ClassII/Unknown;PercDiv=15.8;PercDel=1.3;PercIns=3.2;
LG01	RepeatMasker	disperseRepeat	1359448	1363400	31438	+	ID=TE176104;Target=rnd-1_family-1503 1 3794;Class=ClassII/hAT;PercDiv=3.8;PercDel=0.3;PercIns=0.3;
LG01	RepeatMasker	disperseRepeat	1364329	1364544	274	+	ID=TE176105;Target=DF0002972 2183 2403;Class=ClassII/hAT;PercDiv=34.3;PercDel=5.1;PercIns=2.7;
LG01	RepeatMasker	disperseRepeat	1365011	1365470	1495	-	ID=TE176107;Target=rnd-1_family-67 1 455;Class=ClassII/Tc1-Mariner;PercDiv=21.7;PercDel=2.6;PercIns=3.7;
LG01	RepeatMasker	disperseRepeat	1365471	1365503	1507	+	ID=TE176108;Target=rnd-1_family-239 443 466;Class=ClassII/Unknown;PercDiv=21.3;PercDel=0.5;PercIns=2.8;
LG01	RepeatMasker	disperseRepeat	1365530	1366054	754	+	ID=TE176109;Target=rnd-1_family-194 932 1453;Class=ClassII/Unknown;PercDiv=25.4;PercDel=3.2;PercIns=3.8;
LG01	RepeatMasker	disperseRepeat	1366269	1366516	1071	+	ID=TE176110;Target=rnd-1_family-1537 314 548;Class=ClassII/Unknown;PercDiv=20.6;PercDel=0.4;PercIns=6.0;
LG01	RepeatMasker	disperseRepeat	1367825	1368075	2428	-	ID=TE176112;Target=rnd-1_family-1020 1037 1425;Class=ClassII/Unknown;PercDiv=24.3;PercDel=2.9;PercIns=3.7;
LG01	RepeatMasker	disperseRepeat	1369245	1369910	2428	-	ID=TE176115;Target=rnd-1_family-1020 1 1036;Class=ClassII/Unknown;PercDiv=24.3;PercDel=2.9;PercIns=3.7;
LG01	RepeatMasker	disperseRepeat	1370202	1370845	4544	+	ID=TE176116;Target=rnd-1_family-743 1 651;Class=ClassII/hAT;PercDiv=6.6;PercDel=1.7;PercIns=0.6;
LG01	RepeatMasker	disperseRepeat	1370846	1371084	1256	+	ID=TE176117;Target=rnd-1_family-544 715 967;Class=ClassII/hAT;PercDiv=10.9;PercDel=10.0;PercIns=4.4;
LG01	RepeatMasker	disperseRepeat	1371256	1371304	547	-	ID=TE176118;Target=rnd-1_family-2384 3 88;Class=ClassII/Unknown;PercDiv=9.4;PercDel=1.2;PercIns=0.0;
LG01	RepeatMasker	disperseRepeat	1371305	1371416	916	-	ID=TE176119;Target=rnd-1_family-27 13 124;Class=ClassII/CACTA;PercDiv=4.5;PercDel=0.0;PercIns=0.0;
LG01	RepeatMasker	disperseRepeat	1371420	1371542	960	+	ID=TE176120;Target=rnd-1_family-27 1 123;Class=ClassII/CACTA;PercDiv=8.1;PercDel=0.0;PercIns=0.0;
LG01	RepeatMasker	disperseRepeat	1371543	1372325	1210	+	ID=TE176121;Target=rnd-1_family-246 38 817;Class=ClassII/Unknown;PercDiv=26.0;PercDel=3.3;PercIns=3.7;
LG01	RepeatMasker	disperseRepeat	1373100	1373171	244	+	ID=TE176122;Target=rnd-1_family-1988 14610 14674;Class=ClassII/CACTA;PercDiv=20.2;PercDel=0.0;PercIns=10.8;
LG01	RepeatMasker	disperseRepeat	1373296	1374261	7938	-	ID=TE176123;Target=rnd-1_family-172 1018 1996;Class=ClassII/Helitron;PercDiv=4.1;PercDel=1.4;PercIns=0.1;
LG01	RepeatMasker	disperseRepeat	1374273	1374526	2150	-	ID=TE176124;Target=rnd-1_family-172 546 799;Class=ClassII/Helitron;PercDiv=3.1;PercDel=0.0;PercIns=0.0;
LG01	RepeatMasker	disperseRepeat	1374737	1375225	3875	-	ID=TE176125;Target=rnd-1_family-2577 783 1275;Class=ClassII/Helitron;PercDiv=6.8;PercDel=0.8;PercIns=0.0;
LG01	RepeatMasker	disperseRepeat	1375360	1375646	502	-	ID=TE176126;Target=rnd-1_family-65 2622 2909;Class=ClassII/CACTA;PercDiv=25.2;PercDel=3.5;PercIns=3.1;
LG01	RepeatMasker	disperseRepeat	1375686	1376106	894	-	ID=TE176127;Target=rnd-1_family-177 377 796;Class=ClassII/Unknown;PercDiv=25.4;PercDel=1.7;PercIns=1.9;
LG01	RepeatMasker	disperseRepeat	1376353	1376600	1071	+	ID=TE176128;Target=rnd-1_family-1537 314 548;Class=ClassII/Unknown;PercDiv=20.6;PercDel=0.4;PercIns=6.0;
LG01	RepeatMasker	disperseRepeat	1377910	1379322	2249	+	ID=TE176130;Target=rnd-1_family-194 301 1709;Class=ClassII/Unknown;PercDiv=25.0;PercDel=4.4;PercIns=4.7;
LG01	RepeatMasker	disperseRepeat	1379361	1379413	907	-	ID=TE176131;Target=rnd-1_family-72 1555 1658;Class=ClassII/Unknown;PercDiv=28.2;PercDel=2.5;PercIns=4.7;
LG01	RepeatMasker	disperseRepeat	1379625	1379855	1461	-	ID=TE176132;Target=rnd-1_family-1896 151 374;Class=ClassII/Crypton;PercDiv=10.7;PercDel=0.0;PercIns=3.1;
LG01	RepeatMasker	disperseRepeat	1379880	1380013	720	-	ID=TE176133;Target=rnd-1_family-1896 4 160;Class=ClassII/Crypton;PercDiv=7.5;PercDel=17.9;PercIns=0.6;
LG01	RepeatMasker	disperseRepeat	1380029	1380665	1897	-	ID=TE176134;Target=rnd-1_family-67 1 628;Class=ClassII/Tc1-Mariner;PercDiv=21.8;PercDel=2.7;PercIns=4.1;
LG01	RepeatMasker	disperseRepeat	1380666	1380843	941	-	ID=TE176135;Target=rnd-1_family-98 2300 2743;Class=ClassII/Unknown;PercDiv=24.8;PercDel=5.6;PercIns=2.2;
LG01	RepeatMasker	disperseRepeat	1381035	1381141	663	-	ID=TE176136;Target=rnd-1_family-13 1041 1147;Class=ClassII/Maverick;PercDiv=14.0;PercDel=0.0;PercIns=0.0;
LG01	RepeatMasker	disperseRepeat	1381159	1381483	2037	+	ID=TE176137;Target=rnd-1_family-1619 2392 2705;Class=ClassII/Maverick;PercDiv=12.2;PercDel=0.3;PercIns=3.8;
LG01	RepeatMasker	disperseRepeat	1381621	1382160	1327	-	ID=TE176138;Target=rnd-1_family-183 2306 2846;Class=ClassII/Maverick;PercDiv=29.1;PercDel=1.7;PercIns=1.5;
LG01	RepeatMasker	disperseRepeat	1382336	1382648	447	-	ID=TE176139;Target=rnd-1_family-183 1591 1908;Class=ClassII/Maverick;PercDiv=31.8;PercDel=4.2;PercIns=2.5;
LG01	RepeatMasker	disperseRepeat	1382919	1383071	288	-	ID=TE176140;Target=rnd-1_family-74 2861 2992;Class=ClassII/Maverick;PercDiv=27.3;PercDel=2.2;PercIns=2.0;
LG01	RepeatMasker	disperseRepeat	1384361	1384371	255	+	ID=TE176142;Target=DR0054566 1719 1805;Class=ClassII/Crypton;PercDiv=23.0;PercDel=0.0;PercIns=1.1;
LG01	RepeatMasker	disperseRepeat	1384408	1384442	338	+	ID=TE176143;Target=DR0256962 11829 11856;Class=ClassII/Tc1-Mariner;PercDiv=14.2;PercDel=0.0;PercIns=9.9;
LG01	RepeatMasker	disperseRepeat	1389340	1389769	2113	+	ID=TE176145;Target=Mariner-1_DEr 1 422;Class=ClassII/Tc1-Mariner;PercDiv=19.4;PercDel=0.0;PercIns=1.9;
LG01	RepeatMasker	disperseRepeat	1389938	1389970	253	-	ID=TE176146;Target=DR0027612 16 155;Class=ClassII/CACTA;PercDiv=18.4;PercDel=2.4;PercIns=4.2;
LG01	RepeatMasker	disperseRepeat	1389971	1390063	287	+	ID=TE176147;Target=DR0110238 170 246;Class=ClassII/CACTA;PercDiv=13.8;PercDel=1.5;PercIns=9.4;
LG01	RepeatMasker	disperseRepeat	1390222	1390280	344	+	ID=TE176148;Target=rnd-1_family-1303 101 162;Class=ClassII/Unknown;PercDiv=8.5;PercDel=5.1;PercIns=0.0;
LG01	RepeatMasker	disperseRepeat	1390529	1391869	2269	-	ID=TE176150;Target=rnd-1_family-85 84 1406;Class=ClassII/Unknown;PercDiv=25.5;PercDel=1.9;PercIns=3.2;
LG01	RepeatMasker	disperseRepeat	1392362	1392515	997	+	ID=TE176151;Target=rnd-1_family-246 15 689;Class=ClassII/Unknown;PercDiv=22.6;PercDel=4.3;PercIns=3.4;
LG01	RepeatMasker	disperseRepeat	1392516	1393032	1451	-	ID=TE176152;Target=rnd-1_family-67 341 858;Class=ClassII/Tc1-Mariner;PercDiv=18.7;PercDel=3.5;PercIns=3.3;
LG01	RepeatMasker	disperseRepeat	1393142	1393956	2747	-	ID=TE176154;Target=rnd-1_family-67 5 817;Class=ClassII/Tc1-Mariner;PercDiv=18.3;PercDel=2.7;PercIns=3.0;
LG01	RepeatMasker	disperseRepeat	1394053	1394286	1332	-	ID=TE176155;Target=rnd-1_family-1045 411 646;Class=ClassII/Tc1-Mariner;PercDiv=20.9;PercDel=0.8;PercIns=0.0;
LG01	RepeatMasker	disperseRepeat	1404815	1405317	819	+	ID=TE176159;Target=Transib-7_DAn 1977 2482;Class=ClassII/CACTA;PercDiv=32.1;PercDel=4.0;PercIns=3.4;
LG01	RepeatMasker	disperseRepeat	1406126	1406445	2504	+	ID=TE176160;Target=rnd-1_family-2283 1 325;Class=ClassII/Mutator;PercDiv=4.7;PercDel=1.9;PercIns=0.3;
LG01	RepeatMasker	disperseRepeat	1408388	1408442	479	+	ID=TE176163;Target=rnd-1_family-112 567 803;Class=ClassII/Unknown;PercDiv=25.2;PercDel=8.8;PercIns=3.4;
LG01	RepeatMasker	disperseRepeat	1408443	1408612	1425	-	ID=TE176164;Target=rnd-1_family-265 1 170;Class=ClassII/Unknown;PercDiv=2.4;PercDel=0.0;PercIns=0.0;
LG01	RepeatMasker	disperseRepeat	1408713	1409032	2483	-	ID=TE176165;Target=rnd-1_family-2283 1 325;Class=ClassII/Mutator;PercDiv=5.0;PercDel=1.9;PercIns=0.3;
LG01	RepeatMasker	disperseRepeat	1409975	1410053	277	+	ID=TE176167;Target=rnd-1_family-1927 2126 2187;Class=ClassII/Unknown;PercDiv=12.9;PercDel=3.8;PercIns=1.2;
LG01	RepeatMasker	disperseRepeat	1412529	1413038	1553	+	ID=TE176168;Target=rnd-1_family-138 1347 1857;Class=ClassII/Unknown;PercDiv=19.8;PercDel=3.3;PercIns=3.1;
LG01	RepeatMasker	disperseRepeat	1413566	1414214	968	-	ID=TE176170;Target=rnd-1_family-65 2266 2911;Class=ClassII/CACTA;PercDiv=23.9;PercDel=5.5;PercIns=6.0;
LG01	RepeatMasker	disperseRepeat	1414804	1415048	535	+	ID=TE176172;Target=rnd-1_family-1318 2358 2606;Class=ClassII/PiggyBac;PercDiv=22.4;PercDel=5.3;PercIns=3.6;
LG01	RepeatMasker	disperseRepeat	1415768	1415813	254	+	ID=TE176173;Target=rnd-1_family-1318 399 444;Class=ClassII/PiggyBac;PercDiv=15.2;PercDel=0.0;PercIns=0.0;
LG01	RepeatMasker	disperseRepeat	1416028	1417002	4613	-	ID=TE176174;Target=rnd-1_family-529 222 1204;Class=ClassII/hAT;PercDiv=16.4;PercDel=1.9;PercIns=1.0;
LG01	RepeatMasker	disperseRepeat	1417019	1417097	542	-	ID=TE176175;Target=rnd-1_family-460 683 762;Class=ClassII/Unknown;PercDiv=6.1;PercDel=1.2;PercIns=0.0;
LG01	RepeatMasker	disperseRepeat	1417098	1419000	10649	-	ID=TE176176;Target=rnd-1_family-2491 6 1688;Class=ClassII/Tc1-Mariner;PercDiv=12.6;PercDel=1.7;PercIns=0.5;
LG01	RepeatMasker	disperseRepeat	1419005	1419189	1176	-	ID=TE176177;Target=rnd-1_family-130 2006 2193;Class=ClassII/Tc1-Mariner;PercDiv=12.4;PercDel=1.6;PercIns=0.0;
LG01	RepeatMasker	disperseRepeat	1422480	1422595	480	+	ID=TE176180;Target=DR0033727 1 113;Class=ClassII/hAT;PercDiv=23.9;PercDel=0.0;PercIns=2.6;
LG01	RepeatMasker	disperseRepeat	1422613	1423021	3206	+	ID=TE176181;Target=rnd-1_family-1350 1212 1617;Class=ClassII/hAT;PercDiv=3.0;PercDel=0.0;PercIns=0.7;
LG01	RepeatMasker	disperseRepeat	1425464	1426426	5988	-	ID=TE176183;Target=rnd-1_family-130 1026 2018;Class=ClassII/Tc1-Mariner;PercDiv=12.9;PercDel=3.3;PercIns=0.2;
LG01	RepeatMasker	disperseRepeat	1428228	1428366	497	+	ID=TE176186;Target=Chapaev3-1_ET 1383 1506;Class=ClassII/CACTA;PercDiv=24.1;PercDel=1.8;PercIns=0.0;
LG01	RepeatMasker	disperseRepeat	1429080	1429293	690	-	ID=TE176187;Target=rnd-1_family-460 437 653;Class=ClassII/Unknown;PercDiv=20.8;PercDel=4.7;PercIns=3.2;
LG01	RepeatMasker	disperseRepeat	1429796	1430257	2058	-	ID=TE176188;Target=rnd-1_family-202 1709 2159;Class=ClassII/Unknown;PercDiv=16.3;PercDel=2.2;PercIns=4.7;
LG01	RepeatMasker	disperseRepeat	1430364	1430737	1650	+	ID=TE176189;Target=rnd-1_family-2632 4812 5343;Class=ClassII/Unknown;PercDiv=18.4;PercDel=0.8;PercIns=4.3;
LG01	RepeatMasker	disperseRepeat	1430797	1431098	970	-	ID=TE176191;Target=rnd-1_family-1319 780 1110;Class=ClassII/Unknown;PercDiv=22.5;PercDel=4.1;PercIns=8.5;
LG01	RepeatMasker	disperseRepeat	1434439	1435641	20956	+	ID=TE176194;Target=rnd-1_family-74 1517 4201;Class=ClassII/Maverick;PercDiv=6.8;PercDel=0.3;PercIns=0.1;
LG01	RepeatMasker	disperseRepeat	1435717	1435815	475	-	ID=TE176196;Target=DR0274233 2402 2541;Class=ClassII/Sola;PercDiv=17.6;PercDel=2.0;PercIns=9.3;
LG01	RepeatMasker	disperseRepeat	1436554	1436832	2278	-	ID=TE176198;Target=rnd-1_family-137 27 306;Class=ClassII/Unknown;PercDiv=2.9;PercDel=0.4;PercIns=0.0;
LG01	RepeatMasker	disperseRepeat	1437230	1437248	304	+	ID=TE176200;Target=DR0208228 1007 1193;Class=ClassII/hAT;PercDiv=24.1;PercDel=21.3;PercIns=6.4;
LG01	RepeatMasker	disperseRepeat	1437249	1437347	372	-	ID=TE176201;Target=DR0274233 3794 3930;Class=ClassII/Sola;PercDiv=23.8;PercDel=1.4;PercIns=7.3;
LG01	RepeatMasker	disperseRepeat	1437400	1438338	7155	-	ID=TE176203;Target=rnd-1_family-74 3261 4201;Class=ClassII/Maverick;PercDiv=10.3;PercDel=0.1;PercIns=0.1;
LG01	RepeatMasker	disperseRepeat	1445608	1448701	22587	-	ID=TE176207;Target=rnd-1_family-2224 1 3265;Class=ClassII/Maverick;PercDiv=4.6;PercDel=0.7;PercIns=0.2;
LG01	RepeatMasker	disperseRepeat	1449926	1450391	1508	+	ID=TE176210;Target=rnd-1_family-1319 190 658;Class=ClassII/Unknown;PercDiv=19.8;PercDel=5.4;PercIns=4.7;
LG01	RepeatMasker	disperseRepeat	1450619	1451065	1439	+	ID=TE176211;Target=rnd-1_family-1319 673 1102;Class=ClassII/Unknown;PercDiv=21.5;PercDel=4.5;PercIns=8.6;
LG01	RepeatMasker	disperseRepeat	1451066	1451226	880	-	ID=TE176212;Target=rnd-1_family-2632 5167 5343;Class=ClassII/Unknown;PercDiv=17.3;PercDel=5.3;PercIns=0.6;
LG01	RepeatMasker	disperseRepeat	1451292	1451334	227	-	ID=TE176214;Target=DR0032756 9619 9707;Class=ClassII/hAT;PercDiv=16.9;PercDel=2.6;PercIns=14.3;
LG01	RepeatMasker	disperseRepeat	1451668	1452022	3122	+	ID=TE176216;Target=rnd-1_family-1927 1 369;Class=ClassII/Unknown;PercDiv=1.9;PercDel=0.0;PercIns=4.3;
LG01	RepeatMasker	disperseRepeat	1452102	1452304	641	-	ID=TE176217;Target=rnd-1_family-1114 1 138;Class=ClassII/Unknown;PercDiv=16.3;PercDel=1.7;PercIns=0.0;
LG01	RepeatMasker	disperseRepeat	1452784	1453100	1795	-	ID=TE176219;Target=rnd-1_family-202 4 321;Class=ClassII/Unknown;PercDiv=13.6;PercDel=0.6;PercIns=0.3;
LG01	RepeatMasker	disperseRepeat	1453491	1453636	722	+	ID=TE176221;Target=rnd-1_family-2030 266 410;Class=ClassII/hAT;PercDiv=17.4;PercDel=0.7;PercIns=1.4;
LG01	RepeatMasker	disperseRepeat	1453637	1453721	310	-	ID=TE176222;Target=rnd-1_family-1097 499 743;Class=ClassII/hAT;PercDiv=24.9;PercDel=10.8;PercIns=4.5;
LG01	RepeatMasker	disperseRepeat	1454474	1454523	416	-	ID=TE176225;Target=rnd-1_family-1927 860 909;Class=ClassII/Unknown;PercDiv=4.0;PercDel=0.0;PercIns=0.0;
LG01	RepeatMasker	disperseRepeat	1454532	1454871	2703	-	ID=TE176226;Target=rnd-1_family-1927 46 369;Class=ClassII/Unknown;PercDiv=2.2;PercDel=0.0;PercIns=4.9;
LG01	RepeatMasker	disperseRepeat	1454872	1454966	2185	+	ID=TE176228;Target=rnd-1_family-2216 1811 2252;Class=ClassII/hAT;PercDiv=13.2;PercDel=6.2;PercIns=4.5;
LG01	RepeatMasker	disperseRepeat	1455261	1455484	1186	-	ID=TE176230;Target=rnd-1_family-2561 2501 2704;Class=ClassII/CACTA;PercDiv=11.9;PercDel=0.0;PercIns=9.8;
LG01	RepeatMasker	disperseRepeat	1461622	1462284	4138	-	ID=TE176233;Target=rnd-1_family-98 1602 2271;Class=ClassII/Unknown;PercDiv=8.8;PercDel=1.5;PercIns=0.5;
LG01	RepeatMasker	disperseRepeat	1462299	1462433	230	-	ID=TE176234;Target=rnd-1_family-445 1137 1272;Class=ClassII/Unknown;PercDiv=26.5;PercDel=3.0;PercIns=2.2;
LG01	RepeatMasker	disperseRepeat	1464291	1465016	1081	+	ID=TE176235;Target=rnd-1_family-377 477 1217;Class=ClassII/Tc1-Mariner;PercDiv=32.6;PercDel=6.6;PercIns=4.5;
LG01	RepeatMasker	disperseRepeat	1465065	1465104	225	-	ID=TE176236;Target=rnd-1_family-2092 5886 5925;Class=ClassII/Tc1-Mariner;PercDiv=20.0;PercDel=0.0;PercIns=0.0;
LG01	RepeatMasker	disperseRepeat	1465153	1465510	1133	+	ID=TE176237;Target=rnd-1_family-212 405 743;Class=ClassII/Unknown;PercDiv=20.3;PercDel=0.8;PercIns=6.5;
LG01	RepeatMasker	disperseRepeat	1467791	1468053	398	-	ID=TE176239;Target=Transib-7_DAn 2343 2603;Class=ClassII/CACTA;PercDiv=31.5;PercDel=1.5;PercIns=2.3;
LG01	RepeatMasker	disperseRepeat	1468150	1469346	839	-	ID=TE176240;Target=rnd-1_family-1524 998 2206;Class=ClassII/CACTA;PercDiv=31.5;PercDel=4.7;PercIns=3.6;
LG01	RepeatMasker	disperseRepeat	1473650	1473743	317	-	ID=TE176244;Target=rnd-1_family-1303 101 190;Class=ClassII/Unknown;PercDiv=22.3;PercDel=0.0;PercIns=4.4;
LG01	RepeatMasker	disperseRepeat	1474949	1475237	1661	-	ID=TE176245;Target=rnd-1_family-1944 256 538;Class=ClassII/hAT;PercDiv=8.6;PercDel=1.7;PercIns=3.9;
LG01	RepeatMasker	disperseRepeat	1475308	1477709	19418	+	ID=TE176246;Target=rnd-1_family-1119 1 2400;Class=ClassII/hAT;PercDiv=2.9;PercDel=0.0;PercIns=0.1;
LG01	RepeatMasker	disperseRepeat	1477710	1477947	950	+	ID=TE176247;Target=DNA8-51_AP 1 206;Class=ClassII/hAT;PercDiv=12.4;PercDel=1.0;PercIns=5.4;
LG01	RepeatMasker	disperseRepeat	1478437	1479520	564	+	ID=TE176248;Target=hAT-15_Crp 298 1383;Class=ClassII/hAT;PercDiv=34.8;PercDel=5.7;PercIns=5.5;
LG01	RepeatMasker	disperseRepeat	1479958	1480040	247	+	ID=TE176249;Target=hAT-4_HM 2024 2106;Class=ClassII/hAT;PercDiv=28.9;PercDel=0.0;PercIns=0.0;
LG01	RepeatMasker	disperseRepeat	1480078	1480328	1086	+	ID=TE176250;Target=DNA8-51_AP 206 507;Class=ClassII/hAT;PercDiv=8.6;PercDel=7.6;PercIns=0.3;
LG01	RepeatMasker	disperseRepeat	1480329	1481585	10068	+	ID=TE176251;Target=rnd-1_family-1119 2398 3656;Class=ClassII/hAT;PercDiv=2.9;PercDel=0.2;PercIns=0.0;
LG01	RepeatMasker	disperseRepeat	1481586	1481968	1826	-	ID=TE176252;Target=rnd-1_family-2031 50 437;Class=ClassII/Unknown;PercDiv=13.4;PercDel=5.7;PercIns=4.3;
LG01	RepeatMasker	disperseRepeat	1482351	1482444	255	-	ID=TE176253;Target=Ginger2-1_AP 901 994;Class=ClassII/Ginger;PercDiv=24.2;PercDel=3.2;PercIns=3.2;
LG01	RepeatMasker	disperseRepeat	1482543	1483049	2298	+	ID=TE176254;Target=rnd-1_family-1315 523 1006;Class=ClassII/Unknown;PercDiv=13.0;PercDel=0.0;PercIns=4.8;
LG01	RepeatMasker	disperseRepeat	1483118	1483470	2295	-	ID=TE176255;Target=rnd-1_family-1303 1 345;Class=ClassII/Unknown;PercDiv=8.1;PercDel=0.3;PercIns=2.6;
LG01	RepeatMasker	disperseRepeat	1483478	1486054	9534	-	ID=TE176256;Target=rnd-1_family-13 1624 4242;Class=ClassII/Maverick;PercDiv=10.3;PercDel=2.8;PercIns=1.2;
LG01	RepeatMasker	disperseRepeat	1488330	1492176	26659	+	ID=TE176258;Target=rnd-1_family-1619 3296 7162;Class=ClassII/Maverick;PercDiv=11.5;PercDel=0.7;PercIns=0.1;
LG01	RepeatMasker	disperseRepeat	1492177	1492356	1164	-	ID=TE176259;Target=rnd-1_family-1230 2279 2446;Class=ClassII/hAT;PercDiv=6.2;PercDel=1.1;PercIns=3.4;
LG01	RepeatMasker	disperseRepeat	1492440	1492472	337	+	ID=TE176260;Target=rnd-1_family-1619 7166 7198;Class=ClassII/Maverick;PercDiv=7.0;PercDel=0.0;PercIns=0.0;
LG01	RepeatMasker	disperseRepeat	1492473	1492515	379	+	ID=TE176261;Target=rnd-1_family-822 1 43;Class=ClassII/Unknown;PercDiv=2.3;PercDel=0.0;PercIns=0.0;
LG01	RepeatMasker	disperseRepeat	1492516	1492572	532	+	ID=TE176262;Target=rnd-1_family-822 167 233;Class=ClassII/Unknown;PercDiv=1.5;PercDel=0.0;PercIns=0.0;
LG01	RepeatMasker	disperseRepeat	1492668	1492681	346	+	ID=TE176264;Target=DR0146519 66 151;Class=ClassII/hAT;PercDiv=14.7;PercDel=8.6;PercIns=5.9;
LG01	RepeatMasker	disperseRepeat	1493958	1494806	2294	-	ID=TE176267;Target=rnd-1_family-59 3069 4075;Class=ClassII/hAT;PercDiv=21.4;PercDel=5.4;PercIns=6.7;
LG01	RepeatMasker	disperseRepeat	1495231	1495305	285	+	ID=TE176269;Target=EnSpm-22_HMa 5730 5804;Class=ClassII/CACTA;PercDiv=25.3;PercDel=0.0;PercIns=0.0;
LG01	RepeatMasker	disperseRepeat	1495335	1497928	9206	-	ID=TE176270;Target=rnd-1_family-74 2229 4840;Class=ClassII/Maverick;PercDiv=26.5;PercDel=2.0;PercIns=1.3;
LG01	RepeatMasker	disperseRepeat	1498208	1498275	458	-	ID=TE176271;Target=rnd-1_family-706 119 186;Class=ClassII/hAT;PercDiv=4.4;PercDel=0.0;PercIns=0.0;
LG01	RepeatMasker	disperseRepeat	1498529	1498717	1119	-	ID=TE176273;Target=rnd-1_family-858 161 360;Class=ClassII/Unknown;PercDiv=9.6;PercDel=6.9;PercIns=1.0;
LG01	RepeatMasker	disperseRepeat	1498997	1499253	939	+	ID=TE176274;Target=rnd-1_family-13 3981 4237;Class=ClassII/Maverick;PercDiv=15.8;PercDel=6.2;PercIns=6.2;
LG01	RepeatMasker	disperseRepeat	1499265	1499515	1867	+	ID=TE176275;Target=rnd-1_family-1303 1 256;Class=ClassII/Unknown;PercDiv=4.4;PercDel=2.0;PercIns=0.0;
LG01	RepeatMasker	disperseRepeat	1499754	1500599	4036	+	ID=TE176277;Target=rnd-1_family-537 1 830;Class=ClassII/hAT;PercDiv=13.0;PercDel=1.5;PercIns=3.5;
LG01	RepeatMasker	disperseRepeat	1501164	1501345	988	+	ID=TE176279;Target=rnd-1_family-1565 379 514;Class=ClassII/Unknown;PercDiv=7.1;PercDel=2.8;PercIns=1.3;
LG01	RepeatMasker	disperseRepeat	1501346	1501436	642	-	ID=TE176280;Target=rnd-1_family-2202 298 417;Class=ClassII/Unknown;PercDiv=8.5;PercDel=0.0;PercIns=14.2;
LG01	RepeatMasker	disperseRepeat	1501626	1501849	1208	+	ID=TE176281;Target=rnd-1_family-537 816 1054;Class=ClassII/hAT;PercDiv=15.6;PercDel=6.7;PercIns=0.0;
LG01	RepeatMasker	disperseRepeat	1502135	1502218	817	-	ID=TE176283;Target=rnd-1_family-177 344 671;Class=ClassII/Unknown;PercDiv=19.0;PercDel=3.2;PercIns=6.4;
LG01	RepeatMasker	disperseRepeat	1505887	1506188	1236	-	ID=TE176289;Target=rnd-1_family-177 1 316;Class=ClassII/Unknown;PercDiv=18.7;PercDel=5.3;PercIns=0.6;
LG01	RepeatMasker	disperseRepeat	1506325	1506903	4165	+	ID=TE176291;Target=rnd-1_family-220 3577 4162;Class=ClassII/Maverick;PercDiv=9.7;PercDel=1.2;PercIns=0.0;
LG01	RepeatMasker	disperseRepeat	1507045	1507165	896	+	ID=TE176293;Target=rnd-1_family-2319 287 407;Class=ClassII/Unknown;PercDiv=9.1;PercDel=0.0;PercIns=0.0;
LG01	RepeatMasker	disperseRepeat	1508198	1508297	636	+	ID=TE176295;Target=rnd-1_family-2319 390 488;Class=ClassII/Unknown;PercDiv=8.2;PercDel=2.0;PercIns=3.0;
LG01	RepeatMasker	disperseRepeat	1508387	1508418	225	+	ID=TE176296;Target=DR0172012 302 333;Class=ClassII/hAT;PercDiv=9.4;PercDel=0.0;PercIns=0.0;
LG01	RepeatMasker	disperseRepeat	1508486	1508957	1882	+	ID=TE176297;Target=rnd-1_family-2319 477 937;Class=ClassII/Unknown;PercDiv=16.6;PercDel=0.8;PercIns=3.2;
LG01	RepeatMasker	disperseRepeat	1508959	1513017	29560	+	ID=TE176298;Target=rnd-1_family-1503 1 3794;Class=ClassII/hAT;PercDiv=4.2;PercDel=0.1;PercIns=0.1;
LG01	RepeatMasker	disperseRepeat	1513831	1514033	321	+	ID=TE176299;Target=DF0002972 2188 2375;Class=ClassII/hAT;PercDiv=33.4;PercDel=2.6;PercIns=2.1;
LG01	RepeatMasker	disperseRepeat	1514464	1515842	2694	-	ID=TE176300;Target=rnd-1_family-85 1 1346;Class=ClassII/Unknown;PercDiv=24.8;PercDel=2.5;PercIns=5.0;
LG01	RepeatMasker	disperseRepeat	1516149	1516373	1421	-	ID=TE176302;Target=rnd-1_family-1896 151 371;Class=ClassII/Crypton;PercDiv=10.9;PercDel=0.4;PercIns=2.3;
LG01	RepeatMasker	disperseRepeat	1516398	1516531	708	-	ID=TE176303;Target=rnd-1_family-1896 4 160;Class=ClassII/Crypton;PercDiv=7.5;PercDel=17.9;PercIns=0.6;
LG01	RepeatMasker	disperseRepeat	1516539	1517221	2524	-	ID=TE176304;Target=rnd-1_family-177 3 681;Class=ClassII/Unknown;PercDiv=19.8;PercDel=1.2;PercIns=1.8;
LG01	RepeatMasker	disperseRepeat	1518484	1520499	1185	+	ID=TE176306;Target=hAT-58_HM 1315 3737;Class=ClassII/hAT;PercDiv=32.6;PercDel=5.1;PercIns=3.5;
LG01	RepeatMasker	disperseRepeat	1521021	1521963	4162	-	ID=TE176307;Target=rnd-1_family-2181 9109 10033;Class=ClassII/Maverick;PercDiv=20.4;PercDel=1.2;PercIns=3.1;
LG01	RepeatMasker	disperseRepeat	1521974	1522039	542	+	ID=TE176308;Target=rnd-1_family-1619 1648 1713;Class=ClassII/Maverick;PercDiv=3.0;PercDel=0.0;PercIns=0.0;
LG01	RepeatMasker	disperseRepeat	1522049	1522847	4590	+	ID=TE176309;Target=rnd-1_family-220 7665 8473;Class=ClassII/Maverick;PercDiv=16.0;PercDel=2.0;PercIns=0.7;
LG01	RepeatMasker	disperseRepeat	1522936	1523524	1331	-	ID=TE176310;Target=rnd-1_family-183 2306 2895;Class=ClassII/Maverick;PercDiv=30.7;PercDel=1.7;PercIns=1.5;
LG01	RepeatMasker	disperseRepeat	1524291	1524602	407	-	ID=TE176311;Target=rnd-1_family-1635 1079 1400;Class=ClassII/Maverick;PercDiv=33.4;PercDel=4.5;PercIns=1.2;
LG01	RepeatMasker	disperseRepeat	1525190	1525296	374	+	ID=TE176313;Target=DR0019760 3592 3696;Class=ClassII/PiggyBac;PercDiv=14.3;PercDel=0.0;PercIns=1.9;
LG01	RepeatMasker	disperseRepeat	1525501	1525924	2192	+	ID=TE176314;Target=Mariner-1_DEr 1 418;Class=ClassII/Tc1-Mariner;PercDiv=19.7;PercDel=0.2;PercIns=1.7;
LG01	RepeatMasker	disperseRepeat	1526045	1526101	278	-	ID=TE176315;Target=Chapaev-3A_HM 3973 4130;Class=ClassII/CACTA;PercDiv=24.5;PercDel=5.2;PercIns=1.3;
LG01	RepeatMasker	disperseRepeat	1526130	1526215	397	-	ID=TE176316;Target=DR0054640 6954 7040;Class=ClassII/Tc1-Mariner;PercDiv=16.3;PercDel=1.2;PercIns=0.0;
LG01	RepeatMasker	disperseRepeat	1526226	1526253	291	-	ID=TE176317;Target=DR0222292 91 191;Class=ClassII/CACTA;PercDiv=28.8;PercDel=3.3;PercIns=2.5;
LG01	RepeatMasker	disperseRepeat	1526289	1526407	436	+	ID=TE176318;Target=rnd-1_family-2451 188 304;Class=ClassII/Unknown;PercDiv=16.5;PercDel=1.7;PercIns=3.4;
LG01	RepeatMasker	disperseRepeat	1526616	1527959	2670	-	ID=TE176319;Target=rnd-1_family-85 84 1411;Class=ClassII/Unknown;PercDiv=25.5;PercDel=2.4;PercIns=3.6;
LG01	RepeatMasker	disperseRepeat	1528710	1529131	1144	-	ID=TE176321;Target=rnd-1_family-177 364 795;Class=ClassII/Unknown;PercDiv=22.4;PercDel=3.8;PercIns=1.4;
LG01	RepeatMasker	disperseRepeat	1529184	1529406	1195	-	ID=TE176322;Target=rnd-1_family-1020 423 1050;Class=ClassII/Unknown;PercDiv=27.1;PercDel=2.8;PercIns=3.3;
LG01	RepeatMasker	disperseRepeat	1529407	1529814	765	+	ID=TE176323;Target=rnd-1_family-191 1111 1521;Class=ClassII/Unknown;PercDiv=25.2;PercDel=3.7;PercIns=2.9;
LG01	RepeatMasker	disperseRepeat	1530390	1530713	2176	+	ID=TE176324;Target=rnd-1_family-454 641 946;Class=ClassII/hAT;PercDiv=5.3;PercDel=0.6;PercIns=6.5;
LG01	RepeatMasker	disperseRepeat	1533922	1534066	317	-	ID=TE176326;Target=rnd-1_family-65 13 151;Class=ClassII/CACTA;PercDiv=21.9;PercDel=1.4;PercIns=5.8;
LG01	RepeatMasker	disperseRepeat	1536135	1536832	2430	-	ID=TE176327;Target=rnd-1_family-177 2 707;Class=ClassII/Unknown;PercDiv=19.6;PercDel=3.0;PercIns=1.8;
LG01	RepeatMasker	disperseRepeat	1538792	1538837	254	+	ID=TE176330;Target=rnd-1_family-1318 399 444;Class=ClassII/PiggyBac;PercDiv=15.2;PercDel=0.0;PercIns=0.0;
LG01	RepeatMasker	disperseRepeat	1539058	1540030	4616	-	ID=TE176331;Target=rnd-1_family-529 222 1204;Class=ClassII/hAT;PercDiv=16.5;PercDel=1.9;PercIns=0.9;
LG01	RepeatMasker	disperseRepeat	1540047	1540122	564	-	ID=TE176332;Target=rnd-1_family-460 687 762;Class=ClassII/Unknown;PercDiv=7.3;PercDel=0.0;PercIns=0.0;
LG01	RepeatMasker	disperseRepeat	1540123	1542031	10610	-	ID=TE176333;Target=rnd-1_family-2491 1 1688;Class=ClassII/Tc1-Mariner;PercDiv=12.7;PercDel=1.2;PercIns=0.4;
LG01	RepeatMasker	disperseRepeat	1542036	1543185	7554	-	ID=TE176334;Target=rnd-1_family-130 1026 2193;Class=ClassII/Tc1-Mariner;PercDiv=12.1;PercDel=1.6;PercIns=0.1;
LG01	RepeatMasker	disperseRepeat	1545029	1545174	493	+	ID=TE176337;Target=DR0207891 1923 2052;Class=ClassII/CACTA;PercDiv=26.1;PercDel=1.6;PercIns=0.8;
LG01	RepeatMasker	disperseRepeat	1545889	1546057	693	-	ID=TE176338;Target=rnd-1_family-460 437 653;Class=ClassII/Unknown;PercDiv=19.9;PercDel=5.1;PercIns=3.7;
LG01	RepeatMasker	disperseRepeat	1546170	1546666	2031	-	ID=TE176341;Target=rnd-1_family-493 122 597;Class=ClassII/Unknown;PercDiv=15.2;PercDel=0.2;PercIns=4.6;
LG01	RepeatMasker	disperseRepeat	1546667	1547114	2030	-	ID=TE176342;Target=rnd-1_family-202 1709 2159;Class=ClassII/Unknown;PercDiv=16.1;PercDel=2.1;PercIns=5.5;
LG01	RepeatMasker	disperseRepeat	1547351	1547687	758	-	ID=TE176343;Target=rnd-1_family-13 8 352;Class=ClassII/Maverick;PercDiv=30.3;PercDel=3.6;PercIns=1.2;
LG01	RepeatMasker	disperseRepeat	1550000	1550033	267	+	ID=TE176345;Target=DF0003429 1251 1315;Class=ClassII/Unknown;PercDiv=15.6;PercDel=1.6;PercIns=0.0;
LG01	RepeatMasker	disperseRepeat	1550034	1550498	1551	+	ID=TE176346;Target=rnd-1_family-1319 190 658;Class=ClassII/Unknown;PercDiv=19.8;PercDel=5.4;PercIns=4.5;
LG01	RepeatMasker	disperseRepeat	1550726	1551173	1396	+	ID=TE176347;Target=rnd-1_family-1319 673 1102;Class=ClassII/Unknown;PercDiv=21.3;PercDel=4.5;PercIns=8.8;
LG01	RepeatMasker	disperseRepeat	1551174	1551333	847	-	ID=TE176348;Target=rnd-1_family-2632 5167 5343;Class=ClassII/Unknown;PercDiv=18.4;PercDel=5.3;PercIns=0.6;
LG01	RepeatMasker	disperseRepeat	1551660	1552038	3152	+	ID=TE176350;Target=rnd-1_family-1927 1 369;Class=ClassII/Unknown;PercDiv=2.4;PercDel=0.0;PercIns=2.7;
LG01	RepeatMasker	disperseRepeat	1552047	1552096	452	+	ID=TE176351;Target=rnd-1_family-1927 860 920;Class=ClassII/Unknown;PercDiv=6.6;PercDel=0.0;PercIns=0.0;
LG01	RepeatMasker	disperseRepeat	1552097	1552327	740	+	ID=TE176352;Target=rnd-1_family-2632 1343 1691;Class=ClassII/Unknown;PercDiv=18.9;PercDel=2.7;PercIns=2.4;
LG01	RepeatMasker	disperseRepeat	1552800	1553116	1882	-	ID=TE176353;Target=rnd-1_family-202 4 321;Class=ClassII/Unknown;PercDiv=12.3;PercDel=0.6;PercIns=0.3;
LG01	RepeatMasker	disperseRepeat	1553447	1553506	413	-	ID=TE176355;Target=rnd-1_family-2548 593 655;Class=ClassII/Unknown;PercDiv=15.9;PercDel=0.0;PercIns=0.0;
LG01	RepeatMasker	disperseRepeat	1553507	1553652	721	+	ID=TE176356;Target=rnd-1_family-2030 266 410;Class=ClassII/hAT;PercDiv=17.4;PercDel=0.7;PercIns=1.4;
LG01	RepeatMasker	disperseRepeat	1553653	1553737	346	-	ID=TE176357;Target=rnd-1_family-1097 499 743;Class=ClassII/hAT;PercDiv=24.1;PercDel=11.3;PercIns=4.9;
LG01	RepeatMasker	disperseRepeat	1554494	1554540	429	-	ID=TE176360;Target=rnd-1_family-696 674 720;Class=ClassII/Unknown;PercDiv=0.0;PercDel=0.0;PercIns=0.0;
LG01	RepeatMasker	disperseRepeat	1554549	1554933	3126	-	ID=TE176361;Target=rnd-1_family-1927 1 369;Class=ClassII/Unknown;PercDiv=1.6;PercDel=0.0;PercIns=4.3;
LG01	RepeatMasker	disperseRepeat	1554934	1555002	2995	+	ID=TE176362;Target=rnd-1_family-2216 1811 2252;Class=ClassII/hAT;PercDiv=8.8;PercDel=1.5;PercIns=4.3;
LG01	RepeatMasker	disperseRepeat	1555081	1555412	1213	-	ID=TE176364;Target=rnd-1_family-2561 2501 2807;Class=ClassII/CACTA;PercDiv=11.3;PercDel=0.3;PercIns=10.2;
LG01	RepeatMasker	disperseRepeat	1571371	1571792	3209	+	ID=TE176369;Target=rnd-1_family-664 2 446;Class=ClassII/Unknown;PercDiv=5.7;PercDel=5.7;PercIns=0.2;
LG01	RepeatMasker	disperseRepeat	1571793	1572030	1321	-	ID=TE176370;Target=rnd-1_family-2561 2287 2534;Class=ClassII/CACTA;PercDiv=17.2;PercDel=1.6;PercIns=0.4;
LG01	RepeatMasker	disperseRepeat	1574317	1575044	4384	-	ID=TE176373;Target=rnd-1_family-98 1602 2349;Class=ClassII/Unknown;PercDiv=9.8;PercDel=4.3;PercIns=1.5;
LG01	RepeatMasker	disperseRepeat	1575059	1575193	254	-	ID=TE176374;Target=rnd-1_family-445 1137 1272;Class=ClassII/Unknown;PercDiv=28.0;PercDel=3.0;PercIns=2.2;
LG01	RepeatMasker	disperseRepeat	1576006	1576731	1367	+	ID=TE176375;Target=rnd-1_family-377 477 1217;Class=ClassII/Tc1-Mariner;PercDiv=33.4;PercDel=6.3;PercIns=4.2;
LG01	RepeatMasker	disperseRepeat	1576766	1576825	239	-	ID=TE176376;Target=rnd-1_family-2092 5880 5937;Class=ClassII/Tc1-Mariner;PercDiv=21.1;PercDel=1.7;PercIns=5.2;
LG01	RepeatMasker	disperseRepeat	1576868	1577282	1249	+	ID=TE176377;Target=rnd-1_family-212 405 801;Class=ClassII/Unknown;PercDiv=23.5;PercDel=1.0;PercIns=5.5;
LG01	RepeatMasker	disperseRepeat	1578630	1578993	348	-	ID=TE176378;Target=rnd-1_family-1524 1486 1864;Class=ClassII/CACTA;PercDiv=29.8;PercDel=8.5;PercIns=4.2;
LG01	RepeatMasker	disperseRepeat	1584583	1584770	876	+	ID=TE176381;Target=rnd-1_family-1315 322 509;Class=ClassII/Unknown;PercDiv=15.6;PercDel=1.1;PercIns=1.1;
LG01	RepeatMasker	disperseRepeat	1585590	1585723	261	-	ID=TE176382;Target=rnd-1_family-1406 1396 1535;Class=ClassII/Ginger;PercDiv=30.3;PercDel=6.0;PercIns=1.4;
LG01	RepeatMasker	disperseRepeat	1585728	1586015	1734	-	ID=TE176383;Target=rnd-1_family-1944 256 538;Class=ClassII/hAT;PercDiv=8.7;PercDel=2.1;PercIns=3.9;
LG01	RepeatMasker	disperseRepeat	1586086	1587350	10356	+	ID=TE176384;Target=rnd-1_family-1119 1 1262;Class=ClassII/hAT;PercDiv=2.6;PercDel=0.0;PercIns=0.2;
LG01	RepeatMasker	disperseRepeat	1595377	1596014	4868	+	ID=TE176386;Target=rnd-1_family-1119 1259 1895;Class=ClassII/hAT;PercDiv=2.8;PercDel=0.3;PercIns=0.5;
LG01	RepeatMasker	disperseRepeat	1596541	1596778	891	+	ID=TE176387;Target=DNA8-51_AP 1 206;Class=ClassII/hAT;PercDiv=13.0;PercDel=0.8;PercIns=2.9;
LG01	RepeatMasker	disperseRepeat	1597295	1597793	364	+	ID=TE176388;Target=hAT-2_SM 1105 1467;Class=ClassII/hAT;PercDiv=29.9;PercDel=4.2;PercIns=3.5;
LG01	RepeatMasker	disperseRepeat	1598128	1598160	249	+	ID=TE176389;Target=hAT-1_DAn 2254 2286;Class=ClassII/hAT;PercDiv=9.1;PercDel=0.0;PercIns=0.0;
LG01	RepeatMasker	disperseRepeat	1598762	1598844	270	+	ID=TE176390;Target=hAT-4_HM 2024 2106;Class=ClassII/hAT;PercDiv=27.7;PercDel=0.0;PercIns=0.0;
LG01	RepeatMasker	disperseRepeat	1598882	1598960	481	+	ID=TE176391;Target=DNA8-51_AP 206 285;Class=ClassII/hAT;PercDiv=8.9;PercDel=1.3;PercIns=0.0;
LG01	RepeatMasker	disperseRepeat	1598963	1599132	1105	+	ID=TE176392;Target=DNA8-51_AP 324 507;Class=ClassII/hAT;PercDiv=6.5;PercDel=8.8;PercIns=0.5;
LG01	RepeatMasker	disperseRepeat	1599133	1600391	10155	+	ID=TE176393;Target=rnd-1_family-1119 2398 3656;Class=ClassII/hAT;PercDiv=2.8;PercDel=0.0;PercIns=0.0;
LG01	RepeatMasker	disperseRepeat	1600392	1600772	1810	-	ID=TE176394;Target=rnd-1_family-2031 50 437;Class=ClassII/Unknown;PercDiv=13.0;PercDel=6.5;PercIns=4.6;
LG01	RepeatMasker	disperseRepeat	1601173	1601266	255	-	ID=TE176395;Target=Ginger2-1_AP 901 994;Class=ClassII/Ginger;PercDiv=24.2;PercDel=3.2;PercIns=3.2;
LG01	RepeatMasker	disperseRepeat	1601397	1601870	2387	+	ID=TE176396;Target=rnd-1_family-1315 554 1006;Class=ClassII/Unknown;PercDiv=11.5;PercDel=0.2;PercIns=4.9;
LG01	RepeatMasker	disperseRepeat	1601939	1602291	2302	-	ID=TE176397;Target=rnd-1_family-1303 1 345;Class=ClassII/Unknown;PercDiv=7.9;PercDel=0.3;PercIns=2.6;
LG01	RepeatMasker	disperseRepeat	1602299	1606345	17353	-	ID=TE176398;Target=rnd-1_family-13 142 4242;Class=ClassII/Maverick;PercDiv=11.1;PercDel=1.9;PercIns=0.8;
LG01	RepeatMasker	disperseRepeat	1608684	1612537	26607	+	ID=TE176400;Target=rnd-1_family-1619 3296 7162;Class=ClassII/Maverick;PercDiv=11.6;PercDel=0.5;PercIns=0.1;
LG01	RepeatMasker	disperseRepeat	1612538	1612714	1182	-	ID=TE176401;Target=rnd-1_family-1230 2279 2446;Class=ClassII/hAT;PercDiv=6.3;PercDel=1.1;PercIns=1.7;
LG01	RepeatMasker	disperseRepeat	1612798	1612830	337	+	ID=TE176402;Target=rnd-1_family-1619 7166 7198;Class=ClassII/Maverick;PercDiv=7.0;PercDel=0.0;PercIns=0.0;
LG01	RepeatMasker	disperseRepeat	1612831	1612973	1831	+	ID=TE176403;Target=rnd-1_family-822 1 157;Class=ClassII/Unknown;PercDiv=4.7;PercDel=0.9;PercIns=0.0;
LG01	RepeatMasker	disperseRepeat	1612994	1613017	496	-	ID=TE176404;Target=DR0025775 1201 1410;Class=ClassII/hAT;PercDiv=10.8;PercDel=9.8;PercIns=4.7;
LG01	RepeatMasker	disperseRepeat	1613018	1613046	690	+	ID=TE176405;Target=DR0260649 602 629;Class=ClassII/hAT;PercDiv=10.3;PercDel=0.0;PercIns=0.6;
LG01	RepeatMasker	disperseRepeat	1613081	1613148	1831	+	ID=TE176406;Target=rnd-1_family-822 158 233;Class=ClassII/Unknown;PercDiv=4.7;PercDel=0.9;PercIns=0.0;
LG01	RepeatMasker	disperseRepeat	1613242	1613317	508	-	ID=TE176407;Target=rnd-1_family-706 119 194;Class=ClassII/hAT;PercDiv=4.0;PercDel=0.0;PercIns=0.0;
LG01	RepeatMasker	disperseRepeat	1613571	1613759	1119	-	ID=TE176409;Target=rnd-1_family-858 161 360;Class=ClassII/Unknown;PercDiv=9.6;PercDel=6.9;PercIns=1.0;
LG01	RepeatMasker	disperseRepeat	1614039	1614295	967	+	ID=TE176410;Target=rnd-1_family-13 3981 4237;Class=ClassII/Maverick;PercDiv=15.4;PercDel=6.2;PercIns=6.2;
LG01	RepeatMasker	disperseRepeat	1614307	1614557	1874	+	ID=TE176411;Target=rnd-1_family-1303 1 256;Class=ClassII/Unknown;PercDiv=4.4;PercDel=2.0;PercIns=0.0;
LG01	RepeatMasker	disperseRepeat	1614796	1615640	3980	+	ID=TE176413;Target=rnd-1_family-537 1 830;Class=ClassII/hAT;PercDiv=13.2;PercDel=1.5;PercIns=3.4;
LG01	RepeatMasker	disperseRepeat	1616205	1616386	1014	+	ID=TE176415;Target=rnd-1_family-1565 379 514;Class=ClassII/Unknown;PercDiv=6.5;PercDel=2.8;PercIns=1.3;
LG01	RepeatMasker	disperseRepeat	1617345	1617452	694	+	ID=TE176420;Target=rnd-1_family-537 1049 1156;Class=ClassII/hAT;PercDiv=9.3;PercDel=0.0;PercIns=0.0;
LG01	RepeatMasker	disperseRepeat	1617827	1617910	804	-	ID=TE176422;Target=rnd-1_family-177 344 671;Class=ClassII/Unknown;PercDiv=19.3;PercDel=3.2;PercIns=6.4;
LG01	RepeatMasker	disperseRepeat	1621585	1621953	1324	-	ID=TE176428;Target=rnd-1_family-177 1 559;Class=ClassII/Unknown;PercDiv=18.6;PercDel=5.8;PercIns=1.2;
LG01	RepeatMasker	disperseRepeat	1622031	1622608	4119	+	ID=TE176429;Target=rnd-1_family-220 3577 4162;Class=ClassII/Maverick;PercDiv=10.0;PercDel=1.4;PercIns=0.0;
LG01	RepeatMasker	disperseRepeat	1622750	1622870	948	+	ID=TE176431;Target=rnd-1_family-2319 287 407;Class=ClassII/Unknown;PercDiv=7.4;PercDel=0.0;PercIns=0.0;
LG01	RepeatMasker	disperseRepeat	1623710	1623809	626	+	ID=TE176433;Target=rnd-1_family-2319 390 488;Class=ClassII/Unknown;PercDiv=8.2;PercDel=2.0;PercIns=3.0;
LG01	RepeatMasker	disperseRepeat	1623899	1623930	225	+	ID=TE176434;Target=DR0172012 302 333;Class=ClassII/hAT;PercDiv=9.4;PercDel=0.0;PercIns=0.0;
LG01	RepeatMasker	disperseRepeat	1624003	1624472	1828	+	ID=TE176435;Target=rnd-1_family-2319 477 937;Class=ClassII/Unknown;PercDiv=16.9;PercDel=1.3;PercIns=3.2;
LG01	RepeatMasker	disperseRepeat	1624474	1628424	31649	+	ID=TE176436;Target=rnd-1_family-1503 1 3794;Class=ClassII/hAT;PercDiv=3.6;PercDel=0.2;PercIns=0.1;
LG01	RepeatMasker	disperseRepeat	1629347	1629562	286	+	ID=TE176437;Target=DF0002972 2183 2403;Class=ClassII/hAT;PercDiv=33.8;PercDel=5.1;PercIns=2.7;
LG01	RepeatMasker	disperseRepeat	1630018	1630229	864	+	ID=TE176439;Target=rnd-1_family-163 1244 1450;Class=ClassII/Tc1-Mariner;PercDiv=14.5;PercDel=3.3;PercIns=5.8;
LG01	RepeatMasker	disperseRepeat	1630230	1630767	2280	+	ID=TE176440;Target=rnd-1_family-138 1359 1900;Class=ClassII/Unknown;PercDiv=20.6;PercDel=3.0;PercIns=2.4;
LG01	RepeatMasker	disperseRepeat	1630880	1631047	435	+	ID=TE176441;Target=rnd-1_family-163 1201 1366;Class=ClassII/Tc1-Mariner;PercDiv=18.1;PercDel=3.6;PercIns=4.8;
LG01	RepeatMasker	disperseRepeat	1631305	1631541	1088	+	ID=TE176443;Target=rnd-1_family-1537 309 548;Class=ClassII/Unknown;PercDiv=24.1;PercDel=1.3;PercIns=0.0;
LG01	RepeatMasker	disperseRepeat	1631946	1633654	2755	-	ID=TE176444;Target=rnd-1_family-85 1 1406;Class=ClassII/Unknown;PercDiv=24.6;PercDel=1.4;PercIns=3.3;
LG01	RepeatMasker	disperseRepeat	1633698	1633917	1426	-	ID=TE176445;Target=rnd-1_family-1078 106 323;Class=ClassII/Crypton;PercDiv=11.9;PercDel=0.0;PercIns=0.9;
LG01	RepeatMasker	disperseRepeat	1633942	1634075	707	-	ID=TE176446;Target=rnd-1_family-1896 4 160;Class=ClassII/Crypton;PercDiv=7.5;PercDel=17.9;PercIns=0.6;
LG01	RepeatMasker	disperseRepeat	1634108	1634227	700	+	ID=TE176447;Target=rnd-1_family-191 526 840;Class=ClassII/Unknown;PercDiv=26.4;PercDel=2.5;PercIns=5.9;
LG01	RepeatMasker	disperseRepeat	1634228	1634483	758	+	ID=TE176448;Target=rnd-1_family-163 1202 1448;Class=ClassII/Tc1-Mariner;PercDiv=17.7;PercDel=1.6;PercIns=5.3;
LG01	RepeatMasker	disperseRepeat	1634484	1634507	700	+	ID=TE176449;Target=rnd-1_family-191 841 912;Class=ClassII/Unknown;PercDiv=26.4;PercDel=2.5;PercIns=5.9;
LG01	RepeatMasker	disperseRepeat	1634508	1634694	1557	-	ID=TE176450;Target=rnd-1_family-1685 1 178;Class=ClassII/hAT;PercDiv=2.2;PercDel=1.2;PercIns=0.1;
LG01	RepeatMasker	disperseRepeat	1634695	1634876	290	+	ID=TE176451;Target=rnd-1_family-191 281 462;Class=ClassII/Unknown;PercDiv=24.6;PercDel=5.2;PercIns=5.2;
LG01	RepeatMasker	disperseRepeat	1638218	1638390	1475	-	ID=TE176452;Target=rnd-1_family-1685 1 172;Class=ClassII/hAT;PercDiv=1.2;PercDel=0.6;PercIns=1.2;
LG01	RepeatMasker	disperseRepeat	1638391	1638498	764	+	ID=TE176453;Target=rnd-1_family-1619 400 507;Class=ClassII/Maverick;PercDiv=11.6;PercDel=0.0;PercIns=0.0;
LG01	RepeatMasker	disperseRepeat	1638509	1639564	6093	+	ID=TE176454;Target=rnd-1_family-76 5544 6598;Class=ClassII/Maverick;PercDiv=14.7;PercDel=1.6;PercIns=1.7;
LG01	RepeatMasker	disperseRepeat	1639653	1640241	1307	-	ID=TE176455;Target=rnd-1_family-183 2306 2895;Class=ClassII/Maverick;PercDiv=30.9;PercDel=1.7;PercIns=1.5;
LG01	RepeatMasker	disperseRepeat	1641033	1641557	453	-	ID=TE176456;Target=rnd-1_family-2215 1412 1933;Class=ClassII/Maverick;PercDiv=36.9;PercDel=2.9;PercIns=3.5;
LG01	RepeatMasker	disperseRepeat	1641906	1641988	239	-	ID=TE176458;Target=DR0020257 1439 1519;Class=ClassII/CACTA;PercDiv=18.5;PercDel=0.0;PercIns=2.5;
LG01	RepeatMasker	disperseRepeat	1642193	1642615	2256	+	ID=TE176459;Target=Mariner-1_DEr 1 418;Class=ClassII/Tc1-Mariner;PercDiv=19.9;PercDel=0.0;PercIns=1.2;
LG01	RepeatMasker	disperseRepeat	1642664	1642750	230	+	ID=TE176460;Target=DR0140007 700 786;Class=ClassII/Tc1-Mariner;PercDiv=31.8;PercDel=2.3;PercIns=2.3;
LG01	RepeatMasker	disperseRepeat	1642841	1642965	710	+	ID=TE176461;Target=DR0081917 578 702;Class=ClassII/hAT;PercDiv=12.8;PercDel=0.0;PercIns=0.0;
LG01	RepeatMasker	disperseRepeat	1642966	1642985	693	+	ID=TE176462;Target=DR0140784 6806 6950;Class=ClassII/hAT;PercDiv=12.8;PercDel=3.5;PercIns=3.5;
LG01	RepeatMasker	disperseRepeat	1643034	1643152	462	+	ID=TE176464;Target=rnd-1_family-2451 188 304;Class=ClassII/Unknown;PercDiv=15.7;PercDel=1.7;PercIns=3.4;
LG01	RepeatMasker	disperseRepeat	1643347	1644705	2635	-	ID=TE176466;Target=rnd-1_family-85 84 1426;Class=ClassII/Unknown;PercDiv=25.8;PercDel=2.3;PercIns=3.5;
LG01	RepeatMasker	disperseRepeat	1644984	1645878	2361	+	ID=TE176467;Target=rnd-1_family-138 528 1901;Class=ClassII/Unknown;PercDiv=21.2;PercDel=2.6;PercIns=1.5;
LG01	RepeatMasker	disperseRepeat	1646223	1646448	500	+	ID=TE176468;Target=rnd-1_family-194 1491 1714;Class=ClassII/Unknown;PercDiv=24.3;PercDel=2.6;PercIns=3.6;
LG01	RepeatMasker	disperseRepeat	1647074	1647395	2167	+	ID=TE176469;Target=rnd-1_family-454 640 945;Class=ClassII/hAT;PercDiv=5.7;PercDel=1.2;PercIns=6.5;
LG01	RepeatMasker	disperseRepeat	1653010	1653287	1145	+	ID=TE176472;Target=rnd-1_family-239 181 466;Class=ClassII/Unknown;PercDiv=19.8;PercDel=2.9;PercIns=0.0;
LG01	RepeatMasker	disperseRepeat	1653288	1653329	1137	-	ID=TE176473;Target=rnd-1_family-65 28 350;Class=ClassII/CACTA;PercDiv=20.2;PercDel=2.2;PercIns=1.2;
LG01	RepeatMasker	disperseRepeat	1653607	1653892	1014	-	ID=TE176475;Target=rnd-1_family-55 635 1238;Class=ClassII/Unknown;PercDiv=25.3;PercDel=6.7;PercIns=2.3;
LG01	RepeatMasker	disperseRepeat	1653893	1654316	1511	-	ID=TE176476;Target=rnd-1_family-65 52 439;Class=ClassII/CACTA;PercDiv=21.7;PercDel=5.0;PercIns=4.2;
LG01	RepeatMasker	disperseRepeat	1654317	1654861	1525	-	ID=TE176477;Target=rnd-1_family-67 79 600;Class=ClassII/Tc1-Mariner;PercDiv=22.3;PercDel=1.1;PercIns=5.6;
LG01	RepeatMasker	disperseRepeat	1654959	1655156	516	+	ID=TE176478;Target=rnd-1_family-1318 2468 2662;Class=ClassII/PiggyBac;PercDiv=27.3;PercDel=0.5;PercIns=2.0;
LG01	RepeatMasker	disperseRepeat	1655787	1656704	4287	-	ID=TE176479;Target=rnd-1_family-529 282 1204;Class=ClassII/hAT;PercDiv=16.4;PercDel=2.1;PercIns=1.5;
LG01	RepeatMasker	disperseRepeat	1656896	1656971	517	-	ID=TE176480;Target=rnd-1_family-460 687 762;Class=ClassII/Unknown;PercDiv=8.5;PercDel=0.0;PercIns=0.0;
LG01	RepeatMasker	disperseRepeat	1656972	1658886	10755	-	ID=TE176481;Target=rnd-1_family-2491 1 1688;Class=ClassII/Tc1-Mariner;PercDiv=12.6;PercDel=0.8;PercIns=0.3;
LG01	RepeatMasker	disperseRepeat	1658891	1660040	7527	-	ID=TE176482;Target=rnd-1_family-130 1026 2193;Class=ClassII/Tc1-Mariner;PercDiv=12.2;PercDel=1.6;PercIns=0.1;
LG01	RepeatMasker	disperseRepeat	1661884	1662029	475	+	ID=TE176485;Target=DR0207891 1923 2052;Class=ClassII/CACTA;PercDiv=26.6;PercDel=1.6;PercIns=0.8;
LG01	RepeatMasker	disperseRepeat	1662744	1662957	678	-	ID=TE176486;Target=rnd-1_family-460 437 653;Class=ClassII/Unknown;PercDiv=20.4;PercDel=5.1;PercIns=3.7;
LG01	RepeatMasker	disperseRepeat	1662958	1663026	405	-	ID=TE176487;Target=DR0123154 3547 3656;Class=ClassII/CACTA;PercDiv=7.6;PercDel=3.0;PercIns=0.8;
LG01	RepeatMasker	disperseRepeat	1663027	1663523	2031	-	ID=TE176488;Target=rnd-1_family-493 122 597;Class=ClassII/Unknown;PercDiv=15.2;PercDel=0.2;PercIns=4.6;
LG01	RepeatMasker	disperseRepeat	1663524	1663971	2030	-	ID=TE176489;Target=rnd-1_family-202 1709 2159;Class=ClassII/Unknown;PercDiv=16.1;PercDel=2.1;PercIns=5.5;
LG01	RepeatMasker	disperseRepeat	1664208	1664544	758	-	ID=TE176490;Target=rnd-1_family-13 8 352;Class=ClassII/Maverick;PercDiv=30.3;PercDel=3.6;PercIns=1.2;
LG01	RepeatMasker	disperseRepeat	1666857	1666890	359	-	ID=TE176492;Target=DR0063726 9657 9719;Class=ClassII/hAT;PercDiv=7.9;PercDel=0.0;PercIns=0.0;
LG01	RepeatMasker	disperseRepeat	1666891	1667355	1551	+	ID=TE176493;Target=rnd-1_family-1319 190 658;Class=ClassII/Unknown;PercDiv=19.8;PercDel=5.4;PercIns=4.5;
LG01	RepeatMasker	disperseRepeat	1667583	1668030	1396	+	ID=TE176494;Target=rnd-1_family-1319 673 1102;Class=ClassII/Unknown;PercDiv=21.3;PercDel=4.5;PercIns=8.8;
LG01	RepeatMasker	disperseRepeat	1668031	1668190	847	-	ID=TE176495;Target=rnd-1_family-2632 5167 5343;Class=ClassII/Unknown;PercDiv=18.4;PercDel=5.3;PercIns=0.6;
LG01	RepeatMasker	disperseRepeat	1668588	1668966	3172	+	ID=TE176497;Target=rnd-1_family-1927 1 369;Class=ClassII/Unknown;PercDiv=2.2;PercDel=0.0;PercIns=2.7;
LG01	RepeatMasker	disperseRepeat	1668975	1669024	452	+	ID=TE176498;Target=rnd-1_family-1927 860 920;Class=ClassII/Unknown;PercDiv=6.6;PercDel=0.0;PercIns=0.0;
LG01	RepeatMasker	disperseRepeat	1669025	1669255	740	+	ID=TE176499;Target=rnd-1_family-2632 1343 1691;Class=ClassII/Unknown;PercDiv=18.9;PercDel=2.7;PercIns=2.4;
LG01	RepeatMasker	disperseRepeat	1669728	1670044	1882	-	ID=TE176500;Target=rnd-1_family-202 4 321;Class=ClassII/Unknown;PercDiv=12.3;PercDel=0.6;PercIns=0.3;
LG01	RepeatMasker	disperseRepeat	1670435	1670580	721	+	ID=TE176502;Target=rnd-1_family-2030 266 410;Class=ClassII/hAT;PercDiv=17.4;PercDel=0.7;PercIns=1.4;
LG01	RepeatMasker	disperseRepeat	1670581	1670665	350	-	ID=TE176503;Target=rnd-1_family-1097 499 743;Class=ClassII/hAT;PercDiv=24.1;PercDel=11.3;PercIns=4.9;
LG01	RepeatMasker	disperseRepeat	1671422	1671468	429	-	ID=TE176506;Target=rnd-1_family-696 674 720;Class=ClassII/Unknown;PercDiv=0.0;PercDel=0.0;PercIns=0.0;
LG01	RepeatMasker	disperseRepeat	1671477	1671858	3144	-	ID=TE176507;Target=rnd-1_family-1927 1 369;Class=ClassII/Unknown;PercDiv=1.6;PercDel=0.0;PercIns=3.5;
LG01	RepeatMasker	disperseRepeat	1671859	1671929	3023	+	ID=TE176508;Target=rnd-1_family-2216 1811 2252;Class=ClassII/hAT;PercDiv=8.9;PercDel=1.1;PercIns=3.6;
LG01	RepeatMasker	disperseRepeat	1671930	1672147	805	+	ID=TE176509;Target=DR0025283 284 510;Class=ClassII/hAT;PercDiv=16.7;PercDel=1.0;PercIns=1.4;
LG01	RepeatMasker	disperseRepeat	1672148	1672491	1213	-	ID=TE176510;Target=rnd-1_family-2561 2501 2807;Class=ClassII/CACTA;PercDiv=11.1;PercDel=0.3;PercIns=10.2;
LG01	RepeatMasker	disperseRepeat	1687954	1688086	945	+	ID=TE176515;Target=rnd-1_family-664 2 146;Class=ClassII/Unknown;PercDiv=6.0;PercDel=9.0;PercIns=0.0;
LG01	RepeatMasker	disperseRepeat	1688091	1690303	18228	+	ID=TE176516;Target=rnd-1_family-1083 1 2217;Class=ClassII/hAT;PercDiv=1.0;PercDel=0.2;PercIns=0.1;
LG01	RepeatMasker	disperseRepeat	1690728	1691022	2190	+	ID=TE176518;Target=rnd-1_family-546 193 498;Class=ClassII/Unknown;PercDiv=6.1;PercDel=4.1;PercIns=0.3;
LG01	RepeatMasker	disperseRepeat	1691034	1691263	1242	-	ID=TE176519;Target=rnd-1_family-2561 2287 2515;Class=ClassII/CACTA;PercDiv=16.3;PercDel=0.9;PercIns=1.3;
LG01	RepeatMasker	disperseRepeat	1693615	1694278	4273	-	ID=TE176522;Target=rnd-1_family-98 1602 2271;Class=ClassII/Unknown;PercDiv=8.4;PercDel=1.8;PercIns=0.9;
LG01	RepeatMasker	disperseRepeat	1694293	1694427	252	-	ID=TE176523;Target=rnd-1_family-445 1137 1272;Class=ClassII/Unknown;PercDiv=30.6;PercDel=1.5;PercIns=0.7;
LG01	RepeatMasker	disperseRepeat	1695240	1695965	1362	+	ID=TE176524;Target=rnd-1_family-377 477 1217;Class=ClassII/Tc1-Mariner;PercDiv=33.0;PercDel=6.2;PercIns=4.0;
LG01	RepeatMasker	disperseRepeat	1696014	1696059	243	-	ID=TE176525;Target=rnd-1_family-2092 5880 5925;Class=ClassII/Tc1-Mariner;PercDiv=23.9;PercDel=0.0;PercIns=0.0;
LG01	RepeatMasker	disperseRepeat	1696102	1696459	1256	+	ID=TE176526;Target=rnd-1_family-212 405 743;Class=ClassII/Unknown;PercDiv=20.3;PercDel=0.8;PercIns=6.5;
LG01	RepeatMasker	disperseRepeat	1697872	1698227	327	-	ID=TE176528;Target=rnd-1_family-1524 1486 1853;Class=ClassII/CACTA;PercDiv=30.5;PercDel=7.9;PercIns=4.3;
LG01	RepeatMasker	disperseRepeat	1703507	1703600	363	-	ID=TE176531;Target=rnd-1_family-1303 101 190;Class=ClassII/Unknown;PercDiv=21.1;PercDel=0.0;PercIns=4.4;
LG01	RepeatMasker	disperseRepeat	1703815	1704002	876	+	ID=TE176532;Target=rnd-1_family-1315 322 509;Class=ClassII/Unknown;PercDiv=15.6;PercDel=1.1;PercIns=1.1;
LG01	RepeatMasker	disperseRepeat	1704822	1704955	261	-	ID=TE176533;Target=rnd-1_family-1406 1396 1535;Class=ClassII/Ginger;PercDiv=30.3;PercDel=6.0;PercIns=1.4;
LG01	RepeatMasker	disperseRepeat	1704960	1705247	1714	-	ID=TE176534;Target=rnd-1_family-1944 256 538;Class=ClassII/hAT;PercDiv=9.0;PercDel=2.1;PercIns=3.9;
LG01	RepeatMasker	disperseRepeat	1705318	1707735	19406	+	ID=TE176535;Target=rnd-1_family-1119 1 2410;Class=ClassII/hAT;PercDiv=2.7;PercDel=0.0;PercIns=0.4;
LG01	RepeatMasker	disperseRepeat	1707736	1707963	889	+	ID=TE176536;Target=DNA8-51_AP 1 206;Class=ClassII/hAT;PercDiv=12.6;PercDel=0.2;PercIns=2.8;
LG01	RepeatMasker	disperseRepeat	1708387	1709529	638	+	ID=TE176537;Target=Charlie9 736 1884;Class=ClassII/hAT;PercDiv=32.2;PercDel=6.7;PercIns=6.1;
LG01	RepeatMasker	disperseRepeat	1709979	1710061	231	+	ID=TE176538;Target=hAT-4_HM 2024 2106;Class=ClassII/hAT;PercDiv=30.1;PercDel=0.0;PercIns=0.0;
LG01	RepeatMasker	disperseRepeat	1710102	1710368	1084	+	ID=TE176539;Target=DNA8-51_AP 206 507;Class=ClassII/hAT;PercDiv=8.9;PercDel=4.4;PercIns=2.4;
LG01	RepeatMasker	disperseRepeat	1710374	1710554	1596	+	ID=TE176540;Target=rnd-1_family-1119 2403 2583;Class=ClassII/hAT;PercDiv=2.7;PercDel=0.0;PercIns=0.0;
LG01	RepeatMasker	disperseRepeat	1711292	1712376	8782	+	ID=TE176542;Target=rnd-1_family-1119 2572 3656;Class=ClassII/hAT;PercDiv=2.4;PercDel=0.0;PercIns=0.0;
LG01	RepeatMasker	disperseRepeat	1712377	1712770	1953	-	ID=TE176543;Target=rnd-1_family-2031 36 437;Class=ClassII/Unknown;PercDiv=13.2;PercDel=5.8;PercIns=3.7;
LG01	RepeatMasker	disperseRepeat	1712807	1713276	359	-	ID=TE176544;Target=Ginger2-1_AP 901 1386;Class=ClassII/Ginger;PercDiv=36.5;PercDel=6.2;PercIns=2.7;
LG01	RepeatMasker	disperseRepeat	1713375	1714046	3139	+	ID=TE176545;Target=rnd-1_family-1315 523 1174;Class=ClassII/Unknown;PercDiv=12.9;PercDel=0.2;PercIns=5.0;
LG01	RepeatMasker	disperseRepeat	1714063	1714127	324	+	ID=TE176546;Target=rnd-1_family-1315 1148 1214;Class=ClassII/Unknown;PercDiv=12.3;PercDel=3.1;PercIns=0.0;
LG01	RepeatMasker	disperseRepeat	1714292	1714420	372	-	ID=TE176547;Target=DR0204563 1 136;Class=ClassII/Ginger;PercDiv=25.0;PercDel=6.2;PercIns=0.7;
LG01	RepeatMasker	disperseRepeat	1714679	1714871	1216	+	ID=TE176548;Target=rnd-1_family-1431 1 213;Class=ClassII/Unknown;PercDiv=10.4;PercDel=10.4;PercIns=0.0;
LG01	RepeatMasker	disperseRepeat	1719573	1720033	2216	-	ID=TE176550;Target=rnd-1_family-1313 448 941;Class=ClassII/hAT;PercDiv=13.6;PercDel=4.8;PercIns=5.5;
LG01	RepeatMasker	disperseRepeat	1720034	1720342	1917	-	ID=TE176551;Target=rnd-1_family-1313 1 323;Class=ClassII/hAT;PercDiv=12.0;PercDel=2.2;PercIns=0.0;
LG01	RepeatMasker	disperseRepeat	1720741	1720886	230	+	ID=TE176553;Target=hAT-7_AP 2789 2935;Class=ClassII/hAT;PercDiv=25.4;PercDel=3.4;PercIns=2.7;
LG01	RepeatMasker	disperseRepeat	1720910	1721197	1160	+	ID=TE176554;Target=rnd-1_family-1313 588 861;Class=ClassII/hAT;PercDiv=17.5;PercDel=1.7;PercIns=6.9;
LG01	RepeatMasker	disperseRepeat	1721597	1721759	665	-	ID=TE176555;Target=DR0137470 8576 8745;Class=ClassII/CACTA;PercDiv=7.4;PercDel=4.9;PercIns=0.6;
LG01	RepeatMasker	disperseRepeat	1724401	1724438	246	-	ID=TE176556;Target=DR0091076 105 259;Class=ClassII/CACTA;PercDiv=22.0;PercDel=1.0;PercIns=3.8;
LG01	RepeatMasker	disperseRepeat	1724439	1724488	248	+	ID=TE176557;Target=DR0163171 2902 2951;Class=ClassII/Unknown;PercDiv=18.0;PercDel=0.0;PercIns=0.0;
LG01	RepeatMasker	disperseRepeat	1724804	1724978	578	-	ID=TE176558;Target=rnd-1_family-1132 698 857;Class=ClassII/Unknown;PercDiv=20.2;PercDel=2.9;PercIns=12.5;
LG01	RepeatMasker	disperseRepeat	1725034	1725589	2144	-	ID=TE176559;Target=rnd-1_family-1132 141 678;Class=ClassII/Unknown;PercDiv=16.4;PercDel=2.3;PercIns=5.8;
LG01	RepeatMasker	disperseRepeat	1725629	1726164	2858	-	ID=TE176560;Target=rnd-1_family-2526 3875 4406;Class=ClassII/hAT;PercDiv=12.1;PercDel=3.5;PercIns=4.3;
LG01	RepeatMasker	disperseRepeat	1733487	1733590	408	-	ID=TE176562;Target=DR0015640 369 467;Class=ClassII/Novosib;PercDiv=15.2;PercDel=0.0;PercIns=5.0;
LG01	RepeatMasker	disperseRepeat	1733591	1733706	339	+	ID=TE176563;Target=DR0096360 2493 2730;Class=ClassII/PiggyBac;PercDiv=28.8;PercDel=5.1;PercIns=4.2;
LG01	RepeatMasker	disperseRepeat	1737867	1737899	227	-	ID=TE176566;Target=DR0029427 513 545;Class=ClassII/CACTA;PercDiv=12.1;PercDel=0.0;PercIns=0.0;
LG01	RepeatMasker	disperseRepeat	1739090	1739178	288	-	ID=TE176567;Target=DR0262270 13946 14018;Class=ClassII/hAT;PercDiv=11.5;PercDel=0.0;PercIns=21.9;
LG01	RepeatMasker	disperseRepeat	1744127	1744143	292	+	ID=TE176572;Target=DR0164104 406 484;Class=ClassII/CACTA;PercDiv=26.6;PercDel=0.0;PercIns=1.3;
LG01	RepeatMasker	disperseRepeat	1744207	1744222	328	-	ID=TE176574;Target=DR0258129 9942 10008;Class=ClassII/Mutator;PercDiv=8.2;PercDel=9.2;PercIns=6.0;
LG01	RepeatMasker	disperseRepeat	1746835	1746930	267	+	ID=TE176578;Target=Mariner-N3_DR 4647 4739;Class=ClassII/CACTA;PercDiv=19.8;PercDel=2.1;PercIns=5.4;
LG01	RepeatMasker	disperseRepeat	1747456	1747483	252	+	ID=TE176580;Target=DR0220826 738 818;Class=ClassII/hAT;PercDiv=22.4;PercDel=0.0;PercIns=9.9;
LG01	RepeatMasker	disperseRepeat	1747781	1747855	266	-	ID=TE176581;Target=rnd-1_family-2561 5637 5711;Class=ClassII/CACTA;PercDiv=16.2;PercDel=1.3;PercIns=1.3;
LG01	RepeatMasker	disperseRepeat	1752104	1752520	466	+	ID=TE176582;Target=rnd-1_family-2130 2 420;Class=ClassII/hAT;PercDiv=24.3;PercDel=6.1;PercIns=4.6;
LG01	RepeatMasker	disperseRepeat	1752818	1753004	743	+	ID=TE176583;Target=rnd-1_family-766 1 228;Class=ClassII/Tc1-Mariner;PercDiv=14.5;PercDel=22.5;PercIns=0.4;
LG01	RepeatMasker	disperseRepeat	1753020	1753367	1589	+	ID=TE176584;Target=rnd-1_family-766 279 632;Class=ClassII/Tc1-Mariner;PercDiv=16.8;PercDel=6.0;PercIns=4.2;
LG01	RepeatMasker	disperseRepeat	1755480	1755675	785	-	ID=TE176585;Target=ClassII/Unknown8-34_AP 2 194;Class=DNA;PercDiv=16.5;PercDel=5.6;PercIns=7.2;
LG01	RepeatMasker	disperseRepeat	1755717	1755762	236	+	ID=TE176586;Target=DR0214983 11339 11384;Class=ClassII/Mutator;PercDiv=19.6;PercDel=0.0;PercIns=0.0;
LG01	RepeatMasker	disperseRepeat	1761285	1761334	234	-	ID=TE176588;Target=DR0170174 665 713;Class=ClassII/hAT;PercDiv=12.2;PercDel=0.0;PercIns=2.0;
LG01	RepeatMasker	disperseRepeat	1763462	1763554	399	+	ID=TE176590;Target=rnd-1_family-2105 160 255;Class=ClassII/Unknown;PercDiv=19.6;PercDel=4.3;PercIns=1.0;
LG01	RepeatMasker	disperseRepeat	1763640	1763801	666	-	ID=TE176591;Target=rnd-1_family-2638 491 645;Class=ClassII/Unknown;PercDiv=20.7;PercDel=0.0;PercIns=4.5;
LG01	RepeatMasker	disperseRepeat	1765874	1765960	247	+	ID=TE176592;Target=ClassII/Unknown8-99_AP 3 85;Class=DNA;PercDiv=19.3;PercDel=0.0;PercIns=4.8;
LG01	RepeatMasker	disperseRepeat	1771348	1771746	1498	-	ID=TE176595;Target=rnd-1_family-618 341 735;Class=ClassII/Unknown;PercDiv=22.8;PercDel=2.3;PercIns=3.3;
LG01	RepeatMasker	disperseRepeat	1771806	1771940	287	+	ID=TE176596;Target=rnd-1_family-2054 75 205;Class=ClassII/Unknown;PercDiv=21.6;PercDel=4.4;PercIns=7.6;
LG01	RepeatMasker	disperseRepeat	1772068	1772240	877	-	ID=TE176597;Target=rnd-1_family-1909 17 192;Class=ClassII/Unknown;PercDiv=23.1;PercDel=1.7;PercIns=0.0;
LG01	RepeatMasker	disperseRepeat	1772927	1773443	3902	+	ID=TE176599;Target=rnd-1_family-92 478 1000;Class=ClassII/Unknown;PercDiv=5.6;PercDel=1.2;PercIns=0.0;
LG01	RepeatMasker	disperseRepeat	1774268	1774339	256	+	ID=TE176600;Target=rnd-1_family-1043 276 349;Class=ClassII/Unknown;PercDiv=18.1;PercDel=2.8;PercIns=0.0;
LG01	RepeatMasker	disperseRepeat	1774619	1774869	450	-	ID=TE176601;Target=rnd-1_family-342 489 736;Class=ClassII/Unknown;PercDiv=25.4;PercDel=4.8;PercIns=6.0;
LG01	RepeatMasker	disperseRepeat	1779159	1779362	1329	-	ID=TE176605;Target=rnd-1_family-1178 141 349;Class=ClassII/Tc1-Mariner;PercDiv=11.3;PercDel=2.5;PercIns=0.0;
LG01	RepeatMasker	disperseRepeat	1779369	1779624	1549	-	ID=TE176606;Target=rnd-1_family-1060 2 252;Class=ClassII/Unknown;PercDiv=12.2;PercDel=1.6;PercIns=3.6;
LG01	RepeatMasker	disperseRepeat	1781393	1781409	314	-	ID=TE176608;Target=DR0096103 3349 3444;Class=ClassII/CACTA;PercDiv=15.9;PercDel=2.1;PercIns=2.1;
LG01	RepeatMasker	disperseRepeat	1781523	1781949	1226	-	ID=TE176610;Target=rnd-1_family-1517 260 691;Class=ClassII/Unknown;PercDiv=23.6;PercDel=4.0;PercIns=2.8;
LG01	RepeatMasker	disperseRepeat	1786233	1786328	311	+	ID=TE176614;Target=hATm-27_HM 1391 1532;Class=ClassII/hAT;PercDiv=16.9;PercDel=4.4;PercIns=0.7;
LG01	RepeatMasker	disperseRepeat	1786329	1786457	378	-	ID=TE176615;Target=DR0242480 8571 8695;Class=ClassII/IS3EU;PercDiv=12.0;PercDel=0.0;PercIns=3.2;
LG01	RepeatMasker	disperseRepeat	1790261	1790479	935	-	ID=TE176616;Target=rnd-1_family-1520 634 848;Class=ClassII/hAT;PercDiv=18.5;PercDel=1.8;PercIns=3.7;
LG01	RepeatMasker	disperseRepeat	1790925	1791177	1345	-	ID=TE176617;Target=rnd-1_family-1520 76 326;Class=ClassII/hAT;PercDiv=19.2;PercDel=0.4;PercIns=1.2;
LG01	RepeatMasker	disperseRepeat	1797826	1797974	1077	+	ID=TE176620;Target=rnd-1_family-148 23 172;Class=ClassII/Unknown;PercDiv=6.0;PercDel=0.7;PercIns=0.0;
LG01	RepeatMasker	disperseRepeat	1797975	1798583	3552	-	ID=TE176621;Target=rnd-1_family-1363 2 598;Class=ClassII/Unknown;PercDiv=14.9;PercDel=3.0;PercIns=4.7;
LG01	RepeatMasker	disperseRepeat	1799019	1799147	761	-	ID=TE176622;Target=rnd-1_family-151 1853 1981;Class=ClassII/Unknown;PercDiv=7.9;PercDel=2.3;PercIns=2.3;
LG01	RepeatMasker	disperseRepeat	1801419	1801511	240	-	ID=TE176623;Target=DR0175674 582 673;Class=ClassII/hAT;PercDiv=21.4;PercDel=3.2;PercIns=4.3;
LG01	RepeatMasker	disperseRepeat	1802613	1802849	412	-	ID=TE176624;Target=rnd-1_family-1993 59 304;Class=ClassII/Unknown;PercDiv=22.2;PercDel=11.0;PercIns=6.9;
LG01	RepeatMasker	disperseRepeat	1807003	1807359	1967	-	ID=TE176625;Target=rnd-1_family-1130 1 353;Class=ClassII/Unknown;PercDiv=10.1;PercDel=1.4;PercIns=2.5;
LG01	RepeatMasker	disperseRepeat	1807360	1807388	239	+	ID=TE176626;Target=DTC_155568_DTC_Jorge_3B_035_C19-1 18164 18191;Class=ClassII/CACTA;PercDiv=2.7;PercDel=0.0;PercIns=2.7;
LG01	RepeatMasker	disperseRepeat	1807389	1807400	226	-	ID=TE176627;Target=DR0014864 2599 2647;Class=ClassII/hAT;PercDiv=15.4;PercDel=0.0;PercIns=1.9;
LG01	RepeatMasker	disperseRepeat	1807578	1807879	1531	+	ID=TE176628;Target=rnd-1_family-2548 201 523;Class=ClassII/Unknown;PercDiv=13.7;PercDel=7.6;PercIns=0.6;
LG01	RepeatMasker	disperseRepeat	1813197	1813460	1668	-	ID=TE176630;Target=rnd-1_family-1060 1 252;Class=ClassII/Unknown;PercDiv=8.9;PercDel=1.1;PercIns=6.0;
LG01	RepeatMasker	disperseRepeat	1813461	1813488	404	+	ID=TE176631;Target=rnd-1_family-2619 3019 3037;Class=ClassII/Unknown;PercDiv=24.5;PercDel=0.0;PercIns=7.8;
LG01	RepeatMasker	disperseRepeat	1813630	1813724	271	-	ID=TE176632;Target=DR0127675 7702 7798;Class=ClassII/Tc1-Mariner;PercDiv=20.2;PercDel=3.2;PercIns=1.0;
LG01	RepeatMasker	disperseRepeat	1816334	1816438	439	-	ID=TE176634;Target=rnd-1_family-2548 572 655;Class=ClassII/Unknown;PercDiv=13.0;PercDel=15.3;PercIns=1.0;
LG01	RepeatMasker	disperseRepeat	1819425	1819472	262	+	ID=TE176635;Target=ACROBAT1 700 835;Class=ClassII/Tc1-Mariner;PercDiv=21.6;PercDel=0.0;PercIns=10.3;
LG01	RepeatMasker	disperseRepeat	1819499	1819593	338	-	ID=TE176636;Target=MuDR-4_GM 628 706;Class=ClassII/Mutator;PercDiv=17.2;PercDel=2.1;PercIns=0.6;
LG01	RepeatMasker	disperseRepeat	1820689	1820773	234	+	ID=TE176638;Target=DR0127156 418 501;Class=ClassII/hAT;PercDiv=12.7;PercDel=5.9;PercIns=7.1;
LG01	RepeatMasker	disperseRepeat	1825854	1826189	837	-	ID=TE176640;Target=rnd-1_family-1139 73 517;Class=ClassII/hAT;PercDiv=20.1;PercDel=12.0;PercIns=4.7;
LG01	RepeatMasker	disperseRepeat	1827129	1827198	317	-	ID=TE176641;Target=rnd-1_family-1234 342 411;Class=ClassII/Unknown;PercDiv=11.9;PercDel=4.3;PercIns=4.3;
LG01	RepeatMasker	disperseRepeat	1827283	1827390	485	-	ID=TE176642;Target=rnd-1_family-1234 180 287;Class=ClassII/Unknown;PercDiv=23.1;PercDel=0.0;PercIns=0.0;
LG01	RepeatMasker	disperseRepeat	1828281	1828595	836	+	ID=TE176643;Target=rnd-1_family-1878 25 340;Class=ClassII/Ginger;PercDiv=23.1;PercDel=8.2;PercIns=7.9;
LG01	RepeatMasker	disperseRepeat	1829629	1829747	630	-	ID=TE176644;Target=rnd-1_family-1172 350 467;Class=ClassII/Unknown;PercDiv=15.3;PercDel=0.0;PercIns=0.8;
LG01	RepeatMasker	disperseRepeat	1831697	1831810	802	+	ID=TE176645;Target=rnd-1_family-151 2087 2204;Class=ClassII/Unknown;PercDiv=7.0;PercDel=3.5;PercIns=0.0;
LG01	RepeatMasker	disperseRepeat	1832161	1832183	226	-	ID=TE176646;Target=ISL2EU-11_CGi 2452 2466;Class=ClassII/PIF-Harbinger;PercDiv=10.8;PercDel=2.6;PercIns=14.7;
LG01	RepeatMasker	disperseRepeat	1832184	1832239	328	-	ID=TE176647;Target=rnd-1_family-1395 45 102;Class=ClassII/Unknown;PercDiv=15.2;PercDel=3.4;PercIns=0.0;
LG01	RepeatMasker	disperseRepeat	1832240	1832420	1073	-	ID=TE176648;Target=rnd-1_family-764 11 195;Class=ClassII/Unknown;PercDiv=14.4;PercDel=2.2;PercIns=0.0;
LG01	RepeatMasker	disperseRepeat	1832968	1833169	1194	+	ID=TE176650;Target=rnd-1_family-1298 6 206;Class=ClassII/Unknown;PercDiv=11.4;PercDel=0.0;PercIns=0.5;
LG01	RepeatMasker	disperseRepeat	1833230	1833299	366	+	ID=TE176651;Target=rnd-1_family-1298 184 253;Class=ClassII/Unknown;PercDiv=10.0;PercDel=0.0;PercIns=0.0;
LG01	RepeatMasker	disperseRepeat	1833303	1833497	1128	+	ID=TE176652;Target=rnd-1_family-764 1 195;Class=ClassII/Unknown;PercDiv=12.4;PercDel=1.0;PercIns=1.0;
LG01	RepeatMasker	disperseRepeat	1833507	1833603	521	+	ID=TE176653;Target=rnd-1_family-1395 4 101;Class=ClassII/Unknown;PercDiv=18.6;PercDel=1.0;PercIns=0.0;
LG01	RepeatMasker	disperseRepeat	1836960	1837009	272	+	ID=TE176656;Target=DR0257398 8707 8757;Class=ClassII/Unknown;PercDiv=12.0;PercDel=2.0;PercIns=0.0;
LG01	RepeatMasker	disperseRepeat	1837549	1837688	393	-	ID=TE176658;Target=DR0214690 1438 1580;Class=ClassII/PIF-Harbinger;PercDiv=25.0;PercDel=2.1;PercIns=0.0;
LG01	RepeatMasker	disperseRepeat	1837772	1837827	264	+	ID=TE176660;Target=DR0111050 444 543;Class=ClassII/CACTA;PercDiv=21.6;PercDel=7.2;PercIns=2.8;
LG01	RepeatMasker	disperseRepeat	1838201	1838293	415	+	ID=TE176661;Target=rnd-1_family-641 505 599;Class=ClassII/Unknown;PercDiv=15.4;PercDel=4.3;PercIns=2.1;
LG01	RepeatMasker	disperseRepeat	1838863	1839292	683	-	ID=TE176663;Target=rnd-1_family-1038 6 414;Class=ClassII/Unknown;PercDiv=25.2;PercDel=2.6;PercIns=7.8;
LG01	RepeatMasker	disperseRepeat	1839633	1840064	2158	-	ID=TE176664;Target=rnd-1_family-2030 354 767;Class=ClassII/hAT;PercDiv=13.7;PercDel=0.9;PercIns=5.3;
LG01	RepeatMasker	disperseRepeat	1840119	1840489	1531	-	ID=TE176665;Target=rnd-1_family-1021 5 379;Class=ClassII/hAT;PercDiv=14.0;PercDel=6.7;PercIns=5.6;
LG01	RepeatMasker	disperseRepeat	1840960	1841917	747	+	ID=TE176666;Target=rnd-1_family-1059 1105 2087;Class=ClassII/Unknown;PercDiv=37.2;PercDel=7.8;PercIns=5.1;
LG01	RepeatMasker	disperseRepeat	1842912	1843073	503	+	ID=TE176667;Target=rnd-1_family-1488 256 438;Class=ClassII/hAT;PercDiv=24.7;PercDel=13.0;PercIns=0.0;
LG01	RepeatMasker	disperseRepeat	1846217	1846262	232	-	ID=TE176668;Target=DR0134791 333 379;Class=ClassII/hAT;PercDiv=17.4;PercDel=2.2;PercIns=0.0;
LG01	RepeatMasker	disperseRepeat	1850813	1851091	2222	-	ID=TE176670;Target=rnd-1_family-2621 2 283;Class=ClassII/Unknown;PercDiv=4.7;PercDel=1.1;PercIns=0.0;
LG01	RepeatMasker	disperseRepeat	1851095	1851414	1594	-	ID=TE176671;Target=rnd-1_family-2617 33 333;Class=ClassII/hAT;PercDiv=15.2;PercDel=1.2;PercIns=7.6;
LG01	RepeatMasker	disperseRepeat	1853547	1853847	1902	-	ID=TE176673;Target=rnd-1_family-1623 3 316;Class=ClassII/Unknown;PercDiv=9.4;PercDel=5.7;PercIns=1.3;
LG01	RepeatMasker	disperseRepeat	1854329	1854380	262	-	ID=TE176675;Target=hAT-N6_ACar 484 536;Class=ClassII/hAT;PercDiv=11.5;PercDel=1.9;PercIns=0.0;
LG01	RepeatMasker	disperseRepeat	1855480	1855535	227	-	ID=TE176676;Target=rnd-1_family-1029 254 311;Class=ClassII/Unknown;PercDiv=13.7;PercDel=12.5;PercIns=8.6;
LG01	RepeatMasker	disperseRepeat	1857391	1857782	1850	-	ID=TE176677;Target=rnd-1_family-1937 6 402;Class=ClassII/Unknown;PercDiv=17.9;PercDel=3.1;PercIns=1.8;
LG01	RepeatMasker	disperseRepeat	1859575	1859705	925	-	ID=TE176680;Target=rnd-1_family-150 200 330;Class=ClassII/Unknown;PercDiv=13.7;PercDel=0.0;PercIns=0.0;
LG01	RepeatMasker	disperseRepeat	1861265	1861320	229	-	ID=TE176682;Target=DR0252328 162 217;Class=ClassII/Unknown;PercDiv=16.1;PercDel=0.0;PercIns=0.0;
LG01	RepeatMasker	disperseRepeat	1862126	1862337	350	+	ID=TE176683;Target=Helitron-7_DRh 2470 2746;Class=ClassII/Helitron;PercDiv=29.3;PercDel=7.2;PercIns=3.1;
LG01	RepeatMasker	disperseRepeat	1866046	1866381	690	-	ID=TE176687;Target=rnd-1_family-1172 44 366;Class=ClassII/Unknown;PercDiv=19.8;PercDel=5.7;PercIns=9.9;
LG01	RepeatMasker	disperseRepeat	1869195	1869443	969	-	ID=TE176688;Target=rnd-1_family-1235 1549 1802;Class=ClassII/hAT;PercDiv=20.6;PercDel=2.4;PercIns=0.4;
LG01	RepeatMasker	disperseRepeat	1869976	1870345	1227	-	ID=TE176689;Target=hAT-N9_AP 2 337;Class=ClassII/hAT;PercDiv=14.4;PercDel=3.1;PercIns=7.8;
LG01	RepeatMasker	disperseRepeat	1870347	1870417	504	+	ID=TE176690;Target=rnd-1_family-1109 1902 1972;Class=ClassII/hAT;PercDiv=12.7;PercDel=0.0;PercIns=0.0;
LG01	RepeatMasker	disperseRepeat	1872082	1872465	2464	-	ID=TE176693;Target=rnd-1_family-2100 558 946;Class=ClassII/Unknown;PercDiv=13.3;PercDel=1.8;PercIns=0.5;
LG01	RepeatMasker	disperseRepeat	1878718	1878791	249	+	ID=TE176697;Target=rnd-1_family-2166 55 128;Class=ClassII/Unknown;PercDiv=25.0;PercDel=2.7;PercIns=2.7;
LG01	RepeatMasker	disperseRepeat	1885143	1885224	239	+	ID=TE176701;Target=DR0055159 8716 8803;Class=ClassII/hAT;PercDiv=7.5;PercDel=9.8;PercIns=2.3;
LG01	RepeatMasker	disperseRepeat	1886028	1886115	340	-	ID=TE176702;Target=DR0068440 29 116;Class=ClassII/hAT;PercDiv=11.4;PercDel=0.0;PercIns=0.0;
LG01	RepeatMasker	disperseRepeat	1886234	1886319	383	+	ID=TE176704;Target=DR0257623 11057 11140;Class=ClassII/hAT;PercDiv=15.5;PercDel=0.0;PercIns=2.4;
LG01	RepeatMasker	disperseRepeat	1891624	1891892	364	-	ID=TE176706;Target=rnd-1_family-2161 515 769;Class=ClassII/Unknown;PercDiv=26.1;PercDel=6.0;PercIns=11.8;
LG01	RepeatMasker	disperseRepeat	1892142	1892284	1140	-	ID=TE176707;Target=rnd-1_family-1770 1 143;Class=ClassII/Unknown;PercDiv=4.9;PercDel=0.0;PercIns=0.0;
LG01	RepeatMasker	disperseRepeat	1892285	1892315	275	-	ID=TE176708;Target=DNA8-63_AP 1 31;Class=ClassII/hAT;PercDiv=10.5;PercDel=0.0;PercIns=0.0;
LG01	RepeatMasker	disperseRepeat	1893321	1893332	277	+	ID=TE176709;Target=DR0130897 427 535;Class=ClassII/hAT;PercDiv=29.8;PercDel=6.5;PercIns=2.7;
LG01	RepeatMasker	disperseRepeat	1894248	1894748	1677	+	ID=TE176712;Target=rnd-1_family-2605 1 579;Class=ClassII/Unknown;PercDiv=21.5;PercDel=3.4;PercIns=3.4;
LG01	RepeatMasker	disperseRepeat	1894755	1894859	589	+	ID=TE176713;Target=rnd-1_family-1113 252 361;Class=ClassII/Unknown;PercDiv=18.1;PercDel=4.8;PercIns=0.0;
LG01	RepeatMasker	disperseRepeat	1895478	1895528	273	-	ID=TE176714;Target=rnd-1_family-2192 175 224;Class=ClassII/Unknown;PercDiv=4.1;PercDel=2.0;PercIns=4.0;
LG01	RepeatMasker	disperseRepeat	1896536	1896690	474	+	ID=TE176715;Target=rnd-1_family-1242 217 374;Class=ClassII/hAT;PercDiv=16.8;PercDel=9.7;PercIns=7.6;
LG01	RepeatMasker	disperseRepeat	1898629	1898737	240	-	ID=TE176717;Target=DR0017620 313 395;Class=ClassII/CACTA;PercDiv=20.7;PercDel=3.1;PercIns=3.6;
LG01	RepeatMasker	disperseRepeat	1899288	1899798	920	-	ID=TE176718;Target=rnd-1_family-1234 1 500;Class=ClassII/Unknown;PercDiv=20.1;PercDel=6.2;PercIns=9.0;
LG01	RepeatMasker	disperseRepeat	1901514	1901781	432	+	ID=TE176720;Target=rnd-1_family-1252 77 440;Class=ClassII/hAT;PercDiv=21.8;PercDel=8.1;PercIns=5.9;
LG01	RepeatMasker	disperseRepeat	1902507	1902539	1576	-	ID=TE176722;Target=rnd-1_family-1939 1491 1672;Class=ClassII/Unknown;PercDiv=11.8;PercDel=2.5;PercIns=7.7;
LG01	RepeatMasker	disperseRepeat	1902784	1903122	1842	-	ID=TE176724;Target=rnd-1_family-588 21 358;Class=ClassII/Unknown;PercDiv=10.3;PercDel=0.0;PercIns=0.3;
LG01	RepeatMasker	disperseRepeat	1903126	1903231	627	-	ID=TE176725;Target=rnd-1_family-474 1 103;Class=ClassII/Unknown;PercDiv=12.8;PercDel=0.9;PercIns=3.9;
LG01	RepeatMasker	disperseRepeat	1903232	1903247	561	-	ID=TE176726;Target=rnd-1_family-217 537 653;Class=ClassII/hAT;PercDiv=16.7;PercDel=2.5;PercIns=6.8;
LG01	RepeatMasker	disperseRepeat	1903255	1903671	756	-	ID=TE176727;Target=hAT-4C_AP 3607 4014;Class=ClassII/hAT;PercDiv=29.4;PercDel=1.4;PercIns=3.7;
LG01	RepeatMasker	disperseRepeat	1904114	1904537	935	+	ID=TE176728;Target=hAT-4C_AP 879 1303;Class=ClassII/hAT;PercDiv=27.1;PercDel=2.8;PercIns=2.6;
LG01	RepeatMasker	disperseRepeat	1904670	1904848	483	+	ID=TE176729;Target=rnd-1_family-1313 762 942;Class=ClassII/hAT;PercDiv=20.4;PercDel=5.6;PercIns=4.4;
LG01	RepeatMasker	disperseRepeat	1905407	1905539	568	+	ID=TE176730;Target=rnd-1_family-1043 287 429;Class=ClassII/Unknown;PercDiv=19.6;PercDel=7.5;PercIns=0.0;
LG01	RepeatMasker	disperseRepeat	1905652	1905807	480	+	ID=TE176731;Target=rnd-1_family-1043 715 879;Class=ClassII/Unknown;PercDiv=18.9;PercDel=7.7;PercIns=1.8;
LG01	RepeatMasker	disperseRepeat	1908088	1908236	266	-	ID=TE176732;Target=DNA8-105_AP 484 650;Class=ClassII/hAT;PercDiv=21.2;PercDel=14.1;PercIns=1.8;
LG01	RepeatMasker	disperseRepeat	1908259	1908709	800	-	ID=TE176733;Target=rnd-1_family-2017 24 646;Class=ClassII/hAT;PercDiv=19.6;PercDel=2.8;PercIns=5.9;
LG01	RepeatMasker	disperseRepeat	1910218	1911152	5603	-	ID=TE176734;Target=rnd-1_family-1138 574 1526;Class=ClassII/hAT;PercDiv=9.2;PercDel=3.3;PercIns=1.4;
LG01	RepeatMasker	disperseRepeat	1913529	1913845	658	-	ID=TE176735;Target=rnd-1_family-1088 400 725;Class=ClassII/Unknown;PercDiv=22.8;PercDel=8.8;PercIns=5.8;
LG01	RepeatMasker	disperseRepeat	1916666	1916823	230	-	ID=TE176736;Target=rnd-1_family-2017 406 575;Class=ClassII/hAT;PercDiv=21.4;PercDel=10.1;PercIns=2.4;
LG01	RepeatMasker	disperseRepeat	1916883	1917056	659	-	ID=TE176737;Target=rnd-1_family-1252 257 432;Class=ClassII/hAT;PercDiv=18.1;PercDel=2.9;PercIns=1.7;
LG01	RepeatMasker	disperseRepeat	1917392	1917442	231	-	ID=TE176739;Target=DR0248866 1046 1096;Class=ClassII/hAT;PercDiv=7.8;PercDel=0.0;PercIns=0.0;
LG01	RepeatMasker	disperseRepeat	1923129	1923216	237	+	ID=TE176744;Target=DR0114062 843 931;Class=ClassII/hAT;PercDiv=15.3;PercDel=4.5;PercIns=3.4;
LG01	RepeatMasker	disperseRepeat	1924413	1924871	810	+	ID=TE176745;Target=rnd-1_family-1968 76 566;Class=ClassII/hAT;PercDiv=17.1;PercDel=6.6;PercIns=8.2;
LG01	RepeatMasker	disperseRepeat	1924999	1925046	279	-	ID=TE176746;Target=DR0257623 11118 11164;Class=ClassII/hAT;PercDiv=8.5;PercDel=0.0;PercIns=2.1;
LG01	RepeatMasker	disperseRepeat	1931414	1931660	768	+	ID=TE176748;Target=rnd-1_family-1242 53 268;Class=ClassII/hAT;PercDiv=17.3;PercDel=1.7;PercIns=9.2;
LG01	RepeatMasker	disperseRepeat	1931874	1931998	499	+	ID=TE176750;Target=rnd-1_family-1242 255 380;Class=ClassII/hAT;PercDiv=22.6;PercDel=1.6;PercIns=0.8;
LG01	RepeatMasker	disperseRepeat	1933258	1933293	909	-	ID=TE176751;Target=DR0236774 684 886;Class=ClassII/Helitron;PercDiv=4.5;PercDel=0.4;PercIns=0.4;
LG01	RepeatMasker	disperseRepeat	1933294	1933529	877	-	ID=TE176752;Target=DR0063726 9799 10034;Class=ClassII/hAT;PercDiv=7.2;PercDel=0.4;PercIns=0.4;
LG01	RepeatMasker	disperseRepeat	1933654	1933693	257	-	ID=TE176754;Target=DNA-8-1_HM 1651 1781;Class=ClassII/P;PercDiv=21.5;PercDel=3.6;PercIns=8.1;
LG01	RepeatMasker	disperseRepeat	1933694	1933813	344	+	ID=TE176755;Target=DR0017614 1265 1394;Class=ClassII/CACTA;PercDiv=17.5;PercDel=8.3;PercIns=0.0;
LG01	RepeatMasker	disperseRepeat	1933817	1933965	323	-	ID=TE176756;Target=DR0149113 224 357;Class=ClassII/CACTA;PercDiv=25.0;PercDel=3.7;PercIns=5.1;
LG01	RepeatMasker	disperseRepeat	1934191	1934241	401	-	ID=TE176757;Target=DR0018827 1563 1657;Class=ClassII/P;PercDiv=8.9;PercDel=5.3;PercIns=5.3;
LG01	RepeatMasker	disperseRepeat	1934656	1934781	267	+	ID=TE176759;Target=DR0017532 161 262;Class=ClassII/CACTA;PercDiv=25.0;PercDel=0.0;PercIns=4.3;
LG01	RepeatMasker	disperseRepeat	1935571	1935881	863	+	ID=TE176761;Target=rnd-1_family-1088 382 717;Class=ClassII/Unknown;PercDiv=21.5;PercDel=11.2;PercIns=3.0;
LG01	RepeatMasker	disperseRepeat	1937420	1937523	259	+	ID=TE176762;Target=DF0002703 1541 1643;Class=ClassII/hAT;PercDiv=18.7;PercDel=0.0;PercIns=1.1;
LG01	RepeatMasker	disperseRepeat	1941042	1941081	291	-	ID=TE176763;Target=rnd-1_family-2321 255 294;Class=ClassII/Unknown;PercDiv=7.5;PercDel=0.0;PercIns=0.0;
LG01	RepeatMasker	disperseRepeat	1941610	1941693	313	-	ID=TE176764;Target=DR0007675 346 429;Class=ClassII/hAT;PercDiv=19.1;PercDel=0.0;PercIns=0.0;
LG01	RepeatMasker	disperseRepeat	1941713	1941785	233	-	ID=TE176765;Target=DR0270815 369 558;Class=ClassII/Mutator;PercDiv=16.2;PercDel=13.6;PercIns=5.3;
LG01	RepeatMasker	disperseRepeat	1941923	1941945	297	+	ID=TE176766;Target=DR0123154 3538 3601;Class=ClassII/CACTA;PercDiv=20.1;PercDel=1.1;PercIns=1.0;
LG01	RepeatMasker	disperseRepeat	1941946	1942011	339	-	ID=TE176767;Target=DR0008895 136 201;Class=ClassII/CACTA;PercDiv=15.2;PercDel=0.0;PercIns=0.0;
LG01	RepeatMasker	disperseRepeat	1944233	1944354	516	-	ID=TE176770;Target=ClassII/Unknown8-68_AP 643 764;Class=DNA;PercDiv=24.0;PercDel=0.8;PercIns=0.8;
LG01	RepeatMasker	disperseRepeat	1948996	1949044	237	+	ID=TE176775;Target=rnd-1_family-1362 763 808;Class=ClassII/Unknown;PercDiv=17.5;PercDel=0.0;PercIns=6.5;
LG01	RepeatMasker	disperseRepeat	1951034	1952146	578	+	ID=TE176776;Target=rnd-1_family-2545 1587 2735;Class=ClassII/hAT;PercDiv=33.9;PercDel=6.7;PercIns=3.4;
LG01	RepeatMasker	disperseRepeat	1952340	1952458	319	-	ID=TE176777;Target=DNA8-73_AP 1 135;Class=ClassII/hAT;PercDiv=17.8;PercDel=14.3;PercIns=0.7;
LG01	RepeatMasker	disperseRepeat	1952554	1952570	362	-	ID=TE176778;Target=rnd-1_family-2155 1494 1580;Class=ClassII/hAT;PercDiv=18.5;PercDel=2.7;PercIns=7.9;
LG01	RepeatMasker	disperseRepeat	1952571	1952692	482	-	ID=TE176779;Target=rnd-1_family-1171 366 479;Class=ClassII/Unknown;PercDiv=10.0;PercDel=2.5;PercIns=9.7;
LG01	RepeatMasker	disperseRepeat	1953127	1953183	244	+	ID=TE176780;Target=Transib-2_HM 532 588;Class=ClassII/CACTA;PercDiv=12.5;PercDel=1.8;PercIns=1.8;
LG01	RepeatMasker	disperseRepeat	1954151	1954321	247	-	ID=TE176781;Target=DNA8-109_AP 1 172;Class=ClassII/hAT;PercDiv=28.0;PercDel=2.3;PercIns=1.7;
LG01	RepeatMasker	disperseRepeat	1959429	1960013	662	-	ID=TE176782;Target=Mariner-4_DY 438 1042;Class=ClassII/Tc1-Mariner;PercDiv=32.2;PercDel=8.6;PercIns=5.0;
LG01	RepeatMasker	disperseRepeat	1960707	1960908	1134	-	ID=TE176783;Target=rnd-1_family-1501 348 536;Class=ClassII/hAT;PercDiv=10.8;PercDel=1.0;PercIns=7.9;
LG01	RepeatMasker	disperseRepeat	1960948	1961081	464	-	ID=TE176784;Target=rnd-1_family-1461 27 173;Class=ClassII/hAT;PercDiv=21.3;PercDel=11.9;PercIns=2.0;
LG01	RepeatMasker	disperseRepeat	1962105	1962261	525	-	ID=TE176785;Target=rnd-1_family-2500 2671 2813;Class=ClassII/hAT;PercDiv=22.2;PercDel=1.3;PercIns=11.2;
LG01	RepeatMasker	disperseRepeat	1962565	1962712	753	+	ID=TE176786;Target=rnd-1_family-44 300 444;Class=ClassII/Unknown;PercDiv=15.9;PercDel=0.0;PercIns=2.1;
LG01	RepeatMasker	disperseRepeat	1964175	1964450	386	+	ID=TE176787;Target=rnd-1_family-2028 1387 1662;Class=ClassII/hAT;PercDiv=35.7;PercDel=1.4;PercIns=1.4;
LG01	RepeatMasker	disperseRepeat	1964650	1964793	242	+	ID=TE176788;Target=hAT-N5_AP 454 602;Class=ClassII/hAT;PercDiv=26.4;PercDel=9.0;PercIns=5.4;
LG01	RepeatMasker	disperseRepeat	1964984	1965060	315	+	ID=TE176789;Target=DNA8-109_AP 595 674;Class=ClassII/hAT;PercDiv=20.8;PercDel=3.9;PercIns=0.0;
LG01	RepeatMasker	disperseRepeat	1966676	1966798	535	+	ID=TE176791;Target=rnd-1_family-1722 135 267;Class=ClassII/hAT;PercDiv=21.1;PercDel=8.1;PercIns=0.0;
LG01	RepeatMasker	disperseRepeat	1970130	1970359	333	+	ID=TE176792;Target=DR0097127 2170 2399;Class=ClassII/Tc1-Mariner;PercDiv=30.6;PercDel=6.1;PercIns=6.1;
LG01	RepeatMasker	disperseRepeat	1970743	1971167	919	-	ID=TE176793;Target=rnd-1_family-1132 139 605;Class=ClassII/Unknown;PercDiv=18.1;PercDel=11.7;PercIns=5.1;
LG01	RepeatMasker	disperseRepeat	1971571	1971898	1287	+	ID=TE176795;Target=rnd-1_family-371 1 508;Class=ClassII/Unknown;PercDiv=17.1;PercDel=3.2;PercIns=1.6;
LG01	RepeatMasker	disperseRepeat	1974468	1974627	1352	+	ID=TE176796;Target=rnd-1_family-676 1 156;Class=ClassII/Unknown;PercDiv=0.0;PercDel=0.0;PercIns=2.6;
LG01	RepeatMasker	disperseRepeat	1974628	1974655	273	+	ID=TE176797;Target=DR0199618 734 762;Class=ClassII/hAT;PercDiv=8.9;PercDel=2.2;PercIns=0.0;
LG01	RepeatMasker	disperseRepeat	1974773	1975837	1907	-	ID=TE176798;Target=rnd-1_family-2668 355 1162;Class=ClassII/Helitron;PercDiv=24.5;PercDel=5.5;PercIns=1.2;
LG01	RepeatMasker	disperseRepeat	1981207	1981323	260	-	ID=TE176799;Target=rnd-1_family-1423 225 341;Class=ClassII/hAT;PercDiv=24.8;PercDel=3.4;PercIns=3.4;
LG01	RepeatMasker	disperseRepeat	1981596	1981753	497	+	ID=TE176800;Target=DNA8-78_AP 466 624;Class=ClassII/hAT;PercDiv=23.1;PercDel=1.9;PercIns=1.3;
LG01	RepeatMasker	disperseRepeat	1984887	1984961	284	-	ID=TE176801;Target=rnd-1_family-1081 256 330;Class=ClassII/Unknown;PercDiv=25.3;PercDel=0.0;PercIns=0.0;
LG01	RepeatMasker	disperseRepeat	1985978	1986079	2163	+	ID=TE176802;Target=rnd-1_family-2587 92 552;Class=ClassII/Unknown;PercDiv=11.9;PercDel=2.9;PercIns=6.5;
LG01	RepeatMasker	disperseRepeat	1986080	1986454	2188	-	ID=TE176803;Target=rnd-1_family-273 204 583;Class=ClassII/Unknown;PercDiv=9.9;PercDel=1.9;PercIns=0.5;
LG01	RepeatMasker	disperseRepeat	1986464	1986756	1906	+	ID=TE176804;Target=rnd-1_family-1404 447 744;Class=ClassII/Unknown;PercDiv=10.6;PercDel=2.0;PercIns=0.3;
LG01	RepeatMasker	disperseRepeat	1993985	1994934	3554	-	ID=TE176808;Target=rnd-1_family-1097 297 1262;Class=ClassII/hAT;PercDiv=20.9;PercDel=3.9;PercIns=2.2;
LG01	RepeatMasker	disperseRepeat	1995777	1995838	259	-	ID=TE176809;Target=rnd-1_family-2230 974 1036;Class=ClassII/Unknown;PercDiv=13.3;PercDel=4.8;PercIns=3.2;
LG01	RepeatMasker	disperseRepeat	1997585	1997601	249	+	ID=TE176811;Target=DR0228984 1048 1124;Class=ClassII/Helitron;PercDiv=13.6;PercDel=2.3;PercIns=15.6;
LG01	RepeatMasker	disperseRepeat	1997687	1997720	251	+	ID=TE176813;Target=rnd-1_family-777 467 529;Class=ClassII/Unknown;PercDiv=14.0;PercDel=0.0;PercIns=13.8;
LG01	RepeatMasker	disperseRepeat	1998331	1998809	2327	-	ID=TE176814;Target=rnd-1_family-1479 692 1183;Class=ClassII/hAT;PercDiv=18.7;PercDel=3.1;PercIns=0.4;
LG01	RepeatMasker	disperseRepeat	2000135	2000559	3023	+	ID=TE176816;Target=rnd-1_family-1363 2 424;Class=ClassII/Unknown;PercDiv=17.0;PercDel=3.2;PercIns=3.5;
LG01	RepeatMasker	disperseRepeat	2000560	2000941	2449	-	ID=TE176817;Target=rnd-1_family-2573 1 392;Class=ClassII/Unknown;PercDiv=9.2;PercDel=3.4;PercIns=0.8;
LG01	RepeatMasker	disperseRepeat	2008916	2009083	872	-	ID=TE176821;Target=rnd-1_family-2548 503 654;Class=ClassII/Unknown;PercDiv=11.3;PercDel=0.0;PercIns=10.5;
LG01	RepeatMasker	disperseRepeat	2011241	2011312	240	+	ID=TE176823;Target=DR0121360 15 86;Class=ClassII/CACTA;PercDiv=22.9;PercDel=2.8;PercIns=2.8;
LG01	RepeatMasker	disperseRepeat	2011836	2011847	238	+	ID=TE176825;Target=ClassII/Unknown-6-N2_DR 4213 4276;Class=DNA;PercDiv=13.6;PercDel=1.5;PercIns=0.0;
LG01	RepeatMasker	disperseRepeat	2013836	2013903	239	+	ID=TE176826;Target=hATN-4_ACar 470 537;Class=ClassII/hAT;PercDiv=19.1;PercDel=0.0;PercIns=0.0;
LG01	RepeatMasker	disperseRepeat	2017553	2017832	871	+	ID=TE176828;Target=rnd-1_family-1922 1 439;Class=ClassII/Unknown;PercDiv=13.9;PercDel=1.7;PercIns=0.8;
LG01	RepeatMasker	disperseRepeat	2017877	2018043	943	+	ID=TE176829;Target=rnd-1_family-1167 152 320;Class=ClassII/Unknown;PercDiv=9.7;PercDel=2.4;PercIns=1.2;
LG01	RepeatMasker	disperseRepeat	2018278	2018713	3011	+	ID=TE176830;Target=rnd-1_family-1363 2 420;Class=ClassII/Unknown;PercDiv=18.2;PercDel=1.3;PercIns=4.2;
LG01	RepeatMasker	disperseRepeat	2018714	2018928	1182	-	ID=TE176831;Target=rnd-1_family-2573 189 392;Class=ClassII/Unknown;PercDiv=10.6;PercDel=1.9;PercIns=7.3;
LG01	RepeatMasker	disperseRepeat	2024292	2030627	45321	+	ID=TE176836;Target=rnd-1_family-183 1 5462;Class=ClassII/Maverick;PercDiv=3.5;PercDel=0.4;PercIns=0.2;
LG01	RepeatMasker	disperseRepeat	2030628	2030674	504	+	ID=TE176837;Target=rnd-1_family-2214 1459 1516;Class=ClassII/Maverick;PercDiv=0.0;PercDel=0.0;PercIns=0.0;
LG01	RepeatMasker	disperseRepeat	2030675	2037773	48475	-	ID=TE176838;Target=rnd-1_family-2198 1 7106;Class=ClassII/Maverick;PercDiv=4.0;PercDel=0.2;PercIns=0.1;
LG01	RepeatMasker	disperseRepeat	2038158	2038202	229	-	ID=TE176839;Target=DR0114441 5975 6019;Class=ClassII/Unknown;PercDiv=13.3;PercDel=0.0;PercIns=0.0;
LG01	RepeatMasker	disperseRepeat	2040931	2040978	225	+	ID=TE176840;Target=DR0064482 14 57;Class=ClassII/hAT;PercDiv=16.0;PercDel=0.0;PercIns=9.1;
LG01	RepeatMasker	disperseRepeat	2041491	2041683	1101	+	ID=TE176841;Target=rnd-1_family-1028 131 319;Class=ClassII/Unknown;PercDiv=12.0;PercDel=2.6;PercIns=4.8;
LG01	RepeatMasker	disperseRepeat	2042648	2043132	702	+	ID=TE176842;Target=rnd-1_family-2023 265 745;Class=ClassII/Unknown;PercDiv=29.8;PercDel=7.0;PercIns=7.9;
LG01	RepeatMasker	disperseRepeat	2044908	2044985	414	-	ID=TE176845;Target=rnd-1_family-1540 601 678;Class=ClassII/Unknown;PercDiv=14.1;PercDel=0.0;PercIns=0.0;
LG01	RepeatMasker	disperseRepeat	2045828	2045855	260	-	ID=TE176847;Target=DR0261666 3126 3237;Class=ClassII/Sola;PercDiv=10.1;PercDel=1.6;PercIns=11.6;
LG01	RepeatMasker	disperseRepeat	2045966	2045979	227	-	ID=TE176849;Target=DR0211159 8587 8659;Class=ClassII/Tc1-Mariner;PercDiv=19.2;PercDel=0.0;PercIns=0.0;
LG01	RepeatMasker	disperseRepeat	2048857	2048998	594	+	ID=TE176851;Target=rnd-1_family-1054 113 248;Class=ClassII/Unknown;PercDiv=14.3;PercDel=2.1;PercIns=6.6;
LG01	RepeatMasker	disperseRepeat	2049008	2049163	710	-	ID=TE176852;Target=rnd-1_family-1273 559 722;Class=ClassII/Unknown;PercDiv=11.6;PercDel=5.8;PercIns=0.6;
LG01	RepeatMasker	disperseRepeat	2050621	2050799	494	+	ID=TE176855;Target=TTAA24_AP 300 478;Class=ClassII/Unknown;PercDiv=21.4;PercDel=3.4;PercIns=3.4;
LG01	RepeatMasker	disperseRepeat	2051257	2052114	2139	+	ID=TE176856;Target=rnd-1_family-1335 256 1124;Class=ClassII/Unknown;PercDiv=23.6;PercDel=5.4;PercIns=4.0;
LG01	RepeatMasker	disperseRepeat	2052521	2052592	234	-	ID=TE176857;Target=DR0072274 3252 3318;Class=ClassII/CACTA;PercDiv=16.5;PercDel=0.0;PercIns=7.5;
LG01	RepeatMasker	disperseRepeat	2056941	2057085	747	-	ID=TE176863;Target=rnd-1_family-112 660 804;Class=ClassII/Unknown;PercDiv=15.0;PercDel=3.5;PercIns=3.5;
LG01	RepeatMasker	disperseRepeat	2059416	2059459	296	-	ID=TE176865;Target=DR0063726 10018 10099;Class=ClassII/hAT;PercDiv=14.1;PercDel=4.8;PercIns=7.3;
LG01	RepeatMasker	disperseRepeat	2059460	2059520	308	-	ID=TE176866;Target=DR0125806 13039 13098;Class=ClassII/hAT;PercDiv=13.3;PercDel=0.0;PercIns=1.7;
LG01	RepeatMasker	disperseRepeat	2059521	2059548	303	+	ID=TE176867;Target=ClassII/Unknown8-10_AP 96 193;Class=DNA;PercDiv=11.5;PercDel=13.3;PercIns=3.0;
LG01	RepeatMasker	disperseRepeat	2059805	2059832	238	-	ID=TE176870;Target=DF0003458 1560 1641;Class=ClassII/hAT;PercDiv=26.0;PercDel=6.5;PercIns=0.0;
LG01	RepeatMasker	disperseRepeat	2059957	2060008	449	-	ID=TE176872;Target=rnd-1_family-2053 768 867;Class=ClassII/Unknown;PercDiv=21.7;PercDel=5.6;PercIns=4.1;
LG01	RepeatMasker	disperseRepeat	2060009	2060078	489	+	ID=TE176873;Target=rnd-1_family-1993 52 122;Class=ClassII/Unknown;PercDiv=11.4;PercDel=1.4;PercIns=0.0;
LG01	RepeatMasker	disperseRepeat	2060079	2060100	449	-	ID=TE176874;Target=rnd-1_family-2053 722 767;Class=ClassII/Unknown;PercDiv=21.7;PercDel=5.6;PercIns=4.1;
LG01	RepeatMasker	disperseRepeat	2062495	2062505	238	+	ID=TE176876;Target=DR0248884 11120 11172;Class=ClassII/Helitron;PercDiv=11.9;PercDel=1.6;PercIns=6.7;
LG01	RepeatMasker	disperseRepeat	2062537	2062609	317	+	ID=TE176877;Target=DR0152424 500 572;Class=ClassII/P;PercDiv=8.2;PercDel=0.0;PercIns=0.0;
LG01	RepeatMasker	disperseRepeat	2062619	2062636	294	+	ID=TE176878;Target=DR0257334 1489 1588;Class=ClassII/hAT;PercDiv=16.0;PercDel=0.0;PercIns=0.0;
LG01	RepeatMasker	disperseRepeat	2065303	2065348	232	-	ID=TE176879;Target=DR0141088 8382 8427;Class=ClassII/PIF-Harbinger;PercDiv=15.2;PercDel=0.0;PercIns=0.0;
LG01	RepeatMasker	disperseRepeat	2067227	2067428	735	+	ID=TE176880;Target=hAT-N5_AP 4 217;Class=ClassII/hAT;PercDiv=17.0;PercDel=6.9;PercIns=0.9;
LG01	RepeatMasker	disperseRepeat	2067604	2067665	494	+	ID=TE176881;Target=rnd-1_family-970 1 62;Class=ClassII/Unknown;PercDiv=3.2;PercDel=0.0;PercIns=0.0;
LG01	RepeatMasker	disperseRepeat	2067686	2067798	872	-	ID=TE176882;Target=rnd-1_family-894 2 114;Class=ClassII/Unknown;PercDiv=9.7;PercDel=0.0;PercIns=0.0;
LG01	RepeatMasker	disperseRepeat	2070619	2070747	504	-	ID=TE176883;Target=rnd-1_family-1054 113 260;Class=ClassII/Unknown;PercDiv=17.3;PercDel=1.9;PercIns=2.4;
LG01	RepeatMasker	disperseRepeat	2070905	2070922	237	-	ID=TE176886;Target=DR0019097 9912 10071;Class=ClassII/CACTA;PercDiv=14.3;PercDel=4.2;PercIns=8.1;
LG01	RepeatMasker	disperseRepeat	2072191	2072248	238	+	ID=TE176887;Target=DR0114004 1538 1598;Class=ClassII/Unknown;PercDiv=20.7;PercDel=5.2;PercIns=0.0;
LG01	RepeatMasker	disperseRepeat	2074050	2074172	429	-	ID=TE176888;Target=rnd-1_family-2548 544 655;Class=ClassII/Unknown;PercDiv=20.9;PercDel=0.8;PercIns=10.7;
LG01	RepeatMasker	disperseRepeat	2074350	2074461	737	+	ID=TE176890;Target=rnd-1_family-1297 65 175;Class=ClassII/hAT;PercDiv=11.7;PercDel=0.0;PercIns=0.9;
LG01	RepeatMasker	disperseRepeat	2074714	2075022	880	-	ID=TE176892;Target=DR0264751 4825 5141;Class=ClassII/IS3EU;PercDiv=13.3;PercDel=3.2;PercIns=1.6;
LG01	RepeatMasker	disperseRepeat	2076087	2076472	1581	+	ID=TE176895;Target=rnd-1_family-2128 4 392;Class=ClassII/Tc1-Mariner;PercDiv=23.9;PercDel=2.1;PercIns=1.3;
LG01	RepeatMasker	disperseRepeat	2077363	2077742	1532	-	ID=TE176896;Target=rnd-1_family-2582 969 1376;Class=ClassII/Unknown;PercDiv=16.8;PercDel=5.6;PercIns=0.5;
LG01	RepeatMasker	disperseRepeat	2077931	2078187	866	+	ID=TE176897;Target=rnd-1_family-72 1225 1492;Class=ClassII/Unknown;PercDiv=22.4;PercDel=5.5;PercIns=1.1;
LG01	RepeatMasker	disperseRepeat	2080351	2080392	262	-	ID=TE176899;Target=DR0115405 9888 9933;Class=ClassII/CACTA;PercDiv=12.9;PercDel=6.2;PercIns=2.4;
LG01	RepeatMasker	disperseRepeat	2080393	2080430	290	-	ID=TE176900;Target=DR0113816 373 410;Class=ClassII/Tc1-Mariner;PercDiv=2.6;PercDel=0.0;PercIns=0.0;
LG01	RepeatMasker	disperseRepeat	2080440	2080450	239	-	ID=TE176901;Target=rnd-1_family-2508 2376 2434;Class=ClassII/Unknown;PercDiv=17.5;PercDel=3.5;PercIns=1.7;
LG01	RepeatMasker	disperseRepeat	2081427	2081686	901	+	ID=TE176902;Target=rnd-1_family-2605 680 926;Class=ClassII/Unknown;PercDiv=24.1;PercDel=3.1;PercIns=1.1;
LG01	RepeatMasker	disperseRepeat	2084003	2084377	722	-	ID=TE176903;Target=rnd-1_family-2510 1 370;Class=ClassII/Unknown;PercDiv=28.4;PercDel=6.4;PercIns=7.8;
LG01	RepeatMasker	disperseRepeat	2085413	2085685	755	+	ID=TE176904;Target=DR0075391 8685 8952;Class=ClassII/Unknown;PercDiv=21.4;PercDel=2.2;PercIns=4.1;
LG01	RepeatMasker	disperseRepeat	2091180	2091384	512	-	ID=TE176908;Target=rnd-1_family-1757 2 222;Class=ClassII/Unknown;PercDiv=20.0;PercDel=10.2;PercIns=2.3;
LG01	RepeatMasker	disperseRepeat	2099302	2099909	3964	+	ID=TE176910;Target=rnd-1_family-98 1640 2270;Class=ClassII/Unknown;PercDiv=8.1;PercDel=4.0;PercIns=0.2;
LG01	RepeatMasker	disperseRepeat	2103613	2103677	230	+	ID=TE176911;Target=DR0248869 567 633;Class=ClassII/Academ;PercDiv=18.5;PercDel=3.1;PercIns=0.0;
LG01	RepeatMasker	disperseRepeat	2104084	2104491	741	+	ID=TE176912;Target=rnd-1_family-1252 214 591;Class=ClassII/hAT;PercDiv=19.9;PercDel=8.5;PercIns=10.5;
LG01	RepeatMasker	disperseRepeat	2105201	2105756	2602	+	ID=TE176914;Target=rnd-1_family-1568 13 579;Class=ClassII/Unknown;PercDiv=21.7;PercDel=3.4;PercIns=1.4;
LG01	RepeatMasker	disperseRepeat	2108850	2108935	256	-	ID=TE176915;Target=DR0234666 80 167;Class=ClassII/CACTA;PercDiv=22.3;PercDel=3.5;PercIns=1.1;
LG01	RepeatMasker	disperseRepeat	2110368	2110735	791	-	ID=TE176916;Target=rnd-1_family-2152 62 420;Class=ClassII/Mutator;PercDiv=25.6;PercDel=4.1;PercIns=6.7;
LG01	RepeatMasker	disperseRepeat	2110838	2110944	245	+	ID=TE176917;Target=rnd-1_family-841 1 114;Class=ClassII/Unknown;PercDiv=23.1;PercDel=14.0;PercIns=7.0;
LG01	RepeatMasker	disperseRepeat	2112652	2112935	1436	-	ID=TE176921;Target=rnd-1_family-2095 744 1006;Class=ClassII/Unknown;PercDiv=13.4;PercDel=0.0;PercIns=8.0;
LG01	RepeatMasker	disperseRepeat	2112941	2113027	1106	+	ID=TE176922;Target=rnd-1_family-14 645 800;Class=ClassII/hAT;PercDiv=9.0;PercDel=0.7;PercIns=0.0;
LG01	RepeatMasker	disperseRepeat	2113028	2113627	2214	-	ID=TE176923;Target=rnd-1_family-2095 115 769;Class=ClassII/Unknown;PercDiv=8.8;PercDel=3.7;PercIns=3.5;
LG01	RepeatMasker	disperseRepeat	2113638	2113763	505	+	ID=TE176924;Target=EnSpm-7_HM 506 627;Class=ClassII/CACTA;PercDiv=10.0;PercDel=1.6;PercIns=4.9;
LG01	RepeatMasker	disperseRepeat	2113764	2113781	333	+	ID=TE176925;Target=P-1_DBp 4253 4385;Class=ClassII/P;PercDiv=18.0;PercDel=0.7;PercIns=8.9;
LG01	RepeatMasker	disperseRepeat	2116498	2116716	1669	-	ID=TE176927;Target=rnd-1_family-1102 782 998;Class=ClassII/Unknown;PercDiv=6.0;PercDel=0.0;PercIns=0.9;
LG01	RepeatMasker	disperseRepeat	2117353	2117415	231	+	ID=TE176928;Target=DR0017997 36 100;Class=ClassII/CACTA;PercDiv=19.1;PercDel=3.2;PercIns=0.0;
LG01	RepeatMasker	disperseRepeat	2117796	2117850	246	-	ID=TE176929;Target=Chapaev-7_HM 1750 1806;Class=ClassII/CACTA;PercDiv=7.3;PercDel=3.6;PercIns=0.0;
LG01	RepeatMasker	disperseRepeat	2118570	2118592	431	+	ID=TE176930;Target=DR0014712 261 584;Class=ClassII/CACTA;PercDiv=20.2;PercDel=1.0;PercIns=4.7;
LG01	RepeatMasker	disperseRepeat	2118627	2118786	395	+	ID=TE176931;Target=DR0261722 7166 7334;Class=ClassII/hAT;PercDiv=16.9;PercDel=5.6;PercIns=0.0;
LG01	RepeatMasker	disperseRepeat	2118787	2118800	359	-	ID=TE176932;Target=DR0014712 415 523;Class=ClassII/CACTA;PercDiv=21.9;PercDel=4.3;PercIns=2.1;
LG01	RepeatMasker	disperseRepeat	2121223	2121573	602	+	ID=TE176933;Target=rnd-1_family-1142 36 391;Class=ClassII/Unknown;PercDiv=18.6;PercDel=9.7;PercIns=8.2;
LG01	RepeatMasker	disperseRepeat	2122027	2122091	283	-	ID=TE176935;Target=DR0013393 952 1017;Class=ClassII/CACTA;PercDiv=15.4;PercDel=1.5;PercIns=0.0;
LG01	RepeatMasker	disperseRepeat	2122155	2122327	417	+	ID=TE176936;Target=rnd-1_family-1142 381 567;Class=ClassII/Unknown;PercDiv=18.0;PercDel=12.1;PercIns=3.7;
LG01	RepeatMasker	disperseRepeat	2122456	2122502	232	-	ID=TE176937;Target=hATm-19_HM 3141 3187;Class=ClassII/hAT;PercDiv=4.3;PercDel=0.0;PercIns=0.0;
LG01	RepeatMasker	disperseRepeat	2122504	2122673	462	+	ID=TE176938;Target=rnd-1_family-1142 565 732;Class=ClassII/Unknown;PercDiv=11.5;PercDel=6.5;PercIns=7.7;
LG01	RepeatMasker	disperseRepeat	2123792	2124092	834	-	ID=TE176939;Target=rnd-1_family-1273 911 1228;Class=ClassII/Unknown;PercDiv=20.2;PercDel=9.0;PercIns=3.1;
LG01	RepeatMasker	disperseRepeat	2124094	2124292	565	-	ID=TE176940;Target=rnd-1_family-1273 776 952;Class=ClassII/Unknown;PercDiv=21.9;PercDel=0.5;PercIns=13.0;
LG01	RepeatMasker	disperseRepeat	2124308	2124546	1003	-	ID=TE176941;Target=rnd-1_family-1273 554 773;Class=ClassII/Unknown;PercDiv=12.6;PercDel=1.3;PercIns=10.0;
LG01	RepeatMasker	disperseRepeat	2129020	2129112	321	+	ID=TE176942;Target=DR0211330 508 605;Class=ClassII/Tc1-Mariner;PercDiv=11.8;PercDel=5.4;PercIns=0.0;
LG01	RepeatMasker	disperseRepeat	2131218	2131380	382	+	ID=TE176943;Target=rnd-1_family-2053 644 814;Class=ClassII/Unknown;PercDiv=24.2;PercDel=6.1;PercIns=1.2;
LG01	RepeatMasker	disperseRepeat	2131870	2131900	300	-	ID=TE176944;Target=DR0199701 98 181;Class=ClassII/CACTA;PercDiv=14.8;PercDel=6.3;PercIns=3.4;
LG01	RepeatMasker	disperseRepeat	2136359	2136400	238	-	ID=TE176947;Target=DR0257498 4277 4405;Class=ClassII/CACTA;PercDiv=19.6;PercDel=2.2;PercIns=5.3;
LG01	RepeatMasker	disperseRepeat	2141064	2142609	12261	-	ID=TE176948;Target=rnd-1_family-172 1 2000;Class=ClassII/Helitron;PercDiv=5.2;PercDel=0.9;PercIns=0.1;
LG01	RepeatMasker	disperseRepeat	2142952	2143125	391	-	ID=TE176949;Target=rnd-1_family-1273 1 154;Class=ClassII/Unknown;PercDiv=21.3;PercDel=2.9;PercIns=16.2;
LG01	RepeatMasker	disperseRepeat	2145482	2145592	309	-	ID=TE176952;Target=DR0154080 93 191;Class=ClassII/CACTA;PercDiv=15.8;PercDel=5.2;PercIns=4.2;
LG01	RepeatMasker	disperseRepeat	2145774	2145897	357	+	ID=TE176953;Target=DR0012195 383 614;Class=ClassII/CACTA;PercDiv=19.4;PercDel=4.7;PercIns=2.6;
LG01	RepeatMasker	disperseRepeat	2149995	2150005	276	-	ID=TE176958;Target=DR0062156 2634 2710;Class=ClassII/hAT;PercDiv=13.2;PercDel=0.0;PercIns=14.3;
LG01	RepeatMasker	disperseRepeat	2152686	2152756	302	-	ID=TE176959;Target=DR0258093 10487 10557;Class=ClassII/hAT;PercDiv=14.1;PercDel=0.0;PercIns=0.0;
LG01	RepeatMasker	disperseRepeat	2153342	2153835	1387	-	ID=TE176960;Target=rnd-1_family-1172 2 476;Class=ClassII/Unknown;PercDiv=21.7;PercDel=1.8;PercIns=5.9;
LG01	RepeatMasker	disperseRepeat	2157467	2157975	1056	-	ID=TE176961;Target=rnd-1_family-1155 7 926;Class=ClassII/Unknown;PercDiv=21.3;PercDel=8.3;PercIns=8.2;
LG01	RepeatMasker	disperseRepeat	2159691	2159709	237	-	ID=TE176963;Target=EnSpm-N2_DR 3114 3189;Class=ClassII/CACTA;PercDiv=18.8;PercDel=1.2;PercIns=4.9;
LG01	RepeatMasker	disperseRepeat	2159772	2159918	533	-	ID=TE176964;Target=rnd-1_family-1054 285 437;Class=ClassII/Unknown;PercDiv=19.2;PercDel=4.8;PercIns=0.7;
LG01	RepeatMasker	disperseRepeat	2161632	2161707	225	-	ID=TE176965;Target=DR0105932 385 458;Class=ClassII/hAT;PercDiv=16.9;PercDel=4.0;PercIns=6.8;
LG01	RepeatMasker	disperseRepeat	2162987	2163033	227	-	ID=TE176966;Target=Mariner-5_DEl 341 387;Class=ClassII/Tc1-Mariner;PercDiv=23.4;PercDel=0.0;PercIns=0.0;
LG01	RepeatMasker	disperseRepeat	2166770	2166831	357	-	ID=TE176971;Target=DR0150638 3498 3550;Class=ClassII/CACTA;PercDiv=6.8;PercDel=0.3;PercIns=0.0;
LG01	RepeatMasker	disperseRepeat	2167247	2167335	245	-	ID=TE176972;Target=ClassII/Unknown8-54_AP 510 587;Class=DNA;PercDiv=14.6;PercDel=1.1;PercIns=15.4;
LG01	RepeatMasker	disperseRepeat	2167920	2168235	812	+	ID=TE176973;Target=rnd-1_family-1533 212 512;Class=ClassII/Unknown;PercDiv=21.6;PercDel=3.8;PercIns=9.0;
LG01	RepeatMasker	disperseRepeat	2168248	2168579	1208	+	ID=TE176974;Target=rnd-1_family-1533 551 886;Class=ClassII/Unknown;PercDiv=23.7;PercDel=3.3;PercIns=2.1;
LG01	RepeatMasker	disperseRepeat	2170952	2170976	230	-	ID=TE176976;Target=DR0114734 18912 18994;Class=ClassII/Unknown;PercDiv=24.8;PercDel=1.5;PercIns=3.8;
LG01	RepeatMasker	disperseRepeat	2170986	2171010	272	+	ID=TE176977;Target=EnSpm-17_ZM 12324 12350;Class=ClassII/CACTA;PercDiv=10.4;PercDel=2.0;PercIns=6.2;
LG01	RepeatMasker	disperseRepeat	2171011	2171070	258	-	ID=TE176978;Target=hATm-50_HM 672 731;Class=ClassII/hAT;PercDiv=10.0;PercDel=0.0;PercIns=0.0;
LG01	RepeatMasker	disperseRepeat	2171073	2171105	272	+	ID=TE176979;Target=EnSpm-17_ZM 12351 12388;Class=ClassII/CACTA;PercDiv=10.4;PercDel=2.0;PercIns=6.2;
LG01	RepeatMasker	disperseRepeat	2171198	2171381	621	-	ID=TE176980;Target=rnd-1_family-2161 585 771;Class=ClassII/Unknown;PercDiv=25.7;PercDel=2.2;PercIns=0.5;
LG01	RepeatMasker	disperseRepeat	2175508	2175529	287	+	ID=TE176981;Target=DR0054837 13493 13590;Class=ClassII/Helitron;PercDiv=25.0;PercDel=3.1;PercIns=2.0;
LG01	RepeatMasker	disperseRepeat	2175542	2175604	343	-	ID=TE176982;Target=DR0027612 2211 2274;Class=ClassII/CACTA;PercDiv=11.1;PercDel=1.6;PercIns=0.0;
LG01	RepeatMasker	disperseRepeat	2175605	2175630	314	-	ID=TE176983;Target=DR0098659 857 942;Class=ClassII/hAT;PercDiv=19.6;PercDel=2.2;PercIns=5.6;
LG01	RepeatMasker	disperseRepeat	2176782	2176905	280	+	ID=TE176984;Target=DR0257209 988 1151;Class=ClassII/PIF-Harbinger;PercDiv=27.7;PercDel=5.5;PercIns=4.9;
LG01	RepeatMasker	disperseRepeat	2176928	2177019	353	+	ID=TE176985;Target=rnd-1_family-2226 4268 4350;Class=ClassII/CACTA;PercDiv=13.4;PercDel=0.0;PercIns=10.8;
LG01	RepeatMasker	disperseRepeat	2179506	2179801	1066	+	ID=TE176987;Target=rnd-1_family-1088 419 729;Class=ClassII/Unknown;PercDiv=19.3;PercDel=8.8;PercIns=3.5;
LG01	RepeatMasker	disperseRepeat	2184877	2184897	264	+	ID=TE176989;Target=DF0002449 9832 9939;Class=ClassII/Dada;PercDiv=24.1;PercDel=5.0;PercIns=5.0;
LG01	RepeatMasker	disperseRepeat	2184901	2184967	369	-	ID=TE176990;Target=DR0262531 10966 11140;Class=ClassII/Helitron;PercDiv=26.3;PercDel=1.6;PercIns=8.0;
LG01	RepeatMasker	disperseRepeat	2187439	2187609	372	+	ID=TE176992;Target=rnd-1_family-841 1062 1247;Class=ClassII/Unknown;PercDiv=22.2;PercDel=11.7;PercIns=2.7;
LG01	RepeatMasker	disperseRepeat	2194980	2195075	575	+	ID=TE176996;Target=rnd-1_family-2321 256 345;Class=ClassII/Unknown;PercDiv=10.1;PercDel=0.0;PercIns=6.7;
LG01	RepeatMasker	disperseRepeat	2195120	2195244	621	-	ID=TE176998;Target=rnd-1_family-2321 219 339;Class=ClassII/Unknown;PercDiv=17.4;PercDel=0.0;PercIns=3.3;
LG01	RepeatMasker	disperseRepeat	2197444	2197594	322	+	ID=TE177003;Target=rnd-1_family-2088 85 220;Class=ClassII/Unknown;PercDiv=29.3;PercDel=0.7;PercIns=11.8;
LG01	RepeatMasker	disperseRepeat	2202756	2202905	392	+	ID=TE177004;Target=rnd-1_family-2053 263 415;Class=ClassII/Unknown;PercDiv=25.8;PercDel=4.0;PercIns=2.0;
LG01	RepeatMasker	disperseRepeat	2204486	2204505	448	+	ID=TE177005;Target=DR0068490 2414 2452;Class=ClassII/CACTA;PercDiv=21.8;PercDel=7.1;PercIns=0.2;
LG01	RepeatMasker	disperseRepeat	2204520	2204618	394	+	ID=TE177006;Target=DR0274428 1735 1876;Class=ClassII/hAT;PercDiv=25.2;PercDel=2.0;PercIns=5.6;
LG01	RepeatMasker	disperseRepeat	2204619	2204659	448	+	ID=TE177007;Target=DR0068490 2453 2539;Class=ClassII/CACTA;PercDiv=21.8;PercDel=7.1;PercIns=0.2;
LG01	RepeatMasker	disperseRepeat	2204802	2205168	1843	-	ID=TE177008;Target=rnd-1_family-1277 414 776;Class=ClassII/Unknown;PercDiv=19.2;PercDel=0.8;PercIns=1.9;
LG01	RepeatMasker	disperseRepeat	2211846	2211885	231	+	ID=TE177011;Target=DR0256850 3275 3314;Class=ClassII/hAT;PercDiv=7.5;PercDel=0.0;PercIns=0.0;
LG01	RepeatMasker	disperseRepeat	2212490	2213060	348	-	ID=TE177012;Target=hAT-7_HM 2484 3061;Class=ClassII/hAT;PercDiv=33.8;PercDel=5.4;PercIns=4.2;
LG01	RepeatMasker	disperseRepeat	2221079	2221142	329	+	ID=TE177018;Target=rnd-1_family-1993 543 606;Class=ClassII/Unknown;PercDiv=18.8;PercDel=0.0;PercIns=0.0;
LG01	RepeatMasker	disperseRepeat	2221771	2221812	243	+	ID=TE177019;Target=DR0247077 61 101;Class=ClassII/Unknown;PercDiv=9.8;PercDel=0.0;PercIns=2.4;
LG01	RepeatMasker	disperseRepeat	2223615	2223671	276	+	ID=TE177023;Target=rnd-1_family-841 484 541;Class=ClassII/Unknown;PercDiv=22.8;PercDel=1.8;PercIns=0.0;
LG01	RepeatMasker	disperseRepeat	2223815	2223930	520	-	ID=TE177025;Target=rnd-1_family-1327 27 136;Class=ClassII/Unknown;PercDiv=13.9;PercDel=1.7;PercIns=7.3;
LG01	RepeatMasker	disperseRepeat	2223988	2224194	621	+	ID=TE177026;Target=rnd-1_family-1088 513 719;Class=ClassII/Unknown;PercDiv=22.1;PercDel=5.8;PercIns=5.8;
LG01	RepeatMasker	disperseRepeat	2225544	2225636	345	+	ID=TE177027;Target=DR0237492 1792 1876;Class=ClassII/Tc1-Mariner;PercDiv=8.4;PercDel=1.1;PercIns=10.6;
LG01	RepeatMasker	disperseRepeat	2225652	2225663	298	+	ID=TE177028;Target=rnd-1_family-137 14 88;Class=ClassII/Unknown;PercDiv=13.3;PercDel=0.0;PercIns=0.0;
LG01	RepeatMasker	disperseRepeat	2225664	2225682	284	-	ID=TE177029;Target=DR0107597 370 468;Class=ClassII/hAT;PercDiv=16.0;PercDel=5.3;PercIns=0.0;
LG01	RepeatMasker	disperseRepeat	2225836	2226127	782	-	ID=TE177030;Target=rnd-1_family-1995 99 359;Class=ClassII/Unknown;PercDiv=15.8;PercDel=0.9;PercIns=10.3;
LG01	RepeatMasker	disperseRepeat	2227593	2227653	263	-	ID=TE177031;Target=DR0114091 1264 1325;Class=ClassII/hAT;PercDiv=18.0;PercDel=1.6;PercIns=0.0;
LG01	RepeatMasker	disperseRepeat	2230544	2230699	307	+	ID=TE177033;Target=ClassII/Unknown8-68_AP 1 162;Class=DNA;PercDiv=25.1;PercDel=9.6;PercIns=5.6;
LG01	RepeatMasker	disperseRepeat	2233231	2233733	579	-	ID=TE177034;Target=rnd-1_family-2510 28 425;Class=ClassII/Unknown;PercDiv=25.3;PercDel=7.8;PercIns=8.8;
LG01	RepeatMasker	disperseRepeat	2236825	2236972	854	-	ID=TE177035;Target=rnd-1_family-1063 607 750;Class=ClassII/Unknown;PercDiv=8.3;PercDel=0.0;PercIns=2.8;
LG01	RepeatMasker	disperseRepeat	2238716	2238862	872	+	ID=TE177037;Target=rnd-1_family-1041 119 279;Class=ClassII/Ginger;PercDiv=12.9;PercDel=9.5;PercIns=0.0;
LG01	RepeatMasker	disperseRepeat	2238938	2239060	638	+	ID=TE177038;Target=Helitron-N1_AC 4 124;Class=ClassII/Helitron;PercDiv=17.9;PercDel=0.3;PercIns=0.5;
LG01	RepeatMasker	disperseRepeat	2239567	2239595	357	+	ID=TE177039;Target=ClassII/Unknown-1-2_DR 298 449;Class=DNA;PercDiv=14.0;PercDel=6.2;PercIns=1.3;
LG01	RepeatMasker	disperseRepeat	2239596	2239711	394	+	ID=TE177040;Target=DF0003703 332 449;Class=ClassII/PIF-Harbinger;PercDiv=11.4;PercDel=3.5;PercIns=1.7;
LG01	RepeatMasker	disperseRepeat	2243278	2243534	815	+	ID=TE177041;Target=rnd-1_family-1275 345 589;Class=ClassII/hAT;PercDiv=18.6;PercDel=3.1;PercIns=8.2;
LG01	RepeatMasker	disperseRepeat	2243559	2243856	2375	-	ID=TE177042;Target=rnd-1_family-47 1 297;Class=ClassII/Unknown;PercDiv=3.4;PercDel=0.3;PercIns=0.7;
LG01	RepeatMasker	disperseRepeat	2246161	2247322	9495	-	ID=TE177044;Target=rnd-1_family-2207 756 1925;Class=ClassII/Unknown;PercDiv=3.5;PercDel=0.9;PercIns=0.3;
LG01	RepeatMasker	disperseRepeat	2249801	2249848	232	+	ID=TE177046;Target=TTAA18_AP 436 483;Class=ClassII/Unknown;PercDiv=18.8;PercDel=0.0;PercIns=0.0;
LG01	RepeatMasker	disperseRepeat	2251030	2251077	230	-	ID=TE177047;Target=DR0030210 1054 1100;Class=ClassII/hAT;PercDiv=15.2;PercDel=2.1;PercIns=4.3;
LG01	RepeatMasker	disperseRepeat	2258240	2258335	491	+	ID=TE177050;Target=rnd-1_family-1096 12 110;Class=ClassII/Unknown;PercDiv=14.9;PercDel=5.2;PercIns=2.0;
LG01	RepeatMasker	disperseRepeat	2263035	2263182	276	+	ID=TE177051;Target=DR0150685 5866 6008;Class=ClassII/CACTA;PercDiv=21.9;PercDel=0.7;PercIns=4.2;
LG01	RepeatMasker	disperseRepeat	2268722	2268796	232	-	ID=TE177053;Target=DR0266535 430 499;Class=ClassII/hAT;PercDiv=16.1;PercDel=1.3;PercIns=8.6;
LG01	RepeatMasker	disperseRepeat	2270627	2270678	256	-	ID=TE177054;Target=ClassII/Unknown8-56_AP 532 583;Class=DNA;PercDiv=19.2;PercDel=0.0;PercIns=0.0;
LG01	RepeatMasker	disperseRepeat	2272071	2272466	1779	+	ID=TE177055;Target=rnd-1_family-2570 457 871;Class=ClassII/Unknown;PercDiv=16.8;PercDel=7.3;PercIns=2.4;
LG01	RepeatMasker	disperseRepeat	2272638	2272920	1886	-	ID=TE177056;Target=rnd-1_family-1041 1 277;Class=ClassII/Ginger;PercDiv=8.7;PercDel=0.3;PercIns=2.5;
LG01	RepeatMasker	disperseRepeat	2273272	2273390	624	-	ID=TE177057;Target=rnd-1_family-1413 3629 3747;Class=ClassII/Unknown;PercDiv=15.4;PercDel=1.7;PercIns=1.7;
LG01	RepeatMasker	disperseRepeat	2273986	2274287	1479	+	ID=TE177058;Target=rnd-1_family-1413 3185 3474;Class=ClassII/Unknown;PercDiv=11.5;PercDel=1.0;PercIns=5.2;
LG01	RepeatMasker	disperseRepeat	2274296	2274340	286	+	ID=TE177059;Target=rnd-1_family-1413 3530 3574;Class=ClassII/Unknown;PercDiv=11.1;PercDel=0.0;PercIns=0.0;
LG01	RepeatMasker	disperseRepeat	2274368	2274462	316	+	ID=TE177060;Target=rnd-1_family-1413 3650 3755;Class=ClassII/Unknown;PercDiv=23.2;PercDel=11.6;PercIns=0.0;
LG01	RepeatMasker	disperseRepeat	2274608	2274630	461	-	ID=TE177061;Target=rnd-1_family-1878 284 413;Class=ClassII/Ginger;PercDiv=24.7;PercDel=9.7;PercIns=5.9;
LG01	RepeatMasker	disperseRepeat	2274820	2274835	461	-	ID=TE177063;Target=rnd-1_family-1878 178 283;Class=ClassII/Ginger;PercDiv=24.7;PercDel=9.7;PercIns=5.9;
LG01	RepeatMasker	disperseRepeat	2277610	2277881	1690	-	ID=TE177066;Target=rnd-1_family-1084 31 280;Class=ClassII/Unknown;PercDiv=9.7;PercDel=0.0;PercIns=8.8;
LG01	RepeatMasker	disperseRepeat	2283402	2283654	592	+	ID=TE177068;Target=rnd-1_family-2053 483 733;Class=ClassII/Unknown;PercDiv=20.0;PercDel=4.3;PercIns=5.2;
LG01	RepeatMasker	disperseRepeat	2284260	2284481	523	-	ID=TE177069;Target=rnd-1_family-1088 417 671;Class=ClassII/Unknown;PercDiv=22.2;PercDel=15.3;PercIns=0.4;
LG01	RepeatMasker	disperseRepeat	2285017	2285380	2368	+	ID=TE177070;Target=rnd-1_family-1387 9 372;Class=ClassII/hAT;PercDiv=7.8;PercDel=1.9;PercIns=1.9;
LG01	RepeatMasker	disperseRepeat	2286273	2286306	235	-	ID=TE177071;Target=DR0017339 289 322;Class=ClassII/CACTA;PercDiv=8.8;PercDel=0.0;PercIns=0.0;
LG01	RepeatMasker	disperseRepeat	2291010	2291101	262	-	ID=TE177073;Target=DR0079324 50 137;Class=ClassII/CACTA;PercDiv=22.2;PercDel=2.2;PercIns=6.8;
LG01	RepeatMasker	disperseRepeat	2300878	2301221	2110	+	ID=TE177076;Target=rnd-1_family-80 67 364;Class=ClassII/hAT;PercDiv=5.3;PercDel=4.5;PercIns=0.3;
LG01	RepeatMasker	disperseRepeat	2303642	2304424	4512	+	ID=TE177077;Target=rnd-1_family-1107 38 794;Class=ClassII/Unknown;PercDiv=12.1;PercDel=1.1;PercIns=2.5;
LG01	RepeatMasker	disperseRepeat	2304425	2304470	253	+	ID=TE177078;Target=DR0175264 1653 1698;Class=ClassII/Tc1-Mariner;PercDiv=12.8;PercDel=0.0;PercIns=0.0;
LG01	RepeatMasker	disperseRepeat	2306032	2306056	278	+	ID=TE177079;Target=DR0211159 1439 1467;Class=ClassII/Tc1-Mariner;PercDiv=13.8;PercDel=1.6;PercIns=1.1;
LG01	RepeatMasker	disperseRepeat	2309405	2309602	892	-	ID=TE177081;Target=DR0262244 2512 2716;Class=ClassII/CACTA;PercDiv=10.6;PercDel=3.5;PercIns=0.0;
LG01	RepeatMasker	disperseRepeat	2310490	2310528	228	-	ID=TE177082;Target=Chapaev-20_HM 203 241;Class=ClassII/CACTA;PercDiv=12.8;PercDel=0.0;PercIns=0.0;
LG01	RepeatMasker	disperseRepeat	2310706	2310869	464	+	ID=TE177083;Target=rnd-1_family-1273 779 934;Class=ClassII/Unknown;PercDiv=21.9;PercDel=3.0;PercIns=8.3;
LG01	RepeatMasker	disperseRepeat	2310900	2311201	590	+	ID=TE177084;Target=rnd-1_family-1273 934 1223;Class=ClassII/Unknown;PercDiv=24.2;PercDel=2.6;PercIns=6.9;
LG01	RepeatMasker	disperseRepeat	2314607	2314661	235	+	ID=TE177085;Target=DR0232223 985 1039;Class=ClassII/CACTA;PercDiv=25.4;PercDel=0.0;PercIns=0.0;
LG01	RepeatMasker	disperseRepeat	2315177	2315229	242	+	ID=TE177086;Target=Chapaev-2_ACa 1432 1487;Class=ClassII/CACTA;PercDiv=11.5;PercDel=7.5;PercIns=1.8;
LG01	RepeatMasker	disperseRepeat	2315599	2315624	252	-	ID=TE177087;Target=DR0257276 4033 4115;Class=ClassII/hAT;PercDiv=21.9;PercDel=1.2;PercIns=1.2;
LG01	RepeatMasker	disperseRepeat	2316127	2316275	587	+	ID=TE177089;Target=rnd-1_family-1445 656 775;Class=ClassII/Helitron;PercDiv=23.2;PercDel=0.8;PercIns=0.5;
LG01	RepeatMasker	disperseRepeat	2318119	2318342	1363	-	ID=TE177091;Target=rnd-1_family-1091 48 276;Class=ClassII/Unknown;PercDiv=13.4;PercDel=2.2;PercIns=0.0;
LG01	RepeatMasker	disperseRepeat	2318344	2318534	1064	+	ID=TE177092;Target=rnd-1_family-234 109 301;Class=ClassII/Unknown;PercDiv=13.6;PercDel=1.1;PercIns=0.0;
LG01	RepeatMasker	disperseRepeat	2318535	2318628	889	-	ID=TE177093;Target=rnd-1_family-1229 2845 2920;Class=ClassII/Unknown;PercDiv=14.7;PercDel=1.9;PercIns=11.2;
LG01	RepeatMasker	disperseRepeat	2318871	2319016	276	+	ID=TE177094;Target=DR0029427 539 804;Class=ClassII/CACTA;PercDiv=22.6;PercDel=8.2;PercIns=6.1;
LG01	RepeatMasker	disperseRepeat	2319040	2319139	464	-	ID=TE177096;Target=DR0054665 23 125;Class=ClassII/hAT;PercDiv=14.1;PercDel=4.0;PercIns=1.0;
LG01	RepeatMasker	disperseRepeat	2321451	2322008	2835	+	ID=TE177098;Target=rnd-1_family-2061 303 860;Class=ClassII/Helitron;PercDiv=18.8;PercDel=2.0;PercIns=2.0;
LG01	RepeatMasker	disperseRepeat	2322514	2322559	244	+	ID=TE177100;Target=DR0262553 7961 8065;Class=ClassII/Tc1-Mariner;PercDiv=19.8;PercDel=5.7;PercIns=1.6;
LG01	RepeatMasker	disperseRepeat	2322567	2322579	262	+	ID=TE177101;Target=DR0051951 576 638;Class=ClassII/CACTA;PercDiv=11.3;PercDel=3.2;PercIns=0.0;
LG01	RepeatMasker	disperseRepeat	2340505	2340563	241	+	ID=TE177110;Target=DR0019457 694 758;Class=ClassII/hAT;PercDiv=18.6;PercDel=10.2;PercIns=0.0;
LG01	RepeatMasker	disperseRepeat	2342174	2342234	252	+	ID=TE177111;Target=DR0127871 5303 5361;Class=ClassII/hAT;PercDiv=22.1;PercDel=0.0;PercIns=3.4;
LG01	RepeatMasker	disperseRepeat	2343454	2343518	300	-	ID=TE177112;Target=DR0248374 966 1029;Class=ClassII/hAT;PercDiv=14.1;PercDel=0.0;PercIns=1.6;
LG01	RepeatMasker	disperseRepeat	2343835	2344019	474	+	ID=TE177114;Target=rnd-1_family-1120 2 230;Class=ClassII/Unknown;PercDiv=23.6;PercDel=3.9;PercIns=2.4;
LG01	RepeatMasker	disperseRepeat	2344049	2344221	280	+	ID=TE177115;Target=rnd-1_family-1894 162 337;Class=ClassII/Unknown;PercDiv=26.8;PercDel=4.6;PercIns=2.8;
LG01	RepeatMasker	disperseRepeat	2344446	2344527	273	+	ID=TE177116;Target=rnd-1_family-1120 740 807;Class=ClassII/Unknown;PercDiv=15.7;PercDel=1.2;PercIns=22.1;
LG01	RepeatMasker	disperseRepeat	2347103	2347237	550	+	ID=TE177119;Target=rnd-1_family-1054 146 379;Class=ClassII/Unknown;PercDiv=16.9;PercDel=4.3;PercIns=15.0;
LG01	RepeatMasker	disperseRepeat	2347238	2347400	1089	+	ID=TE177120;Target=rnd-1_family-2204 136 295;Class=ClassII/Tc1-Mariner;PercDiv=3.2;PercDel=1.8;PercIns=3.8;
LG01	RepeatMasker	disperseRepeat	2347401	2347464	293	-	ID=TE177121;Target=EnSpm-21_HMa 4457 4555;Class=ClassII/CACTA;PercDiv=14.3;PercDel=1.0;PercIns=5.0;
LG01	RepeatMasker	disperseRepeat	2350119	2350173	247	+	ID=TE177122;Target=rnd-1_family-2670 183 237;Class=ClassII/Unknown;PercDiv=20.4;PercDel=1.8;PercIns=1.8;
LG01	RepeatMasker	disperseRepeat	2350633	2350715	251	-	ID=TE177124;Target=rnd-1_family-2199 357 426;Class=ClassII/Unknown;PercDiv=13.3;PercDel=0.0;PercIns=18.6;
LG01	RepeatMasker	disperseRepeat	2354135	2354215	292	+	ID=TE177125;Target=DR0234281 231 309;Class=ClassII/Tc1-Mariner;PercDiv=20.5;PercDel=1.2;PercIns=3.8;
LG01	RepeatMasker	disperseRepeat	2359281	2359301	401	-	ID=TE177128;Target=DR0111407 1899 1958;Class=ClassII/CACTA;PercDiv=17.4;PercDel=3.3;PercIns=1.5;
LG01	RepeatMasker	disperseRepeat	2359839	2359958	389	+	ID=TE177129;Target=rnd-1_family-1131 579 693;Class=ClassII/Helitron;PercDiv=20.4;PercDel=1.7;PercIns=6.1;
LG01	RepeatMasker	disperseRepeat	2360617	2360687	508	-	ID=TE177130;Target=rnd-1_family-27 57 127;Class=ClassII/CACTA;PercDiv=7.0;PercDel=0.0;PercIns=0.0;
LG01	RepeatMasker	disperseRepeat	2360691	2360773	514	+	ID=TE177131;Target=rnd-1_family-2384 3 86;Class=ClassII/Unknown;PercDiv=8.5;PercDel=2.4;PercIns=1.2;
LG01	RepeatMasker	disperseRepeat	2361826	2361989	498	+	ID=TE177132;Target=rnd-1_family-1335 254 428;Class=ClassII/Unknown;PercDiv=24.1;PercDel=7.9;PercIns=1.1;
LG01	RepeatMasker	disperseRepeat	2362025	2362314	1262	+	ID=TE177133;Target=rnd-1_family-1335 407 693;Class=ClassII/Unknown;PercDiv=16.1;PercDel=2.8;PercIns=3.8;
LG01	RepeatMasker	disperseRepeat	2363165	2363985	5039	-	ID=TE177134;Target=rnd-1_family-1404 1 779;Class=ClassII/Unknown;PercDiv=11.5;PercDel=0.8;PercIns=1.7;
LG01	RepeatMasker	disperseRepeat	2364086	2364123	228	+	ID=TE177135;Target=rnd-1_family-1993 64 101;Class=ClassII/Unknown;PercDiv=18.4;PercDel=0.0;PercIns=0.0;
LG01	RepeatMasker	disperseRepeat	2367678	2367783	328	+	ID=TE177136;Target=ClassII/Unknown8-71B_AP 101 211;Class=DNA;PercDiv=20.8;PercDel=4.7;PercIns=0.0;
LG01	RepeatMasker	disperseRepeat	2367785	2367894	428	-	ID=TE177137;Target=ClassII/Unknown8-71B_AP 2 121;Class=DNA;PercDiv=19.1;PercDel=9.1;PercIns=0.0;
LG01	RepeatMasker	disperseRepeat	2369136	2369232	321	+	ID=TE177138;Target=DNA8-64B_AP 828 922;Class=ClassII/hAT;PercDiv=18.7;PercDel=4.1;PercIns=6.3;
LG01	RepeatMasker	disperseRepeat	2369233	2369286	248	+	ID=TE177139;Target=DTC_155568_DTC_Jorge_3B_035_C19-1 18168 18223;Class=ClassII/CACTA;PercDiv=11.9;PercDel=6.6;PercIns=3.2;
LG01	RepeatMasker	disperseRepeat	2369872	2369981	725	+	ID=TE177140;Target=rnd-1_family-1540 574 683;Class=ClassII/Unknown;PercDiv=11.8;PercDel=0.0;PercIns=0.0;
LG01	RepeatMasker	disperseRepeat	2370979	2371052	254	+	ID=TE177142;Target=DR0137470 8597 8671;Class=ClassII/CACTA;PercDiv=8.2;PercDel=2.7;PercIns=1.3;
LG01	RepeatMasker	disperseRepeat	2375098	2375348	539	+	ID=TE177143;Target=rnd-1_family-2017 356 591;Class=ClassII/hAT;PercDiv=17.9;PercDel=6.7;PercIns=5.4;
LG01	RepeatMasker	disperseRepeat	2376543	2377228	2379	-	ID=TE177145;Target=DF0006087 356 1238;Class=ClassII/Tc1-Mariner;PercDiv=21.3;PercDel=1.1;PercIns=4.2;
LG01	RepeatMasker	disperseRepeat	2378026	2378077	258	-	ID=TE177147;Target=DR0163117 76 127;Class=ClassII/CACTA;PercDiv=17.3;PercDel=0.0;PercIns=0.0;
LG01	RepeatMasker	disperseRepeat	2379349	2379372	232	+	ID=TE177149;Target=rnd-1_family-2651 661 745;Class=ClassII/CACTA;PercDiv=21.6;PercDel=14.9;PercIns=0.0;
LG01	RepeatMasker	disperseRepeat	2379373	2379422	243	-	ID=TE177150;Target=DR0257899 2503 2554;Class=ClassII/Tc1-Mariner;PercDiv=14.0;PercDel=4.0;PercIns=0.0;
LG01	RepeatMasker	disperseRepeat	2380872	2380923	273	-	ID=TE177151;Target=rnd-1_family-2230 980 1033;Class=ClassII/Unknown;PercDiv=11.5;PercDel=3.9;PercIns=0.0;
LG01	RepeatMasker	disperseRepeat	2382506	2382632	507	-	ID=TE177152;Target=rnd-1_family-1088 609 722;Class=ClassII/Unknown;PercDiv=17.8;PercDel=0.0;PercIns=11.4;
LG01	RepeatMasker	disperseRepeat	2383054	2383250	321	+	ID=TE177153;Target=rnd-1_family-1380 2 196;Class=ClassII/Unknown;PercDiv=23.4;PercDel=12.2;PercIns=13.3;
LG01	RepeatMasker	disperseRepeat	2385398	2385721	514	+	ID=TE177154;Target=rnd-1_family-1104 178 501;Class=ClassII/Unknown;PercDiv=22.1;PercDel=8.0;PercIns=8.0;
LG01	RepeatMasker	disperseRepeat	2386845	2386938	639	-	ID=TE177156;Target=rnd-1_family-1598 1975 2068;Class=ClassII/Helitron;PercDiv=14.9;PercDel=0.0;PercIns=0.0;
LG01	RepeatMasker	disperseRepeat	2387400	2387528	590	-	ID=TE177157;Target=rnd-1_family-1598 1340 1452;Class=ClassII/Helitron;PercDiv=10.9;PercDel=0.8;PercIns=15.0;
LG01	RepeatMasker	disperseRepeat	2390853	2390933	357	+	ID=TE177159;Target=DR0218044 36 115;Class=ClassII/CACTA;PercDiv=27.5;PercDel=0.0;PercIns=1.2;
LG01	RepeatMasker	disperseRepeat	2395266	2395459	1197	-	ID=TE177161;Target=rnd-1_family-1875 92 283;Class=ClassII/Unknown;PercDiv=8.7;PercDel=4.1;PercIns=5.2;
LG01	RepeatMasker	disperseRepeat	2396016	2396230	887	-	ID=TE177163;Target=rnd-1_family-150 301 532;Class=ClassII/Unknown;PercDiv=17.7;PercDel=10.7;PercIns=2.6;
LG01	RepeatMasker	disperseRepeat	2396231	2396384	815	+	ID=TE177164;Target=rnd-1_family-1796 8 164;Class=ClassII/Unknown;PercDiv=18.5;PercDel=0.0;PercIns=2.5;
LG01	RepeatMasker	disperseRepeat	2397278	2397514	303	+	ID=TE177166;Target=Mariner-2_DF 620 854;Class=ClassII/Tc1-Mariner;PercDiv=29.1;PercDel=3.6;PercIns=4.0;
LG01	RepeatMasker	disperseRepeat	2400248	2400341	2031	-	ID=TE177167;Target=rnd-1_family-1097 1252 1373;Class=ClassII/hAT;PercDiv=24.1;PercDel=6.2;PercIns=1.8;
LG01	RepeatMasker	disperseRepeat	2400342	2400963	2770	+	ID=TE177168;Target=rnd-1_family-1021 1 613;Class=ClassII/hAT;PercDiv=15.4;PercDel=4.0;PercIns=2.4;
LG01	RepeatMasker	disperseRepeat	2401763	2401847	443	-	ID=TE177169;Target=rnd-1_family-1097 538 621;Class=ClassII/hAT;PercDiv=15.5;PercDel=0.0;PercIns=1.2;
LG01	RepeatMasker	disperseRepeat	2402376	2402756	2040	+	ID=TE177171;Target=rnd-1_family-2069 252 628;Class=ClassII/Unknown;PercDiv=12.8;PercDel=2.1;PercIns=3.2;
LG01	RepeatMasker	disperseRepeat	2405051	2405127	282	-	ID=TE177172;Target=EnSpm-34_SBi 8943 9020;Class=ClassII/CACTA;PercDiv=10.5;PercDel=2.6;PercIns=1.3;
LG01	RepeatMasker	disperseRepeat	2410553	2410600	236	-	ID=TE177173;Target=DR0168852 1528 1572;Class=ClassII/hAT;PercDiv=13.4;PercDel=0.0;PercIns=6.7;
LG01	RepeatMasker	disperseRepeat	2415203	2415309	504	-	ID=TE177176;Target=Polinton1_SM 5045 5150;Class=ClassII/Maverick;PercDiv=6.6;PercDel=0.0;PercIns=0.9;
LG01	RepeatMasker	disperseRepeat	2416490	2416910	1006	-	ID=TE177177;Target=rnd-1_family-2550 1016 1208;Class=ClassII/Tc1-Mariner;PercDiv=25.1;PercDel=4.8;PercIns=5.1;
LG01	RepeatMasker	disperseRepeat	2420615	2421085	731	+	ID=TE177178;Target=rnd-1_family-2003 376 794;Class=ClassII/Unknown;PercDiv=19.4;PercDel=9.0;PercIns=10.2;
LG01	RepeatMasker	disperseRepeat	2421102	2421239	510	+	ID=TE177179;Target=rnd-1_family-2003 779 904;Class=ClassII/Unknown;PercDiv=17.9;PercDel=1.4;PercIns=11.1;
LG01	RepeatMasker	disperseRepeat	2421304	2421339	251	-	ID=TE177180;Target=rnd-1_family-1410 797 832;Class=ClassII/Unknown;PercDiv=8.3;PercDel=0.0;PercIns=0.0;
LG01	RepeatMasker	disperseRepeat	2421598	2421854	721	-	ID=TE177181;Target=rnd-1_family-1410 273 532;Class=ClassII/Unknown;PercDiv=25.8;PercDel=6.2;PercIns=5.0;
LG01	RepeatMasker	disperseRepeat	2422118	2422188	309	-	ID=TE177182;Target=rnd-1_family-1933 124 184;Class=ClassII/hAT;PercDiv=7.0;PercDel=2.8;PercIns=19.7;
LG01	RepeatMasker	disperseRepeat	2422714	2422776	254	-	ID=TE177183;Target=rnd-1_family-1855 735 796;Class=ClassII/Unknown;PercDiv=19.7;PercDel=1.6;PercIns=3.2;
LG01	RepeatMasker	disperseRepeat	2423266	2423317	282	+	ID=TE177184;Target=DR0261966 3108 3150;Class=ClassII/Helitron;PercDiv=17.5;PercDel=0.3;PercIns=0.0;
LG01	RepeatMasker	disperseRepeat	2424173	2424223	342	+	ID=TE177186;Target=DR0071161 3117 3167;Class=ClassII/Zisupton;PercDiv=15.7;PercDel=0.0;PercIns=0.0;
LG01	RepeatMasker	disperseRepeat	2424224	2424237	338	+	ID=TE177187;Target=DR0186679 9797 9869;Class=ClassII/Mutator;PercDiv=12.3;PercDel=12.3;PercIns=0.0;
LG01	RepeatMasker	disperseRepeat	2424339	2424353	287	+	ID=TE177188;Target=DR0027612 436 515;Class=ClassII/CACTA;PercDiv=19.4;PercDel=0.0;PercIns=8.5;
LG01	RepeatMasker	disperseRepeat	2424354	2424423	293	-	ID=TE177189;Target=DR0220313 7709 7786;Class=ClassII/Tc1-Mariner;PercDiv=23.4;PercDel=1.2;PercIns=3.9;
LG01	RepeatMasker	disperseRepeat	2427839	2427982	449	+	ID=TE177191;Target=rnd-1_family-1081 231 372;Class=ClassII/Unknown;PercDiv=27.0;PercDel=0.7;PercIns=2.1;
LG01	RepeatMasker	disperseRepeat	2428105	2428250	754	-	ID=TE177192;Target=rnd-1_family-1413 3616 3762;Class=ClassII/Unknown;PercDiv=18.5;PercDel=0.7;PercIns=0.0;
LG01	RepeatMasker	disperseRepeat	2428343	2428468	254	+	ID=TE177193;Target=DF0006497 268 395;Class=ClassII/Helitron;PercDiv=31.8;PercDel=1.6;PercIns=0.0;
LG01	RepeatMasker	disperseRepeat	2428823	2429221	2248	+	ID=TE177194;Target=rnd-1_family-1413 3185 3574;Class=ClassII/Unknown;PercDiv=12.1;PercDel=0.0;PercIns=2.3;
LG01	RepeatMasker	disperseRepeat	2429390	2429509	605	+	ID=TE177195;Target=rnd-1_family-1413 3619 3736;Class=ClassII/Unknown;PercDiv=17.0;PercDel=0.0;PercIns=1.7;
LG01	RepeatMasker	disperseRepeat	2435846	2435913	317	-	ID=TE177196;Target=rnd-1_family-1401 3 69;Class=ClassII/Unknown;PercDiv=23.9;PercDel=0.0;PercIns=1.5;
LG01	RepeatMasker	disperseRepeat	2439991	2440185	373	+	ID=TE177197;Target=rnd-1_family-1193 1 188;Class=ClassII/Unknown;PercDiv=20.8;PercDel=7.2;PercIns=11.2;
LG01	RepeatMasker	disperseRepeat	2440464	2440601	701	+	ID=TE177199;Target=rnd-1_family-280 336 469;Class=ClassII/Tc1-Mariner;PercDiv=18.7;PercDel=0.0;PercIns=3.0;
LG01	RepeatMasker	disperseRepeat	2443033	2443826	1665	+	ID=TE177200;Target=rnd-1_family-1043 95 858;Class=ClassII/Unknown;PercDiv=21.6;PercDel=4.5;PercIns=8.6;
LG01	RepeatMasker	disperseRepeat	2445604	2445757	477	-	ID=TE177201;Target=DNA8-52_AP 683 819;Class=ClassII/hAT;PercDiv=16.6;PercDel=1.3;PercIns=13.9;
LG01	RepeatMasker	disperseRepeat	2447574	2447675	371	-	ID=TE177202;Target=DR0017767 95 228;Class=ClassII/CACTA;PercDiv=12.3;PercDel=1.0;PercIns=0.0;
LG01	RepeatMasker	disperseRepeat	2447971	2448322	1368	-	ID=TE177204;Target=rnd-1_family-1517 174 524;Class=ClassII/Unknown;PercDiv=22.2;PercDel=2.3;PercIns=2.6;
LG01	RepeatMasker	disperseRepeat	2449238	2449286	372	+	ID=TE177205;Target=DR0125469 973 1070;Class=ClassII/hAT;PercDiv=19.6;PercDel=3.2;PercIns=4.2;
LG01	RepeatMasker	disperseRepeat	2449291	2449366	456	+	ID=TE177206;Target=DR0115405 10125 10198;Class=ClassII/CACTA;PercDiv=10.8;PercDel=0.0;PercIns=2.7;
LG01	RepeatMasker	disperseRepeat	2453969	2454746	4430	-	ID=TE177207;Target=rnd-1_family-1107 40 794;Class=ClassII/Unknown;PercDiv=11.9;PercDel=1.5;PercIns=4.6;
LG01	RepeatMasker	disperseRepeat	2454781	2454953	1160	+	ID=TE177208;Target=rnd-1_family-1332 1 173;Class=ClassII/Unknown;PercDiv=10.5;PercDel=0.6;PercIns=0.6;
LG01	RepeatMasker	disperseRepeat	2455108	2455173	262	-	ID=TE177209;Target=rnd-1_family-280 151 215;Class=ClassII/Tc1-Mariner;PercDiv=17.2;PercDel=1.5;PercIns=3.1;
LG01	RepeatMasker	disperseRepeat	2455401	2455462	243	-	ID=TE177210;Target=ClassII/Unknown8-81_AP 1 72;Class=DNA;PercDiv=11.6;PercDel=19.4;PercIns=2.8;
LG01	RepeatMasker	disperseRepeat	2455795	2455852	258	-	ID=TE177212;Target=DR0018296 454 510;Class=ClassII/hAT;PercDiv=17.6;PercDel=0.0;PercIns=1.8;
LG01	RepeatMasker	disperseRepeat	2460272	2460433	1125	+	ID=TE177213;Target=rnd-1_family-1131 317 476;Class=ClassII/Helitron;PercDiv=4.4;PercDel=0.0;PercIns=1.2;
LG01	RepeatMasker	disperseRepeat	2462007	2462654	3992	-	ID=TE177218;Target=rnd-1_family-1258 1 628;Class=ClassII/Unknown;PercDiv=9.3;PercDel=0.5;PercIns=3.7;
LG01	RepeatMasker	disperseRepeat	2469743	2469782	248	-	ID=TE177219;Target=DR0249886 26 65;Class=ClassII/CACTA;PercDiv=10.0;PercDel=0.0;PercIns=0.0;
LG01	RepeatMasker	disperseRepeat	2475130	2475685	839	+	ID=TE177220;Target=rnd-1_family-2510 1 428;Class=ClassII/Unknown;PercDiv=25.4;PercDel=4.1;PercIns=9.0;
LG01	RepeatMasker	disperseRepeat	2478457	2478519	712	+	ID=TE177222;Target=rnd-1_family-2092 3852 3905;Class=ClassII/Tc1-Mariner;PercDiv=17.4;PercDel=3.7;PercIns=8.9;
LG01	RepeatMasker	disperseRepeat	2478520	2479069	4119	-	ID=TE177223;Target=rnd-1_family-219 15 579;Class=ClassII/hAT;PercDiv=6.2;PercDel=3.5;PercIns=0.7;
LG01	RepeatMasker	disperseRepeat	2479769	2479833	239	+	ID=TE177225;Target=DR0070486 291 351;Class=ClassII/hAT;PercDiv=19.8;PercDel=0.0;PercIns=6.6;
LG01	RepeatMasker	disperseRepeat	2480392	2480588	1136	+	ID=TE177226;Target=rnd-1_family-1103 1 189;Class=ClassII/hAT;PercDiv=12.7;PercDel=0.0;PercIns=4.2;
LG01	RepeatMasker	disperseRepeat	2481420	2481548	703	+	ID=TE177227;Target=rnd-1_family-1103 185 309;Class=ClassII/hAT;PercDiv=13.6;PercDel=0.0;PercIns=3.2;
LG01	RepeatMasker	disperseRepeat	2482830	2482987	685	+	ID=TE177228;Target=rnd-1_family-2561 9437 9607;Class=ClassII/CACTA;PercDiv=10.6;PercDel=12.7;PercIns=4.1;
LG01	RepeatMasker	disperseRepeat	2490982	2491009	376	-	ID=TE177231;Target=DR0209371 323 445;Class=ClassII/Ginger;PercDiv=20.9;PercDel=4.5;PercIns=9.5;
LG01	RepeatMasker	disperseRepeat	2491401	2491497	536	-	ID=TE177233;Target=rnd-1_family-1598 1975 2068;Class=ClassII/Helitron;PercDiv=14.9;PercDel=0.0;PercIns=3.2;
LG01	RepeatMasker	disperseRepeat	2491726	2491828	471	-	ID=TE177234;Target=rnd-1_family-1598 1359 1445;Class=ClassII/Helitron;PercDiv=9.5;PercDel=0.0;PercIns=18.4;
LG01	RepeatMasker	disperseRepeat	2493636	2493885	1833	+	ID=TE177235;Target=rnd-1_family-1682 3 253;Class=ClassII/hAT;PercDiv=7.6;PercDel=0.4;PercIns=0.0;
LG01	RepeatMasker	disperseRepeat	2496552	2496630	240	-	ID=TE177239;Target=rnd-1_family-2561 5776 5847;Class=ClassII/CACTA;PercDiv=18.2;PercDel=0.0;PercIns=9.7;
LG01	RepeatMasker	disperseRepeat	2496883	2496893	262	+	ID=TE177241;Target=DR0153518 797 878;Class=ClassII/Kolobok;PercDiv=24.1;PercDel=3.8;PercIns=0.0;
LG01	RepeatMasker	disperseRepeat	2496894	2496961	262	-	ID=TE177242;Target=DR0151676 70 137;Class=ClassII/Unknown;PercDiv=23.5;PercDel=0.0;PercIns=0.0;
LG01	RepeatMasker	disperseRepeat	2497027	2497102	339	+	ID=TE177244;Target=DR0068440 38 113;Class=ClassII/hAT;PercDiv=7.9;PercDel=0.0;PercIns=0.0;
LG01	RepeatMasker	disperseRepeat	2497651	2498311	1889	-	ID=TE177246;Target=rnd-1_family-2178 1388 1803;Class=ClassII/Tc1-Mariner;PercDiv=18.0;PercDel=4.3;PercIns=5.7;
LG01	RepeatMasker	disperseRepeat	2498559	2498889	1509	-	ID=TE177247;Target=rnd-1_family-1601 2 335;Class=ClassII/Tc1-Mariner;PercDiv=15.2;PercDel=7.1;PercIns=2.8;
LG01	RepeatMasker	disperseRepeat	2500878	2501138	1690	+	ID=TE177248;Target=rnd-1_family-215 662 927;Class=ClassII/Tc1-Mariner;PercDiv=12.3;PercDel=2.3;PercIns=0.4;
LG01	RepeatMasker	disperseRepeat	2502329	2502958	3641	+	ID=TE177252;Target=rnd-1_family-1404 137 778;Class=ClassII/Unknown;PercDiv=13.9;PercDel=3.6;PercIns=1.7;
LG01	RepeatMasker	disperseRepeat	2503008	2503061	255	+	ID=TE177253;Target=DR0037802 4293 4349;Class=ClassII/Kolobok;PercDiv=13.2;PercDel=7.4;PercIns=1.8;
LG01	RepeatMasker	disperseRepeat	2504127	2504139	241	+	ID=TE177254;Target=DR0007466 125 221;Class=ClassII/hAT;PercDiv=16.4;PercDel=0.0;PercIns=11.1;
LG01	RepeatMasker	disperseRepeat	2504283	2504294	248	-	ID=TE177256;Target=DR0257267 4104 4203;Class=ClassII/hAT;PercDiv=18.4;PercDel=5.2;PercIns=3.6;
LG01	RepeatMasker	disperseRepeat	2504317	2504331	231	+	ID=TE177257;Target=DR0029533 32 175;Class=ClassII/CACTA;PercDiv=23.2;PercDel=4.2;PercIns=2.8;
LG01	RepeatMasker	disperseRepeat	2507509	2507819	1165	-	ID=TE177258;Target=rnd-1_family-2613 734 1030;Class=ClassII/Unknown;PercDiv=21.6;PercDel=1.6;PercIns=6.4;
LG01	RepeatMasker	disperseRepeat	2507839	2507956	436	-	ID=TE177259;Target=rnd-1_family-1034 35 167;Class=ClassII/Unknown;PercDiv=21.5;PercDel=14.4;PercIns=1.5;
LG01	RepeatMasker	disperseRepeat	2508109	2508130	1565	-	ID=TE177260;Target=rnd-1_family-504 420 478;Class=ClassII/Unknown;PercDiv=1.6;PercDel=10.7;PercIns=0.7;
LG01	RepeatMasker	disperseRepeat	2508131	2508371	2096	+	ID=TE177261;Target=rnd-1_family-1826 60 301;Class=ClassII/Unknown;PercDiv=2.5;PercDel=0.4;PercIns=0.0;
LG01	RepeatMasker	disperseRepeat	2508372	2508519	1565	-	ID=TE177262;Target=rnd-1_family-504 1 419;Class=ClassII/Unknown;PercDiv=1.6;PercDel=10.7;PercIns=0.7;
LG01	RepeatMasker	disperseRepeat	2510880	2511145	1969	+	ID=TE177265;Target=rnd-1_family-1644 1 264;Class=ClassII/hAT;PercDiv=6.9;PercDel=0.8;PercIns=1.5;
LG01	RepeatMasker	disperseRepeat	2511150	2511208	401	+	ID=TE177266;Target=rnd-1_family-1644 434 491;Class=ClassII/hAT;PercDiv=0.0;PercDel=3.4;PercIns=5.2;
LG01	RepeatMasker	disperseRepeat	2511885	2511982	495	-	ID=TE177267;Target=rnd-1_family-1305 96 192;Class=ClassII/hAT;PercDiv=14.8;PercDel=2.0;PercIns=3.1;
LG01	RepeatMasker	disperseRepeat	2512988	2513043	257	-	ID=TE177268;Target=EnSpm-5_VV 20645 20705;Class=ClassII/CACTA;PercDiv=16.1;PercDel=8.9;PercIns=0.0;
LG01	RepeatMasker	disperseRepeat	2513044	2513082	252	-	ID=TE177269;Target=DR0059177 473 531;Class=ClassII/CACTA;PercDiv=15.5;PercDel=0.0;PercIns=11.9;
LG01	RepeatMasker	disperseRepeat	2513427	2513563	969	+	ID=TE177270;Target=rnd-1_family-1779 1 152;Class=ClassII/Unknown;PercDiv=8.8;PercDel=10.9;PercIns=0.0;
LG01	RepeatMasker	disperseRepeat	2513603	2513660	401	-	ID=TE177271;Target=rnd-1_family-1931 281 338;Class=ClassII/Unknown;PercDiv=10.3;PercDel=0.0;PercIns=0.0;
LG01	RepeatMasker	disperseRepeat	2513858	2514129	2112	+	ID=TE177272;Target=rnd-1_family-680 1 291;Class=ClassII/hAT;PercDiv=5.5;PercDel=7.7;PercIns=0.7;
LG01	RepeatMasker	disperseRepeat	2514209	2514548	1381	-	ID=TE177273;Target=rnd-1_family-1931 1 286;Class=ClassII/Unknown;PercDiv=9.3;PercDel=9.7;PercIns=1.1;
LG01	RepeatMasker	disperseRepeat	2514836	2514929	243	+	ID=TE177274;Target=DR0064102 46 140;Class=ClassII/Tc1-Mariner;PercDiv=25.8;PercDel=2.1;PercIns=1.1;
LG01	RepeatMasker	disperseRepeat	2515596	2515891	2518	-	ID=TE177275;Target=rnd-1_family-1557 1 294;Class=ClassII/hAT;PercDiv=4.4;PercDel=0.0;PercIns=0.7;
LG01	RepeatMasker	disperseRepeat	2516606	2516645	225	+	ID=TE177276;Target=rnd-1_family-57 1 39;Class=ClassII/Unknown;PercDiv=5.3;PercDel=2.5;PercIns=5.1;
LG01	RepeatMasker	disperseRepeat	2517041	2517282	1735	-	ID=TE177278;Target=rnd-1_family-234 1 297;Class=ClassII/Unknown;PercDiv=11.0;PercDel=6.7;PercIns=0.5;
LG01	RepeatMasker	disperseRepeat	2517414	2517972	4313	-	ID=TE177279;Target=rnd-1_family-57 7 564;Class=ClassII/Unknown;PercDiv=4.8;PercDel=0.2;PercIns=0.4;
LG01	RepeatMasker	disperseRepeat	2519416	2519638	1482	-	ID=TE177280;Target=rnd-1_family-1755 1 235;Class=ClassII/Unknown;PercDiv=7.2;PercDel=6.3;PercIns=0.8;
LG01	RepeatMasker	disperseRepeat	2520208	2520851	2789	-	ID=TE177281;Target=rnd-1_family-1487 18 689;Class=ClassII/Unknown;PercDiv=6.5;PercDel=0.7;PercIns=0.0;
LG01	RepeatMasker	disperseRepeat	2521614	2521661	242	-	ID=TE177282;Target=DR0154843 1437 1481;Class=ClassII/CACTA;PercDiv=8.9;PercDel=0.0;PercIns=6.7;
LG01	RepeatMasker	disperseRepeat	2521932	2522271	951	+	ID=TE177283;Target=rnd-1_family-1955 876 1245;Class=ClassII/CACTA;PercDiv=21.7;PercDel=12.9;PercIns=3.8;
LG01	RepeatMasker	disperseRepeat	2522524	2522963	2459	-	ID=TE177284;Target=rnd-1_family-2627 1 651;Class=ClassII/Unknown;PercDiv=5.8;PercDel=1.6;PercIns=2.2;
LG01	RepeatMasker	disperseRepeat	2522964	2523162	2183	+	ID=TE177285;Target=rnd-1_family-5 275 468;Class=ClassII/Unknown;PercDiv=3.1;PercDel=0.0;PercIns=1.7;
LG01	RepeatMasker	disperseRepeat	2523443	2523505	336	+	ID=TE177286;Target=rnd-1_family-641 543 603;Class=ClassII/Unknown;PercDiv=16.4;PercDel=0.0;PercIns=3.3;
LG01	RepeatMasker	disperseRepeat	2523990	2524177	766	-	ID=TE177288;Target=rnd-1_family-1038 314 494;Class=ClassII/Unknown;PercDiv=15.1;PercDel=1.1;PercIns=5.0;
LG01	RepeatMasker	disperseRepeat	2524206	2524256	342	-	ID=TE177289;Target=rnd-1_family-1038 11 61;Class=ClassII/Unknown;PercDiv=7.8;PercDel=0.0;PercIns=0.0;
LG01	RepeatMasker	disperseRepeat	2528004	2528098	1653	-	ID=TE177291;Target=rnd-1_family-101 386 469;Class=ClassII/Unknown;PercDiv=17.3;PercDel=2.7;PercIns=5.5;
LG01	RepeatMasker	disperseRepeat	2528817	2528885	416	-	ID=TE177293;Target=rnd-1_family-1922 308 376;Class=ClassII/Unknown;PercDiv=11.6;PercDel=0.0;PercIns=0.0;
LG01	RepeatMasker	disperseRepeat	2529613	2529633	554	-	ID=TE177294;Target=rnd-1_family-1332 150 167;Class=ClassII/Unknown;PercDiv=12.5;PercDel=5.0;PercIns=7.6;
LG01	RepeatMasker	disperseRepeat	2529634	2529752	443	+	ID=TE177295;Target=rnd-1_family-2492 1 105;Class=ClassII/Unknown;PercDiv=16.5;PercDel=0.0;PercIns=13.3;
LG01	RepeatMasker	disperseRepeat	2529801	2530208	1560	-	ID=TE177296;Target=rnd-1_family-1448 1 430;Class=ClassII/Unknown;PercDiv=19.7;PercDel=8.6;PercIns=3.0;
LG01	RepeatMasker	disperseRepeat	2530234	2530695	1782	-	ID=TE177297;Target=rnd-1_family-1107 345 793;Class=ClassII/Unknown;PercDiv=18.7;PercDel=3.5;PercIns=6.5;
LG01	RepeatMasker	disperseRepeat	2530735	2530806	491	-	ID=TE177298;Target=rnd-1_family-2621 530 601;Class=ClassII/Unknown;PercDiv=4.2;PercDel=0.0;PercIns=4.2;
LG01	RepeatMasker	disperseRepeat	2530807	2531109	1910	-	ID=TE177299;Target=rnd-1_family-2621 1 296;Class=ClassII/Unknown;PercDiv=10.2;PercDel=0.7;PercIns=3.0;
LG01	RepeatMasker	disperseRepeat	2531124	2531241	713	-	ID=TE177300;Target=rnd-1_family-1331 292 409;Class=ClassII/Unknown;PercDiv=15.2;PercDel=0.0;PercIns=0.0;
LG01	RepeatMasker	disperseRepeat	2532072	2532470	1704	+	ID=TE177301;Target=rnd-1_family-1107 413 794;Class=ClassII/Unknown;PercDiv=14.1;PercDel=2.8;PercIns=7.3;
LG01	RepeatMasker	disperseRepeat	2532586	2532597	301	-	ID=TE177304;Target=DR0184902 1609 1687;Class=ClassII/Unknown;PercDiv=18.9;PercDel=0.0;PercIns=7.5;
LG01	RepeatMasker	disperseRepeat	2533007	2533199	1339	-	ID=TE177305;Target=rnd-1_family-1377 1 206;Class=ClassII/hAT;PercDiv=6.7;PercDel=3.2;PercIns=0.0;
LG01	RepeatMasker	disperseRepeat	2535857	2536185	1668	+	ID=TE177306;Target=rnd-1_family-2548 267 657;Class=ClassII/Unknown;PercDiv=13.0;PercDel=1.7;PercIns=1.6;
LG01	RepeatMasker	disperseRepeat	2536766	2536814	261	+	ID=TE177307;Target=DR0264751 5416 5464;Class=ClassII/IS3EU;PercDiv=12.2;PercDel=0.0;PercIns=0.0;
LG01	RepeatMasker	disperseRepeat	2541140	2541164	244	+	ID=TE177308;Target=DR0258559 10393 10456;Class=ClassII/Unknown;PercDiv=14.1;PercDel=0.0;PercIns=7.8;
LG01	RepeatMasker	disperseRepeat	2541263	2541754	2704	+	ID=TE177310;Target=rnd-1_family-2014 9 509;Class=ClassII/hAT;PercDiv=9.0;PercDel=6.7;PercIns=4.8;
LG01	RepeatMasker	disperseRepeat	2543031	2543519	1935	-	ID=TE177311;Target=rnd-1_family-101 1 607;Class=ClassII/Unknown;PercDiv=15.7;PercDel=4.0;PercIns=6.2;
LG01	RepeatMasker	disperseRepeat	2543520	2543647	1436	+	ID=TE177312;Target=rnd-1_family-127 517 639;Class=ClassII/Unknown;PercDiv=20.5;PercDel=6.1;PercIns=7.3;
LG01	RepeatMasker	disperseRepeat	2545251	2545347	467	+	ID=TE177313;Target=rnd-1_family-415 44 135;Class=ClassII/Unknown;PercDiv=15.3;PercDel=0.0;PercIns=5.4;
LG01	RepeatMasker	disperseRepeat	2545350	2545582	836	-	ID=TE177314;Target=rnd-1_family-374 52 276;Class=ClassII/Unknown;PercDiv=17.4;PercDel=5.2;PercIns=8.9;
LG01	RepeatMasker	disperseRepeat	2545953	2546136	1450	-	ID=TE177315;Target=rnd-1_family-1685 1 178;Class=ClassII/hAT;PercDiv=2.3;PercDel=0.5;PercIns=3.9;
LG01	RepeatMasker	disperseRepeat	2546186	2546246	1094	-	ID=TE177316;Target=rnd-1_family-1152 488 595;Class=ClassII/Unknown;PercDiv=11.9;PercDel=43.8;PercIns=6.2;
LG01	RepeatMasker	disperseRepeat	2546247	2546342	302	+	ID=TE177317;Target=rnd-1_family-2138 1325 1444;Class=ClassII/Unknown;PercDiv=17.7;PercDel=25.0;PercIns=0.0;
LG01	RepeatMasker	disperseRepeat	2546343	2546589	1094	-	ID=TE177318;Target=rnd-1_family-1152 40 487;Class=ClassII/Unknown;PercDiv=11.9;PercDel=43.8;PercIns=6.2;
LG01	RepeatMasker	disperseRepeat	2546895	2547064	843	+	ID=TE177319;Target=rnd-1_family-297 479 636;Class=ClassII/hAT;PercDiv=14.6;PercDel=0.0;PercIns=7.6;
LG01	RepeatMasker	disperseRepeat	2553938	2553978	228	-	ID=TE177320;Target=EnSpm-17_ZM 12312 12352;Class=ClassII/CACTA;PercDiv=9.8;PercDel=0.0;PercIns=0.0;
LG01	RepeatMasker	disperseRepeat	2560774	2560858	329	+	ID=TE177321;Target=DR0058499 3157 3241;Class=ClassII/CACTA;PercDiv=14.1;PercDel=0.0;PercIns=0.0;
LG01	RepeatMasker	disperseRepeat	2562743	2562809	262	+	ID=TE177323;Target=DR0133550 600 667;Class=ClassII/CACTA;PercDiv=14.1;PercDel=3.0;PercIns=4.5;
LG01	RepeatMasker	disperseRepeat	2564194	2564251	318	-	ID=TE177324;Target=DR0115427 301 358;Class=ClassII/CACTA;PercDiv=13.8;PercDel=0.0;PercIns=0.0;
LG01	RepeatMasker	disperseRepeat	2564252	2564267	297	+	ID=TE177325;Target=DR0174525 360 451;Class=ClassII/CACTA;PercDiv=14.7;PercDel=0.6;PercIns=6.3;
LG01	RepeatMasker	disperseRepeat	2567488	2567551	258	+	ID=TE177326;Target=DR0114445 3102 3169;Class=ClassII/Tc1-Mariner;PercDiv=25.0;PercDel=6.2;PercIns=0.0;
LG01	RepeatMasker	disperseRepeat	2571503	2572176	1702	-	ID=TE177327;Target=rnd-1_family-1367 360 1029;Class=ClassII/hAT;PercDiv=27.8;PercDel=3.3;PercIns=3.9;
LG01	RepeatMasker	disperseRepeat	2573636	2573697	239	+	ID=TE177328;Target=rnd-1_family-2032 217 275;Class=ClassII/Unknown;PercDiv=17.0;PercDel=0.0;PercIns=5.1;
LG01	RepeatMasker	disperseRepeat	2575084	2575150	237	+	ID=TE177329;Target=DR0234666 2295 2366;Class=ClassII/CACTA;PercDiv=14.9;PercDel=7.5;PercIns=0.0;
LG01	RepeatMasker	disperseRepeat	2575688	2575774	351	-	ID=TE177331;Target=DR0154710 202 296;Class=ClassII/hAT;PercDiv=11.6;PercDel=10.3;PercIns=1.1;
LG01	RepeatMasker	disperseRepeat	2575820	2575880	242	-	ID=TE177332;Target=DR0114091 1225 1285;Class=ClassII/hAT;PercDiv=27.9;PercDel=0.0;PercIns=0.0;
LG01	RepeatMasker	disperseRepeat	2585979	2586037	297	-	ID=TE177337;Target=DR0048686 3 63;Class=ClassII/Zisupton;PercDiv=15.2;PercDel=3.4;PercIns=0.0;
LG01	RepeatMasker	disperseRepeat	2589148	2589535	3130	+	ID=TE177338;Target=rnd-1_family-80 1 383;Class=ClassII/hAT;PercDiv=2.4;PercDel=0.0;PercIns=1.3;
LG01	RepeatMasker	disperseRepeat	2591008	2591092	427	-	ID=TE177340;Target=DR0151334 354 439;Class=ClassII/hAT;PercDiv=9.4;PercDel=1.2;PercIns=0.0;
LG01	RepeatMasker	disperseRepeat	2591093	2591124	303	-	ID=TE177341;Target=DR0030786 122 230;Class=ClassII/Unknown;PercDiv=17.9;PercDel=1.7;PercIns=9.2;
LG01	RepeatMasker	disperseRepeat	2591635	2591670	296	-	ID=TE177342;Target=DR0071442 142 233;Class=ClassII/hAT;PercDiv=16.1;PercDel=3.9;PercIns=16.1;
LG01	RepeatMasker	disperseRepeat	2591690	2591747	324	+	ID=TE177343;Target=DR0184902 1417 1471;Class=ClassII/Unknown;PercDiv=14.6;PercDel=0.0;PercIns=5.5;
LG01	RepeatMasker	disperseRepeat	2591757	2591778	287	+	ID=TE177344;Target=DR0124049 494 574;Class=ClassII/CACTA;PercDiv=21.1;PercDel=4.2;PercIns=5.3;
LG01	RepeatMasker	disperseRepeat	2592359	2592428	271	-	ID=TE177345;Target=DR0214421 468 534;Class=ClassII/CACTA;PercDiv=12.6;PercDel=4.3;PercIns=9.0;
LG01	RepeatMasker	disperseRepeat	2592843	2593000	641	-	ID=TE177347;Target=rnd-1_family-234 64 237;Class=ClassII/Unknown;PercDiv=14.4;PercDel=13.9;PercIns=3.5;
LG01	RepeatMasker	disperseRepeat	2593022	2593109	266	-	ID=TE177348;Target=rnd-1_family-2576 14 104;Class=ClassII/Unknown;PercDiv=21.4;PercDel=8.0;PercIns=4.4;
LG01	RepeatMasker	disperseRepeat	2594583	2594718	686	-	ID=TE177349;Target=rnd-1_family-1107 527 659;Class=ClassII/Unknown;PercDiv=12.1;PercDel=0.7;PercIns=3.0;
LG01	RepeatMasker	disperseRepeat	2594918	2594971	517	-	ID=TE177351;Target=rnd-1_family-1107 95 328;Class=ClassII/Unknown;PercDiv=19.9;PercDel=13.4;PercIns=4.7;
LG01	RepeatMasker	disperseRepeat	2596000	2596087	426	+	ID=TE177352;Target=rnd-1_family-1890 3 75;Class=ClassII/Unknown;PercDiv=1.4;PercDel=0.0;PercIns=20.6;
LG01	RepeatMasker	disperseRepeat	2596723	2596833	517	-	ID=TE177353;Target=rnd-1_family-2345 1 109;Class=ClassII/Unknown;PercDiv=15.9;PercDel=1.8;PercIns=3.7;
LG01	RepeatMasker	disperseRepeat	2596834	2596914	278	-	ID=TE177354;Target=rnd-1_family-151 1860 1954;Class=ClassII/Unknown;PercDiv=17.5;PercDel=16.8;PercIns=3.9;
LG01	RepeatMasker	disperseRepeat	2598862	2599076	846	+	ID=TE177355;Target=rnd-1_family-2069 194 420;Class=ClassII/Unknown;PercDiv=14.8;PercDel=11.6;PercIns=5.7;
LG01	RepeatMasker	disperseRepeat	2599343	2599568	1045	+	ID=TE177356;Target=rnd-1_family-2069 413 615;Class=ClassII/Unknown;PercDiv=11.0;PercDel=0.4;PercIns=11.8;
LG01	RepeatMasker	disperseRepeat	2600139	2600746	2093	-	ID=TE177357;Target=rnd-1_family-2145 252 911;Class=ClassII/hAT;PercDiv=17.5;PercDel=7.2;PercIns=4.0;
LG01	RepeatMasker	disperseRepeat	2600766	2600797	242	-	ID=TE177358;Target=rnd-1_family-1036 325 355;Class=ClassII/Unknown;PercDiv=3.2;PercDel=0.0;PercIns=3.2;
LG01	RepeatMasker	disperseRepeat	2600821	2601015	731	-	ID=TE177359;Target=rnd-1_family-1393 47 235;Class=ClassII/Unknown;PercDiv=19.2;PercDel=3.1;PercIns=6.3;
LG01	RepeatMasker	disperseRepeat	2605128	2605282	254	+	ID=TE177360;Target=Mariner-30_HM 925 1063;Class=ClassII/Tc1-Mariner;PercDiv=20.4;PercDel=0.0;PercIns=11.5;
LG01	RepeatMasker	disperseRepeat	2605962	2606127	1287	-	ID=TE177362;Target=rnd-1_family-114 402 584;Class=ClassII/hAT;PercDiv=3.6;PercDel=10.2;PercIns=0.0;
LG01	RepeatMasker	disperseRepeat	2606163	2606307	567	-	ID=TE177363;Target=rnd-1_family-1091 131 273;Class=ClassII/Unknown;PercDiv=15.4;PercDel=9.0;PercIns=10.5;
LG01	RepeatMasker	disperseRepeat	2607581	2607592	956	+	ID=TE177365;Target=rnd-1_family-1041 1 100;Class=ClassII/Ginger;PercDiv=11.3;PercDel=10.7;PercIns=5.6;
LG01	RepeatMasker	disperseRepeat	2607593	2607775	1122	+	ID=TE177366;Target=rnd-1_family-1755 1 193;Class=ClassII/Unknown;PercDiv=10.9;PercDel=5.5;PercIns=0.0;
LG01	RepeatMasker	disperseRepeat	2607776	2607786	956	+	ID=TE177367;Target=rnd-1_family-1041 101 216;Class=ClassII/Ginger;PercDiv=11.3;PercDel=10.7;PercIns=5.6;
LG01	RepeatMasker	disperseRepeat	2607936	2608027	658	-	ID=TE177368;Target=rnd-1_family-1835 8 98;Class=ClassII/Unknown;PercDiv=5.5;PercDel=0.0;PercIns=1.1;
LG01	RepeatMasker	disperseRepeat	2608289	2608771	3861	+	ID=TE177369;Target=rnd-1_family-1644 1 491;Class=ClassII/hAT;PercDiv=2.9;PercDel=2.9;PercIns=1.2;
LG01	RepeatMasker	disperseRepeat	2608832	2609053	1752	-	ID=TE177370;Target=rnd-1_family-1737 1 220;Class=ClassII/Unknown;PercDiv=3.6;PercDel=0.0;PercIns=0.9;
LG01	RepeatMasker	disperseRepeat	2611142	2611348	1590	-	ID=TE177371;Target=rnd-1_family-2235 49 252;Class=ClassII/hAT;PercDiv=2.9;PercDel=0.0;PercIns=1.5;
LG01	RepeatMasker	disperseRepeat	2612599	2612887	2015	-	ID=TE177372;Target=rnd-1_family-1557 1 294;Class=ClassII/hAT;PercDiv=4.3;PercDel=5.5;PercIns=3.7;
LG01	RepeatMasker	disperseRepeat	2613142	2613398	1854	-	ID=TE177373;Target=rnd-1_family-219 331 579;Class=ClassII/hAT;PercDiv=5.7;PercDel=0.8;PercIns=4.0;
LG01	RepeatMasker	disperseRepeat	2613576	2613651	325	+	ID=TE177374;Target=rnd-1_family-1181 235 305;Class=ClassII/Unknown;PercDiv=15.6;PercDel=0.0;PercIns=7.0;
LG01	RepeatMasker	disperseRepeat	2614431	2614504	377	-	ID=TE177376;Target=rnd-1_family-641 539 610;Class=ClassII/Unknown;PercDiv=19.5;PercDel=0.0;PercIns=2.8;
LG01	RepeatMasker	disperseRepeat	2618842	2619315	3978	+	ID=TE177377;Target=rnd-1_family-1487 19 486;Class=ClassII/Unknown;PercDiv=3.2;PercDel=0.0;PercIns=1.3;
LG01	RepeatMasker	disperseRepeat	2619352	2619557	1660	+	ID=TE177378;Target=rnd-1_family-1487 486 692;Class=ClassII/Unknown;PercDiv=6.3;PercDel=0.5;PercIns=0.0;
LG01	RepeatMasker	disperseRepeat	2620471	2620546	452	-	ID=TE177379;Target=rnd-1_family-1554 14 87;Class=ClassII/Unknown;PercDiv=10.8;PercDel=0.0;PercIns=2.7;
LG01	RepeatMasker	disperseRepeat	2620783	2620875	364	-	ID=TE177380;Target=rnd-1_family-1171 1 110;Class=ClassII/Unknown;PercDiv=17.2;PercDel=18.3;PercIns=0.0;
LG01	RepeatMasker	disperseRepeat	2621484	2621647	615	-	ID=TE177381;Target=rnd-1_family-112 660 869;Class=ClassII/Unknown;PercDiv=22.3;PercDel=1.3;PercIns=0.7;
LG01	RepeatMasker	disperseRepeat	2621747	2621858	791	-	ID=TE177382;Target=rnd-1_family-356 1 120;Class=ClassII/hAT;PercDiv=7.1;PercDel=7.1;PercIns=0.0;
LG01	RepeatMasker	disperseRepeat	2621859	2622341	2985	-	ID=TE177383;Target=rnd-1_family-889 98 570;Class=ClassII/hAT;PercDiv=9.4;PercDel=1.8;PercIns=3.9;
LG01	RepeatMasker	disperseRepeat	2627727	2627787	297	+	ID=TE177384;Target=DR0055344 1615 1675;Class=ClassII/CACTA;PercDiv=18.0;PercDel=0.0;PercIns=0.0;
LG01	RepeatMasker	disperseRepeat	2627847	2627962	270	+	ID=TE177385;Target=DR0257231 2485 2601;Class=ClassII/PiggyBac;PercDiv=24.1;PercDel=4.3;PercIns=3.4;
LG01	RepeatMasker	disperseRepeat	2629293	2629683	2902	+	ID=TE177386;Target=rnd-1_family-143 639 1042;Class=ClassII/hAT;PercDiv=4.4;PercDel=4.3;PercIns=1.0;
LG01	RepeatMasker	disperseRepeat	2636966	2637015	251	+	ID=TE177388;Target=Chapaev3-2_AA 298 349;Class=ClassII/CACTA;PercDiv=6.2;PercDel=8.0;PercIns=3.9;
LG01	RepeatMasker	disperseRepeat	2637282	2637363	499	-	ID=TE177389;Target=rnd-1_family-2384 2 96;Class=ClassII/Unknown;PercDiv=10.6;PercDel=0.0;PercIns=8.4;
LG01	RepeatMasker	disperseRepeat	2638144	2638178	374	-	ID=TE177392;Target=DR0227883 10216 10282;Class=ClassII/CACTA;PercDiv=8.4;PercDel=0.7;PercIns=11.7;
LG01	RepeatMasker	disperseRepeat	2638179	2638202	361	-	ID=TE177393;Target=DR0151291 1869 1956;Class=ClassII/PIF-Harbinger;PercDiv=12.7;PercDel=8.2;PercIns=0.0;
LG01	RepeatMasker	disperseRepeat	2638214	2638309	392	+	ID=TE177394;Target=DF0002590 2287 2386;Class=ClassII/Unknown;PercDiv=5.3;PercDel=5.2;PercIns=1.0;
LG01	RepeatMasker	disperseRepeat	2638328	2638344	374	-	ID=TE177395;Target=DR0227883 10180 10215;Class=ClassII/CACTA;PercDiv=8.4;PercDel=0.7;PercIns=11.7;
LG01	RepeatMasker	disperseRepeat	2653569	2653759	536	+	ID=TE177398;Target=rnd-1_family-1273 983 1196;Class=ClassII/Unknown;PercDiv=18.6;PercDel=16.8;PercIns=4.2;
LG01	RepeatMasker	disperseRepeat	2653875	2654231	1632	+	ID=TE177399;Target=rnd-1_family-1937 10 402;Class=ClassII/Unknown;PercDiv=14.4;PercDel=10.0;PercIns=1.9;
LG01	RepeatMasker	disperseRepeat	2654780	2654916	638	-	ID=TE177400;Target=rnd-1_family-1042 1 128;Class=ClassII/Unknown;PercDiv=12.0;PercDel=1.5;PercIns=8.6;
LG01	RepeatMasker	disperseRepeat	2657026	2657044	243	-	ID=TE177405;Target=DR0244200 894 967;Class=ClassII/hAT;PercDiv=25.2;PercDel=2.2;PercIns=9.4;
LG01	RepeatMasker	disperseRepeat	2657045	2657073	245	-	ID=TE177406;Target=rnd-1_family-1640 2 35;Class=ClassII/Unknown;PercDiv=11.8;PercDel=0.0;PercIns=0.0;
LG01	RepeatMasker	disperseRepeat	2657089	2657764	2047	-	ID=TE177407;Target=rnd-1_family-1038 5 481;Class=ClassII/Unknown;PercDiv=15.5;PercDel=2.9;PercIns=6.5;
LG01	RepeatMasker	disperseRepeat	2659098	2659431	2101	+	ID=TE177409;Target=rnd-1_family-2283 1 325;Class=ClassII/Mutator;PercDiv=10.0;PercDel=1.5;PercIns=4.3;
LG01	RepeatMasker	disperseRepeat	2660451	2660779	1758	-	ID=TE177411;Target=rnd-1_family-2283 1 325;Class=ClassII/Mutator;PercDiv=11.4;PercDel=2.4;PercIns=0.8;
LG01	RepeatMasker	disperseRepeat	2662472	2663080	608	-	ID=TE177413;Target=DR0177247 200 806;Class=ClassII/Tc1-Mariner;PercDiv=33.2;PercDel=6.1;PercIns=6.4;
LG01	RepeatMasker	disperseRepeat	2668618	2668733	487	+	ID=TE177416;Target=rnd-1_family-1946 330 443;Class=ClassII/Unknown;PercDiv=15.5;PercDel=3.5;PercIns=5.3;
LG01	RepeatMasker	disperseRepeat	2670095	2670264	1110	-	ID=TE177417;Target=rnd-1_family-1976 1 173;Class=ClassII/Unknown;PercDiv=11.8;PercDel=1.8;PercIns=0.0;
LG01	RepeatMasker	disperseRepeat	2670806	2670849	1036	-	ID=TE177418;Target=rnd-1_family-1028 279 327;Class=ClassII/Unknown;PercDiv=15.6;PercDel=4.1;PercIns=1.5;
LG01	RepeatMasker	disperseRepeat	2670850	2671154	1452	+	ID=TE177419;Target=rnd-1_family-1956 1 297;Class=ClassII/Unknown;PercDiv=19.0;PercDel=2.3;PercIns=5.0;
LG01	RepeatMasker	disperseRepeat	2671155	2671234	354	+	ID=TE177420;Target=rnd-1_family-1113 178 259;Class=ClassII/Unknown;PercDiv=23.5;PercDel=1.2;PercIns=1.2;
LG01	RepeatMasker	disperseRepeat	2671940	2671997	323	+	ID=TE177421;Target=rnd-1_family-280 524 583;Class=ClassII/Tc1-Mariner;PercDiv=15.5;PercDel=3.5;PercIns=0.0;
LG01	RepeatMasker	disperseRepeat	2674088	2674170	591	-	ID=TE177422;Target=rnd-1_family-2548 580 662;Class=ClassII/Unknown;PercDiv=12.1;PercDel=0.0;PercIns=0.0;
LG01	RepeatMasker	disperseRepeat	2674696	2675020	1713	-	ID=TE177424;Target=rnd-1_family-2548 202 514;Class=ClassII/Unknown;PercDiv=11.3;PercDel=0.9;PercIns=4.8;
LG01	RepeatMasker	disperseRepeat	2675214	2675376	755	+	ID=TE177425;Target=rnd-1_family-1514 1 164;Class=ClassII/Unknown;PercDiv=19.1;PercDel=1.2;PercIns=0.6;
LG01	RepeatMasker	disperseRepeat	2675405	2675465	282	+	ID=TE177426;Target=rnd-1_family-1514 161 222;Class=ClassII/Unknown;PercDiv=16.4;PercDel=1.6;PercIns=0.0;
LG01	RepeatMasker	disperseRepeat	2677986	2678215	589	+	ID=TE177427;Target=rnd-1_family-1057 15 223;Class=ClassII/Unknown;PercDiv=19.4;PercDel=4.3;PercIns=14.8;
LG01	RepeatMasker	disperseRepeat	2678452	2678475	285	-	ID=TE177428;Target=DR0095937 94 148;Class=ClassII/Unknown;PercDiv=23.8;PercDel=0.0;PercIns=15.2;
LG01	RepeatMasker	disperseRepeat	2678658	2678681	580	+	ID=TE177430;Target=DR0258039 263 429;Class=ClassII/CACTA;PercDiv=26.1;PercDel=1.2;PercIns=0.0;
LG01	RepeatMasker	disperseRepeat	2681338	2681409	452	-	ID=TE177433;Target=rnd-1_family-1988 9372 9493;Class=ClassII/CACTA;PercDiv=13.3;PercDel=7.1;PercIns=1.9;
LG01	RepeatMasker	disperseRepeat	2681876	2682018	480	-	ID=TE177434;Target=DR0064610 946 1089;Class=ClassII/Novosib;PercDiv=19.3;PercDel=2.8;PercIns=2.1;
LG01	RepeatMasker	disperseRepeat	2682373	2682426	227	-	ID=TE177435;Target=rnd-1_family-2421 673 729;Class=ClassII/Unknown;PercDiv=18.5;PercDel=5.6;PercIns=0.0;
LG01	RepeatMasker	disperseRepeat	2684974	2685059	428	-	ID=TE177436;Target=rnd-1_family-1263 55 141;Class=ClassII/Unknown;PercDiv=16.5;PercDel=2.3;PercIns=1.1;
LG01	RepeatMasker	disperseRepeat	2687727	2687793	251	-	ID=TE177437;Target=rnd-1_family-1088 582 645;Class=ClassII/Unknown;PercDiv=23.5;PercDel=0.0;PercIns=4.7;
LG01	RepeatMasker	disperseRepeat	2694238	2694581	1729	-	ID=TE177442;Target=rnd-1_family-1074 3 361;Class=ClassII/Unknown;PercDiv=16.3;PercDel=4.4;PercIns=0.0;
LG01	RepeatMasker	disperseRepeat	2694911	2695363	991	-	ID=TE177443;Target=rnd-1_family-1335 581 1103;Class=ClassII/Unknown;PercDiv=20.9;PercDel=19.4;PercIns=4.1;
LG01	RepeatMasker	disperseRepeat	2695618	2695735	322	+	ID=TE177444;Target=DR0018994 7 116;Class=ClassII/hAT;PercDiv=20.7;PercDel=2.5;PercIns=10.0;
LG01	RepeatMasker	disperseRepeat	2697281	2697644	1448	-	ID=TE177445;Target=rnd-1_family-2548 264 658;Class=ClassII/Unknown;PercDiv=17.6;PercDel=1.0;PercIns=2.3;
LG01	RepeatMasker	disperseRepeat	2698494	2699389	2579	+	ID=TE177446;Target=rnd-1_family-2178 1299 1899;Class=ClassII/Tc1-Mariner;PercDiv=15.9;PercDel=3.9;PercIns=3.9;
LG01	RepeatMasker	disperseRepeat	2699704	2699766	279	+	ID=TE177447;Target=rnd-1_family-1602 21 83;Class=ClassII/Unknown;PercDiv=19.1;PercDel=0.0;PercIns=0.0;
LG01	RepeatMasker	disperseRepeat	2702285	2702438	294	+	ID=TE177450;Target=rnd-1_family-1057 156 298;Class=ClassII/Unknown;PercDiv=27.6;PercDel=0.7;PercIns=8.4;
LG01	RepeatMasker	disperseRepeat	2703498	2703539	233	+	ID=TE177451;Target=DR0032846 1294 1338;Class=ClassII/Tc1-Mariner;PercDiv=11.9;PercDel=7.1;PercIns=0.0;
LG01	RepeatMasker	disperseRepeat	2704941	2705046	257	+	ID=TE177452;Target=hAT-N6_ACar 118 216;Class=ClassII/hAT;PercDiv=15.2;PercDel=0.0;PercIns=7.1;
LG01	RepeatMasker	disperseRepeat	2705047	2705069	248	-	ID=TE177453;Target=DNA-TA-4_DR 6044 6172;Class=ClassII/Tc1-Mariner;PercDiv=17.6;PercDel=3.1;PercIns=3.1;
LG01	RepeatMasker	disperseRepeat	2708813	2709102	1125	+	ID=TE177454;Target=rnd-1_family-1234 1 291;Class=ClassII/Unknown;PercDiv=20.3;PercDel=3.5;PercIns=3.1;
LG01	RepeatMasker	disperseRepeat	2709163	2709477	877	+	ID=TE177455;Target=rnd-1_family-1234 291 610;Class=ClassII/Unknown;PercDiv=22.3;PercDel=6.3;PercIns=4.7;
LG01	RepeatMasker	disperseRepeat	2715045	2715441	594	+	ID=TE177457;Target=rnd-1_family-1104 103 491;Class=ClassII/Unknown;PercDiv=18.6;PercDel=8.3;PercIns=10.5;
LG01	RepeatMasker	disperseRepeat	2717197	2717207	298	+	ID=TE177460;Target=DR0114490 627 704;Class=ClassII/hAT;PercDiv=21.9;PercDel=0.0;PercIns=13.9;
LG01	RepeatMasker	disperseRepeat	2717211	2717279	425	+	ID=TE177461;Target=DR0182601 350 418;Class=ClassII/Unknown;PercDiv=14.5;PercDel=0.0;PercIns=0.0;
LG01	RepeatMasker	disperseRepeat	2718480	2718558	231	+	ID=TE177463;Target=DR0068443 3905 3983;Class=ClassII/Novosib;PercDiv=16.9;PercDel=2.5;PercIns=2.5;
LG01	RepeatMasker	disperseRepeat	2723653	2723672	324	+	ID=TE177469;Target=DR0054462 10015 10089;Class=ClassII/Tc1-Mariner;PercDiv=14.3;PercDel=7.1;PercIns=0.0;
LG01	RepeatMasker	disperseRepeat	2723673	2723722	334	-	ID=TE177470;Target=DR0256827 9277 9327;Class=ClassII/Helitron;PercDiv=10.0;PercDel=2.0;PercIns=0.0;
LG01	RepeatMasker	disperseRepeat	2723742	2723887	570	+	ID=TE177471;Target=rnd-1_family-1043 738 882;Class=ClassII/Unknown;PercDiv=21.4;PercDel=0.0;PercIns=0.7;
LG01	RepeatMasker	disperseRepeat	2724781	2724837	322	-	ID=TE177472;Target=DR0258947 1 57;Class=ClassII/Ginger;PercDiv=17.5;PercDel=0.0;PercIns=0.0;
LG01	RepeatMasker	disperseRepeat	2728519	2728706	765	-	ID=TE177474;Target=rnd-1_family-1088 526 723;Class=ClassII/Unknown;PercDiv=22.9;PercDel=5.3;PercIns=0.0;
LG01	RepeatMasker	disperseRepeat	2731142	2731432	1401	+	ID=TE177475;Target=rnd-1_family-1277 469 764;Class=ClassII/Unknown;PercDiv=21.7;PercDel=2.1;PercIns=0.3;
LG01	RepeatMasker	disperseRepeat	2733146	2733172	963	-	ID=TE177477;Target=rnd-1_family-1445 972 1119;Class=ClassII/Helitron;PercDiv=16.0;PercDel=5.0;PercIns=0.9;
LG01	RepeatMasker	disperseRepeat	2733173	2733338	967	+	ID=TE177478;Target=rnd-1_family-134 1 168;Class=ClassII/Helitron;PercDiv=16.9;PercDel=1.2;PercIns=0.0;
LG01	RepeatMasker	disperseRepeat	2733343	2734492	4326	+	ID=TE177479;Target=rnd-1_family-175 1414 2544;Class=ClassII/Helitron;PercDiv=25.0;PercDel=1.0;PercIns=2.7;
LG01	RepeatMasker	disperseRepeat	2734493	2734587	707	-	ID=TE177480;Target=rnd-1_family-1046 841 944;Class=ClassII/Helitron;PercDiv=27.9;PercDel=4.6;PercIns=0.0;
LG01	RepeatMasker	disperseRepeat	2734915	2735123	1430	-	ID=TE177481;Target=rnd-1_family-791 6 215;Class=ClassII/Unknown;PercDiv=10.5;PercDel=0.5;PercIns=0.0;
LG01	RepeatMasker	disperseRepeat	2737753	2737856	254	+	ID=TE177482;Target=DR0019954 1129 1227;Class=ClassII/Crypton;PercDiv=24.3;PercDel=0.0;PercIns=5.0;
LG01	RepeatMasker	disperseRepeat	2737885	2737895	256	+	ID=TE177483;Target=EnSpm-10_HM 888 953;Class=ClassII/CACTA;PercDiv=11.7;PercDel=1.4;PercIns=1.6;
LG01	RepeatMasker	disperseRepeat	2740052	2740319	359	-	ID=TE177484;Target=rnd-1_family-2037 5 294;Class=ClassII/Unknown;PercDiv=22.6;PercDel=14.6;PercIns=5.9;
LG01	RepeatMasker	disperseRepeat	2740759	2741039	674	+	ID=TE177485;Target=rnd-1_family-1454 229 523;Class=ClassII/Unknown;PercDiv=21.7;PercDel=6.8;PercIns=1.7;
LG01	RepeatMasker	disperseRepeat	2741555	2741782	734	+	ID=TE177486;Target=rnd-1_family-1369 347 583;Class=ClassII/hAT;PercDiv=18.3;PercDel=5.7;PercIns=1.7;
LG01	RepeatMasker	disperseRepeat	2745193	2745249	233	-	ID=TE177487;Target=DR0209984 9864 9917;Class=ClassII/Ginger;PercDiv=13.3;PercDel=1.8;PercIns=7.4;
LG01	RepeatMasker	disperseRepeat	2747567	2747680	275	+	ID=TE177489;Target=MuDR-1_NV 3633 3746;Class=ClassII/Mutator;PercDiv=18.9;PercDel=2.6;PercIns=2.6;
LG01	RepeatMasker	disperseRepeat	2747749	2747832	242	+	ID=TE177490;Target=hAT-80_HM 848 932;Class=ClassII/hAT;PercDiv=20.2;PercDel=1.2;PercIns=0.0;
LG01	RepeatMasker	disperseRepeat	2749535	2749586	240	+	ID=TE177491;Target=DR0219712 317 521;Class=ClassII/Tc1-Mariner;PercDiv=21.9;PercDel=4.3;PercIns=5.4;
LG01	RepeatMasker	disperseRepeat	2749642	2749742	279	+	ID=TE177492;Target=DR0029427 18 114;Class=ClassII/CACTA;PercDiv=16.0;PercDel=3.0;PercIns=7.2;
LG01	RepeatMasker	disperseRepeat	2749766	2749816	269	+	ID=TE177493;Target=DR0257716 2119 2309;Class=ClassII/Novosib;PercDiv=21.6;PercDel=3.2;PercIns=2.6;
LG01	RepeatMasker	disperseRepeat	2754214	2754368	454	-	ID=TE177498;Target=rnd-1_family-2099 472 617;Class=ClassII/Tc1-Mariner;PercDiv=21.4;PercDel=3.2;PercIns=9.6;
LG01	RepeatMasker	disperseRepeat	2754744	2755094	1379	-	ID=TE177499;Target=rnd-1_family-2099 63 423;Class=ClassII/Tc1-Mariner;PercDiv=22.2;PercDel=6.8;PercIns=3.9;
LG01	RepeatMasker	disperseRepeat	2761786	2761810	265	+	ID=TE177502;Target=DR0201206 658 765;Class=ClassII/hAT;PercDiv=20.9;PercDel=0.8;PercIns=13.0;
LG01	RepeatMasker	disperseRepeat	2761935	2761959	293	-	ID=TE177504;Target=DR0208158 608 684;Class=ClassII/Sola;PercDiv=20.8;PercDel=0.9;PercIns=10.2;
LG01	RepeatMasker	disperseRepeat	2767180	2767302	234	-	ID=TE177506;Target=DR0256402 3344 3456;Class=ClassII/hAT;PercDiv=16.4;PercDel=1.6;PercIns=10.6;
LG01	RepeatMasker	disperseRepeat	2768679	2769616	1141	-	ID=TE177507;Target=Mariner-2_Dro 380 1328;Class=ClassII/Tc1-Mariner;PercDiv=33.9;PercDel=3.9;PercIns=2.7;
LG01	RepeatMasker	disperseRepeat	2774865	2774879	261	-	ID=TE177508;Target=DR0019690 2709 2815;Class=ClassII/Crypton;PercDiv=23.6;PercDel=0.9;PercIns=4.7;
LG01	RepeatMasker	disperseRepeat	2774904	2774975	308	-	ID=TE177510;Target=DR0257252 7257 7329;Class=ClassII/hAT;PercDiv=15.3;PercDel=1.4;PercIns=0.0;
LG01	RepeatMasker	disperseRepeat	2775135	2775277	744	-	ID=TE177511;Target=rnd-1_family-2605 70 221;Class=ClassII/Unknown;PercDiv=14.9;PercDel=7.7;PercIns=1.3;
LG01	RepeatMasker	disperseRepeat	2776193	2776382	1044	+	ID=TE177512;Target=rnd-1_family-2548 273 462;Class=ClassII/Unknown;PercDiv=16.3;PercDel=0.0;PercIns=0.0;
LG01	RepeatMasker	disperseRepeat	2776671	2776766	597	-	ID=TE177513;Target=rnd-1_family-1098 455 548;Class=ClassII/Unknown;PercDiv=13.8;PercDel=0.0;PercIns=2.1;
LG01	RepeatMasker	disperseRepeat	2781040	2781131	424	+	ID=TE177516;Target=DNA8-104_AP 249 340;Class=ClassII/hAT;PercDiv=19.8;PercDel=1.1;PercIns=1.1;
LG01	RepeatMasker	disperseRepeat	2783007	2783132	445	+	ID=TE177518;Target=rnd-1_family-2088 119 268;Class=ClassII/Unknown;PercDiv=27.9;PercDel=2.0;PercIns=3.3;
LG01	RepeatMasker	disperseRepeat	2783194	2783362	537	+	ID=TE177519;Target=rnd-1_family-1081 210 373;Class=ClassII/Unknown;PercDiv=21.4;PercDel=3.0;PercIns=6.1;
[truncated: 208,433+ more rows]
