# Supplementary material for: Mobilome of the Rhus Gall Aphid Schlechtendalia chinensis Provides Insight into TE Insertion-Related Inactivation of Functional Genes
Source: Int J Mol Sci. 2022 Dec 15;23(24):15967. doi: 10.3390/ijms232415967 (PMC9783078; doi:10.3390/ijms232415967)
Supplement: Supplementary file 1 [file ijms-23-15967-s001.zip › Supplementary Data S4.xlsx]

## Sheet: Sheet1
Potentially active hAT TEs sequences in the genome of S. chinensis
>hAT-family-59 Tip100
GATAATTAATGATTTGACAATTGATCGCTTATTACTAAAAGAAGTAAAACAAAATATTGACTATGATTTATTATCAACAAAATTAGAGTTTGGGAATAAAACGCGGTACTTAAAAAAAGTGTATTTTATCAGAAACTTTTAAATGGAGAACATAAGCTTAGAAAATTTTTAATTTATTCTCGTAGTAAAAATGCATTATTTTGTATTCCCTGTCGAATGTTTGGAGGTTCTACTATACTTGCTACAGAAGGTTTAATGGACTGGAGAAACGTTAATAAGATTGTAAAACAACATGAAGTCTCTAAAGAACATACTAACTGTCAAATAGTATTTTTACGTAAGAGCAATAATATTGGGAGAATAGATAGTGATCTCTGTATTCAAATAAATAATGAAATA…
>hAT-family-59.1 LG01
GATAATTAATGATTTGACAATTGATCGCTTATTTCTAAAAGAAATAAAACAAAATATTGACTATGATTTATTATCAACAAAATTAGAGTTTGGGAATAAAACGCGGTACTTAAAAAAAGTGTATTTTATCAGAAAGTTTTAAATGGAGAACATAAGCTTAGAAAATTTTTAATTTATTCTCGTAGTAAAAATGCATTATTTTGTATTCCCTGTCGAATGTTTGGAGGTTCTACTATACTTGCTACAGAAGGTTTAATGGACTGGAGAAACGTTAATAAGATTGTAAAACAACATGAAGTCTCTAAAGAACATACTAACTGTCAAATAGTATTTTTACGTAAGAGCAATAATATTGGGAGAATAGATAGTGATCTCTGTATTCAAATAAATAATGAAATA…
>hAT-family-59.2 LG01
GATAATTAATGATTTGACAATTGATCGCTTATTACTAAAAGAAATAAAACAAAATATTGACTATGATTTATTATCAACAAAATTAGAGTTTGGGAATAAAACGCGGTACTTAAAAAAAGTGTATTTTATCGGAAACTTTTAAATGGAGAACATAAGCTTAGAAAATTTTTAATTTATTCTCGTAGTAAAAATGCATTATTTTGTATTCCCTGTCGAATGTTTGGAGGTTCTACTATACTTGCTACAGAAGGTTTAATGGACTGGAGAAACGTTAGTAAGATTGTAAAACAACATGAAGTCTCTAAAGAACATACTAACTGTCAAATAGTATTTTTACGTAAGAGCAATAATATTGGGAGAATAGATCACTATAGTGATCTCTGTATTCAAATAAATAAT…
>hAT-family-59.3 LG01
GATAATTAATGATTTGACAATTGATCGCTTATTACTAAAAGAAATAAAACAAAATATTGACTATGATTTATTATCAACAAAATTAGAGTTTGGGAATAAAACGCGGTACTTAAAAAAAGTGTATTTTATCGGAAACTTTTAAATGGAGAACATAAGCTTAGAAAATTTTTAATTTATTCTCGTAGTAAAAATGCATTATTTTGTATTCCCTGTCGAATGTTTGGAGGTTCTACTATACTTGCTACAGAAGGTTTAATGGACTGGAGAAACGTTAGTAAGATTGTAAAACAACATGAAGTCTCTAAAGAACATACTAACTGTCAAATAGTATTTTTACGTAAGAGCAATAATATTGGGAGAATAGATAGTGATCTCTGTATTCAAATAAATAATGAAATA…
>hAT-family-59.4 LG01
GATAATTAATGATTTGACAATTGATCGCTTATTACTAAAAGAAATAAAACAAAATATTGACTATGATTTATTATCAACAAAATTAGAGTTTGGGAATAAAACGCGGTACTTAAAAAAAGTGTATTTTATCAGAAACTTTTAAATGGAGAACATAAGCTTAGAAAATTTTTAATTTATTCTCGTAGTAAAAATGCATTATTTTGTATTCCCTGTCGAATGTTTGGAGGTTCTACTATACTTGCTACAGAAGGTTTAATGGACTGGAGAAACGTTAATAAGATTGTAAAACAACATGAAGTCTCTAAAGAACATACTAACTGTCAAATAGTATTTTTACGTAAGAGCAATAATATTGGGAGAATAGATAGTGATCTCTGTATTCAAATAAATAATGAAATA…
>hAT-family-59.5
GATAATTAATGATTTGACAATTGATCGCTTATTACTAAAAGAAGTAAAACAAAATATTGACTATGATTTATTATCAACAAAATTAGAGTTTGGGAATAAAACGCGGTACTTAAAAAAAGTGTATTTTATCAGAAACTTTTAAATGGAGAACATAAGCTTAGAAAATTTTTAATTTATTCTCGTAGTAAAAATGCATTATTTTGTATTCCCTGTCGAATGTTTGGAGGTTCTACTATACTTGCTACAGAAGGTTTAATGGACTGGAGAAACGTTAATAAGATTGTAAAACAACATGAAGTCTCTAAAGAACATACTAACTGTCAAATAGTATTTTTACGTAAGAGCAATAATATTGGGAGAATAGATAGTGATCTCTGTATTCAAATAAATAATGAAATA…
>hAT-family-59.6 LG01
GGAATAAAACGCGGTACTTAAAAAAAGTGTATTTTATCAGAAACTTTTAAATGGAGAACATAAGCTTAGAAAATTTTTAATTTATTCTCGTAGTAAAAATGCATTATTTTGTATTCCCTGTCGAATGTTTGGAGGTTCTACTATACTTGCTACAGAAGGTTTAATGGACTGGAGAAACGTTAATAAGATTGTAAAACAACATGAAGTCTCTAAAGAACATACTAACTGTCAAATAGTATTTTTACGTAAGAGCAATAATATTGGGAGAATAGATAGTGATCTCTGTATTCAAATAAATAATGAAATAGATTATTGGAAAATGTGTTGAAACGGGTTAATGCTGTCATAAAAAAACTGGGAAGTCGTGTTCTTCCATTTAGAGGTTCCGTGGAAAAATGT…
>hAT-family-59.7 LG01
GGAATAAAACGCGGTACTTAAAAAAAGTGTATTTTATCAGAAACTTTTAAATGGAGAACATAAGCTTAGAAAATTTTTAATTTATTCTCGTAGTAAAAATGCATTATTTTGTATTCCCTGTCGAATGTTTGGAGGTTCTACTATACTTGCTACAGAAGGTTTAATGGACTGGAGAAACGTTAATAAGATTGTAAAACAACATGAAGTCTCTAAAGAACATACTAACTGTCAAATAGTATTTTTACGTAAGAGCAATAATATTGGGAGAATAGATAGTGATCTCTGTATTCAAATAAATAATGAAATAGATTATTGGAAAATGTGTTGAAACGGGTTAATGCTGTCATAAAAAAACTGGGAAGTCGTGTTCTTCCATTTAGAGGTTCCGTGGAAAAATGT…
>hAT-family-59.8 LG01
AATGATATAGTTCAACATGGAAACCCGGGCAGTTGTCATACATCTTACCTTTCTTCTACAACATGTGATGAAATAATTACATTAATGACAACACAAGTTACTAATGTAATTATAAAAGAAATTAAAAGTGCAAAATATTTTTCGATTGTGATAGACTCAACTCCTGATATCAGCCACACAGACCAGTTAGCATACGTTATTCGTTACGTTAGAGATGACGGTTTTTCTGTCGAACGCTTTATGTGTTTTTTACCAAATATTGGGCATAAGTCTGAAACTCTTGAAACGGCCGTATTGTCTTTTTTAACTAAACATGATATTGACATAAACAACTACAGGGGCCAGTCGTACGACAACGCCGCCAATATGTCGGGAATTTACTCGGGTTTACAGGCAAGG…
>hAT-family-59.9 LG01
AGATATTGCTCTACGTATGCTTTTATGTATGGCAATAACTAATTGTTCAGCCGAGAGGTCTTTTTCTACGTTAAAACGAGTACAAAATTATTTGAGAGCAAGTATGGAAGGGGATAAACTAAATTCATTGAGTTTATTGGCAATCGAAACTGAACTAGTGAACAAAATGGACTTCGATGCCATAATAGATGATTTTGCGACTCAAAAGTCGCGCAGAAAGCCGATGAGTACTAGACATTAACTATTTAATTTTGAATATAATAATTAACTATTTAAGTATTTATTACTACCATATTTTATATGAATGTATATGTATGCATTTTTATAACAGCTGTATATTTTTATTTTTCATCATTAAAATTTTAAGTAATAAAGAAAAAACAATAATTGTATGATTTA…
>hAT-family-59.10 LG01
GCAATAACTAATTGTTCAGCCGAGAGGTCTTTTTCTACGTTAAAACGTGTACAAAATTATTTGAGAGCAAGTATGGAAGGGGATAAACTAAATTCATTGAGTTTATTGGCATTTGAAACTGAACTAGTGAACAAGATGGACTTCGATGCCATAATAGATGATTTTGCGACTCAAAAGTCGCGCAGAAAGCCGATGAGTACTAGACATTAACTATTTAATTTTGAATATAATAATTAACTATTTAAGTATTTATTACTACCATATTTTATATGAATGTATATGTATGCATTTTTATAACAGCTGTATATTTTTATTTTTCATCATTAAAATTTTAAGTAATAAAGAAAAAACAATAATTGTATGATTTAATAACATTTTTTAGACTAGAAAAATATTTAT…
>hAT-family-59.11 LG01
AATGATATAGTTCAACATGGAAACCCGGGCAGTTGTCATACATCTTACCTTTCTTCTACAACATGTGATGAAATAATTACATTAATGACAACACAAGTTACTAATGTAATTATAAAAGAAATTAAAAGTGCAAAATATTTTTCGATTGTGATAGACTCAACTCCTGATATCAGCCACACAGACCAGTTAGCATACGTTATTCGTTACGTTAGAGATGACGGTTTTTCTGTCGAACGCTTTATGTGTTTTTTACCAAATATTGGGCATAAGTCTGAAACTCTTGAAACGGCCGTATTGTCTTTTTTAACTAAACATGATATTGACATAAACAACTACAGGGGCCAGTCGTACGACAACGCCGCCAATATGTCGGGAATTTACTCGGGTTTACAGGCAAGG…
>hAT-family-59.12 LG01
GATAATTAATGATTTGACAATTGATCGCTTATTACTAAAAGAAATAAAACAAAATATTGACTATGATTTATTATCAACAAAATAAGAGTTTGGGAATAAAACGCGATACTTAAAAAAAGTGTATTTTATCGGAAACTTTTAAATGGAGAACAACAGCTTAGAAAATTTTTAATTTATTCTCGTAGTAAAAATGTATTATTTTGTATTCACTGTCGAATGTTTGGAGGTTCTACTATACTTGCTACAAAAGGTTTAATGGACTGGAGAAACGTTATTAATATTGTAAAACAACATGAAGTCTCTAAGGAACATACTAACTGTCAAATAGTATTTTTACGTAGGAGCAATAATATTGGGAGAATAGATAGTGATCTCTGTATTCAAATAAATAATGAAATA…
>hAT-family-59.13 LG01
TAATTAATGATTTGACAATTGATCGCTTATTACTAAAAGAAATAAAACAAAATATTGACTATGATTTATTATCAACAAAATTAGAGTTTGGGAATAAAACGCGATACTTAAAAAAAGTGTATTTTATCGGAAACTTTTAAATGGAGAACAAAAGCTTAGAAAATTTTTAATTTATTCTCGTAGTAAAAATGCATTATTTTGTATTCCCTGTCGAATGTTTGGAGGTTCTACTATACTTGCTACAGAAGGTTTAATGGACTGGAGAAACGTTATTAAGTTTGTAAAACAACATGAAGTCTCTAAGGAACATACTAACTGTCAAATAGTATTTTTACGTAGGAGCAATAATATTGGGAGAATAGATAGTGATCTCTGTATTCAAATAAATAATGAAATAGA…
>hAT-family-59.14 LG01
TAATTAATGATTTGACAATTGATCGCTTATTACTAAAAGAAATAAAACAAAATATTGACTATGATTTATTATCAACAAAATTAGAGTTTGGGAATAAAACGCGATACTTAAAAAAAGTGTATTTTATCGGAAACTTTTAAATGGAGAACAAAAGCTTAGAAAATTTTTAATTTATTCTCATAGTAAAAATGCATTATTTTGTATTCCCTGTCGAATGTTTGGAAGTTCTACTATACTTGCTACAAAAGGTTTAATGGACTGGAGAAACGTTATTAAGATTGTAAAACAACATGAAGTCTCTAAGGAACATACTAACTGTCAACTAGTATTTTTACGTAGGAGCAATAATATTGGGAGAATAGATAGTGATCTCTGTATTCAAATAAATAATGAAATAGA…
>hAT-family-59.15 LG01
TAATTAATGATTTGAAAATTGATCGCTTATTACTAAAAGAAATAAAACAAAATATTGACTATGATTTATTATCAACAAAATTAGAGTTTGGGAATAAAACGAGATACTTAAAAAAAGTGTATTTTATCGGAAACTTTTAAATGGAGAACAAAAGCTTAGAAAATTTTTAATTTATTCTCGTAGTAAAAATGCATTATTTTGTATTTCCTGTCGAATGTTTGGAGGTTCTACTATACTTGCTACAGAAGGTTTAATGGACTGGAGAAACGTTATTAAGATTGTAAAACAACATGAAGTCTCTAAGGAACATACTAACTGTCAAATAGTATTTTTACGTAGGAGCAATAATATTGGGAGAATAGATAGTGATCTCTGTATTCAAATAAATAATGAAATAGA…
>hAT-family-59.16 LG01
TAATTAATGATTTGACAATTGATCGCTTATTACTAAAAGAAATAAAACAAAATATTGACTATGATTTATTATCAACAAAATTAGAGTTTGGGAATAAAACGCGATACTTAAAAAAAAGTGTATTTTATCGGAAACTTTTAAATGGAGAACAAAAGCTTAGAAAATTTTTAATTTATTCTCGTAGTAAAAATGCATTATTTTGTATTCCCTGTCGAATGTTTGGAGGTTCTACTATACTTGCTACAGAAGGTTAAATGGACTGGAGAAACGTTATTAAGATTGTAAAACAACATGAAGTCTCTAAGGAACATACTAACTGTCAAATAGTATTTTTACGTAGGAGCAATAATATTGGGAGAATAGATAGTGATCTCTGTATTCAAATAAATAATGAAATAG…
>hAT-family-59.17 LG01
TAATTAATGATTTGACAATTGATCGCTTATTACTAAAAGAAATAAAACAAAATATTGACTATGATTTATTATCAACAAAATTAGAGTTTGGGAATAAAACGCGATACTTAAAAAAAGTGTATTTTATCGGAAACTTTTAAATGGAGAACAAAAGCTTAGAAAATTTTTAATTTATTCTCGTAGTAAAAATGCATTATTTTGTATTCCCTGTCGAATGTTTGGAGGTTCTACTATACTTGCTACAGAAGGTTAAATGGACTGGAGAAACGTTATTAAGATTGTAAAACAACATGAAGTCTCTAAGGAACATACTAACTGTCAAATAGTATTTTTACGTAGGAGCAATAATATTGGGAGAATAGATAGTGATCTCTGTATTCAAATAAATAATGAAATAGA…
>hAT-family-59.18 LG01
TAATTAATGATTTGACAATTGATCGCTTATTACTAAAAGAAATAAAACAAAATATTGACTATGATTTATTATCAACAAAATTAGAGTTTGGGAATAAAACGCGATACTTAAAAAAAGTGTATTTTATCGGAAACTTTTAAATGGAGAACAAAAGCTTAGAAAATTTTAAATTTATTCTCGTAGTAAAAATGCATTATTTTGTATTCCCTGTCGAATGTTTGGAGGTTCTACTATACTTGCTACAGAAGGTTAAATGGACTGGAGAAACGTTATTAAGATTGTAAAACAACATGAAGTCTCTAAGGAACATACTAACTGTCAAATAGTATTTTTACGTAGGAGCAATAATATTGGGAGAATAGATAGTGATCTCTGTATTCAAATAAATAATGAAATAGA…
>hAT-family-59.19 LG01
TAATTAATGATTTGACAATTGATCGCTTATTACTAAAAGAAATAAAACAAAATATTGACTATGATTTATTATCAACAAAATTAGAGTTTGGGAATAAAACGCGATACTTAAAAAAAGTGTATTTTATCGGAAACTTTTAAATGGAGAACAAAAGCTTAGAAAATTTTTAATTTATTCTCGTAGTAAAAATGCATTATTTTGTATTCCCTGTCGAATGTTTGGAGGTTCTACTATACTTGCTACAGAAGGTTAAATGGACTGGAGAAACGTTATTAAGATTGTAAAACAACATGAAGTCTCTAAGGAACATACTAACTGTCAAATAGTATTTTTACGTAGGAGCAATAATATTGGGAGAATAGATAGTGATCTCTGTATTCAAATAAATAATGAAATAGA…
>hAT-family-59.20 LG01
TAATTAATGATTTGACAATTGATCGCTTATTACTAAAAGAAATAAAACAAAATATTGACTATGATTTATTATCAACAAAATTAGAGTTTGGGAATAAAACGCGATACTTAAAAAAAGTGTATTTTATCGGAAACTTTTAAATGGAGAACAAAAGCTTAGAAAATTTTTAATTTATTCTCGTAGTAAAAATGCATTATTTTGTATTCCCTGTCGAATGTTTGGAGGTTCTACTATACTTGCTACAGAAGGTTAAATGGACTGGAGAAACGTTATTAAGATTGTAAAACAACATGAAGTCTCTAAGGAACATACTAACTGTCAAATAGTATTTTTACGTAAGAGCAATAATATTGGGAGAATAGATAGTGATCTCTGTATTCAAATAAATAATGAAATAGA…
