# Supplementary material for: Mobilome of the Rhus Gall Aphid Schlechtendalia chinensis Provides Insight into TE Insertion-Related Inactivation of Functional Genes
Source: Int J Mol Sci. 2022 Dec 15;23(24):15967. doi: 10.3390/ijms232415967 (PMC9783078; doi:10.3390/ijms232415967)
Supplement: Supplementary file 1 [file ijms-23-15967-s001.zip › Supplementary Data S5.xlsx]

## Sheet: Sheet1
>Tc1.rnd-1292.3 LG01
TTAGTATATACAGGGTGGCTTTCTACTCGATGCATTAATTTAACCAGTGCATTCTATGTTCAAAATGGATGAAAAATTTCATATAAACCATTGTCCGACTCCCAATCGTTTGACAGCAATTTTGGTTTTTGTGATTTTTTAGTACGTCCCGACTTTTACCTAATAAATTCCTTGTAGCTCAAAAACTATTCGTTACACGAAAACGGGATTATTACCATTGGAAAGAACATTAAATTTCCTTTTAGGTCTTCATTAGCAAGTACGACATTGTTAATTATTTGGCCCTGTGCACCTGCCCAAATATCAAAATTTTTAAATTTCCACAGTTTTTGAAAATTTCAATGTTGTAAAATTATTGTACCACATTATACTGGAACGTGTAAATTTTCACATAATGTT…
>Tc1.rnd-1292.4 LG01
TAATTGTATACAGGGTGGCTTTCTACTCGATGCATTAATTTCACCAGTGCATTCTATGTTCAAAATGGATGAAAAAATTTTATATAAACATTGTCCAATTCCCAATCGTTTGACAGCAATTTCGGTTTTTGTGATTTTTCAGTACATCCCGACTTTTACCCAATTAATTCCTAGTAGCTCAAAAACTATTCGTCACACGAAAACGCGATAATTACCATTCGAAAGAACATTAAATTTCCAATTAGGTCTTCATTAGCAAGTACGACATTGTTAATTATTTGGCCCTGTGCACCTGCCCAAACATCAAAATGTTTACATTTTTACATTTTTTGAAAATTTCAATGTAAAATTATTGTACCACATTGTACTGGGACGTGTAAATTTTCACATAATGTTCCT…
>Tc1.rnd-1292.5 LG01
ATATATATACAGGGTGGCTCTCTACTCGATACATTAATTTCACCAGTGCATTCTATGTTCAAAATGGATGAAAAAATTTCATATAAATCATTGTCCGATTCCCAATCGTTTGACAGTAATTTTGGTTTTTGTGATTTTTCAGTACATCCCAACTTTTACCCAATAAATTCCTTGTAGCTTAAAAACTATTCGTCACACAAAAACGTGATTATTACCATTGGAAAGAATATTAAATTTTCTTATAGGTCTACATTAGCAAGTACGACATTGTTAATTATTTGGCCCTGTACACCTGCCTAAGTATCAAAATTTTTAAATTTCCACATTTTTTGAAAATTTCAATGTTGTCAAATTATTGTATCGCATTGTACTGGGATGTGTAAATATTCACATAATGTT…
>Tc1.rnd-1292.6 LG01
TATATATAGAGGGTGGCTCTCTACTCGATGCATTAATTTCACTAGTGCATTCTATGTTCAAAATGGATGAAAAATTTTCATATAAACCATTGCCCGATTCCCAATCGTTTGACAGTCATTTCGGTTTTTGTGATTTTTCAGTACATTCCGACTTTTACCCAATAAATTCCTTGTAGCTCAAAAACTATTCATCACACAAAAACGCGATTATTACCATTGGAAAGATTATTAAATATCCTTTTAGGTCTTTACTAGCAAGTATGATATTATAATTATTTGGCCCTGTGCCCTGCCCAAATATCAAAATTTTTAAATTTCCACATTTCTTGAAAATTTCAATGTTGTAAAATTATTGTACAACATTGTACTGGGACGTGTAAATTTTTACATAATGTTCCT…
>Tc1.rnd-1292.7 LG01
TATACAGGGTGGCTCTCTACTCGATGCATTAATTTCACCAATGCATTCTACGTTCAAAATGGATGAAAAAATTTCATATAAACCATTGTCCGATTCCCAATCGTTTGACAGTAATTTCGGTTTTTGTGATTTTTCAGTACATCCCGACTTTTACCCAATAAATTCCTTGTAGCACAAAAACTATTCGTCACACGAAAGCGCGATTATTACCATTGAAAAGAATATTAAATTTTCTTTTAGGTCTATTTTAGCAAGTACAAAATTGTTAATTATTTGGCCCTGTGCACCTGCCCAAATATCAAAATTTTTAAATTTCCACATTTTTCGAAAATTTCAATGTTGTAAAATTATTATACAACATTGTACTGGGACGTGTAAATTTTCACATAATGTTCCTCA…
>Tc1.rnd-1292.8 LG01
TATACAGGATGGCTCTCTACTCGATGCATTAATTTCACCAGTGCATTCTACGTTCAAAACGGATAAAAAAATTTCATATAAACCATTGTCTGATTCCTAATCGTTTGGCAGTAATTTCGGTTTTTGTGATTTTTCAGTACATCCCGATTTTTACCCAATAAATTCTTTGTAGCACAAAAACTATTCGTCACACAAAAGCGCGATTATTACCATTGGAAAGAATATTAAATTTTCTTTTAGGTATACATTAGCAAGTACGACATTGTTAATTATTTGGCCCTGTGCACCTGCCCAAATATCAAAATTTTTAAATTTCCACATTTTTTGAAAATTTGAATGTTGTAAAATTATTGTACAACATCGTACTGGGACGTGTAAATTTTCACATAATGTCCCTCA…
>Tc1.rnd-1292.9 LG01
TATACAGGGTGGCTCTCTACTCGATGCATTAATTTCACCAGTGCATTCTATGTTCAAAATGGATGAAAAAATTTCATATAAACCATTGTCCGATTCCTAATCGTTTGACAGTAATTTTGGTTTTTGTGATTTTTCAGTACATCCCAACTATTACCCAATAAATTCCTTGTAGCTCAAAAACTATTCATCACACGAAAACGCGATTATTACCATTGGAAAGAATATTAAATTCCCTTTCAGGTCTTCATTAGCAAGTATATTATTGTTAATTATTTGTTCCTGTGCACCTGCCCAAATATCAAAATTTTTAAATTTCCACATTTTTTAAAAATTTTAATGTTGTAAAATTATTGTACCACATCGTACTGGGACATGTAAATTTTCATATAATGTTTCTCA…
>Tc1.rnd-1292.10 LG01
TATACAGGATGGCTCTCTACTCGATGCAATAATTTCACCAGTGCATTCTATGTTCAAAATGGATGAAAAAATTTCATATAAACCATTGTCCGATTCCCAATCGTTTGACAGTAATTTCGGTTTTTGGGATTTTTCAGTACATCCCGACTTTTACCCAATAAATTCCTTGTAGCTCAAAAACTATTCGTCACATAAAAACGCAATTATTACCATTAGAAAGAACATTAAATTTTCTTTTAGGTCTTCATTAGCAAGTATGATATTGTTAATTATTTGGCCCTGTGCACCTGCTCAAACATCAAAATCTTTAAATTTCCATATTTTTTGAAAATTTCAATGTTGTAAAATTATTGTACCACATCGTATTGGGACGTGTAATTTTTCACATAATGTTCTTCA…
>Tc1.rnd-1292.11 LG01
TATACAGGGTGGATCTCTACTCGATGTATTAATTTCACCAGTGCATTCTATGTTCAAAATGGATGAAAAAATTTCATATAAACCATTGTCCGATTCCCAATCGTTTGACAGTAATTTCGGTTTTTGTGATTTTTCAGTACAACCCGACTTTTACCCAATAAATTCCTTGTAGCTCAAAAACGATTCGTCACACAAAAACGCAATTATTACCATTAGAAAGAACATTAAATTTTCTTTTAGGTCTTCATTAGCAAGTATGATATTGTTAATTATTTGGCCCTGTGCACCTGCTCAAACATCAAAATTTTTAAATTTCCATATTTTTTGAAAATTTCAACGTTGTAAAATTATTGTACCACATCGTACTGGGACGTGTAATTTTTCACATAATGTTCCTCA…
>Tc1.rnd-1292.12 LG01
TATACAGGGTGGCTCTCTACTCGATGCATTAATTTCACCAGTGTATTCTATGTTCAAAAAGGATGAAAAAATTTCATTTAAACCATTGTCCGATTCTCAATCGTTTGACAGTAATTTCGGTTTTTGTGATTTTTCAGTACATCCCGACTTTTACCCAATAAATTCCTTGTAGCTCAAAAACTATTCATCACACAAAAACGCAATTATTACCATTAGAAAGAACATTAAATTTTCTTTTAGGTCTTCATTAACAAGTATGATATTGTTAATTATTTGGCCCTGTGCACCTGCTCAAACATCAAAATTTTTAAATTTCCATATTTTTTGAAAATTTCAATGTTGTAAAATTATTGTACCACATCGTACTGGGACGTGTAATTTTTCACATAATGTTCCTCA…
>Tc1.rnd-1292.13 LG01
TATACAGGGTGGATCTCTACTTGATGCATTAATTTCACCAGTGCATTCTATGTTCAAAATGGATGAAAAAATTTCATATAAACCATTGTCCGATTCCCAATCATTTGACAGTAATTTCGGTTTTTGTGATTTTTCAGTACATCCCGACTTTTACCCAATAAATTCCTTGTAGCTCAAAAATGATTCGTCACACAAAAACGCAATTATTACCATTAGAAAGAACATTAAATTTTCTTTTAGGTCTTCACTAGCAAGTATGATATTGTTAATTATTTGGCCCTGTGCACCTGCTCAAACATCAAAATTTTTAAATTTCCATATTTTTTGAAAATTTCAATGTTGTAAAATTATTGTACCACATCGTACTGGGACGTGTAATTTTTCACATAATGTTCCTCA…
>Tc1.rnd-1292.14 LG01
TACAGGGTGGCTCTCTACTCGATTCATTAATGTCACCAGTGCATTTTATGTTCAAATTGGATGAAAAAAATTCATATAAACCATTGTCCGATTCCCAATTGTTTGACAGTAATTTCGGTTTTTGTGAATTTTCAGTATATCCCGACTTTTATCCAATAAATACCTTGTAGCTCAAAAACTACTCGTCACGCAAAAACGCGATTATTACCATTAGAAAGAACATTTAATTTTCTTTAAGGTCTTTATTAACAAGTATGATATTGTTAATTTTTGGGCTCTGTGCACCTGCCCAAACATCAAAATGTTTAAATTTCAATGTTGTTAAATTATTGTACCACATCGTACTGGGACGTGTAATTTTTCACATAATGTTCCTCAATAACTAAGCTTTCCAACGAT…
>Tc1.rnd-1292.15 LG01
ACAGAGTGGCTTTCTACTCGATGCATTAATTTCACCAGTGCATTTTATGTTCAAAATGGACGAAAAAATTTCATATAAACTATTGTCCGATTCCCAATCGTTTGACAGTAATTTCGGTTTTTGTGATTTTTCAGTACATCCCGACTTTTACCCAATAAATTCCTTGTAGCTTAAAAACTATTTGTCATACAAAAACGCGATTATTACTATTGGAAAGAATATTAAATTTTCTTTTAGGTCTACATTAGCAAGTACGACATTGTTAATGATTTGGCCCTGTGCACCTGCCTAAATATCAAAATTTTTAAATTTCCACATTTTTTAAAAAATTTTAATGTTGTAAAATTATTGTACCACATTGTACTGGGACGTGTAAATTTTTACATAATGTTCCTCAAT…
>Tc1.rnd-1292.16 LG01
GTACATCCCGACTTTTACCCAATAAATTCCTTGTAGCTCAAAAACTATTCATAATACGAAAACACGATTATTACCATTGGAAAGAATATTAAATTTCTTTTTAGGTCTTCATTAGCAAGTATGATATTGTTAATTACTTGGCCCTGTGCACCTACCCAAATATCAAAATTTTTAAATTTCCACATTTTTTGAAAATTTCAATGTTGTATAATTATTGTACCACATCGTACTGGGGGACGTGTAATTTTTCACATAATGTTCCTCAATAACTAAGCTTTCCAACGATATGCTCATTTTTGATATTTGAAAGTTCTGGGGATAAATTAAGAGACTAATATCGTGAAAGGGTAAGGTTGGGAGAAAGGAGAGAGTGTGTTAGGTGGAGGTGAATGGTTAAAC…
>Tc1.rnd-1292.17 LG01
TATACTGGGTGGTTTTCTACTCGATGCATTAATTTCACCAGTGCATTCTATGTTCAAAATGGATGAAAAAATTTCATATAAACTATTGTCCCAATCGTTTGACAGTAATTTCGGTTTTTGTAATTTTTCAGTACATCCCAACTTTTACCCAATAAATTCCTTGTAGCTTAAAAAATATTCGTCACACGAAAGCGCGATTATTACCATTGGAAAGAATATTAAATTTTCTTTTAGGTTTACATTAGCAAGTAAGACATTGTTAATTATTTGGCCCTGTGCACCTGCCCAAATATCAAAAAATTTTAAATTTCCACATTTTTTGAAAATTTTAATGTTGTAAAATTATTGTACCGCATTGTACTGGGACGTGTAAATTTTCACATAATGTTCCTCAATAAC…
>Tc1.rnd-1292.18 LG01
GTGAAAGGGTAATGGTTAAACTATTTTACAAATATCAACTTTTTTTATTCCATGTAAAGCAACTAAAATCAATGTCCGTAGTGGTACTGACCTTGTTTCAAACAACTGTTAGATTTGAACTAATCTACGCTCATTTCTAAGAAATTTGGGAAGGCTGATAAAGAAATTCTTAAAAAATCGTCTGGCTGCTCGTTTGACACTTGCCTGTTATTCAAATGAAAATCAGTTTTGATTAGACAGTTACAGACGTGTGTTGTTTCTTGAGTTTATGAATTGCGATGGCCTTATTTTGTAATCGGGAATATGCTGATATGATGTTTGTTTACGGGTATTGTGCAGGAAATGCCGCGGCGACTCGTCGCAAATACCAACGCCGTTATCCTGAAAGAAAGGTCCCCA…
>Tc1.rnd-1292.19 LG03
TCTTATTATACAGGGTGGCTCTCTACTCGATGCATTAATTTCATCAGTGCATTCTATGTTCAAAATGGATGAAAAAATTTCATATAAACCATTGTCCGATTCCCAATCGTTTGACAGTAATTTCGGTTTTTGTGATTTTCAGTACATCCCGACTTTTACTCAATAAATTATTTGTAGCTCAAAAACTATTCGTCACACAAAAACGCAATTATTACCATTAGAAAGAACATTAAATTTCCTTTTAGGTCTTTATTAGCAAGTATGCTCTGTGCACCTGCCCAAACATCAACATTTTTAAATTTCCATATTTTTTGAAAATTTCAATGTTGGAAAATTATTGTACCACATCGTACTGGGACGTGTAATTTTTCACATAATGTTCCTCAATAACTAAGCTTT…
>Tc1.rnd-1292.20 LG03
TATACAAGGTGGCTTTCTACTCGATGCATTAATTTCACCAATGCATTATATGTTCAAAATGGATGAAAAAATTTCTTATAAACCATTGTCCGATTCCCAATCGTTTGACGGTAATTTCGGTTTTTGTGATTTTTCCGTACATCTCGACTTTTACCCAATAAATTCCTTGTAGCTCAAAAACTATTTATCATACAAAAACGCGATTATTACCATTGGAAAGAATATTAAATTTCCTTTTAGGTCTTCATTTGCAAGTTAGACATTGTTAATTATTTGGCCCTGTGCACCTGCCCAAATATCAAAATTTTTAAATTTCCACATTTTTTGAAAATTTCAATGTTGTAAAATTATTGTACCACATTATACTTAGACGTATAAATTTTCACATAATGTTCTTCA…
>Tc1.rnd-1292.21
TATACAGAGTGGCTATCTACTTGATACATTAATTTCACCAGTGTATTCTATGTTCAAAATGGATGAAAAATTTTTCATATAAGCCATTATCCGATTCCCAATCGTTTGACAGTAATTTCGGTTTTTGTGATTTTTCAGTACATCCCGACTTTTACCCAATAAATTCCTTGTAGCTCAAAAACTATTCATCACACGAAAACGCGATTATTACCATTGGAAAGAATATTAAATTTACTTTTAGGTATTTATTAGCAAGTATAATATTCTTAATTATTTGGCACTGTGCATCTGTCCAAATATTAAAATTTTTAAATTTCCATATTTTTTGAAAATTTCAATGTTGTAAAATTATACATTATCATGCATTATATTGTACCACATCGTACTGGGACGCGTAAT…
>Tc1.rnd-1292.22
TATACAGGGTGGCTCTCTACTCGATGCATTAATTTCACCAATGCATTCTACGTTCAAAATGGATGAAAAAATTTCATATAAACCATTGTCCGATTCCCAATCGTTTGACAGTAATTTCGGTTTTTGTGATTTTTCAGTACATCCCGACTTTTACCCAATAAATTCCTTGTAGCACAAAAACTATTCGTCACACGAAAGCGCGATTATTACCATTGAAAAGAATATTAAATTTTCTTTTAGGTCTATTTTAGCAAGTACAAAATTGTTAATTATTTGGCCCTGTGCACCTGCCCAAATATCAAAATTTTTAAATTTCCACATTTTTCGAAAATTTCAATGTTGTAAAATTATTATACAACATTGTACTGGGACGTGTAAATTTTCACATAATGTTCCTCA…
>Tc1.rnd-1292.23
TATACAGGGTGGCTCTCTACTCGATGCATTAATTTCACCAATGCATTCTACGTTCAAAATGGATGAAAAAATTTCATATAAACCATTGTCCGATTCCCAATCGTTTGACAGTAATTTCGGTTTTTGTGATTTTTCAGTACATCCCGACTTTTACCCAATAAATTCCTTGTAGCACAAAAACTATTCGTCACACGAAAGCGCGATTATTACCATTGAAAAGAATATTAAATTTTCTTTTAGGTCTATTTTAGCAAGTACAAAATTGTTAATTATTTGGCCCTGTGCACCTGCCCAAATATCAAAATTTTTAAATTTCCACATTTTTCGAAAATTTCAATGTTGTAAAATTATTATACAACATTGTACTGGGACGTGTAAATTTTCACATAATGTTCCTCA…
>Tc1.rnd-1292.24
TATACAGGGTGGCTCTCTACTCGATGCATTAATTTCACCAATGCATTCTACGTTCAAAATGGATGAAAAAATTTCATATAAACCATTGTCCGATTCCCAATCGTTTGACAGTAATTTCGGTTTTTGTGATTTTTCAGTACATCCCGACTTTTACCCAATAAATTCCTTGTAGCACAAAAACTATTCGTCACACGAAAGCGCGATTATTACCATTGAAAAGAATATTAAATTTTCTTTTAGGTCTATTTTAGCAAGTACAAAATTGTTAATTATTTGGCCCTGTGCACCTGCCCAAATATCAAAATTTTTAAATTTCCACATTTTTCGAAAATTTCAATGTTGTAAAATTATTATACAACATTGTACTGGGACGTGTAAATTTTCACATAATGTTCCTCA…
>Tc1.rnd-1292.25 LG11
TCATACTATACAGGGTGGCTCTCTACTCGATGCATTAATTTCACCAGTGCATTCTATGTTCAAAATGGATGAAAAAATTTCATATAAACCATTGTCCGATTCCCAATCGTTTGACAGTAATTTCGGTTTTTGTGATTTTTCAGTACATCCCGACTTTTACCCAATAAATTCCTTGTAGCTCAAAAACTATTCGTCACACAAAAACGCAATTATTACCATTAGAAAGAACATTAAATTTTCTTTTAGGTCTTCATTAGCAAGTATGATATTGTTAATTATATGGCCCTGTGCACCGCCTCAAACATCAAAATTTTTAAATTTCCATATTTTTTGAAAATTTCAATGTTGTAAAATTATTGTACCACATCGTACTGGGACGTGTAATTTTTCACATAATGT…
>Tc1.rnd-1292.26 LG11
TCATACTATACAGGGTGGCTCTCTACTCGATGCATTAATTTCACCAGTGCATTCTATGTTCAAAATGGATGAAAAAATTTCATATAAACCATTGTCCGATTCCCAATCGTTTGACAGTAATTTCGGTTTTTGTGATTTTTCAGTACATCCCGACTTTTACCCAATAAATTCCTTGTAGCTCAAAAACTATTCGTCACACAAAAACGCAATTATTACCATTAGAAAGAACATTAAATTTTCTTTTAGGTCTTCATTAGCAAGTATGATATTGTTAATTATATGGCCCTGTGCACCGCCTCAAACATCAACATTTTTAAATTTCCATATTTTTTGAAAATTTCAATGTTGTAAAATTATTGTACCACATCGTACTGGGACGTGTAATTTTTCACATAATGT…
>Tc1.rnd-1292.27 LG11
TATATATACAGGGTGACTCTCTACTCGATGCATTAATTTCACCAGTGCATTCTATGTTCAAAATGGATGAAAAAAATTCATATAAACCATTGTCCGATTCCCAATCGTTTGACAGTAATTTCGGTTTTTGTGATTTTTCAGTACATCCCGACTTTTACCCAATAAATTCCTTGTAGCTCAAAAATTATTCGTCACACAAAAACGCAATTATTACCATTAGAAAGAACATTAAATTTCCTTTTAGGTTTTCATTAGCAAGTATGATATTGTTAATTTTTTGGCCCTGTGCACCTGCCCAAACATCAAAATTTTTAAATTTCTATATTTTTTGAAAATTTCAATGTTGTAAAATTATTGTACCACATCGTACTGGGACGTGTAATTTTTCACATAATATTC…
>Tc1.rnd-1292.27
CATTCTATGTTCAAAATGGATGAAAAAATTTCATATAAACCATTGTCCGACTCCCAATCGTTTGACAGCAATTTCGGTTTTTGTGATTTTTCAGAACATCCCGACTTTTACCCAATAAATTCCTTGTAGCTCAACAACTATTCGTCAATCGAAAACGTGATTATTACCATTGGAAAGAATATTGAATTTTCTTTTAGGTCTTTACTAGCAAGTATGATATTGTTAATTATTTCGTCCTGTTTATTTGCCCAAATATCAAAATTTTTAAATTTCCACATTTTTTGAAAATTTCAATGTTGTAAAATTATTCTACGACATCGTACTAGGACGTGTAAATTTTCACATAATGTTATTCAATAACTAAGCTTCCCAACGATATACTCATTTTTGATGTTTAAA…
>rnd-1292.tc1 LG01
TGCATATCTATACAGGGTGGCTCTCTACTCGATGCATTAATTTCACCAGTGCATTCTATGTTCAAAATGGATGAAAAAATTTCATATAAACCATTGTCCGATTCCCAATCGTTTGACAGTAATTTCGGTTTTTGTGATTTTTCAGTACATCCCGACTTTTACCCAATAAATTCTTTATAGCTCAAAAACTATTCGTCACACAAAAACGCAATTATTACCATTAGAAAGAACATTAAATTTTCTTTTAGGTCTTCATTAGCAAGTATGGTATTGTTAATTATTTGGCCCTGTGCACCTGCCCAAACATCAAAATTTTTAAATTTCCATATTTTTTGAAAATTTCAATGTTGTAAAATTATTGTACCACATCGTACTGGGACGTGTAAATTTTCACATAAT…
>Tc1-marnerrnd1425.1 LG01
CAGGATCTTGTGGTTGCAGTGACTGCACAGGAATTAAATGAAACGGACGCAATTTTTCCTTTTTCAATATATTTGAAACATACTTTCGGGATACTCCATACTCATGGGCAACTGTCCGAATGCTCGTACGAGCATTGTTTCGAAAACGGTTCAACACTGCTACATTAAGGCCAACATCCTGTTGATAGTTCTCAACTAAACGACTGTTAGTTGGATACGCTCCACAATGCTATCCATAAGGCACTGGTATACACTGACAAACGTGCGGGCATTGAGGACCCTTCTTTCAGGGTAACGGCATTAGTATTCGCAACGAGAAGCCGCGACATTTTCTGCACAATACCCGTAAACTAACATCATATCGGCATATTCCCGTCTACAAAATAAGGCCATCGCAAT…
>Tc1-marnerrnd1425.2 LG01
CAGGATCTTGTGGTTGCAGTGACTGCACAGGAATTAAATGAAACGGACGCAATTTTTCCCTTTTCAACATATTTGAAACATACTTTCGGGATACTCCATACTCATGGGCAACTGTCCGAATGCTCGTACGAGCATTATTTTGAAAACGGTTCAACACTGCTACATTAAGGCCAACATCCTGTTGATAGTTCTCAACTAAACGACTGTTAGTTGGAAACGCTCCACAATGCTATCCATAAGGCACTGGTATACACTGACAAACGTGCGGGCGTTGAGGACCCTTCTTTCAGGGTAACGGCGTTAGTATTCGCGACGAGAAGCCGCGACATTTTCTGCACAATACCCGTAAACTAACATCATATCGGCATATTCCCGACTACAAAGTAAGGCCATCGCAAT…
>Tc1-marnerrnd1425.3 LG01
CAGGATCTTGTGGTTGCGGTGACTGCACAGGAATTAAATGAAACGGACGCAATTTTTCCTCTTTCAACATATTTGAAACATACTTTCGGGATACTCCATACTCATGGGCAACTGTCCGAATGCTCGTACGAGCATTGTTTTGAAAACGGTTCAACACTGCTCTATTAAGGCCAACATCCTGTTGATAGTTCTCAACTAAACGACTGTTAGTTGGAAACGCTCCACAATGCTATCCATAAGGCACTGGTATACACTGACAAACGTGCGGGCGTTGAGGACCCTTCTTTCAGGGTAACGGCGTTAGTATTCGCAACGAGAAGCCGCGACATTTTCTGCACAATACCCGTAAACTAACATCATATCGGCATATTTCCGTCTACAAAATAAGGCCATCGCAAT…
>Tc1-marnerrnd1425.4 LG01
CTTAATTTATCCCCAGAACTTTTAAACATAAAAAATGAGCATATTATTGGAAAGCTTTGTTATTGAGGAACATTGTGTTAAAATTTACACGTCCCAGTACAATGTGGTACAATAATTTTACAACATTGAAATTTTCAAAAAATGTGAAAATTTAAAAATTTTGATATTTGGGCAGGTGTACAGGGCCAAATAATTAACAATGTCGTACTTGCTAATGAAATCCTAAAGGGAAATATAATATTCTTTCTAATGGTAATAATCGCGTTTTTGTGTGATGAATAGTTTTCGAGCTATAAGGAATTTATTGGGTATAAGTCGGGATGTACTGAAAAATCACAAAAACCGAAATTACTGTCAAATGATTGGGAAGCGGACAATGGTTCATATGAAATTTTTTCA…
>Tc1-marnerrnd1425.5 LG01
CAGGATCTTGTGGTTGCAGTGACTGCACAGGAGTTAAATGAAACGGACGCAATTTTTCCCTTTTCAACATATTTGAAACATACCTTCGGGATACTCCATACTCATGGGCAACTGTCCGAATGCTCGTACGAGGATCGTTTTGAAAACGGTTCATCACTGCTTTATTAAGGCCAACATCCTGTTGATAGTTACCAACTAAACGACTGTTAGTTGGAAACGTTCCATTATCCACAAGGCACTGGTATACACTGACAAACGTGCGGGCGTTGAGGACCCTTCTTTCAGGGTAACGGCGTTGGTATTCGCGACGAGACGCCGCGGCATTTTCTGCATAATACCTGTAAAGTAACATCATATCAGCATATTCCCGAATACGAAATAAGGCCATCGCAATTCATA…
>Tc1-marnerrnd1425.6 LG01
CAGGATCTTGTGGTTGCAGTGGCTGCACAGGAGTTAAATGAAATGGACGAAATTTTTCCCTTTTCAAAATATTTGAAACATACCTTCGGGATACTCCATACTCATGGGCAATTGTCCGAATGCTTGTACGAGGATCGTTTTGAAAACGGCTCAACACTGCTTCATTAAGGCCAACATCCTGTTGATAGTTACCAACTAATCGACTGTTAGTTGGAAACGTTCCATTATTCACAAGGCACTGATATACACTGACAAACGTGCGGGCGTTGAGGACCCTTCTTTCAGGGTAACAGCGTTGGTATTCGCGACGAGACGCCGCGGCATTTCCTGCACAATACCCATAAACTAACATCATATCAGCATATTCCCAATTACGAAATAAGACCATCGCAATTCATA…
>Tc1-marnerrnd1425.7 LG01
CAGGATCTTGTGGTTGCAGTGACTGCACAGGAATTAAATGAAACGGACGCGATTTTTCCCTTTTCAACATATTTGAAACATACCTTCGGGATACTCTATACTCATGGGCAACTGTCCGAATGCTCGTACGAGGATAGTTTCGAAAACGGTTCAACACTGCTTCATTAAGTCCAACATCCTGTTGATAGTTACCAACTAAACGACTGTTGGTTGGAAATGTTCCGTTATTCACAAGGCACTGGTGTACACTGATAAACGTGCGGGCATTGAGGATCCTTCTTTTAGGGTAACGGCGTTGGTATTCGCGACGAGACCCCGCGGCATTTCCTGCACAATACATGTAAACTAACATCATATCAGCATATTCCCGAATACAAAATAAAGCCATCGCAATTCATA…
>Tc1-marnerrnd1425.8 LG01
CAGGATTTTGTGGTTGCAGTGACTACACAGGAGTTAAATGAAACGGACGTAATTTTTCCCTTTTCAACATATTTGAAACATACCTTCGGGATACTACATATTCATGGGCAACTGTCCGAATACTCGTAAGAGGATCGTTTCGAAAACGGTTCAATACTGCTTCATTAAGGCCAACATCCTGTTGATAGTTACCAACTAAACGACTGTTAGTTGGAAACGTTTCGTTATCCACAAGGCACTGGTATACACTGATAAACGTGCGGGCGTTGAGGACCCTTCTTTCAGGGTAACGGCGTTGGTATTCGCGACGAGACGCCGCAGCATTTTCTGCATAATACCCGTAAACTAACATCATATCAGCATATTTCCGATTACAAAATAAGACCATCCCAATTCATA…
>Tc1-marnerrnd1425.9 LG01
CAGGATCTTGTGGTTGCAGTGATTGCACAGGAGTTAAATGAAACGGACACAATTTTTCCCTTTTCAAAGTATTTGAAATATACCTTCGGGATACTCCATACTCAACTCCATGCTCGAGCAACTGTCCGAATGCTCGTACGAGGATCGTTTCGAAAACGGTTCAACACTGCTTCATTAAGGTCAACATCCTGTTGATAGTTACCAACTAAACGACTGTTAGTTGGAAACGTTCCGTTATCCACAAGGCACTGGTATACACTGACAAACGTGCGGGCGTTGAGGACCCTTCTTTCAGGATAACGGCGTTGGTATTCGCGACGAGACGCCGTGGCATTTCCTGCACAATACCCATAAACTAACATCATATCAGCATATTTCTGATTACGAAATAAGGCCATC…
>Tc1-marnerrnd1425.10 LG01
CAGGATCTTGTGGTTGCAGTGACTGCACAGGAGTTAAATGAAACGGACGCAATTTTTCCCTTTTCAACATATTTGAAACATACCTTTGGGATACTTCATACTCATGGGAAACTGTCCGAATGCTCGTATGAGGATTGTTTCAAAAACGGATCAACACTGCTTCATTAAGGCCAACATCCTGTTGATAGTTACTAACTATACGACTGTTAGTTGGAAAAGTTCCGTTAACCACAAGGCACTGGTATTCACTGACAAACGAGCGGGCGTTGAGGACCCTTCTTTCAGGGTAACGGCGTTGGTATTCGCGACGAGACCCCGTGGCATTTCCTGCACAATACCCATAAACTAACATCATATCAACATATTCCCGATTACGAAATAAGGCCATCGCAATTCATA…
>Tc1-marnerrnd1425.11 LG01
CAGGATCTTGTGGTTGCAGTGACTGCACAGGAGTTAAATGAAATTGTCGCAATTTTTCCCTTTTCAAAATATTTGAAACATACCTTTGGGATACTCCATACTCATGGGCAACTGTTCAAATGCTTGTACAAGGATCGTTTTGAAAACAGTTCAACACAACTTCATTAAGGCCAACATCCTGTTGATAGTTACCAACTAAACGACTGTTAGTTGGAAACGCTCCGTTATCCACAAGGCGCTGGTATACACTGACAAACATACGGGCATTGAGGACCCTTCTTTCAGGATAACAGCGTTGGTATTCGCGACGAGACGCCGCTGCATTTACTGAACAATACCCATAAACTAACATCATATCAGCATATTCCCGATTACAAAATAAGGCCATCACAATTCATA…
>Tc1-marnerrnd1425.12
CAGGATTTTGTGGTTGCAGTGACTGCACAGGAATTAAATGAAACGGACGCAATTTTTCCCTTTTCAAAATATTTGAAACATACCTTCAGGATACTCCATACTCATGGGAAACTGTCCGAATGCTCGTACGAGGATCGTTTCGAAAACGGTTCAACACTGCTTCATTAAGGCCAACATCCTGTTGATAGTTACCAACTAAACGACTGTTAGTTGGAAACGTTCCGTTATCCACAAGGCACTGATATACACTGACAAACGTGCGGGCGTTGAGGACCCTTCTTTCAGGGTAACAACGTTGGTATTCGCGACGAGACGCCGCGGCATTTTCTGCACAATACCCATAAACTAACATTATATCAGCATATTCTCGATTACAAAATAAGGCCATCTCAATTCATA…
>Tc1-marnerrnd1425.13 LG11
CAGGATCTTGTGGTTACAGTGACTGCACAGGAGTTAAATGAAACGGACGCAATTTCTTCCTTTTCAAAATATTTGAAACATACCTTTGAGATACTTTATACTCATGGGCAACTGTCCGAATGCTCGTACGAGGATCGTTTCGAAAACGGTTCAACACTGCTTTATTAAGGCCAATATCCTGTTGATAATTACCAACTAAACGACTGTTAGTTGGAAACGCTCCGTTATCTTTAAGGTACTGGTATACACTGACAAACGTGCGGGCGTTGGGGACCCTTCTTTCAGGGTAACGGTGTTGGTATTCGCGACGAGACGCCGCGGCATTTTCTGCACAATACCCGTAAACTAACATCATGTCAGCATATTCCCGATTACAAAATAAAGCCATCGCAACTCATA…
>Tc1-marnerrnd1425.14 LG11
CAGAATCTTGTGGTTGCAGTGACTGCACAGGAGTTAAATGAAACGGACGCAATTTTTCCCTTTTCAAAATATGTGAAACATACTTTCGGGATGCTCCATACTCATGGGCAACTGTCCGAATGCTCGTACGAGGATCGTTTCGAAAACGGTTTAACACTGCTTCATTAAGGCCAACATCCTGTTGATAATTACCAACTAAACGACTGTTAGTTGGAAACGCTCCATTATCCACAAGGCACTGGTATACACTGACAAACGTGCGGGCGTTGATGACCCTTCTTTCAGGGTAACGGCGTTGGTATTCGCGACGAGACGCCGCGGCATTTTCTGCACAATACCCGTAAACTAACATCATGTCAGCATATTCCCGATTACAAAATAAAGCCATCGCAACTCATA…
>Tc1-marnerrnd1425.15
CAGAATCTTGTGGTTGCAGTGACTGCACAGGAGTTAAATGAAACGGACGCAATTTTTCCCTTTTCAAAATATGTGAAACATACTTTCGGGATGCTCCATACTCATGGGCAACTGTCCGAATGCTCGTACGAGGATCGTTTCGAAAACGGTTTAACACTGCTTCATTAAGGCCAACATCCTGTTGATAATTACCAACTAAACGACTGTTAGTTGGAAACGCTCCATTATCCACAAGGCACTGGTATACACTGACAAACGTGCGGGCGTTGATGACCCTTCTTTCAGGGTAACGGCGTTGGTATTCGCGACGAGACGCCGCGGCATTTTCTGCACAATACCCGTAAACTAACATCATGTCAGCATATTCCCGATTACAAAATAAAGCCATCGCAACTCATA…
>Mariner-1-DB.1 LG01
GAATAAGTTAAACGTGTTTAAGTACGATCTGCGATTTTTTGCTTTTTGAACAAATGGCTCAAAGAATTTGCATCTAATTTTGCGTTAAGAATGGAATAAAGTGCAGCAATGTCTTGGAAATGCTTCATGTCGCATTTGATGAGTCTACTATGAATAAAGCACGAGTTTACGAGTGGTAAAAGTGATTCCGAAACGGACGTGAAAACGTTGAAGATGACGAGCGTCCAGGAAGCCCCAGCACGTCGACAACTGATAACTCCATAGAAAAAATGAAGAAAATGATTGTAGATAATCACCGAATTACTATTAAAAAGGTTTCAAGTAATATCGGCATATCAATTGGCTCATGTCATGCAATTTTTGTTTGATGAAACGTGTGGCAGCATAGTTCGTTCCAAA…
>Mariner-1-DB.2
GAATATGTTAAACGTGTTTGAGTACGATCTGCGATTTTTTGCTTTTTGAGAAAATGGACCAGAGAATTTGCATCAGATTTTGCATTAAGAATGGAATAAAGTGCAGCAATGTCTTGGAAATGCTTTATGTCGCATTTGGTGAGTCTAATATGAGTAAAACACGAGTTTACGAGTGGTATAAGCGTTTTCAAAACGGACATGAAAACGTTGAAGACGACGAGCGCCTAGAACGCCCCAGCACTGATGACTCCGTAAAAAAGCGAAGAAAATGATTATGGATAATCACCAAATTACTATTAGAGAGGTTGCAGACTATATTGACATATCAATCGGTTCATGTCATGCAATTTTTCCCGATGTTTTGGGCATGAAACGTGTGGTAGCAAAATTCGTTCCAAA…
>Mariner-1-DB.3
GTTAAACGTGTTTGAGTACGATCTGCGATTTTTTGCTTTTTGAAAAAATGGATCAAAGGATTTGCATACAATTTTGCGTTAAGAATGGAATAATGTGCAGCAATACTTAGGAAATGTTTCGTGTCACATTTAGTGAGTCTACTATGAGTAAAGTACGAATTCAAAAGTGGTATAAGTGTTTCCAAAACGGACGCAAAAACGTTGAAGATGACGAGCGTCCAGGATGCCCCAGCACGTCAACAACTGATGACTCCGTAGAAAAATGAAGAAAATGATTATAGATAATCGTCGAATTACTATTAGAGAAATTGTAGATAGTGTTGATATATCAATTGGCTCATATCATGCAATTTTTTCCGATATTTTGGACATAAAACGTGTGGCATAAAAATTCGTTCC…
>Mariner-1-DB.4 LG06
CACGTCAACAACTGATGACTCCGTGGAAAAAGCGAAGAAAACGATTATGGATAATCGCCGAATTGCTGTTAGAAAGGTCGCAGACGACGTTGGCGTGTCAATTGGCTCATGTCGTGCAATTTTTTCCGATGTTTCGGGCGTGAAACGTGTGACAGCAAAATTCGTTCCAAAATTGTTGAATTTCGAACAAAAACAGCGCCGAGTAGAAGTTGCTCGAGTAGAAGTCACTAAACGAAGTAAGTAGAACTGCTAAGGCATATCATAACGGGTGATGAAGTGTGGGTCTACGGATATGACATCGGGACAAAGACTCGATCGTCCCAATGAGAGCATCCTGAATCGCCAAGACCGAAAAAAGAACGACAAGTTCGGTCTAATGTGAGAACGTTCTGCTTACTG…
>Mariner-13-DBp.1 LG01
TACAAGGATCAGCTGAAAAGTCCCGGGCCTGACACAGAGATTGCACCACTAGGTCAATTCTACGCTAGTATCACATACTATGTGATACAGTACTATCTCTAACTACCTTGTGTTCGTAGTTTTAGGTCAGTATCTTGGTTAGTGTTTGATGGACAGCATTTTAATCAAGATAATTTTGAATTGTTCATGAAAATGGAAGATTTGGAAAAACGGGCGGTCATTAAATACTTCCATTTAAAGGGTTTAACGCCAAAGCAAATCAAGGAAGAAATGGATAACAAACTCCAAGACTCCATCGTATTCCATGGTGAAAAGGTGGGTTTTAGAATTTAAAATGGGACGTACAAGCATAAGTGATGAGCCTCGATCCGAACGTTCTGTGGAAGTCACAACTCCTGA…
>Mariner-13-DBp.2 LG01
TACGAGGGTCGGCTGAAAAGTCCCGGGACTGACACAGAGATGACGCCACTAGGTCAATTCTGCGCTAGTATCACATAGTACTATCTCTAAGTACCTCGTGTTCGTAGTTTTGGGTCAGTATCTTGGTTTATGTTCGATTGACAGCATTTTAACCAAGATAATTTTGAAGTATTCTTGAAAATGGAAGATTTCGAAAAATGGGCGGTCATCAAATACTTCCATTTAAAGGGTTTAACGCCAAAACAAATTAAGGAAGAAATGGATAACACACTCCAAGACTCTGCCCCATCATATTTTATGGTGAAAAGATGGGTGTCAGAATTTAAAATGGGACGTACAAGCACAAGTGATGAGCCTCGATCCGGACGCCCTGTGGAAGTGACAAATCCTGAAATGATT…
>Mariner-13-DBp.3 LG01
TACAAGGGTCGCCTGAAAAGTCCCGGGCCTGACACAGAGATGGCGCCACTAGATCAATTCTGCGCTAGTATCACATAGTACTATCTCTAAGTACCTCGTGTTCATAGTTTTGGGTCAGTATCTTGGTTAATGTTCGATTGACAGCATTTTAACCAAGATAATTTTGAAGTATTCTTGAAAATGGAAGATTTCGAAAAACGGGCGGTCATCAAATACTTCCATTTAAAGGGTTTAACGCCAAAACAAATTAAGGAAGAAATGGATAACATACTCCAAGACTCTGCCCCATCATATTCCATGGTGAAAAGATGGGTGTCAGAATTTAAAATGGGACGTACAAGCACAAGTGATCCGGACACCCTATGGAAGTGACAACTCCTGAAATGATTGGAAAAATCC…
>Mariner-13-DBp.4
TACGAGGGTCGGCTGAAAAGTCCCGGGCCTGACACAGAGATGGCGTCACTAGGTCAATTCTGCGCTAGTATCACATAGTACTATCTCTAAGTACCTCGTGTTCGTAGTTTTGGGTTAGTATCTTCGTTAATGTTCGATTGACAGCATTTTAACCAAGATAATTTTGAAGTATTCTTGAAAATGGAAGATTTCGAAAAACGGGCGGTCATCAAATACTTCCATTTAAAGGGTTTAACGCCAAAACAAATTAAGGAAGAAATGGATAACACACTCCAAGACTCTGCCCCATCATATTCCATGGTGAAAAGATGGGTGTCAGAATTTAAAATGGGACGTACAAGCACAAGTGATGAGCCTCGATCCGGACGCCCTATGGAAGTGACAACTCCAGAAATGATT…
>Mariner-13-DBp.5 LG01
TACGAGGGTCGGCTGAAAAGTCCCGGGCCTGACACAGAGATGGGGCCACTAGGTCAATTCTGCGCTAGTATCACATAGTACTATCTCTAAGTACCTCGTGTTCGTAGTTTTGGGTCAGTATCTTGGTTAATGTTCGATTGACAGCATTTTAACCAAGATAATTTTGAAGTATTCTTGAAAATGGAAGATTTCGAAAAACGGGCGGTCATCAAATACTTCCATTTAAAGGGTTTAACGCCAAAACAAATTAAGGAAGAAATGGATAACACACTCCAAGACTCTGCCCCATCATATTCCATGGTGAAAAGATGGGTGTCAGAATTTAAAATGGGACGTACAAGCACAAGTGATGAGCCTCGATCCGGACGCCCTGTGGAAGTGACAACTCCTGAAATGATT…
>Mariner-13-DBp.6
TACGAGGGTCGGCTGAAAAGTCCCGGGCCTGACACAAAGATGGCGCCATTAGGTCAATTCTGCGCTAGTATCACATAGTACTATCTCCAAGTTTCTCGTGTTCGTAGTTTTGGGTCAGTATCTTGGTTAATGTTTGATTGACAGCATTTTAACCAAGATAATTTTGAAGTATTCTTGAAAATGGAAGATTTCGAAAAACGGGCGGTCATCAAATACTTCCATTTAAAGGGTTTAACGCCAAAACAAATTAAGGAAGAAATGGATTACACACTCCAAGACTCTACCCCATCATATTCCATGGTGAAAAGATGGGTGTCAGAATTTAAAATGGGACGTACAAGCACAAGTGATGAGCCTCGATCCGGACGCCCTGTGGAAGTGACAACTCCTGAAATGATT…
>Mariner-13-DBp.7
TACGAGGGTCGGCTGAAAAGTCCCGGGCCTGGCACAGAGATGGCGCCACTAGGTCAATTCTGCGCTAGTATCATATAGTACTATCTCTAAGTACCTTGCTCGTAGTTTTGGGTCAGTATCTTGGTTACTGTTCGATTGACAGCATTTTAACCAAGATAATTTTGAAGTATTCTTGAAAATGGAAGATTTCGAAAAACGGGCGGTCATCAAATATTTCCATTTAATGGGTTTAACGCCAAAACAAATTAAGGAAGAAATGGATAACACACTCCAAGACTCTGCCTCATCATATTCCATGGTGAAAAGATGGGTGTCAGAATTTAAAATGGGACGTACAAGCACAAGTGATGAGCCTCGATCCGGACGCCCTGTGGAAGTGACAACTCCTGAAATGATTGG…
>Mariner-13-DBp.8
GTGATAAAATACTTTAATATAAAAGGTTTAACGCCTTCTGAAATCAAAAATGAAATGGACGACACACAGAAAAATTCTTCTTTGTCATATACGACGGGTGAAAAGGTGGGTTTCTGAATTTAAAATGGTCGTTTGAACACGAAAGATTAGCTCCGCTTCAGATGCTTCGTAGAGTTGACAACTCCTGAAATTATTGAAAAAATTCTTAAAATCGTGATGGAAGACCGCATATTAAAATGGTCGGAAATAGCGAAGGCTATAAAAATATGGAAAGAACGCGTAGGTAATATTAATATATATACGCGTAGTAATAAGCAAAAGCACTCTGCGAGATGGGTGGTTGCGCTTGCTAACGCTCGAGCAAAAGTTGAAGCAGAAAATCGTTTCAAGTGAGAATTT…
>Mariner-13-DBp.9
TACGAGGGTCGGCTGAAAAGTCCCGGGGCTGACACAGAGATTGCGCAACTAGGTCAATTCTGCGCTAGTATCACATAGTACTATCTCTGACTACCCCGTGTTCGTAGTTTTAGGTCAGCATCTTGGTTAGTGTTTGATTGACAACATTTTAATCAAGATAATTTTGAAGTGTTCATGAAAATGGAAGATTTGGAATAACGGGCGGTCATCAAATACTTCCATTTAAAGGGTTTAACGCCAAAACAAATCAAAGAAGAAATGGATAACACACTAAAAGACTCGGCTCCATCATATTCCATGGTGAAAAGGAGGGTATCAGAATTGAAAATGGGACGTACAAGCATAAGTGATGAGCCTCGATCCGGGTGTCCTGTGGAAGTGATAACTCCTGAAATGATT…
>Mariner-13-DBp.10
TACGAGGGTCGGCTGAAAATTCCCGGGCCTGACGCAGAGATGACGCCACTAGGTCACTCCACGCTATCATCATATGGTATTATCTCTAACTAACTTATATTCGTAGTTTGACTGACAACATTTTAGTCAAGATAATTTTGGAGTTTTCATGAAAACGGAAGATTTTGAAAACCGAGCGGTCATCAAATACTTCCATTTAAGGGTTTAACGCCAAAACAAATCAAAGAGGAAATGGTTAACACACTCCAAAACTCTGCCCCATCATAATCCATGGTGAAATGGTGGGTGTCAGAGTTTAAAATGGAACGTACGAGCACCTCGCTCCGGACGCCCCGTGGAAGTGACAACTTCTGAAATGATTGAAAAAATCCATCAAATCGTGCTGGACGACTGCAGATT…
>Mariner-13-DBp.11 LG01
TACGAGGGTCGGCTGAAAAGTACCGGGCCTGACACAGAGATGGGGCCACTAGGTCAATTCTGCGCTAATAACACATAGTACTATCTCTAAGTACCTCGTGTTCGTAGTTTTGGGTCAGTATCTTGGTTAATGTTCGATTGACAACATTTTAATCAAGATAATTTTGAAGTATTCTTGAAAATGGAAGATTTCGAAAAACGGGCGGTCATCAAATACTTCCATTTAAAGGGTTTAACGCCAAAACAAATTAAGGAAGAAATGGATAACACACTCCATGACTCTGCCCCATCATATTCCATGGTGAAAAGATGGGTGTCAGAATTTAAAATGGGACGTACAAGCACAAGTGATGAGCCTCGATCCGGACGCCCTGTGGAAGTGACAACTCCTGAAATGATT…
>mariner-1991.1 LG01
GTATATGTACATACGAGGTGTGACAATAAAATAACGAGACTTTTTTAATAAAAGTTATTTATTTTTAAAATTTTACAATTTAATGATTGTCACCTTCAAAGTACCTTCCCACAGCATCAACACACTGTTGAATACGTCGCTGCCATTCTTGAAAACAATGTTGCCAATCGCTTTCAGTCAGCCCTTTTAGAAGTTCTGCCGTTTTCATTTTTACGTCATCAACCGTTTGAAAATAGGTTCCTTTTAATAAACTTTTAATTTTTGGGAATAAGAAGAAGTCACAAGAAGCAAGGTCTGGTGAGTACGGAGGATGTTGAAGTATAGAAATATGTTTTTCAGTTAAAAAACGTTGAATTGAAAATGCACTGTGAGCTGGAGCATTGTCTTGGTGAAGAACCC…
>mariner-1991.2 LG01
TATATACGAGGTGTGACAATAAAATAACGAGACTTTTTTAATAAAAGGTATCTATTTTTAAAATTTTACAATTTAATGATTGTCACCTTCAAAGTACCTTCCCTCAACATCAACACACTGCTGCATACGTCGCTGCCATTCTTGAAAACAATGTTGCCAATCGCTTTCAGTCAGCCCTTTTAGAAGTTCTGCCGTTTTCATTTTTACGTCATCAACCGTTTGAAAATGGGTTCCTTTTAATAAACTTTTAATTTTTGGGAATAAGAAGAAGTCACAAGGAGCAAGGTCTGGCGAGTACGGGGGATTTTGAAGTATAGAAATATTTTTTTCAGTTAAAAAACGTTGAATTGAAAATGCACTGTAAGCTGGAGCATTGTCTTGGTAAAGAACCCAGCCATT…
>mariner-1991.3 LG01
TATATACGAGGTGTGACAATAAAATAACGAGACTTTTTTAATAAAAGTTATTTATTTTTAAAATTTTACAATTTAATGATTGTCACCTTCAAAGTACCTTCCCTCAGCGTCAACACACTGTTGCATACGTCGCTGCCATTCTTGAAAACAATGTTGCCAATCGCTTTCAGTCAGCCCTTTAAGAAGTTCTGCCGTTTTCATTTTTACGTCATCAACCGTTTGAAAATGGGTTCCTTTTAATAAACTTTTAATTTTTGGGAATAAGAAGAAGTCAAAAGGAGCAAGGTCTGGCGAGTACGGGGGATGTTGAAGTATAGAAATATTTTTTTCAGTTAAAAAACGTTGAATTGAAAATGCACTGTGAGCTGGAGCATTGTCTTGGTGAAGAACCCAGCCATT…
>mariner-1991.4 LG01
TATATACGAGGTGTGACAATAAAATAACGAGACTTTTTTAATAAAAGTTATTTACTTTTAAAATTTTACAATTTAATGATTGTCACCTTCAAAGTACCTTCCCTCAGCATCAACACACTGTTGCATACGTCGCTGCCATTCTTGAAAACAATGTTGCCAATCGCTTTCAGTCAGCCCTTTTAGAAGTTCTGCCGTTTTCATTTTTACGTCATCAACCGTTTGAAAATGGGTTCCTTTTAATAAACTTTTAATTTTTGGGAATAAGAAGAAGTCGCAAGGAGCAAGGTCTGGCGAGTACGGGGGATGTTGAAGTATAGAAATATTTTTTTCAGTTAAAAAACGTTGAATTGAAAATGCACTGTGAGCTGGAGCATTGTCTTGGTGAAGAACCCAGCCATT…
>mariner-1991.5 LG01
TATATACGAGGTGTGACAATAAAATAACGAGACTTTTTTAATAAAAGTTATTTATTTTTAAAATTTTACAATTTAATGATTGTCACCTTCAAAGTACCTTCCCACAGCATCAACACACTGTTGAATACGTCGCTGCCATTCTTGAAAACAATGTTGCCAATCGCTTTCAGTCAGCCCTTTTAGAAGTTCTGCCGTTTTCATTTTTACGTCATCAACCGTTTGAAAATAGGTTCCTTTTAATAAACTTTTAATTTTTGGGAATAAGAAGAAGTCACAAGAAGCAAGGTCTGGTGAGTACGGAGGATGTTGAAGTATAGAAATATGTTTTTCAGTTAAAAAACGTTGAATTGAAAATGCACTGTGAGCTGGAGCATTGTCTTGGTGAAGAACCCAGCCATA…
>mariner-1991.6 LG01
TATATACGAGGTGTGACAATAAAATAACGAGACTTTTTTAATAAAAGTTATTTATTTTTAAAATTTTACAATTTAATGATTGTCACCTTCAAAGTACCTTCCCACAGCATCAACACACTGTTGAATACGTCGCTGCCATTCTTGAAAACAATGTTGCCAATCGCTTTCAGTCAGCCCTTTTAGAAGTTCTGCCGTTTTCATTTTTACGTCATCAACCGTTTGAAAATAGGTTCCTTTTAATAAACTTTTAATTTTTGGGAATAAGAAGAAGTCACAAGAAGCAAGGTCTGGTGAGTACGGAGGATGTTGAAGTATAGAAATATGTTTTTCAGTTAAAAAACGTTGAATTGAAAATGCACTGTGAGCTGGAGCATTGTCTTGGTGAAGAACCCAGCCATA…
>mariner-1991.7
ATATACGAGGTGTGACAATAAAATAACGAGACTTTTTTAATAAAAGTTATTTATTTTTAAAATTTTACAATTTAATGATTGTCACCTTCAAAGTACCTTCCCACAGCATCAACACACTGTTGAATACGTCGCTGCCATTCTTGAAAACAATGTTGCCAATCGCTTTCAGTCAGCCCTTTTAGAAGTTCTGCCGTTTTCATTTTTACGTCATCAACCGTTTGAAAATAGGTTCCTTTTAATAAACTTTTAATTTTTGGGAATAAGAAGAAGTCACAAGAAGCAAGGTCTGGTGAGTACGGAGGATGTTGAAGTATAGAAATATGTTTTTCAGTTAAAAAACGTTGAATTGAAAATGCACTGTGAGCTGGAGCATTGTCTTGGTGAAGAACCCAGCTATAT…
>mariner-1991.8 LG01
TATACGAGGTGTGACAATAAAATAACGAGACTTTTTTAATAAAAGTTATTTATTTTTAAAATTTTACAATTTAATGATTGTCACCTTCAAAGTACCTTCCCACAGCATCAACACACTGTTGAATACGTCGCTGCCATTCTTGAAAACAATGTTGCCAATCGCTTTCAGTCAGCCCTTTTAGAAGTTCTGCCGTTTTCATTTTTACGTCATCAACCGTTTGAAAATAGGTTCCTTTTAATAAACTTTTAATTTTTGGGAATAAGAAGAAGTCACAAGAAGCAAGGTCTGGTGAGTACGGAGGATGTTGAAGTATAGAAATATGTTTTTCAGTTAAAAAACGTTGAATTGAAAATGCACTGTGAGCTGGAGCATTGTCTTGGTGAAGAACCCAGTTATATT…
>mariner-1991.9 LG01
TACATACGAGGTGTGACAATAAAATAACGAGACTTTTTTAATAAAAGTTATTTATTTTTAAAATTTTACAGTTTAATGATTGTCACCTTCAAAGTACCTTCTCTCAGCATCAACACACTGTTGCATATGTCGCTGCCATTCTTGAAAACAATGTTGCCAATCGCTTTCAGTCAGCCCTTTTAGAAGTTCTGCCGTTTTCATTTTTACGTCATTAACCGTTTGAAAATGGGTTCCTTTTAATAAACTTTTAATTTTTGGGAATAAGAAAAAGTCACAAGGAGCAAGATCTGGCGAGTACGGGGGATGTTGAAGTATAGAAATATTTATTTCAGTTAAAAAACGTTGAATTGAAAATGCACTGTGAGCTGGAGCATTGTCTTGGTGAAGAACCCAGCCATT…
>mariner-1991.10 LG01
TATATACGAGGTGTGACAATAAAATAACGAGACTTTTTTAATAAAAGTTATTTATTTTAAAAATTTTACAATTTAATGATTGTCACCTTCAAAGTACCTTCCCTCAGCATCAACACACTGTTGCATACGTCGCTGCCATTCTTGAAAACAATGTTGCCAATCGCTTTCAGTCAGCCCTTTTAGAAGTTCAGCCGTTTTCATTTTTACGTCATCAACCGTTTGAAAATGGGTTCCTTTTAATAAACTTTTAATTTTTGTAAATAAGAAGAAGTCACAAGGAGCAAGGTCTGGCGAGTACGGGGGATGTTAAAGTATAGAAATATTTTTTTCAGTTAAAAAACGTTGAATTGAAAATGCACTGTGAGCTGGAGCATTGTCTTGGTGAAGAACCCAGCCATT…
>mariner-1991.11 LG01
TATATACGAGGTGTGACAATAAAATAACGAGACTTTTTTAATAAAAGTTATTTATTTTTAAAATTTTACAATTTAATGATTGTCACCTTCAAAGTACCTTCCCACAGCATCAACACACTGTTGAATACGTCGCTGCCATTATTGAAAACAATGTTGCCAATCGCTTTCAGTCAGCCCTTTTAGAAGTTCTGCCGTTTTCATTTTTATGTCATCAACCGTTTGAAAATAGGTTCCTTTTAATAAACTTTTAATTTTTGGGAATAAGAAGAAGTCACAAGAAGCAAGGTCTGGTGAGTACGGAGGATGTTGAAGTATAGAAATATTTTTTTCAGTTAAAAAACGTTGAATTGAAAATGCACTGTGAGCTGGAGCATTGTCTTGGTGAAGAACCCAGCCATA…
>mariner-1991.12 LG01
ATATACGAGGTGTGACAATAAAATAACGAGACTTTTTTATTAAAAGTTATTTATTTTTAAAATTTTACAATTTAATGATTGTCACCTTCAATGCACCTTCGCTCAGCATCAACACACTGTTGCATACGTCGCTGCCATTCTTGAAAACAATGTTGCCAATCGCTTTCAATCAGTCCTTTTAGAAGTTCTGCCGTTTTTATTTTTACGTCATCAACCGTTTGAAAATGGGTTCCTTTTAATAAACTTTTAATTTTTGGGAACAAGAAGAAGTCACAAGGAGCACGGTCTGACGAGTACGGGGGATGTTGAAGTATAGAAATATTTTTTTCAGTTAAAAAACGTTGAATTGAAAATGCACTGTGAGCTGGAGCATTGTCTTGGTGAAGAACCCAGCCATTT…
>mariner-1991.13 LG01
TATATACGAGGTGTGACAATAAAATAACGAGACTTTTTTAATAAAAGTTATTTATTTTTAAAATTTTACAATTTAATGATTGTCACCTTCAAAGTACCTTCCCACAGCATCAACACACTGTTGAATACGTCGCTGCCATTCTTGAAAACAATGTTGCCAATCGCTTTCAGTCAGCCCTTTTAGAAGTTCTGCCGTTTTCATTTTTACGTCATCAACCGTTTGAAAATAGGTTCCTTTTAATAAACTTTTAATTTTTGGGAATAAGAAGAAGTCACAAGAAGCAAGGTCTGGTGAGTACGGAGGATGTTGAAGTATAGAAATATGTTTTTCAGTTAAAAAACGTTGAATTGAAAATGCACTGTGAGCTGGAGCATTGTCTTGGTGAAGAACCCAGCCATA…
>mariner-1991.14 LG01
TATATACGAGGTGTGACAATAAAATAACGAGACTTTTTTAATAAAAAGTATCTATTTTTAAAATTTTACAATTTAATGATTGTCACCTTCAAAGTACCTTCCCTCAGCATCAACACACTGCTGCATAGGTCGCTGCCATTCTTGAAAACAATGTTGCCAATCGCTTTCAGTCAGCCCTTTTAGAAGTTCTGCCGTTTTCATTTTTACGTCATCAACCGTTTGAAAATGGGTTCCTTTTAATAAACTTTTAATTTTTGGGAATAAGAAGAAGTCACAAGGAGCAAGGTCTGGCGAGTACGGGGGATGTTGAAGTATAGAAATATTTTTTTCAGTTAAAAAACGTTGAATTGAAAATGCACTGTAAGCTGGAGCATTGTCTTGGTAAAGAACCCAGCCATT…
>mariner-1991.15 LG01
TATACGAGGTGTGACAATAAAATAACGAGACTTTTTTAATAAAAGTTATTTATTTTTAAAATTTTACAATTTAATGATTGTCACCTTCAAAGTACCTTCCCTCAGCATCAACACACTGTTGCATACGTCACTGTCATTCTTGAAAACAATGTTGCCAATCGCTTTCAGTCAGCCCTTTTAGAAGTTCTGCCGTTTTCATTTTTACGTCATCAACCCTTTGAAAATGGGTTCCTTTTAATAAACTTTTAATTTTTGGGGATAAGAAGAAGTCACAAGGAGCAAGGTCTGGCGAGTACGGGGGATGTTGAAGTATAGAAATATTTTTTTCAGTTAAAAAACGTTGAATTGAAAATGCACTGTGAGCTGGAGCATTGTCTTGGTGAAGAACCCAGCCATTTT…
>mariner-1991.16 LG02
TATACGAGGTGTGACAATAAAATAACGAGACTTTTTTAATAAAAGGTATCTATTTTTAAAATTTTACAATTTAATGATTGTCACCTTCAAAGTACCTTCCCTCAGCATCAACACACTGCTGCATACGTCGCGGCCATTCTTGAAAACAATGTTGCCAATCGCTTTCAGTCAGCCCTTTTAGAAGTTCTGCCGTTTTCATTTTTACGTCATCAACCGTTTGAAAATGGGTTCCTTTTAATAAACTTTTAATTTTTGGGAATAAGAAGAAGTCACAAGGAGCAAGGTCTGGCGAGTACGGGGGATGTTGAAGTATAGAAATATTTTTTTCAGTTAAAAAACGTTGAATTGAAAATGCACTGTAAGCTGGAGCATTGTCTTGGTAAAGAACCCAGCCATTTT…
>mariner-1991.17
ATATACGAGGTGTGACAATAAAATAACGAGACTTTTTTAATAAAAGGTATCTATTTTTAAAATTTTACAATTTAATGATTATCACCTTCAAAGTACCTTCCCTCAGCATCAACACACTGCTGCATACGTCGTGGCCATTCTTGAAAACAATGTTGCCAATCGCTTTCAGTCAGCCCTTTTAGAAGTTCTGCCGTTTTCATTTTTACGTCATCAACCGTTTGAAAATGGGTTCCTTTTAATAAACTTTTAATTTTTGGGAATAAGAAGAAGTCACAAGAAGCAAGGTCTGGCGAGTACGGGGGATGTTGAAGTATAGAAATATTTTTTTCAGTTAAAAAACGTTGAATTGAAAATGCACTGTAAGCTGGAGCATTGTCTTGGTAAAGAACCCAGCCATTT…
>mariner-1991.18 LG03
TATATACGAGGTGTGACAATAAAATAACGAGACTTTTTTAATAAAAGGTATCTATTTTTAAAATTTTACAATTTAATGATTATCACCTTCAAAGTACCTTCCCTCAGCATCAACACACTGCTGCATACGTCGCGGCCATTCTTGAAAACAATGTTGCCAATCGCTTTCAGTCAGCCCTTTTAGAAGTTCTGCCGTTTTCATTTTTACGTCATCAACCGTTTGAAAATGGGTTCCTTTTAATAAACTTTTAATTTTTGGGAATAAGAAGAAGTCACAAGGAGCAAGGTCTGGCGAGTATGGGGGATGTTGAAGTATAGAAATATTTTTTTCAGTTAAAAAACGTTGAATTGAAAATGCACTGTAAGCTGGAGCATTGTCTTGGTAAAGAACCCAGCCATT…
>mariner-1991.19 LG05
CGTATATACGAGGTGTGACAATAAAATAACGAGACTTTTTTAATAAAAGGTATCTATTTTTAAAATTTTACAATTTAATGATTGTCACCTTCAAAGTACCTTCCCTCAACATCAACACACTGCTGCATACGTCGCTGCTATTCTTGAAAACAATGTTGCCAATCGCTTTCAGTCAGCCCTTTTAGAAGTTCTGCCGTTTTCATTTTTACGTCATCAACCGTTTGAAAATGGGTTCCTTTTAATAAACTTTTAATTTTTGGGAATAAGAAGAAGTCACAAGGAGCAAGGTCTGGCGAGTACGGGGGATGTTGAAGTATAGAAATATTTTTTTCAGTTAAAAAACGTTGAATTGAAAATGCACTGTAAGCTGGAGCATTGTCTTGGTAAAGAACCCAGCCA…
>mariner-1991.20
ATGTATTTCGTATATACGAGGTGTGACAATAAAATAACGAGACTTTTTTAATAAAAGTTATTTATTTTTAAAATTTTACAATTTAATGATTGTCACCTTCAAAGTACCTTCCCACAGCATCAACACACTGTTGAATACGTTGCTGCCATTCTTGAAAACAATGTTGCCAATCGCTTTCAGTCAGCCCTTTTAGAAGTTCTGCCGTTTTCATTTTTACGTCATCAACCGTTTGAAAATAGGTTCCTTTTAATAAACTTTTAATTTTTGGGAATAAGAAGAAGTCACAAGAAGCAAGGTCTGGTGAGTACGGAGGATGTTGAAGTATAGAAATATGTTTTTCAGTTAAAAAACGTTGAATTGAAAATGCACTGTGAGCTGGAGCATTGTCTTGGTGAAGAA…
>mariner-1991.21 LG06
ATGTATTTCTATGTTATACGAGGTGTGACAATAAAATAACGAGACTTTTTTAATAAAAGGTATCTATTTTTAAAATTTTACAATTTAATGATTGTCACCTTCAAAGTACCTTCCCTCAGCATCAACACACTGCTGCATAGGTCGTTGCCATTCTTGAAAACAATGTTGCCAATCGCTTTCAGTCAGCCCTTTTAGAAGTTCTGCCGTTTTCATTTTTACGTCATCAACCGTTTGAAAATGGGTTCCTTTTAATAAACTTTTAATTTTTGGGAATAAGAAGAAGTCACAAGGAGCAAGGTCTGGCGAGTACGGGGGATGTTGAAGTATAGAAATATTTTTTTCAGTTAAAAAACGTTGAATTGAAAATGCACTGTAAGCTGGAGCATTGTCTTGGTAAAG…
>mariner-1991.22 LG06
ATCTACGAGGTGTGACAATAAAATAACGAGACTTTTTTAATAAAAGGTATCTATTTTTAAAATTTTACAATTTAATGACTGTCACCTTCAAAGTACCTTCCCTCAGCATCAACACACTGCTGCATACGTCGCGGCCATTTTTGAAAACAATGTTGCCAATCGCTTTCAGTCAGCCCTTTTAGAAGTTCTGCCGTTTTCATTTTTACGTCATCAACCGTTTGAAAATGGGTTCCTTTTAATAAACTTTTAATTTTTGGGAATAAGAAGAAGTCACAAGGAGCAAGGTCTGGCGAGTACGGGGGATGTTGAAGTATAGAAATATTTTTTTCAGTTAAAAAACGTTGAATTGAAAATGCACTGTAAGCTGGAGCATTGTCTTGGTAAAGAACCCAGCCATTT…
>mariner-1991.23
ATATACGAGGTGTGACAATAAAATAACGAGACTTTTTTAATAAAAGTTATTTATTTTTAAAATTTTACAATTTAATGATTGTTACCTTCAAAGTACCTTCCCACAGCATCAACACACTGTTGAATACGTCGCTGCCATTATTGAAAACAATGTTGCCAATCGCTTTCAGTCAGCCCTTTTAGAAGTTCTGCCGTTTTCATTTTTATGTCATCAACCGTTTTAAAATAGGTTCCTTTTAATAAACTTTTAATTTTTGGGAATAAGAAGAAGTCACAAGAAGCAAGGTCTGGTGAGTACGGAGGATGTTGAAGTATAGAAATATTTTTTTCAGTTAAAAAACGTTGAATTGAAAATGCACTGTAAGCTGGAGCATTGTCTTGGTGAAGAACCCAGCTATAT…
>mariner-1991.24 LG09
TATATACGAGGTGTGACAATAAAATAACGAGACTTTTTTAATAAAAGTTATTTATTTTTAAAATTTTACAATTTAATGATTGTCACCTTCAAAGTACCTTCCCACAGCATCAACACACTGTTGAATACGTCGCTGCCATTCTTGAAAACAATGTTGCCAATCGCTTTCAGTCAGCCCTTTTAGAAGTTCTGCCGTTTTCATTTTTACGTCATCAACCGTTTGAAAATAGGTTCCTTTTAATAAACTTTTAATTTTTGGGAATAAGAAGAAGTCACAAAAAGCAAGGTCTGGTGAGTACGGAGGATGTTGAAGTATAGAAATATGTTTTTCAGTTAAAAAACGTTGAATTGAAAATGCACTGTGAGCTGGAGCATTGTCTTGGTGAAGAACCCAGCCATA…
>mariner-1991.25
TATATACGTGGTGTGACAATAAAATAACGAGACTTTTTTAATAAAAGTTATTTATTTTTAAAATTTTACAATTTAATGATTGTCACCTTCAAAGTACCTTCCCACAGCATCAACACACTGTTGAATACGTCGCTGCCATTCTTGAAAACAATGTTGCCAATCGCTTTCAGTCAGCCCTTTTAGAAGTTCTGCCGTTTTCATTTTTACGTCATCAACCGTTTGAAAATAGGTTCCTTTTAATAAACTTTTAATTTTTGGGAATAAGAAGAAGTCACAAGAAGCAAGGTCTGGTGAGTACGGAGGATGTTGAAGTATAGAAATATGTTTTTCAGTTAAAAAACGTTGAATTGAAAATGCACTGTGAGCTGGAGCATTGTCTTGGTGAAGAACCCAGCCATA…
>mariner-1991.26 LG13
TAAATACGAGGTGTGACAATAAAATAACGAGACTTTTTTAATAAAAGTTATTTATTTTTAAAATTTTACAATTTAATGATTGTCACCTTCAAAGTACCTTCCCACAGCATCAACACACTGTTGAATACGTCGCTGCCATTATTGAAAACAATGTTGCCAATCGCTTTCAGTCAGCCCTTTTAGAAGTTCTGCCGTTTTCATTTTTATGTCATCAACCGTTTGAAAATAGGTTCCTTTTAATAAACTTTTAATTTTTGGGAATAAGAAGAAGTCACAAGAAGCAAGGTCTGGTGAGTACGGAGGATGTTGAAGTATAGAAATATTTTTTTCAGTTAAAAAACGTTGAATTGAAAATGCACTGTAAGCTGGAGCATTGTCTTGGTGAAGAACCCAGCTATA…
>mariner-1991.27
TATATACGAGGTGTGACAATAAAATAACGAGACTTTTTTAATAAAAGTTATTTATTTTTAAAATTTTACAATTTAATGATTGTCACCTTCAAAGTACCTTCCCACAGCATCAACACACTGTTGAATACGTCGCTGCCATTCTTGAAAACAATGTTGCCAATCGCTTTCAGTCAGCCCTTTTAGAAGTTCTGCCGTTTTCATTTTTACGTCATCAACCGTTTGAAAATAGGTTCCTTTTAATAAACTTTTAATTTTTGGGAATAAGAAGAAGTCACAAGAAGCAAGGTCTGGTGAGTACGGAGGATGTTGAAGTATAGAAATATGTTTTTCAGTTAAAAAACGTTGAATTGAAAATGCACTGTGAGCTGGAGCATTGTCTTGGTGAAGAACCCAGCCATA…
>mariner-1991.28 LG13
TATATACGAGGTGTGACAATAAAATAACGAGACTTTTTTAATAAAAGTTATTTATTTTTAAAATTTTACAATTTAATGATTGTCACCTTCAAAGTACCTTCCCACAGCATCAACACACTGTTGAATACGTCGCTGCCATTCTTGAAAACAATGTTGCCAATCGCTTTCAGTCAGCCCTTTTAGAAGTTCTGCCGTTTTCATTTTTACGTCATCAACCGTTTGAAAATAGGTTCCTTTTAATAAACTTTTAATTTTTGGGAATAAGAAGAAGTCACAAGAAGCAAGGTCTGGTGAGTACGGAGGATGTTGAAGTATAGAAATATGTTTTTCAGTTAAAAAACGTTGAATTGAAAATGCACTGTGAGCTGGAGCATTGTCTTGGTGAAGAACCCAGCCATA…
>mariner-1991.29
TATATACGAGGTGTGACAATAAAATAACGAGACTTTTTTAATAAAAGTTATTTATTTTTAAAATTTTACAATTTAATGATTGTCACCTTCAAAGTACCTTCCCACAGCATCAACACACTGTTGAATACGTTGCTGCCATTCTTGAAAACAATGTTGCCAATCGCTTTCAGTCAGCCCTTTTAGAAGTTCTGCCGTTTTCATTTTTACGTCATCAACCGTTTGAAAATAGGTTCCTTTTAATAAACTTTTAATTTTTGGGAATAAGAAGAAGTCACAAGAAGCAAGGTCTGGTGAGTACGGAGGATGTTGAAGTATAGAAATATGTTTTTCAGTTAAAAAACGTTGAATTGAAAATGCACTGTGAGCTGGAGCATTGTCTTGGTGAAGAACCCAGCTATA…
>mariner-1991.30 LG01
TATACGAGGTGTGATAATAAAATAACGAGACTTTTTTAATAAAAGTTATTTATTTTTAAAATTTTACAATTTAATGATTGTCACCTTCAAAGTACCTTCCCTCAGCATCAATACACAGTTGCATACGTCGCTGCTATTCTTGAAAACAATATTGCCAATCGCTTTCAGTCAGCCCTTTTAGAACTTCTGCCGTTTTCATTTTTACGTCATCAACCGTTTGAAAATGGGTTTCTTTTAATAAACTTTTAATTTTTGGGAATAAGAAGAAGTCAAAAGGAGCAAGGTCTGGCGAGTACGGGGGATGTTGAAGTATAGAAATATTTTTTTCAGTTAAAAAACGTTGAATTGAAAATGCACTGTGAGCTGGAGCATTGTCTTGGTGAAGAACCCAGCCATTTT…
>mariner-2645.1 LG01
CAAAGGGAAAAATTAAAAAAAAAAAAACTAAAACAATAATTATTTGCACAAAATTATTTTATTAATATATAAATTACTTTTCTACATAGTCTCCGTTTAATTCTACACATTTTTGGTAACGTGAGACGAGTTTTTGTATATCCTCCTTAAAAAATGATGCCGCCAGTGTGTTGAGGCATTGATTTACTCCGTTCATAAATTCCTCATTACTTCCAAAATGTTGAGATGCAATGGACGATTTTATTTTTGGAAAAAGGTGATAATCACTTGGTGCCAAATCTGTACTATAAGGGGGGTGACCAAAAATATCCCAATTGAACTTCTCGACTAAAGTTTTTGTGCGTGCAACAGTGTGTGGTCGCGCGTTGTCATGCAGAAGCACCACACCTTTGGTAAGCA…
>mariner-2645.2 LG01
CGAAGGGAAAAATTAAAAAAAAAAAAACTAAAACAATAATTATTTGTACAAAATAGTTTTATTAATATATAAATTACTTTTCTACATAGTCTCCGTTTAATTCTACACATTTTTGGTAACGTGGGACGAGTTTTTGTATACCCTCCTTAAAAAATGACGCCGCCAGTGTGTTTAGGCATTGATTTACTCTGTTCATAAGGTCCTCATTACTTCCAAAATGTTGAGATACAATGGACGATTTTATTTTTAGAAAAAGGTGATAATCACTTGGTGCCAAATCTGGACTATAAGGGGGGTGATCAAAAATATCCCAATTGAACTTCTCGACTAAAGTTTTTGTGCGTGCAGCAGTAAGTGGTAAGCACCACACCTTTGGTAAGCATTCCTCGTCTTTTGTTT…
>mariner-2645.3 LG03
AAAAGTAAAAATGTATAAAAAAAAAATATAAAAACAATAATCAATAGCATACAATAGTTATATTAATATTTAAATTATTTTTTTTTACATAGTATTCGTTAAATTCTATATATTTTTTTGTAACGTGGGACGAGTTTTTGTATAGAATCTATAAAAATTGGCGCCACCAATGTTTTGAACCATTGATTTACTCCGTTCATAATTCCACATTACTTGCAAAATGTTGATTTGCAATGAACGGATTCATTTTCGGGATGAAATGGTAATCACTTGATGTCAAATACAGGACTGTAGAGGATCAGGGTGAGCAAAAATATTCCAGTTGAACTCCTCAACTAAAATTTTTGTGCGTGCAGCAGTGTGTGATCGCGCGTTACCAAGCAGAAGCACCACACCATT…
>mariner-2645.4 LG03
TTGTAACGTAGGACGAATTTTCATATACTCTCTTTAAAAAATTGCACCACCAATGCTTTGAGCTATTAAAGTACTATGTTCATAAGTTCCTCATTACAAGTAAACGTTAAGTGCAATGGACGATTTCATTTTCAGAATGAGGTGGTAATGACTTGGTGCCAAATCAGGACAGTAGTGGTGCAAGGTGATCAAAAATATCCCACTTAAACTCCTCAAATAAAATTGTGCGTGCATCAGTGTGTGGTCGCGCGTTATTATGCAGAACCACCACATTATTGGTAAGCCTTGTGTTTTGGTTTAAATATGCTCTTCTCAAATTACATAGAATTTCACCGTATAATCATTGTATTTATTGTGGTTCTAAATTCCATAAAACTCGTTGAATAACATGCCTTTAGA…
>mariner-2645.5 LG03
CAATGCGAAAAATAATTAAAACAAAATTTAAAACACTTATTAACTGCGTATAATATTTTTAATATTTATATTACTTTTTTACATAGTCTCCGGTAACTCTATACATTTTTTGTAACGTCGGACGAGCTTTTGTACACTAATAAATGTGTTCGCCAGCATATTGAGACATTGATTTACTTGTTCATAAATTTCAAACTACTTGCAAAATATTAAGATGCAATGAACGATTTCATTTTCGGAAAGAGATGGTAATCACTTTGTGCTAAATTAGGGATTGTTGGTAAGTGGGGGCTTGATCGAAAATTTCCAAGTAGAAATCCTCAACAAATTTTTTTGTGCGTGCATCAGTGTGTGATCGCGTGATATCATGCAGAAGCACCACTTCGTTGGTAAGCATTC…
>mariner-2645.6 LG03
ATTGGTAAGCATTCCTCGTCATTGAACAGTGAACAGTTCTTTTCAACTTACGTAAAGTTTTATGGTGAACCGCTAAAATAATTGTTTCCAGTTTCTATAAACTCGATCATCAATATATCTTTACTATCCGAGAAAACATTGAACATCATTTTTTCATTAAAAAAATGTTATTCGAATTTACGACTTGTTTAGGGCTTGTTTAGGAAACTAGTGTGCATCCATTGCTTAGAGTATTTATTTGTATCTGTCTTCACGTACCGAATTTAGGACAAAACTCCAGTCCTAATTTGGTGTAAAAATTCTTCACCTTGCATTTCTAAACGTTCGAAAAATTCAATTTGGTACGTTGGGTCTTGTAGACATCTGTGATCTATTTTGAAAACCGACAGATACAGAACT…
>mariner-2645.7 LG03
ATTGATAAGCATTCCTCGTCATTTGGTTTGAACAGTTCTTTTCAATTTACGTAAAATTTTTATGGTGAACGGCTGAAATTATTGTTTCCAGCTTCTATAACCTCGATCATCAATATATCTTTACTATCCGAGAAAACAGTGAACATTATTTTTCGATTAGAAAAATGTTGTTCGAATTGTTCAGGCTTGTTTAGGAAACTAGTGTGCATCCATTGCTTAGAGTGTTCATTAGTATCTGTCTTCACGTACCGAATTTAGGACAAACCTCCAGTACTAATTTGGTGTAAAAATTCTTCACCAAGCATTTCTAAACGTTCGAGAATTGCATTTTAGCACGTTGGGCCTTACAGACATCTGTGATCAATTTTGGAAACCGACGGATACAGAACTTTTGGTTAT…
>mariner-2645.8 LG03
TATGTATTATAATATTTACATATTCATTGGCTTTTGGCGTCGTGATACAAGATCGAGATGACTATACATTTAAGCGACTAAATCATAAATGAATACAATATATACTATTATCATTTGTAATAAAAGTAAACACATATTTATCAAAGAATTTGGTTTAAGACGATTATCATTATAAAAGACTAAAAAAAAAAATGCATATTTTAAAAATAATTAATAAATCTCAAAAGTTATTATATTCTGAAAAGTAAAATAAAAATTTATGTCCCTTGAAAAATCACAAATTAAAAATTCAGAATTGTTTTATTTTTATGTCTGTATATTTATGACACGTCAATCGGTCACTTATTTAATCTCTTTGTCTCAGCTCACGATGCTCAACATCAGAAAAAAAAGGAAGAT…
>mariner-2645.9 LG03
TAAGTATTTATAATAATTACATATTCATTGGTCTTTGTCACCGTGATATGAGATAGAGATGATTACGCATTTTAGAGATCGATATTTAAATTACTACACTGTAAAACGAAGACATATTCTACAGTAATTTATAATAAAAGTGAGCATATATATCAAAAAATATTGTTTAATGCGATTATAATCATAAACGACTCTAAAAAAAAAAAAAAAAAATAATTATAATAATAACTAATAAAGGTCTAAAATTTTGAAAATTATTTTTGAAAAAATTTGATTTCTTTAAAAATATCAAATTTATAAATTCAAAATAGTTTCATTTCGTTTGTGTTCGTTTATTATACATCACTCGGACACTATTTATTCTCTCTAACTCAGTTCATGACACTATGCGTTATAGAT…
>mariner-2645.10 LG03
TATGTATTTATAATAATTACATATTCAATGGCTTTTGTTGTCGTTACATAAGATTTAGGTGACTATACATTTTAGAGACCGAATCCTAAATTAATGCATTGTATATTATTATAATTTGTAATAAAAGTGAGCACATATTTATCAGAGAATATGGTTTAAGGCGATTATAATTATAAAAAACTAAAAAAAATTCTAAAAATATTTAATAAATCTCTTAAATGATTATATTCCGAAAACTAAATTAAAAATTTAAATCCCTTAAAAAATTACAATATACAAAATCAAAATTATTTCGTTTCGGGTCTGACCGTTTATGACGTCACCCATTCACATATTTGTTCGCTCTATCTATGCTGCACGTCATAGATAAAAGGGATATTGATTTATAAAAATCAAATC…
>mariner-2645.11 LG03
AAATAGTGTACATTCATTGATTTGATTGTTCTTTAGTTTCTGGGTTCATATACTGAATCCATTTCTAATCTCCAGTCACAATTTAGTATAAAAATTCTTCACCGTCCATCTCTAAACGTTTGATAAATGTATTTCCTGAATTGACACGTTGGGTCTTGTGGACATCTGTGAACTGTTTTGAACCCAAATAGTACAGAACGTGGGATAACATAAGTTTTCAAACACGATTCTGTGTAAAGTACTGCAAGAAATTCCGAAAAATCTGGTTGAAAGATCTAAAATCGTAAAACGCCTATTTTTTTGAACAAATTGATCAAATTGGTAAAACAAATCTTCAATCATGATCGATTTGCCCCCTTAGCCTTCATCATTATACACATCTATGCGTCCATTTTTAAA…
>mariner-2645.12 LG03
TTTAAATAAAATAAATATATTTCTAAATACAATTTTATAAACGAAAGAGATTTTTCCCGAGGTGTGATTAAAGTTAAATTTATATTCAATATGTTGAGTGAAATAGACAATATATTAATATTTTATATATAATAAAATTATTAATTAAATAGATCTATCTACACATACTTTCGGCATCGCTTACTTTGGTAAATAACAACAAATTAATATGTTTGCATCACAATTATATTATAATACGACTTTTTATATATGAAATGAAGTTATCTACAATTCCCTAATTTTATTATACATTATATAATTTATTTTACAAAACATGTATTATTTACATACTTTCATTATCGTTTTCAAAAGTAATTGTAACACTTGCAGCAATCAATATTATTAGAATTAAATCCATCT…
>mariner-2645.13 LG04
AAATATTTAAAAAAAAAAAAAATTAAAAACAATATTTGCATAAAATAGTTTTATTAACATTTAAATTATTTTTCTACATATTCTCGGTTTAACTCAATACATTTTTTGTAACGTGTAACGACTTTTAGTATACCCTCCCTAAAGAATGCTGCTGCCAGTGTTTTGAGCCATTCATTTACTCCATTCACTAGTTCCTCATTACTTGCAAAACGCTGAAATGCAATGGACGATTTCATTTTTGGAAAGAGATGGTAATCACTTGGTGCCAAATCGAGACTGTAGGGACGGTAATCAAAAATATCCCAGTTGAACTTCTCAACTAATATTTTTGTGCATGCTGCAGTATGTAGTCGTGCGTTATCATGCAGAAGCACCACACCTTTTGTAAGCATTCCTCGT…
>mariner-2645.14 LG07
CGAAGGGAAAAATTAAACAAAAAAAAAACAAAACAATAATTATTTGCACAAAATAGTTTTATTAATTTATAAATTACTTTTCTACATAGTCTCCGTTTAATTCTACACATTTTTGGTAACGTGGGACGAGTTTTTGCATACCCTCCATAAAAAATGACGCTGCCAGTGTGTTGAGGCGCAATGGACGATTTTATTTTTGGAAAAAGGTGATAATCACTTGGTGACAAATCTGGACTATAAGGGGGGGGGGGGGTGACCAAAAATATCCCAATTGAACGTCTTGACTAAAGTTTTTGTGCGTGCAGCAGTGTGTGGTCGCGCAATGTCATGCAGAAGCACCACACCTTTGGTAAGCATTCCTCGTCTTTTGTTTTGGATTGCTCATCTCAACTTACGTAG…
>mariner-2645.15 LG10
CGAAGGGAAAAATTAAAAGAAAAAAAACCAAAACAATAATTATTTGCACAAATAGTTTTATTAATATGTAAATTACTTTTCTACATAGTCTCCGTTTAATTCTACACATTTTTGGTAACGTGAGACGAGTTTTTGTATACCCTCCTTAAAAAATGACGCTGCCAGTGTGTTGAGGCATTGATTTACTTCGTTCATAAGTTCCTCATTACTTCCAAAATGTTGAGATGCAATGGACGATTTTATTTTTGGAAAAAGGTGATAAACACTTGGTGCCAAATCTGGACTATAAGGGGGGTGATCAAAAATATCCCAATTGAACTTCTCGACTAAAGTTTTTGTGCGTGCAGCAGTGTGTGGTCGCGCGTTGTCATGCAGAAGTACCACACCTTTGGTAAGCAT…
>mariner-2645.15_-_ORF_1_(frame_1)
ATGTGTTACAATTTACTACATACGAGCACTTCGGTGACATGTTTCTGCATGTCGCAACCAGTACATTATTCACTTATAATATGCCAAGTTTCGACCGTTTTTGTTCAATATTATTCTAATAGGTGCCATAACGACATGGAGAATGCAATTCTATCTTCCGCCGCCTGTGAGGTGCGAAGTGTAATTCGTTTTTTGCAAGCTGAAGGATATAGCGCAATTCAAATTCATCGTCGTTTATGTGTTGTTTACGACAATACAGTGATGAGTGATGGTTCGGTACGTGATTGGTGTAGACAGTTTAAAAACGGACACACAGATGTGCATAATGAAGGGGGCCAAGGGCGCAAATCGATCATGACCGAAGATATGTTTCACCAAGTTGATCAATTTGTTCAAGAA…
>mariner-2645.16 LG03
AACAAAATTACTTACTAATATTATATCCCCCTCTTTTTAGTTGTTCTAGAAGATTATAATTAATATTAAAATAGAATAGAAATATGTATGCGTAACAATTGTAAAAAAAATTTGTATGAATTTCTATAATTGCTGTAAGTTCAATTCTACGTATGAGACCATCTTTAATTGACAATTAACGAATAGTACTACAATAATATAATAATCGCATTGTATCGTACACGACATAACATGATACAAGCAATTTGCATATCTATTACAATATTCTATGATAAATACATTAATTTAGGATCGGTGGTTTTGATTGGAAAATTAGAAACCAAATAATATTTAATAAAATAGCATTAAGTTGCTTCGTTATACCAATACCGATTTATCCACATATTGTTTATTAAAATA…
>Mariner-Botmar.1
TACGAAAATTAATTTTATCTAAAAAATAATAACTGCTGTTTAAAAAAGTAAAATTAAAATAAATATACCAGGTCTGTGAATATGAAACCGGAATTCCCCTATAAATACCTCTAGCTATCAATGTAGTTATTTCCAAACCGCATAATTGACGTATTTACATGTTTATATCTGACACAAGATATTCAACTCATAACAATACAAGTTTCATACAAATTCATAGTTTATAATAACATTGAACATGTTGAATTTTGTGCCCGGAAATTACGATTTGCGAATTTTGAAAAAACTGCTGCAGAATCGCATCGAATGCTTGTCGAAGTTTACAGTGAGCATGCTCTTGAAAAATCAAAGTGCTTTGAGTGGTTTAAAAAATTCAAAATAGGCGATTTTAACCAAAAA…
>Mariner-Botmar.2 LG01
TACCAGGTCTATAAACATGAAACCGGAATTTGCCTATAAATACCTCTAGCTATTAATGTAGTTATTCCTAAATCGCATAATTGACGTTATTTCCATGTTAACATTTGAAAAAAGATATTCAACTCATAACAATACAAGTTTCATACAACTGCATATTTTATAATAGCATTGAACATGTTGAATTTTGTGCCCGTAAAATGGGATTTGCAAAGTGCATTAATTTTCTGTTACCATTTGAAAAAACTGTTTCAGAATCGCATCGAATGCTTGTCGAAGCTTACGATAAGCATACTCTTGGAAAATCACAGTGCTTTGTGTGGTTTAAAAAATTCAAAATAGGCGATTTTGACGTGAGAAACGAAGAACGTTGAAGACTAACGAAAAAATTTGAAGACAGCG…
>Mariner-DB.5
TACGAGGTCTGTTCAAAAGAAAAGGTGAATTTTGAATTTTCGCGGGCTGTGTACATTCGATTATCGAAATTTTTTTTTTGTTATGTTGGTACACATGTGTTTATCATATGTTGGCATTATCAGCTATTTTGAATTAGTAGTTTGTTTCTGACAACTGAAAAGGTTAATCACGTTTTTGTGTGTTCTTCGATTTTCTACTTTTGAGAAAAATGGATCAAAGAATATGTATTAAATTTTGCGTTAAAAATGGGATAAAGTGCTCCAACGCACTTGAAATGTTGACTGTGGCATTTGGCGAATCTACTTTGTCTCAAAAAAGTGTTTATAAGTGGTACAAGCGCTTCACAGAAGGCCGAGAAGATGTTAATGACGATGAGCGTCCTGGAGTTGTAACCACGT…
>MARINER-DR342.1
TACGAGGCCTATTCAGAAAGTATGGAACGTTTTGGAATTAACAAAAAACACTAAGTAAAAAAAAATGATTATATACATCTGAAAGAGCAACTAAAATACTACTTTTCTACATAGTCACCAAACAAATTGAGGTACTTATCATAGCGGTGGACAAGCTTTGAAATTCCTTCGTCGTAGAAATCTGCCATCTGTGATCTTAGCCACTCAGTGACGCACACCCGGAGCTCATCTTCGACGTCAAAGCGCTGTATTGCTAGCCAGGTCTTCATTCTTGAAAACAAGTGAAAATCTCTTGGTGCAAGATCGGGACTATAGGGCGGATGAGGGAAAACCTCCCATTTGAATAAATTAAGGAGTTCTTGAATGCGGTTTGCCGTGTGAGGTCGGACATTGTCATGC…
>MARINER-DR342.2
TATGAGGGCTATTCAGAAAGTAAGGAACGTTTTGGAATTTTAAATCACTAAGTACAAGAAAAAAAATTTTTATATACACCTAAAAGAGCAACTAAAATACTACTTTTCTACATAGTCACCAAACAAATTGAGATGTTTATCGCAGCGATGAACAAGTTTTGAAATTCCTTCGTTATAGAAATCTGCCGCCTGTGATTTCAGCCACTCAGTGACGCGAACCCGGAGCTCCTCATCGTCGTCAAAGCTCTGTGTTTCTAGCCAGGTTTTCATTCTTTGAAACAAATGAAAATCGCTTGGTGCAAGGTCAGGAATATATGACAAATGAGGGAAAAGCTCCTATGTGAATGAATTAAAGAGTTCTTGAGTGTAGTTTGCCGTGTGATGTTGGGCATTGTCATG…
>mariner-rndd-377.1 LG01
ATATATAAATATATATAAATGAGTGCCAAGTATGCCGTGTCTAAATATTGGTGGGAATTAGTATGCCGTAAGACAAATAAATTGGAATACGCTGAATAATATGCTTACAGATAAATACATGTGAATGTACGAGGCATGTCCCCGAAAAAGGGTCTCCTCAATTGTTAAAAATCGAAAAAAGCTTTAATAAAAAAATTTTTTACATGACTATATACAGTAGGTATCACTTATTTTTCGAAATAATCGCCGTTCAATTCGATGCATTTTTCGAGGCGCACAGAAAACTTTATCATGCCAGCGTCAAAGTGGCTCGCCTCCACCTCCTTTTCTTAGGTAATGAGTGACTGCGTTCTTCACTTCCTCGTCCGAATCAAACCTTTTTCCTCCCAAATACATCTT…
>mariner-rndd-377.2 LG01
ATATATAAATATATATAAATGAGTGCCAAGTATGCCGTGTCTAAATATTGGTGGGAATTAGTATGCCGTAAGACAAATAAATTGGAATACGCTGAATAATATGCTTACAGATAAATACATGTGAATGTACGAGGCATGTCCCCGAAAAAAGGGTCTCCTCAATTGTTAAAAATCGAAAAAAGCTTTAATAAAAAAATTTTTTACATGACTATATACAGTAGGTATCACTTATTTTTCGACATAATCGCCGTTCAATTCGATGCATTTTTCGAGGCGCGCAGAAAACTTTATCATGCCAGCGTCAAAGTGGCTCGCCTCCACCTCCTTTTCTTAGGTAATGAGTGACTGCTTTCTTCACTTCCTCGTCCGAATCAAACCTTTTTCCTCCCAAATGCATCT…
>mariner-rndd-377.3 LG01
ATATATAAATATATATAAATGAGTGCCAAGTATGCCGTGTCTAAATATTGGTGGGAATTAGTATGCCGTAAGACAAATAAATTGGAATACGCTGAATAATATGCTTACAGATAAATACATGTGAATGTACGAGGCATGTCCCCGAAAAAAGGGTCTCCTCAATTGTTAAAAATCGAAAAAAGCTTTAATAAAAAAATTTTTTACATGACTATATACAGTAGGTATCACTTATTTTTCGACATAATCGCCGTTCAATTCGATGCATTTTTCGAGGCGCGCAGAAAACTTTATCATGCCAGCGTCAAAGTGGCTCGCCTCCACCTCCTTTTCTTAGGTAATGAGTGACTGCGTTCTTCACTTCCTCGTCCGAATCAAACCTTTTTCCTCCCAAATGCATCT…
>mariner-rndd-377.4 LG01
ATATATATATATATATAAATGAGTGCCAAGTGTGTCGTGGCTAAATATTGGTGGGGATTAGTATGCCGTAAGACAAATAAATTGGAATACGCTGACTAATATGCTTACAGATAAATTCATGTGAATGTACGAGGCATGTCCCCCAAAAAAGGCCTTCTCAATTGTTAAAAATCGAAAAAGCTTTAATAAAAAAAATTTTTACATGACTATATACAGTAGGTATCACTTATTTTTCGACATAATCGCCATTCAATTCGATGCATTTTTCGAGGCATGCAGAAAGCTTTTTCATGCCAGCGTCGAAGTGGCTCGCCGCCACCTCCTTTTCCAGGTAATGAGTGATTGCGTTCTTCACTTCCTCGTCCGAATCAAACCTTTTTCCTCCCAAATGCATCTTCA…
>mariner-rndd-377.5
ATATATATATATATATAAATGAGTGCCAATTGTGCCGTGGCTAAATATTGGTGGGGATTAGTATGCCGTAAAAAAAATAAATTGAAATACGCTGACTAATATGCTTACAGATAAATACACGTGAATGTACGAGGCATGTCCCCAAAAAAAGGTCTCCTCAATTGTTAAAAATCGAAAAAAGCTTTAATAAAAAAAATTTTTACATGACTATATTCAGTAGGTATCACTTATTTTTCGACATAATCGCCGTTCAATTCGATGCGATTTCGAGGCGCGCAGAAAGCTTTATCATGCCAGCGTCAAAGTGGCTCGCAGCCACCTCCTTTTCCAGGTAATGAGTGACTGCGTTCTTCACTTCCTCGTCCGAATCAAACCTTTTTCCTCCCAAATGCATCTTCA…
>mariner-rndd-377.6 LG01
ATATATATATATATAAATGAGTGCCAAGTGTGCCGTGGCTAAATATTGGTGAGGATTAGTATGCCGTAAGACAAATAAATTGGAATACGCTGACTAATATACTTACAGATAAATACATGTGAATGTACGAGGCATGTCCCCCAAAAAAGGTCTCCTCAATTGTTAAAAATCGAAAAAAGCTTTAATAAAAAATTTTTTTATATGACTATATACAGTAGATATCACTTATTTTTTGACATTATCGCCGTTCAATTCGATGCATTTTTTGAGGCGCGTAGAAAGCTTTTTCATGCCAGCGTCAAAGTGGCTCGCCGCCACCTCCTTTTCCAAGTAATGAGTGACTACGTTTTTCACTTCCTCGTCCGAATCAAACCTTTTTCCTCCCAAATGCATCTTCAG…
>mariner-rndd-377.7 LG01
TACGAGTCATGTTCCAAAAAAGGTCTCCTCAATTGTTAAAAATCGAAAAAAGCTTTAATAAAACATTTTTTTACATGACTATATACAGTAGATATCACTTATTTTTCAACATAATCGCCTTTCAATTCGATGTATTTTTTGAGGCGCGCAGGAAGCTTTTTCATGCCAGCGTCGAAGTGACTCGCCGCCACCTTCTTTCCCAGGTAGTGAGTGACTGCGTTCTTCACTTACTCGTCCGAATCAAACCTTTTTCCTCCCAAATGCATCTTCAGATCCATGAATAAGTGGTAGTCTGATGGGGTGAGGTCAGGGCTATAGGGGGGATGGGAAATTACGTCCCAACCAAATGAATCCAAAATCTCTTTAGTGGCGCGGTAACGTGTGGCTTGGCGTTGTCGT…
>mariner-rndd-377.8 LG01
TACGAGGCATGTCCCAAAAAAAAAGATCTCCTTAATTGTTAAAAATCGAAAAAAGCTTTAATAAAAATTTTTTTACATAACTATATACAGTAGGTATCACTTATTTTTCGACATAATCGCCGTTCAATTTGATGCATCTTTTGAGGCGTGCAGGAAGCTTTTTCATGCCAGCGTCGAAGTGGCTTGCCGCCACCTCCTTTTACAGGTAATGAGTTCTTCACTTCCTCGTCAGAATCAAACCTTTTTCTTCCCAAATGCATCTTCAGGCCCATGAATAAGTGGTAGTCTGATGGGGCGAGGTCAGGGCTATAGGGGGATGGGAAATCACGTCCCAACCAAATGAATCCAAAACCTCTTTAGTGACGCGAGCAACGTGTGGCTTGGCGTTGTCGTAAAGGA…
>mariner-SMAR31.1 LG01
TACTGTGATCAAATTGAAAGGTGAATTTTTAATTTGAATTTCTTGCTTTTTCCAATCGGTAATTTTTTTTTTCTGTAAGTTGGTAATACTATTAGTAACATCTGTGCACAATTTCACAACAAAATATTGATTAGTGCTTGAGATACGCTTTGTTTTATTAAGTGCTGAAAGTGAATTCTGCGATTTTGACTATGTCTAAACTTATTGAACAAAGAAGTTGCATCAAATTTTGTTTCCGGAATGGAATTTTGGCTGCGGAAACGTTGAGTATGCTGCAGAAAACCTTTGGGGATCAGACTCTATCTTCGAAGAATGTCAAAAAGTGGTACAACGAGTTCAAGACCGGCCGCGGGAGTATTGAGAAGAATGTGGTGTCAAATCGGCCAAGAACATCGACTG…
>mariner-SMAR31.2
TACTGTGATCAAATTGAAAGGTGAATTTTTAATTTGAATTTCTCGCCTTTTTCCAATCGGTAATTTTTTTTTTTTCTGTAAGTTGGTAATACTATTAGTAACATCTGTGCACAATTTCACAACAAAATATTGATTAGTGCTTGAGATACGCTTTGTTTTATTAAGTGCTGAAAGTGAATTCTGCGATTTTGACTATGTCTAAATTTATTGAACAAAGAAGTTGCATCAAATTTTGTTTCCGGAATGGAATTTCGGCTGCGGAAACGTTGAGGATGCTGCAGAAAACCTTTGGGAATCAGACTCTATCTTCGAAGAATGTCTACAAGTGGTACAACGAGTTCAAGACCGGCCGCGAGAGTATTGAGAAGAATGTGGTGTCAAATCGGCCAAGAACATCGA…
>mariner-SMAR31.3 LG01
TACTGTGATCAAATTGAAAGGTGAATTTTTAATTTGAATTTCTCGCCTTTTTCCAATCGGTATTTTTTTTTTCTATAAGTTGGTAATACTATTACTAACATCTGTGCACAATTTCACAACAAAATATTGATTAGTGCTTGAGATACGCTTTGTTTTATTAAGTGCTGAAAGTGAATTCTGCGATTTTGACTATGTCTAAACTTATTGAACAAAGAAGTTGCATCAAATTTTGTTTCCGGAATGGAATTTCGGCTGCGGAAACGTTGAGGATGCTGCAGAAAACCATTGGGGATCAGACTCTATCTTCGAAGAATGTCTACAAGTGGTACAACGAATTCAAGACTGGCCACGAGAGTATTGAGAAGAATGTGGTGTCAAATCGGCCAAAAACATCGACTG…
>mariner-SMAR31.4 LG01
TACTGTGATCAAATTGAAAGGTGAATTTTTAATTTGAATTTCTCGCCTTTTTCCAATCGGTATTTTTTTTTTCTATAAGTTGGTAATACTATTACTAACATCTGTGCACAATTTCACAACAAAATATTGATTAGTGCTTGAGATACGCTTTGTTTTATTAAGTGCTGAAAGTGAATTCTGCGATTTTGACTATGTCTAAACTTATTGAACAAAGAAGTTGCATCAAATTTTGTTTCCGGAATGGAATTTCGGCTGCGGAAACGTTGAGGATGCTGCAGAAAACCATTGGGGATCAGACTCTATCTTCGAAGAATGTCTACAAGTGGTACAACGAATTCAAGACTGGCCACGAGAGTATTGAGAAGAATGTGGTGTCAAATCGGCCAAAAACATCGACTG…
>mariner-SMAR31.5
TACTGTGATCAAATTGAAAGGTGAATTTTTAATTTGAATTTCTCGCCTTTTTCCAATCGGTAATTTTTTTTTCTGTAAGTTGGTAATACTATTAGTAACTTCTGTGCACAATTTCACAACAAAATATTGATTAGTGCTTGAGATACGCTTTGTTTTATTAAGTGCTGAAAGTGAATTCTGCGATTTTGACTATGTCTAAATTTATTGAACAAAGAAGTTGCATCAAATTTTGTTTCCGGAATGGAATTTCGGCTGCGGAAACGTTGAGGATGCTGCAGAAAACCTTTGGGGATCAGACTCTATCTTCGAAGAATGTCTACAAGTGGTACAACGAGTTCAAGACCGGCCGCGAGAGTATTGAGAAAAATGTGGTGTCAAATCGGCCAAGAACATCGACTG…
>mariner-SMAR31.6 LG01
TTGTTCCAATTGTTAATTTTTTTTTGTTTTGTATGTTGGTAATACTATAAGTAACTTCTGTGCACAATTTCACAACAAAATATTGATTAGTGCTTGAGATACGCTTTGTTTTATTAAGTGCTGAAAGTGAATTCTGCGATTTTGACTATGTCTAAACTTATTGAACAAAGAAGTTGCATCAAATTTTGTTTCCGGAATGGAATTTCGGCTGCGGAAACGTTGAGGATGCTGCAGAAAACCTTTGGGGATCAGATTCTATCTTCGAAGAATGTCTACAAGTGGTACAACGAGTTCAAGACAGGCCGCGAGAGTATTGAGAAGAATGTGGTGTCAAATCGGCCAAGAACATCGACTGATGAACATCACGTTAAGCAAGTCCAAGAAATGGTGCTTGAAAAT…
>rnd1-2092.1 LG01
TTTCCGTTCAGTTCGACTGCGTCGCGTGTGATAATGAAGGAAAATCGCACGAGTCGACGGAATTCCGACGTTCCGGCATTAAACGTAAGACGGACGTAACGAACGTTGACGAGTTACGGGGTTCGCGCGTAGAGAGAGACGATACGATGTATGTTTATAAAAAATTAAAAAAAAAAAAAAAATAAAAAATTGTTCCGATGACAACGTCTCTCCGACGGGTACGTCGGAAGGCGGCGTGAAGGCGTTGTAGGGACGCGTACCCGAGTGGGGTCGTATGCTGCGCGCGTAAAAATATATAATATATATATATATATTGTACCGTGCACAGTAAGTAATAAAACGGTGCCGGCAACAAAGGAGGATCGGGAGACTAAGAAGGATGGAAGTATACGGATCGTT…
>rnd1-2092.2 LG01
TTTCCGTTCAGTTCGACTGCGTCGCGTGTGATAATGAAGGAAAATCGCACGAGTCGACGGAATTCCGACGTTCCGGCATTAAACGTAAGACGGACGTAACGAACGTTGACGAGTTACGGGGTTCGCGCGTAGAGAGAGACGATACGATGTATGTTTATAAAAAATTAAAAAAAAAAAAAAAATAAAAAATTGTTCCGATGACAACGTCTCTCCGACGGGTACGTCGGAAGGCGGCGTGAAGGCGTTGTAGGGACGCGTACCCGAGTGGGGTCGTATGCTGCGCGCGTAAAAATATATAATATATATATATATATTGTACCGTGCACAGTAAGTAATAAAACGGTGCCGGCAACAAAGGAGGATCGGGAGACTAAGAAGGATGGAAGTATACGGATCGTT…
>rnd1-2092.3 LG01
TTTCCGTTCAGTTCGACTGCGTCGCGTGTGATAATGAAGGAAAATCGCACGAGTCGACGGAATTCCGACGTTCCGGCATTAAACGTAAGACGGACGTAACGAACGTTGACGAGTTACGGGGTTCGCGCGTAGAGAGAGACGATACGATGTATGTTTATAAAAAATTAAAAAAAAAAAAAAAATAAAAAATTGTTCCGATGACAACGTCTCTCCGACGGGTACGTCGGAAGGCGGCGTGAAGGCGTTGTAGGGACGCGTACCCGAGTGGGGTCGTATGCTGCGCGCGTAAAAATATATAATATATATATATATATTGTACCGTGCACAGTAAGTAATAAAACGGTGCCGGCAACAAAGGAGGATCGGGAGACTAAGAAGGATGGAAGTATACGGATCGTT…
>rnd1-2092.4 LG01
TTTCCGTTCAGTTCGACTGCGTCGCGTGTGATAATGAAGGAAAATCGCACGAGTCGACGGAATTCCGACGTTCCGGCATTAAACGTAAGACGGACGTAACGAACGTTGACGAGTTACGGGGTTCGCGCGTAGAGAGAGACGATACGATGTATGTTTATAAAAAATTAAAAAAAAAAAAAAAATAAAAAATTGTTCCGATGACAACGTCTCTCCGACGGGTACGTCGGAAGGCGGCGTGAAGGCGTTGTAGGGACGCGTACCCGAGTGGGGTCGTATGCTGCGCGCGTAAAAATATATAATATATATATATATATTGTACCGTGCACAGTAAGTAATAAAACGGTGCCGGCAACAAAGGAGGATCGGGAGACTAAGAAGGATGGAAGTATACGGATCGTT…
>rnd1-2092.5 LG01
TTTCCGTTCAGTTCGACTGCGTCGCGTGTGATAATGAATGAAAATCGCACGAGTCGACGGAATTCCGACGTTCCGGCATTAAACGTAAGACGGACGTAACGAACGTTGACGAGTTACGGGGTTCGCACGTAGAGAGAGACGATACGATGTATGTTTATAAAAAATTCAAAAAAATAAAAAATTGTTCCAGTGACAACGTCTCTCCGACGGGTACGTCGGAGGGCGGCGTGAAGGCGTTGTAGGGACGCGTACCCGAGTGGGGTCGTATGCTGCGCGCGTAAAAATATATAATATATATATATTGTACCGTGCTCAGTAAGTAATAAAACGGTGCCGGCAACAAAGGAGGATCGGGAGACTAAGAAGGATGGAAGTATACGGATCGTTATAGTCGCGAAC…
>rnd1-2092.7
TATTATTATATTATATAACATATACGTAGTAGGATCAAAAAGTTCCCGGAATTTATTTATAGAAAAAAAACTATTTTTCTTATTAAATATCTGATTATTGGAATTAAAAGTAGACATTATTAGCTATCTGTAGGTTTTATCGTTAAAATTACATTAGTCTCGTGTGAGTCGTAATTGTTTGCATACGAAACGGAGTTTACGCATATTTTCAAAATTTGGTGCGATCAGATCGTCGTTTACGCATTCAAGATATGGCAAATTCATTAGGAATATCGTATGGTTCAGTTCAAAAAACTTTGAAAGATGATTTAGGAATGCGGCGCGTTTGTGCGAAATTTGTTCCACGCATTTTGACCGAAGACCAAATGGAAAACAGAAAATTGATTGCCGCTGAACTTT…
>rnd1-2092.8 LG11
TATATACACATACATATACGTAGTAGGATCAAAAAGTTCCCGGAATTTATTTTTAGAAAAAAAAAACTATTTTTCTTATCAAATCAAATGATTATTGGAATTAAAAGTAGACATTATTAGCTATCTGTAGGTTTCGTCGTTAAAATTACATTAGTCTCATGTGAGCCGTCCGTAATCGTGTCCATACGAAACGGAGTTTACGCATATTTTCAAAATTTGGTGCGATCAGATCGTCGTTTACGCGTTCAACGTATGGCAAATGCATTAGGAATATCGTATGGTTCAGTTCAAAAAATTTCGAAAGATGATTTAGGAATGCGGCGAATGAAATTCGTTCCACGCATTTTGACCGAAGACCAAATGGAAAACAGAAAATCGATTGCCGCTGAACTTTTCGAA…
>rnd-163.1
TAAAACATAGAAAAACACATAATAGTTTATCCAAATCTGTCCATATTTTTAATTTATATTCCTTAAGGAAACCTTGCACGTTTAAATTTGACTAAGTAATTTTTTTTAAAAATAAATAAATTCATACATTTTATTTTTAACAACTTATTATATTCTATTTATTAACTCAATAAAATTTTTTTAAAAATTAGTTAACTTGAACTTCTTTGTAGAATTGACAAAAAATACATTTAATTTATAACTACTAAAACCAATACGAAATTCAATTAAAATCTAAATCTACACAATTATAAAAAGAATTTTATTTATTATGATTATACATTTTCAACATGATTATTGAATCATGTTCACGTTTAAATTTAGTTAAGAAAATTTTTTGAATAAAGTCTGACCATATTT…
>rnd-163.2 LG01
TTTTATTTTTTATGATTATACATTTTCAACTTGATTATTGAATCATGTTCACGTTTAAATTTAGTTAAGAAGATTTTTTGAATAAAGTCTGACCATATTTATTGAGTCTATGATATGTCGAACATATGTTATGAGTAACTCCTATTTGTGTTTATAAGGAATATTAATGTAAACCAGAATTAAAAACATTTTAATACAAAAGGTTTTGTACATATTTCTATGGAGAACATTGTAACAATATTAGATTAAATATCATAAACAAAAACCAGATTCTTTTCCAGTTTTACTTCATTTATTTGTAATTTTTTCAGTTCCTGGATTATTAAAATATAGATTTATAGTATATGATTATACATCCTATATAAACATTATAAAATAATTATTACAAGTGCTTTTATC…
>rnd-163.3 LG01
TATAATAATTATATAATAATAATTACAAGTGCTATTAACTAATCTTTGAAAATGAAATTTCTTTTTAAATAGTTCTAATCAGAACATTTTCACAATATTTGATTAAATAATTTTTATTTTTTTTAAACAGATACTTTTCCTTTTTTACTTCATTTATTTGTAAATTATTCGGATTTGTGATTGTTAAATAAAGATTTATACATCATAATATAAAAACAAGTGTTCGTACCTTTACACTAAATTTCTCATTTCATAATTTGCAAATTTAAATTAGGTCAAATTCCTTTTTTTGAAAAATAGCTAACATATATTTCGTTTCTACTTCAATTGATAATGACCGAATTAATAGCGCTAATTTACCAGTTATAAAATTATGTTAAAATTTTCAATCTTGGAATG…
>rnd-163.4 LG01
TAATTATATAATAAGTGCTTTTAACTAATCTTTGAAAATTAAATTTCTTTTCAAATATTTCTAATCCGAACATTTTCACAATATTTGATTAAATATTTTTTATTTTTTTTAAACAGATACTTTTCCTCTTTTACTTCTTTTAATTGTAAACTATTCAAATTTGTGATTGTTAAAATAGAGATTTATCCATCACAATATAATTACAAGTGTTCGTTACCTTAAAACTAAATTTCTCATTCCATAATTGGCAATTTCAAATTTGGTCAAATTCCTTTTTTTGAAAAATAACAAACATATATTTCGTTTCTACTTTAATTGACAATGACCGAATTAATGGAGCTAATTTACCTGATATAAAATTATGTTAAAGTCTTCTATCTTGAAATGTTAAAAGAAAGA…
>rnd-163.5 LG01
ATTATGTAATAATTATTACAAGTGCTTTTAACTAATCTTTGAAAATGAAATTTCTTTTTAAATATTTCTAATCTGAACATTTTCACAATATTTCATTAAATATTTTTTATTTTTTTTAAACAGATACTTTTCTTTTTTATTTCATTTATTTGTAAATTATTCAGATTTGTAATTGTTAAAATAAAGATTTATACATCATAATATAATTACAAGTGTTCGTAACTTAAAACTAAATTTCACATTTCATAATTTGCAATTTCAAATTGGGTCAAATTCCTTTTTTTGAATAATAACTAACATATATTTCGTTTCTACTTTAATTGATAATGACCGAATTAATAGTGCTAATTTGCCAGTTATAAAATTATGTTAAAATTTTCAATTTTGGAATGTTAAAAC…
>rnd-163.6 LG01
TTTTTGTACATATTTCTATTTAGAATATTGTAACAATATTAGATTAAATATCTTTTAAAAAAAACCAGATATTTTTCGTTTCTTACTTCATTTATTTGTAATTTTTTCAGTTTTTGGATTGTTAAAATACAGATTTATACATCATAATATAATTACAAGTGTTTGTTCCTTAAAATTAAATTCCTCATTTGATAATTTGCAATTTCAAATTAAATCAAATTTTTTTTTGAAAAATATCCAACACATATTTCGTTTCTACTTTAATTTATAATAATCGAATTAATAACTCTAATTTACCAGTTATAAGATTATGTTATTATTTTCTATCTTGGAATGTTAAAACAAAGAAAAACACATAATAGTTTATCCAAATCAGTTTGTATTTTAAATTTATACTCC…
>rnd-192.1-mariner LG01
TATGAACGCAATGTCATGTCAAAAAAAAAAAAAATTTCGTCATTTTATTACCTACTGTTCCTAGTACAAAATCGGTCGTCAGTTCGTTGACTTCTTTCTTGTCGAATGGTTATTATTATTGTTTGTTACAATGGCTCCCAATACTACAGCGCTAATTCAACCAATGGATCAAAATGTAATTCAGAATATTAAATTAAACTATCGTAAGTCTTTCTTAGTCAATGTTCTTAGTAAATGTTTTCAAGGTGAGAACCTTGTTGATTCATTAAAGGCCATCAATTTAAAAGATACCGTTTTTAGTCTTACAAATTGCTGGAAATTGGTCTCGCCAATGCTCATAAAAAAATTGTGGAAGCACTTGCTTCTTTTCCAAACAGAAAATGAAATTGATGAAGTGGC…
>rnd-192.2 LG01
TATGAACGCAATGTCATGTCAAAAAAAAAAAAAATTTCGTCATTTTATTACCTACTGTTCCTAGTACAAAATCGGTCGTCAGTTCGTTGACTTCTTTCTTGTCGAATGGTTATTATTATTGTTTGTTACAATGGCTCCCAATACTACAGCGCTAATTCAACCAATGGATCAAAATGTAATTCAGAATATTAAATTAAACTATCGTAAGTCTCTCTTAGTCAATGTTCTTAGTAAATGTTTTCAAGGTGAGAACCTTGTTGATTCATTAAAGGCCATCAATTTAAAAGATACCGTTTTTAGTCTTACAAATTGCTGGAAATTGGTCTCGCCAATGCTCATAAAAAAATCGTGGAAGCACTTGCTTCTTTTCCAAACAGAAAATGAAATTGATGAAGTGGC…
>rnd-192.3 LG01
TATGAACGCAATGTCATGTCAAAAAAAAAAAAAATTTCGTCATTTTATTACCTACTGTTCCTAGTACAAAATCGGTCGTCAGTTCGTTGACTTCTTTCTTGTCGAATGGTTATTATTATTGTTTGTTACAATGGCTCCCAATACTACAGCGCTAATTCAACCAATGGATCAAAATGTAATTCAGAATATTAAATTAAACTATCGTAAGTCTTTCTTAGTCAATGTTCTTAGTAAATGTTTTCAAGGTGAGAACCTTGTTGATTCATTAAAGGCCATCAATTTAAAAGATACCGTTTTTAGTCTTACAAATTGCTGGAAATTGGTCTCGCCAATGCTCATAAAAAAATCGTGGAAGCACTTGCTTCTTTTCCAAACAGAAAATGAAATTGATGAAGTGGC…
>rnd-192.4
TATGAACGCAATGTCATGTCAAAAAAAAAAAAAATTTCGTCATTTTATTACCTACTGTTCCTAGTACAAAATCGGTCGTCAGTTCGTTGACTTCTTTCTTGTCGAATGGTTATTATTATTGTTTGTTACAATGGCTCCCAATACTACAGCGCTAATTCAACCAATGGATCAAAATGTAATTCAGAATATTAAATTAAACTATCGTAAGTCTCTCTTAGTCAATGTTCTTAGTAAATGTTTTCAAGGTGAGAACCTTGTTGATTCTTTAAAGGCCATCAATTTAAAAGATACCGTTTTTAGTCTTACAAATTGCTGGAAATTGGTCTCGCCAATGCTCATAAAAAAATCGTGGAAGCACTTGCTTCTTTTCCAAACAGAAAATGAAATTGATGAAGTGGC…
>rnd-192.5 LG01
TCGAAAAAAAAAATTATCTCGTCATTTTATTACCTACTGTTCCTAGTACAAAATCGATCGTCAGTTCGTTGACTTCTTTCTTGTCGAATGGTTATTATTATTGTTTGTTACAATGGCTCCCAATACTACAGCGCAAATTCAACCAATGGATCAAAATGTAATTCAGAATATTAAATTAAACAATCGTAAGTCTCTCTTAGTCAATGTTCTTAGTAAATGTTTGCACAGTGAGAACCTTGTTGATTCTCTAAAGGTCATCAATTTAAAAGACACCGTTTTTAGTCTTGCAAATTGCTGGAAATTGGTCTCGCCAATGCTCATAAAAAAATCGTGGAAGTACTTGCTTCCTTTCCAAACAGAAAATGAAATTGATGAAGTAGCTGAAAACAATGACATTCA…
>rnd-192.6 LG01
AAAAAAAAAATAATCTCGTCATTTTATTACCTACTGATCCAAGTACAAAATCGATCGTCAGTTCATTGACTTCTTTCTTGTCGAATTGTTATTATTATTGTTTGTTACAATGGCTCCCAATACTACAGCGCAAATTCAACCAATGGATCAAAATGTAATTCAGAATATTAAATTAAACTATCGTAAGTCTCTCTTAGTCAATGTTCTTAGTAAATGTTTGCACGGTGAGAACCTTGTTGATTCTCTAAAGGCCATCAATTTAAAAGATACCGTTTTTAGTCTTACAAATTGCTGGAAATTGGTCTCGCCAATGCTCATAAAAAAATAATGGAAACTCTTGCTTCCTTTCCAAACAGAAAATGAAATTAACGAAGTGGCTGAAAACAATGACATTCAACT…
>RND-1122.1
TACAGTAGAAACTCGATTAACCGTCACTCGATTTACCGTCAGTTTCTGTTATCCGTCATCGGTCACTGTCAAAAAAAAGTTAATGATGCGATCGCGATAACATCATCGCGGTACCTAACGCGGCGACTATCATGCGTATAAAAATAGTTTATAATATCAATGCAATAAACGCGATAAATGCGGCGATAACGAACAAATTGAATAGTTATAAATTTAATTTAACCAGTGACTGACGAGTAGCCTGTGTGTACGGATTAGTGTTTTTGTAGTTTATGTGTTGTGTTTCGAAGATGGCAGAAAAACGCAAACGTGTTGTATTAGAATTTAATCAAAAACTCGAAATTATCAAACGTTTGAAGAAAAGTGAAACTGCTACCAATATTGCTCAGATTTATGGTG…
>RND-1122.2 LG01
TACAGTAGAAACTCGATTAACGGTCACTCGATTTACCGTCAGTTTCTGTTATCCGTCATCGGTCACCGTCAAAAAAAAGTTAATGATGCGATCGCGATAACATCGTCGCAGTACCTAACGCGGCGACTATCATGCGTATAAAAATAGTTTATAATATCAATGCAATAAACGCGATAAATGCGGCGATAACGAACAAATTGAATAGTTATAAATTTAATTTAACCAGTGACTGACGAGTAGCCTGTGTGTACGGATTAATGTTTTTGTAGTTTATGTGTTGTGTTTCGAAGATGGCAGAAAAACGCAAACGTGTTGTATTAGAATTTAATCAAAAACTCGAAATTATCAAACGTTTGAAGAAAGGTGAAACTGCTACCAATATTGCTCAGATTTATGGTG…
>rnd-1244.1
TATGTTTAATACTTAAAGTAAAAATTTAATTGACTTAACCGGTAGTTTAATTTTAAGTAATTTCATAATCTGTATACAATTTAAAGTTCAGTTTTATTAATTAAAAAAAAGTAAATTACATCATAAAAATAAGTTTGATATCAGACTGAAATTTGTTCATCAGAAATTCAAAATTAATCAATTATGTTTATGCATCATAGTTGGGGTTTATCATATCAAAATATTAAATAAATTATAGTATACTTCTTATTCCATGATTATGACGTTCTTTGATTTCAAAATGAAAAACAAATACATATTTATTAGTACCTACAAATATTAAGTTTTTCGTTCGTTATGGAAAATTTGGAAAAAGAGTTAATCTGCAATTAAATGGTTATTAAATGGCTATATTATTTA…
>rnd-1244.1
ATTTTTAACAATACATTTTTGGTAGTAGTCCATGTAGAAGTTTTTGACGCCCATCCACAAGTTCACATTATCACAAAACTCCATTGGTCCTATTGCATCTGTTTTATCTAAAAAAAAAAATTAAAAAAATGAAAAAAAAATAATACAAATTACTAATATTTGAATAATTCACCTATGAGCAAATCGTACAAGTAAATCATTAAATATGAATTTTGTTAATAGTCGATTTAGAAATATTTGTTTACGAGGTTTTTATAGAGTTATTCGAATCCCATTATCATACATTATAATTTTTATAATGCAGTACGTCCATGAATATTTATCTAGATATTTAATCATTATTTTCATGTTACGTATTACGATTTAAATAAAGCGTTTGTAAATAATGATACATACCAA…
>rnd-1244.2 LG01
TTTATTATAATCGCAATATAAGCTACTGTGAGTGCATAAATATAAATATTTATTTTTTTGGCTACAATTTTAATTATAATGTTCAATTCCAAAATATTTTAATTATTATTGCCATATCTATTTTTATTAAAAATGTTTCATGATAGTTCATTAAAAAAATATATTTTACAATATAATCAATTAAAAAAATATTCAAATGTAATGAACTCACGAATTTTAAAAAATGCATGAAACAGTGCTGCTCTGGCATCACCATTACCTAAAACATACAAATTAATTAAAATTTGATTTAAACAGTGTTACCTGTAATTAAAAATGTAGGAATTTTTAATATTTATATATTAATATAAATATATTATTTTCGTTTTATTTAACATTTACAATGTAATTTTACTATAA…
>rnd-1244.2 LG01
AGGTGCATTGTGATTATCTGCCGGTGCTAAGCAGCTGTCATTACTCGTTGCGGTCGTGTCTACTGTAATTTTTTATGAAAATTGCGAAAATTCTAGATAATAATCATGTGTACGTATTAAATTTGAGAAATGGTGTCACGAAATTTGACAACAGCGTGAGTCGCGGCTTTCTTTATGCCGGAATGCGACCGGTTTGCGTAGGTCGACTGAGTATTATTAAGCTATATCGATAAGATAATAAGATTTAACGCAAGATTAGAGCTACAAGAATCGTTTTTCCTATTAATAATTATAATGTCTGACTTGGCGTAACGGAATGTGGCTGGGTACGTAAATAGGGTCTTATAAACGTATCGTTTATCGACTAATTTGTCAAACATAATATTACATTACCGATCA…
>rnd-1244.3 LG01
ACTATACAGTTATGAGTTGCAATTAATCTTCGAAAAATCAGATGATGTTATGTATATTTTGAATTATCATTAAAATTACTTTATTCCAATAAATTAAATATTTTTGATTCTTAATAATTATATTAAGAATAGTTTATGTACATTTTATGAGCAGTTTAAAAATATATGTCATGTTTTGTTTGGAATTCGAATATTAAACCAAATAAAATAATACATTTTACATATGAATTCGGGCGTTAACATAAAATCGATTGGCTTTGATCAGCTATGTAGAAGATAATATGAAATCAAAGGTGATAATATATCTGTTTCGTTCTGATAATTAATATCTATCAAAAATACAGCGTAGAAACGCTAATTAATCTTAATTTATTATTATGTATAAATGAAGTAATTTAT…
>rnd-1244.4 LG01
TAATTATATACATATATTTTATATAAATTGTATGAATCGATGTAAACCATAATATTTGTTATTTATTGATTTTGTATATTAAATATAGTAAGGAAATTAATTATAGATATCAATTTGTATGTAAATATAAGATCATTTGGGGTTGTTAATTATGTTAAGTGCAGAAGAAAGTCAATGTCAACATATTTGTTTTATTCTGATCGTAAATAACTCAACTAAATTCAGTTTAGAGATGTTAATTATAGTCAATAGATTATTATGTACAGTTCAGTTGATTAATACTTTCACAATATTATACTTTTTATAATTACCGATACATTTTGATACTTTTGAGTCAAAAGATTTATAATTTGAAAAGTTTGAAAACCCTAGGATTGAATATATTAATGTAGTTATGAA…
>-mariner-DF006768.1 LG01
TACAGAGAGCCTCAAAAGAAAGTTTGTATTTGAAATATAAATATAAAAAAAGGTTGATGTTTGTCGATAAAATCTTTTTTTATTATTGAAATATACAGTTTTGGAATTTATTTCTTAAAAATAATATCATCCAAATGTAATCCATCACGCTCATGGTAATCATTTAAACGAACAGCAAAATTTATCATGATAGCTCGTAATGTAAACTCCTTGATGGCAGCCATTTCGTAACGGATATTTTCTTTCCACTGTGCCAGAGAAGTCGGATTATTGACGTACACTTTAGATATGAGATATTCCCATAAGAAAAATAGTACTTGATCTGAATCAGAACTGTTTGAGGGCTAATTTTTGTTACCTCTCCTGGAGATCAATTTGCGATGAAAAATTTCACGAATT…
>-mariner-DF006768.2 LG01
TACAGAGTTTTTCAAACGAAAGTTTATATTCGATATATCAATATAAAAGAAAGATTGATGTCTGTCGATAAAATCTTTATTTATTATTAAAATACACAGTTTAGGAATTTACTTTTTAAAAATAATGTCATCTAAATGTAATCTATCAAGCTCATGACACTCATTTAAATGAACAGCAAAATTTCTCATGACGGCTCGACATGTAGACTCCTTGATGGCTGCCATTTCGTAACGGATATTTTCTGTCAAATGTACCAGAGAAATTGGATTATTGACGTACACTTGAGATTTGAGATATCCTCAAATGAAAAAGTCTATTTGGCTCAAATCAGGATTGCGTAGGGGCTAATTTGTGTCACGTCTCTTGAAGATCATTTTGCGGAGAAAATTTCACGAACT…
>-mariner-DF006768.3
TACAGAATGTCTCAAAATAAGGTTTATATTTGATATATCAATATCAAAGAAAGATTGATGTCTGTCAATAAAATCATTATTTATTATTAAAATACACAGTTTAGGAATTTACTTTTTAAAAATAGTGTAATCCATTACGCTCATGACACTCATTTAAACGAAGAACAAAGTTTCTCATGACGGCTCGGCATGTAGGCTCCTTGATGGCTGTCATTTTGTAACGGGTATTTTTTCTCAACTGTGCCAGAGAAGTCAGATTATTGACGTATACTTTAGCTTTGAAATATCCCCATAAGAAAAAGTCCATTTGACTCAAATCAGGACTGCGTAGGGGCCAATTTATATCACCTTTCCTGGAGGTCAATTGCGAAGGAAAATTTCACGAATTCGTAGCAGATA…
>-mariner-DF006768.4
ATGTCTCAAAAGAAAGTTTATATTTGATATATCAATATAAAAGAAATGTTGATGTCTGTCGATAAAATTTTTATTTATTAAGATACACGATTTAGGAATTTACTTCTTGAAAATAATGACATCCAAATGTAACCCATCACATTCATGACATTCGTTTAAGCAAACAGCAAAATTTTTCATGACGGCTTAGCATGTAGACTCCTTAATGACTGCCATTTCATTGCATATTTTTTTTCAATTGTGCCAAAGAAATTGGATTATTGACGTACACTTTAGATTTGAGATATCCACATAAGTCAATTGGGTACAATCAAGACTGCGTGAGGGCCAATTTATCAGCTCTCCTGGAGATCAATTTTCGAGGGAAAATTTCACGAACTCGTGGCAGAAACGTTTTGG…
>-mariner-DF006768.5
TCTCAAAAGAAAGTTTATATTTGATATATCAATATAAAAGAAAGGTTTAAATCTGTCGATAAAATCTTTATTTATTATTGAAATACATGGTTTAGGAATTTACTTTTTAAAAATAATGTCATTCAAATGTAATCCATCACGCTCATGGCACTCATTTAAACGAACAGTAAAATTTATCATTACGACTCGGTATGTAGACTCTTTGATGGCTGCCATTTTGTAACGGATATTTTCTCTCAACTGTGCCAAAGAAGTCGGATTATTGACGTACACTATAAATTTGAGATATTCCCATAAGAAAAAATCCATTGGGCTCAAATTAGGACTGTTGGGGGCCAATTTATGTCACCTCTCCTGGGGATCAATTTGCGAGAGAAAATTTCACGAACTCGTGGCGTG…
>-Mariner-DR0022421.1
TAGTATACAGGAGGGTGTACCCAAAAAAAACCGAACTATTTTTGTACAAAGTTATTTATTTAATTTTTTTACAAAAAACATTTAATCTCCTTCGAAGTACTCTCCGTTGGAGTTAATACACTTGTCTAAACGTTTGTTCCAATTTTCAAAACACTTTTTAAATTCGTCTTTTGTGATGCCTGCCAGCGCCTTCGTCGTTTATTTTTAACTTCTTCAACATCCGCAAAACGCTTTCCTTTCATAGCTTTTTTCATTCTAGGAAATAAAAAGAAATCTCAAGGAGCAAGGTCGGGTGAATAGGATGGGTGGGGCACAGTGGTCATACCATTTTTGGTCAAAAACCACCACACAGAAAGGGCTGTGTGAGCGGGAGCGTTATCGTGATGAAAAAAACAGTTC…
>-Mariner-DR0022421.2 LG01
GAGGGTGTACCCAAAAAAAAGGAACTATTTTTGTACAAAGTTATTTATTTTATTTTTTTTACAAAAAACATTAAATCTCCTTCGAAGTACTCTCCGTTGGAGTTGTCTAAACGTTTGTTCCAATTTTCAAAACACTTTTTAAATTCGTCTTTTGTGATGCCTGCCAGCGCCTCCGTCTTTTTTTTTTACTTCTTCAACATCCGTAAAACGCTTTCCTTTCATGTCCCTTTTCATTCTAGGAAATAAAAAGAAATCGCAGGGAGCAAGGTCGGGTGAATAGGGTGGGTGGGGCACAGTGGTCATACCATTTTTGGTGAAAAACCACCGCACAGAAAGGGCTGTGTGAGTGGGAGCGTTATCGTGATGAAAAAACCAGTTCCCCGACTGCCACAAATCAGG…
>-Mariner-DR0022421.3 LG01
AAAAATCGGAAATTTTGTTATAGACACTTTATTATTCAATATTTCTACATCAAATTTTTATCACCTTCAAAGTAAATACCATCGACTGCAATACATTTCTGTAATCGTTTTTTCCATTGTTCAAAACGGTTTGTAAATTCACTGGAATCGCCTATAGTTCATGCAGCGACTTTTGTTTCACTTCTTCTACAGTCACAAAATGTTGTCCTTTCATGTTCATTTTGAGTCGGGGGAACAAAAAAAAGTCGCAGGGGTGAGGTCAGGTGAATAGGGTGGATGATCAATCGGTGTCATGCCATTTTTCGTCAGAAACTGCTTCACAGACAAAGCAGTGTGGGCAGGTACGTTGTCATGATGAAAGAATCAATCTCCCGAGAGCCAAAAAGCCGCCTTCTTTCG…
>-Mariner-DR0022421.4
GAGGGTGTACCCAAAAAAACCGAACTATTTTTGTACAAAGTTATTTATTTTATTTTTTTACAAAAAACATTTAATCTCCTTCGAAGTACTCTCCGTTGGAGTTAATACACTTGTCTAAACGTTTGTTCCAATTTTCAAAACACTTTTTAAATTCGTCTTTTGTGATGCCTGCCAGTGCCTCCGTCATTTTTCTTTTTACTTCTTCAACATTCGCAAAACGCTTTTCTTTCATGTCCCTTTTCATTCTAGGAAATAAAAAGAAATTGCAGGGAGCAAGGTCGGGTGAATAGAGTGGGTGGGGCACAGTGGTCATACCATTTTTGGTCAAAAACCACCGCACAGAAAGGGCTGTGTGAGCGGGAGCGTTATCGTGATGAAAAAACCAGTTCTCCGACTGCC…
>-Mariner-DR0022421.6
GAGGGTGTACCCAAAAAAAACCGAACTATTTTTGTACAAAGTTATTTATTTTATTTTTTTACAAAAAACATTTAATCTCCTTCGAAGTACTCTCCGTTGGAGTTAATACACTTGTCTAAACGTTTGTTCCAATTTTCAAAACACTTTTTAAATTCGTCTTTTGTGATGCCTGCCAGCGCCTCCGTCGTTTTTTTTTTTACTTCTTCAACATCCGCAAAACGCTTTCCTTTCATGTCCCTTTTCATTCTAGGAAATAAAAAAAAATCGCAGGGAGCATGGTCGGGTGAATAGGGTGGGTGGGGCACAGTGGTCATACCATTTTTGGTCAAAAACCACCGCACAAAAAGGGCTATGTGAGCGAGAGCGTTATCGTGATGAAAAAACCAGTTCCCCGACTGC…
>-mariner-rnd-130.1 LG01
AGAAGAAGAAGAAGAAGAATATTTTGGCAACATTGAATTTGGTCAAATTACTTAATTTAAAAATAGTTTACATCATACGTTTTATTTTTTAATAAAATAAAATATATTTTTTTATAAACTTATTTTGAATAGTTAAAAAAAGTAAAATTGTTCGTTCGTGGACAATTAATAAATAAATTGCAAAATGTCCTAATTATTATGGCTTATACTATCTGCGACTCAAATAAATTAAAGAATACACATTAAATAACTAAAATTATTTAATTTCTAATTAATATCTTCGACCAGAGTATTAAATTTATACATAAACATTGCAATTTGTAATATTTAATTCTATTGTGTACAATTAAATGTCTACGAGAAAGGTAAATTGTAATCTACATTTTATTTTGAATTTTA…
>-mariner-rnd-130.2 LG01
AGAAGAAGAAGAAGAAGAATATTTTGGCAACATTGAATTTGGTCAAATTACTTAATTTAAAAATAGTTTACATCATACGTTTTATTTTTTAATAAAATAAAATATATTTTTTTATAAACTTATTTTGAATAGTTAAAAAAAGTAAAATTGTTCGTTCGTGGACAATTAATAAATAAATTGCAAAATGTCCTAATTATTATGGCTTATACTATCTGCGACTCAAATAAATTAAAGAATACACATTAAATAACTAAAATTATTTAATTTCTAATTAATATCTTCGACCAGAGTATTAAATTTATACATAAACATTGCAATTTGTAATATTTAATTCTATTGTGTACAATTATATGTCTACGAGAAAGGTAAATTGTAATCTACATTTTATTTTGAATTTTA…
>-mariner-rnd-130.3 LG01
AGAAGAAGAAGAAGAATAATATTTTGGCAACATTGAATTTGGTCAAATTACTTAATTTAAAAATAGTTTACATCATACATTTTATTTTTTAATAAAATAAAATATATTTTTTTATAAACTTATTTTGAATAGTTAAAAAAAAGTAAAATTGTTCGTTCGTGGACAATTAATAAATAAATTTCATAATTTCCTAATTACTATGGCTTATACTATCTGCAACTCAAATAAAATTAAAAAATACACATTAAATAACTAAAATTATTTAATTTCTAATTAATATCTTCAACCAGAGTATTAAATTTATACATAAACATTGCAATTTATAATATTTAATTCTAATGTGTACAATTAAATGTCTACGAGAAAGATAAATTGTAATCTACATTTTATTTTGAATTT…
>-mariner-rnd-130.4
AGAAGAAGAAGAAGAATAATATTTTGGCAACATTGAATTTGGTCAAATTACTTAATTTAAAAATAGTTTACATCATACATTTTATTTTTTAATAAAATAAAATATATTTTTTTATAAACTTATTTTGAATAGTTAAAAAAAAGTAAAATTGTTCGTTCGTGGACAATTAATAAATAAATTTCATAATTTCCTAATTACTATGGCTTATACTATCTGCAACTCAAATAAAATTAAAAAATACACATTAAATAACTAAAATTATTTAATTTCTAATTAATATCTTCAACCAGAGTATTAAATTTATACATAAACATTGCAATTTATAATATTTAATTCTAATGTGTACAATTAAATGTCTACGAGAAAGATAAATTGTAATCTACATTTTATTTTGAATTT…
>-mariner-rnd-130.5 LG01
AATAATATTTTGGCAACATTGAATTTGGTCAAATTACTTAATTTAAAAATAGTTTACATCATACGTTTTATTTTTTAATAAAATAAAATATATTTTTTTATAAACTTATTTTGAATAGTTAAAAAAAAGTAAAATTGTTCGTTCTTGGACAATTAATAAATAAATTGCATAATTTCCTAATTACTATGACTTATACTATCTGCAATTCAAATAAAATTTAAGAATACACATTAAATAATTAAAATTATTTAATTTCTAATTAATATCTTCAACCAGAGTATTAAATTTAAACATACATATTACAATATATAGTATTTAATTCTAATGTGTACAATTAAATGCCTATGAGAAAGGTAAATTGTAATCTACATTTTATTTTGAATTTTATATTTATTCCAA…
>-mariner-rnd-130.6 LG01
AATAATATTTTGGCAACATTGAATTTGGTCAAATTACTTAATTTAAAAATAGTTTATATCATGCGTTTTATTTTTTAATAAAATAAAATATATTTTTTTATAAACTTATTTTGAATAGTTAAAAAAAAGTAAAAATGTTCGTTCTTGGAAAATTAATGAATAAATTGCATAATTTCCTAATTATTATGGCTTATACTATCTGCGATTCAAATAAAATTTAAGAATACACATTAAATAACTAAAATTATTTAATTTCTAATTAATATCTTCAACCAGAGTATTAAATTTATACATAAACATTGCAATTTATAATATTTAATTCTAATGTGTACAATTAAATGTCTACGAGAAAAGTAAATTGTAATCTACATTTTATTTTGAATTTTATATTTAGTCCAA…
>-mariner-rnd-130.7 LG01
AATAATATTTTGGCAACATTTAATTTGGTCAAATTACTTAATTTAAAAATAGTTTACATCATACGTTTTATTTTTTAATAAAATAAAATATATTTTTTTATAAACTTATTTTGAATAGTTAAAAAAAAGTAAAATTGTTCGTTCTTGGACAATTAATAAATAAATTGCATAATTTCCTAATTACTATGACTTATACTATCTGCGATTCAAATAAAATTTAAGAATACACATTAAATAACTAAATATTATTTAATTTCTAATTAATATCTTCAACCAGAGTATTAAATTTATACATACACATTTCAATTTATAATATTTAATTCTAATGTGTACAACTAAATGCCTACGAGAAAGGTAAATTGTAATCTACATTTTATTTTGAATTTTATATTTATTCCA…
>-mariner-rnd-130.8 LG01
AATAATATTTTGGCAACATTGAATTTGGTCAAATTACTTAATTTAAAAATAGTTTATATCATGCGTTTTATTTTTTAATAAAATAAAATATATTTTTTTATAAATTTATTTTGAATAGTTAAAAAAAAGTAAAAATGTTCGTTCTTGGAAAATTAATGAATAAATTGCATAATTTCCTAATTATTATGGCTTATACTATCTGCGATTCAAATAAAATTTAAGAATACACATTAAATAACTAAAATTATTTAATTTCTAATTAATATCTTCAACCAGAGTATTAAATTTATACATAAACATTGCAATTTATAATATTTAATTCTAATGTGTACAATTAAATGTCTACGAGAAAAGTAAATTGTAATCTACATTTTATTTTGAATTTTATATTTAGTCCAA…
>-mariner-rnd-130.9 LG01
AATAATATTTTGGCAACAATGAATTTGGTCAAATTATTTAATTTAAAAATAGTTTTTTTTTTAAATAAATAAAATATATTTTTTTATAAACTTATTTTGAATAGTTAAAAAAAAATAAAATTGGTCGTTCTTGGATAATTATTATATAAATTACTTAATTTCCTATTGACTCTGACTTATACGTTCTGCGATTCAAATAAAATTTAAGAATACACATTAAATAACTAAAATTATTTAATTTCTAATTAATACCTTCGACCAGAGTATTATATTTATACACAAACATTGCAATTTATATCATTTAATTCTAATGTGTACAATTAAATGTCTACGAGAAAGGTAAATTGCAATCTACATTTTATTTTGAATTTTATATTTAGTCTAGACCTAATTTAAATT…
>-mariner-rnd-130.10 LG01
AATAATATTTTGGCAACATTGAATTTGGTCAAATTACTTAATTTAAAAATAGTTTACATCATGCGTTTTATTTTTTAATAAAATAAAATATATTTTTTTATAAACTTATTTTGAATAGTTAAAAAAAAGTAAAATTGTTCGTTCGTGGACAATTAATGAATAAATTGCATAATTTCATAATCATTATGGCTTATACTATCTGCGATTCAAATAAAATTTAAGAATACACATTAAATAACTAAAATTATTTAATTTCTAATTAATATCTTCAACCAGAGTATTAAATTTATACATAAACATTGCAATTTATAATATTTAATTCTAATGTGTACAATTAAATGTCTACGAGAAAAGTAAATTGTAATCTACATTTTATTTTAAATTTTATATTTAGTCCAA…
>-mariner-rnd-130.11 LG01
AATTAATATCTTCAACCAGAGTATTAAATTTATACATAAACATTGCAATTTCTAAAATATAATTCTAATGTGTACAATTAAATGTCTACGAGAAACGTAAATTGTAATCTACATTTTATTTTGAATTTTATATTTAGTCCAAACCTAACTTACATTTGCTTATATAATTTATAGAACAAGTGTTAAGAGTGGCATCAATTTGTGTTTAATAAATATATTGGTGTAAACTACGAAAATATTAGCATCAGAATTAAATATTTTTTTTTCAAATATTCTTCATTAGGGAATTGTAATAAACAATTAAACAAAAAAGATCCACATACATATCTTCTGATGATTTATTTATTTATATATTTTTCACTATTGAATTGTTAAAACAATGAATAATAAATAATAATA…
>-mariner-rnd-130.12 LG01
AAATAATAATAAATTGCACAATTTCCTAATTACTATGACTTGTACTATCTGCGATTCAAATAAAATTTAAGAATACACATTAAATAACTAAAATTATTTAATTTCTAATTAATATATTCATCCAGAGTATAAAATTTATACATAAACATTGCAATTTATAATATTTAATTCTAATGTGTACAATTAAATGTCTACGAGAAAAGTAAATTGTAATCTACATTTTATTTTGAATTTTATATTTAGTCCAAACCTAATTTAAATTTGCTTATATAATTTTAAGAACAAATGTTAAGAGTGGCATCAATTTGTGTTTGATAAATATATTGGTGTAAACTACGAAAATATTTGCATTAGAATTAAATAATTTTTTTCAAATATCCTTCATTAGGGAATTGTAAT…
>-mariner-rnd-130.13 LG01
ACACTGTAATACGCTTGAATTTATTTCGTTTAATATTATTTTTTTTATTAAAAATTATGACATTTACTTTAAGATAATGCACTTTACAATATTTTATCTATTTTTATAGTAAAAGGACCCATCATTATTGGTAAATTTAAAGCAGAAGCTTTGACTTTATTTTTACACTTAGTGTATTCCTATATTAATTTTATGTTTAGAAAAAGATAAATACAGAGAGGGGCACTGGAACGGCCGATTTTAAAAGTAGATTTTCTCAGTAGTAACTAAGATAAGAATTTTTACTTAATATTATTAGTCCAAAGACAACATGCTGTTTTAGTAAACATGGAATAATGGAGTGGTGAACAACATGCTTATGCGATAAAGACGTTTTACAAAAATAATAACAGTTACGTA…
>-mariner-rnd-130.14 LG01
ATAACTATCTTTAAAGAAACGGGTTCAGCATTAAAAAGAAACCAGTACGAAAAAAAAACCATTTGTACACCTTAAAACGTCACTGCTGTCAGGGCCGTTCTCATAAAGAGTTCAAGACGTTCTGTACGAAAATATGCGTTATCCTTAAATTTATCCAGTAGAAGTCTACGTTGGATTTTACACGGCAACATAATCTTTCACCCGTATTAAGTGCAGATGGTTCAAGAATTAAAATTTGCAGATCTCTATAGCCACACAACTTTTTGTCGAGAAATGGTAACCTGGATGGACGAGAACGAAAACTTTATTCAAAATGTTTAAATGCTGATGAAGCATATTTCCATCTTGATGGTTTTGTGAGTAAGCAAAATGGTCGATATTGGTTTGAAGAAAATCCTC…
>-mariner-rnd-130.15 LG01
AATAATATTTTGGAACTTTTGAATTTGGTCAAATTATTTAATTTAAAAATAGTTTACATCATACGTTTTATTTTTAAATAAAATAAAATATTTTTTTTTATAAACTTATTCTTAATAGTTAAAAAAAAGTAAAATTGTTCGTTCTTAGACAATTATTCTAGAAATTACTTAATTTCCTATTTATTTTGACTTATACGTTCTGCAATTCAAATAAAATTTAAGAATACACTTTAAAAACTAAAATTATTTAATTTCTAATTAATACCTTCAACCAGAGTATTATATTTATACACAAACATTGTAATTTATATCATTTAATTCTAATGTGTAGAATTAAATGTCTACGAGAAAGGTAAATTGCAATCTACATTTTATTTTGAATTTTATATTTAATCCAGA…
>-mariner-rnd-130.16 LG01
AAATAATAATAAATTGCACAATTTCCTAATTACTATGACTTGTACTATCTGCGATTCAAATAAAATTTAAGAATACACATTAAATAACTAAAATTATTTAATTTCTAATTAATATATTCATCCAGAGTATAAAATTTATACATAAACATTGCAATTTATAATATTTAATTCTAATGTGTACAATTAAATGTCTACGAGAAAAGTAAATTGTAATCTACATTTTATTTTGAATTTTATATTTAGTCCAAACCTAATTTAAATTTGCTTATATAATTTTAAGAACAAATGTTAAGAGTGGCATCAATTTGTGTTTGATAAATATATTGGTGTAAACTACGAAAATATTAGCATTAGAATTAAATAATTTTTTTCAAATATCCTTCATTAGGGAATTGTAAT…
>DD40D-rnd2491.1 LG01
ATGGGAAGAGAGCGTTATTTCTTAGTTTTGTTTGAAATTTCCTGGAAAATCATCTGCCTTTTTATCAGTCCATTCGGCCTAATATGATTTTCATTCAGTTCTACTAGAGAAATTGTAGTGTTAGTGTCTGTTGCAAGGAGTCCTTTCATTATGCCAACATATCCAAACGAACATCTGGCAGACATACATTACCTTTATGGATTTTGTAATGGTAATGCACGAGCTGATCAGAGGGAGTACGGTCAACGGTTCAGGGGTAGACCACTTCCTTCACCATCTACTTTTTCAAGGATTCATCGAAACCTGCGAGAAAGAGGAACTTTCTTGCGTGCAAGAAGGGAGCCCGGAAGGATTGAAGACGTCGATGAAGACATCCTAGATAATGTGCGACGAGATCCC…
>DD40D-rnd2491.2 LG01
ATGGGAAGAGAGCATTATTTCTTAGTTTTGTCTGAAATTTCCTGGAAAATCGTCTGCTTTTTTATCAGTCCATTCGGCCTAATATGATTTTCATTCAGTTCTACTAGAAAAATCGTAGTGTTAGTGTCTGTTGCAAGGAGTCCTTTCATTATGCCAACATATCCAAACGAACATCTGGCAGACATGCGTTACCTTTATGGATTTTGTAATGGTAATGCACGAGCTGCTCAGAGGGAGTACGGTCAACGGTTCAGGGGTAGACCACTTCCTTCACCATCTACTTTTTCAAGGATTCATCGAAACCTGCGAGAAAGAGGAACTTTCTTGCGTGCAATAAGAGAGCCCGGAAGGATTGAAGACATCCTAGATAATGTGCGACGAGATCCCGAGACCAGTATT…
>DD40D-rnd2491.3 LG01
ATGGGATAAGAGAGTTATTTCTTAGTTTTGTTTGAAATTTCCTGGAAAATCGTCTGCCTTTTTATCAGTCCATTCGGCCTAATATGATTTTCATTCAGTTCTACTAGTGAAATCGTAGGTTAGTGTCTGTTGCAAGGAGTCTTTTCATTATGCCAATATATCCAAACGAACATCTGGCAGACATGCATTACCTTTATGGATTTTGTAATGGTAATGCACGAGCTGTTTAGAGGGAGTGCGGTCAACGGTTCAGGGGTAGACCACTTCCTTCACCATCTAATTTTTTAAGGATTCATCGAAACCTGCGAGAAAGAGGAACTTTCTTGCGTGCAAGAAGGGAGCCCGGAAGGATTGAAGACGTCGAAGAAGACATTCTAGATAATGTGCGACGAGATCCCG…
>DD40D-rnd2491.4 LG01
ATGGGAAGAGAGCGTTATTTCTTAGTTTTGTTTGAAATTTCCTGGAAAATCATCTGCCTTTTTATCAGTCCATTCGGCCTAATATGATTTTCATTCAGTTCTACTAGAGAAATTGTAGTGTTAGTGTCTGTTGCAAGGAGTCCTTTCATTATGCCAACATATCCAAACGAACATCTGGCAGACATACATTACCTTTATGGATTTTGTAATGGTAATGCACGAGCTGATCAGAGGGAGTACGGTCAACGGTTCAGGGGTAGACCACTTCCTTCACCATCTACTTTTTCAAGGATTCATCGAAACCTGCGAGAAAGAGGAACTTTCTTGCGTGCAAGAAGGGAGCCCGGAAGGATTGAAGACGTCGATGAAGACATCCTAGATAATGTGCGACGAGATCCC…
>DD40D-rnd2491.5 LG01
ATGGGAAGAGAGCGTTATTTCTTAGTTTCATTTGAAATTTCCTGGAAAACCAACCGTCTGCTTGTCTATCTTTCTATCATTCGAGTCTGACTTGATTTTCATTCAGTTCTACTGGAGAAGTCGTTGTGTTAGTGTCTGTTGCGAGGAGGCCTTTCATTATTCCAACATATCCGAACGAACATCTGGCAGACATGCATTATCTTTATGGGTTTTGTAATGGCAATGCACAAGATACTCAGAGGGAGTACGGTCAACGGTTCAGGGGTAGACCACTTCCTTCACCATCTACTTTTACAAGGATTCATCAAAACCTGAGACAAAGAGGAACTTTCTTGTGCGCAAGGAGAGAGCCCGGAAGGATTGAAGACGTCGATGAAGATATCCTAGATGATGTGCGAT…
>DD40D-rnd2491.6 LG01
ATGGGAAGAGAGCGTTATTTCTTAGTTTTGTTTGAAATTTCCTGGAAAATCATCTGCCTTTTTATCAGTCCATTCGGCCTAATATGATTTTCATTCAGTTCTACTAGAGAAATTGTAGTGTTAGTGTCTGTTGCAAGGAGTCCTTTCATTATGCCAATATATCCAAACGAACATCTGGCAGACATACATTACCTTTATGGGTTTTGTAATGGTAATGCACGAGCTGATCAGAGGGAGTACGGTCAACGGTTCAGGGGTAGACCACTTCCTTCACCATCTACTTTTTCAAGGATTCATCGAAACCTGCGAGAAAGAGGAACTTTCTTGCGTGCAAGAAGGGAGCCCGGAAGGATTGAAGACGTCGATGAAGACATCCTAGATAATGTGCGACGAGATCCC…
>DD40D-rnd2491.7 LG01
ATGGGAAGAGAGCGTTATTTCTTAGTTTTGTTTGAAATTTCCTGGAAAATCATCTGCCTTTTTATCAGTCCATTCGGCCTAATATGATTTTCATTCAGTTCTACTAGAGAAATTGTAGTGTTAGTGTCTGTTGCAAGGAGTCCTTTCATTATGCCAACATATCCAAACGAACATCTGGCAGACATACATTACCTTTATGGATTTTGTAATGGTAATGCACGAGCTGATCAGAGGGAGTACGGTCAACGGTTCAGGGGTAGACCACTTCCTTCACCATCTACTTTTTCAAGGATTCATCGAAACCTGCGAGAAAGAGGAACTTTCTTGCGTGCAAGAAGGGAGCCCGGAAGGATTGAAGACGTCGATGAAGACATCCTAGATAATGTGCGACGAGATCCC…
>DD40D-rnd2491.8 LG01
ATGGGAAGAGAGCGTTATTTCTTAGTTTTTTTTTAAATTTCCTGGAAAATTGTCTGCCTTTTTATCAGTCCATTCGGCCTAATATGATTTTCATTCAGTTCTACTAGAGAAATTGTAGTGTTAGTGTCTGTTGCGAGGAGTCCTTTCATTATGCCAACATATTCAAACGAACATCTGGCAGACATGCATTACCTTTATGGATTTTGTAATGGCAATGCATGAGCTGCTCAGAGGGAGTACGGTCTACGGTTCAGAGGTAGACCACTTACTTCACCATTTACTTTTTCAAGAATTCATCGAAATCTGTGAGAAAGAGGAACTTTCTTGAGTGAAAGAGGGAGCCCGGAAGGATTGATGATGTGCGACGAGATCCCGAGACCAGTATTCGGACGGTAGTGA…
>DD40D-rnd2491.9 LG01
ATGGGAAGAGAGCGTTATTTCTTAGTTTTGTTTGAAATTTCCTGGAAAATCGTCTGCTTTTTTATCAGTCCATTCGGCCTAATATGATTTTCATTCAGTTCTACTAGAGAAATCGTAGTGTTAGTGTCTGTTGCAAGGAGTCCTTTCATTATGCCAACATATCCAAACGAACATCTGGCAGACATGCGTTACCTTTATGGATTTTGTAATGGTAATGCACGAGCTGCTCAGAGGGAGTACGGTCAACGGTTCAGGGGTAGACCACTTCCTTCACCATCTACTTTTTCAAGGATTCATCGAAACCTGCGAGAAAGAGGAACTTTCTTGCGTGCAAGAAGAGAGCCCGGAAGGATTGAAGACGTCGATGAAGACATCCTAGATAATGTGCGACGAGATCCC…
>DD40D-rnd2491.10 LG01
ATGGGAAGAGAGCGTTATTTCTTAGTTTTGTTTGAAATTTCCTGGAAAACTGTCTGCCTGTCTATCAGTTCATTCGAGCCTGACTCGATTTTCATTCAGCTCTACTGGAGAAGTCATTGTGTTAGTGTCTGTTGCGAGAAGTCCTCTCATTATGCCAACATATCCGAACGAACATCTGGCAGACATGCATTACCTTCATGGGTTTTGTAATAGCAAAGCACGAGATGCTCAGAGGGAGTACGGTCGACGGTTCAGGGGTAGACCACTTCCTTCACCATCTACTTTTAAAAGAATTCATCGAAACCTGAGACAAAGAGGAACTTTCTTGCGCGTAAGGAGGGAGCCCGGAAGGATTGAAGACGTCGATGAAGATATCCTAGATGATGTGCGACGAGATCC…
>DD40D-rnd2491.11 LG01
ATGGGAAGAGAGCGTTATTTCTTAGTTTTGTTTGAAATTTCCTGGAAAACTGTCTGCTTGTCTATCAGTTCATTCGAGCCTGACTCGATTTTCATTCAGCTCTACTGGAGAAGTCGTTGTGTTAGTGTCTGTTGCGAGAAGTCCTCTCATTATGCCAACATATCCGAACGAACATCTGGCAGACATGCATTACCTTCATGGGTTTTGTAATAGCAAAGCACGAGATGCTCAGAGGGAGTACGGTCGATGGTTCAGGGGTAGACCACTTCCTTCACCATCTACTTTTAAAAAAATTCATCGAAACCTGAGACAAAGAGGAACTTTCTTGCGCGCAAGGAGGGAGCCCGGAAGGATTGAAGACGTCGATGAAGATATCCTAGATGATGTGCGACGAGATCC…
>DD40D-rnd2491.12 LG01
ATGGGAAGAGAGCGTTATTTCTTAGTTTTGTTTGAAATTTCCTGGAAAATCGTCTGCCTTTTTATCAGTCCATTCGGCCTAATATGATTTTCATTCAGTTCTACTAGAGAAATCGTAGTGTTAGTGTCTGTTGCAAGGAGTCCTTTCATTATGCCAACATATCCAAACGAACATCTGGCAGACATGCATTACCTTTATGGATTTTGTAATGGTAATGCACGAGCTGCTCAGAGGGAGTACTGTCAACGGTTCAGGGGTAGACCACTTCCTTCACCATCTACTTTTCAAGGATTCATCGAAACCTACGAAAAAGAGGAACTTTCTTGCGTGCAAGAAAGGAGCCCGGAAGGATTGAAGACGTCGATGAAGACATCCTAGATAATGTGCGACGAGATCCCG…
>DD40D-rnd2491.13 LG01
ATGAGAAGAGAGCGTTATTTCTTAGTTTTGTTTGAAATTTCCTGGAAAATCATCTGCCTTTTTATCAGTCCATTCGACCTAATAAGATTTTCATTCAGTTCTACTAGAGAAATCGTAGTGTTAGTGTCTATTGCAAGGAGTCCTTTCATTATGCCAACATATCCAAACGAACATCTGGCAGACATGCATTACCTTTATGGATTTTGTAATGGTAATGCACGAGCTGCTCAGAGGGAGTACGGTCAACGGTTCAGAGGTAGACCACTTCCTTCACCATCTACTTTTTCAAGGATTCATCGAAACCTGCGAGAAAGAGGAACTTTCTTGCGTGCAAGAAGGGAGCCCGGAAGGATTGAAGACGTCAATGAAGACATCCTAGATAATGTGCGACGAGATCCC…
>DD40D-rnd2491.14 LG01
ATGGGAAGAGAGCGTTATTTCTTAGTTTTGTTTGAAATTTCCTGGAAAATCATCTGCCTTTTTATCAGTCCATTCGGCCTAATATGATTTTCATTCAGTTCTACTAGAGAAATTGTAGTGTTAGTGTCTGTTGCAAGGAGTCCTTTCATTATGCCAACATATCCAAACGAACATCTGGCAGACATACATTACCTTTATGGATTTTGTAATGGTAATGCACGAGCTGATCAGAGGGAGTACGGTCAACGGTTCAGGGGTAGACCACTTCCTTCACCATCTACTTTTTCAAGGATTCATCGAAACCTGCGAGAAAGAGGAACTTTCTTGCGTGCAAGAAGGGAGCCCGGAAGGATTGAAGACGTCGATGAAGACATCCTAGATAATGTGCGACGAGATCCC…
>DD40D-rnd2491.15 LG03
ATGGGAAGAGAGCGTTATTTCTTAGTTTTGTTTGAAATTTCCTGGAAAATCGTCTGCCTTTTTATCAGTCCATTCGGCCTAATATGATTTTCATTCAGTTCTAATAGAGAAATCGTAGTGTTAGTGTCTGTTGCAAGGAGTCCTTTCATTATGCCAACATATCCAAACGAACATCTGGCAGACATGCATTATCTTTATGGATTTTGTAATGGTAATGCACGAGCTGCGCAGAGGGAGTACGGTCAACGGTTCAGGGGTAGACCACTTCCTTCACCATCTACTTTTTCAAGGATTCATGGAAACCTGCAAGAAAGAGGAACTTTCTTGCATGCAAAGAGGGATCCCAGAAGGATTGAAGACGTCGATGAAGACATCCTAGATAATGTGCGACAAGATCCC…
>DD40D-rnd2491.16 LG03
ATGGGAAGAGAGCGTTATTTCTTAGTTTTGTTTGAAATTTCCTGGAAAATCGTCTGCCTTTTTATCAGTCCATTCGGCCTAATATGATTTTCATTCAGTTCTACTAGAGAAATCGTAGTGTTAATGTCTGTTGCAAGGAGTCCTTTCATTATGCCAATATATCCAGACGAACATCTGGCAGACATGCATTACCTTTATGGATTTTGTAATGGTAATGCACGAGCTGCTCAGAGGGAGTACGGTCAACGGTTCAGGGGTAGACCACTTCCTTCACCATCTACTTTTTCAAGGATTCATCGAAACCTGCGAGAAAGAGGAACTTTTTTGCGTGCAAGAAGGGAGCCCGGAAGGATTGAAGACGTCGATGAAGACATCCTAGATAATGTGCGACGAGATCCC…
>DD40D-rnd2491.17 LG03
ATGGGAAGAGAGCGTTATTTCTTAGTTTTGTTTGAAATTTCCTGGAAAATCGTCTGCCTTTTTATCAGTCCATTCGGCCTAATATGATTTTCATTCAGTTCTACTAGAGAAATCGTAGTGTTAATGTCTGTTGCAAGGAGTCCTTTCATTATGCCAATATATCCAGACGAACATCTGGCAGACATGCATTACCTTTATGGATTTTGTAATGGTAATGCACGAGCTGCTCAGAGGGAGTACGGTCAACGGTTCAGGGGTAGACCACTTCCTTCACCATCTACTTTTTCAAGGATTCATCGAAACCTGCGAGAAAGAGGAACTTTTTTGCGTGCAAGAAGGGAGCCCGGAAGGATTGAAGACGTCGATGAAGACATCCTAGATAATGTGCGACGAGATCCT…
>DD40D-rnd2491.18 LG04
ATGGGAAGAGAGCGTTATTTCTTAGTTTTGTTTGAAATTTCCTGGAAAATCGTCTGCCTTTTTATCAGTCCATTCGGCCTAATATGATTTTCATTCAGTTCTACTAGAGAAATCGTAGTGTTAATGTCTGTTGCAAGGAGTCCTTTCATTATGCCAATATATCCAGACGAACATCTGGCAGACATGCATTACCTTTATGGATTTTGTAATGGTAATGCACGAGCTGCTCAGAGGGAGTACGGTCAACGGTTCAGGGGTAGACCACTTCCTTCACCATCTACTTTTTCAAGGATTCATCGAAACCTGCGAGAAAGAGGAACTTTTTTGCGTGCAAGAAGGGAGCCCGGAAGGATTGAAGACGTCGATGAAGACATCCTAGATAATGTGCGACGAGATCCC…
>DD40D-rnd2491.19 LG05
ATGGGAAGAGAGCGTTATTTCTTAGTTTTGTTTGAAATTTCCTGGAAAATCATCTGCCTTTTTATCAGTCCATTCGGCCTAATATGATTTTCATTCAGTTCTACTAGAGAAATTGTAGTGTTAGTGTCTGTTGCAAGGAGTCCTTTCATTATGCCAACATATCCAAACGAACATCTGGCAGACATACATTACCTTTATGGATTTTGTAATGGTAATGCACGAGCTGATCAGAGGGAGTACGGTCAACGGTTCAGGGGTAGACCACTTCCTTCACCATCTACTTTTTCAAGGATTCATCGAAACCTGCGAGAAAGAGGAACTTTCTTGCGTGCAAGAAGGGAGCCCGGAAGGATTGAAGACGTCGATGAAGACATCCTAGATAATGTGCGACGAGATCCC…
>DD40D-rnd2491.20 LG05
ATGGGAAGAAAGCGTTATTTCTTAGTTTTGTTTGAAATTTCCTGGAAAATCGTCTGCCTTTTTATCAGTCCATTCGGCCTAATATGATTTTCATTCAGTTCTACTAGAGAAATCGTAGTGTTAGTGTCTGTTGCAAGGAGTCCTTTCATTATGCCAACATATCCAAACGAACATCTGGCAGACATGCATTACCTTTATGGATTTTGTAATGGTAATGCACGAGCTGCTCAGAGGGAGTACGGTCAACGGTTCAGGGGTAGACCACTTCCTTCACCATCTACTTTTTCAAGGATTCATCGAAACCTGCGAGAAAGAGGAACTTTCTTGCGTGCAAGAAGGGAGCCCGGAAGGATTGAAGACGTCGATGAAGACATCCTAGATAATGTGCGACGAGATCCC…
>DD40D-rnd2491.21 LG05
ATGGGAAGAGAGCGTTATTTCTTAGTTTTGTTTGAAATTTCCTGGAAAATCGTCTGCCTTTTTATCAGTCCATTCGGCTTAATATGATTTTCATTCAGTTCTACTAGAGAAATCGTAGTGTTAGTGTCTGTTGCAAGGAGTCCTTTCATTATGCCAACATATCCAAACGAACATATGGCAGACATGCATTACCTTTATGGATTTTGTAATGGTAATACACGAGCTGATCAGAGGGAGTACGGTCAACGGTTCAGGGGTAGACCACTTCCTTCACCATCTACTTTTTCAAGGATTCATCGAAACCTGTGAGAAAGAGGAACTTTCTTGCGTGCAAGAAGGGAGCCCGGAAGGATTGAAGACGTCGATGAAGACATCCTAGATAATGTGCGACGAGATTTC…
>DD40D-rnd2491.22 LG05
ATGGGAAGAGAGCGTTATTTCTTAGTTTTGTTTGAAATTTCCTGGAAAATCATCTGCCTTTTTATCAGTCCATTCGGCCTAATATGATTTTCATTCAGTTCTACTAGAGAAATTGTAGTGTTAGTGTCTGTTGCAAGGAGTCCTTTCATTATGCCAACATATCCAAACGAACATCTGGCAGACATACATTACCTTTATGGATTTAGTACAGTACGGTCAACGGTTCAGGGGTAGACCACTTCCTTCACCATCTACTTTTTCAAGGATTCATCGAAACCTGCGAGAAAGAGGAACTTTCTTGCGTGCAAGAAGGGAGCCCGGAAGGATTGAAGACGTCGATGAAGACATCCTAGATAATGTGCGACGAGATCCCGAGACCAGTATTCGGACGGTAGCGAT…
>DD40D-rnd2491.23 LG06
ATGGGAAGAGAGCGTTATTTCTTAGTTTTGTTTGAAATTTCCTGGAAAATCGTCTGCCTTTTTATCAGTCCATTCGGCCTAATATGATTTTCATTCAGTTCTACTAGAGAAATCGTAGTGTTAATGTCTGTTGCAAGGAGTCCTTTCATTATGCCAATATATCCAGACGAACATCTGGCAGACATGCATTACCTTTATGGATTTTGTAATGGTAATGCACGAGCTGCTCAGAGGGAGTACGGTCAACGGTTCAGGGGTAGACCACTTCCTTCACCATCTACTTTTTCAAGGATTCATCGAAACCTGCGAGAAAGAGGAACTTTCTTGCGTGCAAGAAGGGAGCCCGGAAGGATTGAAGACGTCGATGAAGACATCCTAGATAATGTGCGACGAGATCCC…
>DD40D-rnd2491.24 LG07
ATGGGAAGAGAGCGTTATTTCTTAGTTTTGTTTGAAATTTCCTGGAAAATCGTCTGCCTTTTTATCAGTCCATTCGGCCTAATATGATTTTCATTCAGTTCTACTAGAGAAATCGTAGTGTTAGTGTCTGTTGCAAGGAGTCCTTTCATTATGCCAACATATCCAAACGAACATCTGGCAGACATGCATTACCTTTATGGATTTTGTAATGGTAGTGCACGAGCTGCTCAGAGGTAGTACGGTCAACGGTTCAGGGGTAGACCACTTCCTTCACCATCTACTTTTTCAAGGATTCATCGAAACCTGCGAGAAAGAGGAACTTTCTTGCGTGCAAAGAGGGAGCCCTGAAGGATTGAAGACGTCGATGAAGACATCCTAGATAATGTGCGACGAGATCCC…
>DD40D-rnd2491.25 LG07
ATGGGAAGAGAGCGTTATTTCTTAGTTTTGTTTGAAATTTCCTGGAAAATCGTCTGCCTTTTTATCAGTCCATTCGGCCTAATATGATTTTCATTCAGTTCTACTAGAGAAATCGTAGTGTTAATGTCTGTTGCAAGGAGTCCTTTCATTATGCCAATATATCCAGACGAACATCTGGCAGACATGCATTACCTTTATGGATTTTGTAATGGTAATGCACGAGCTGCTCAGAGGGAGTACGGTCAACGGTTCAGGGGTAGACCACTTCCTTCACCATCTACTTTTTCAAGGATTCATCGAAACCTGCGAGAAAGAGGAACTTTTTTGCGTGCAAGAAGGGAGCCCGGAAGGATTGAAGACGTCGATGAAGACATCCTAGATAATGTGCGACGAGATCCC…
>DD40D-rnd2491.26 LG07
ATGGGAAGAGAGCGTTATTTCTTAGTTTTGTTTGAAATTTCCTGGAAAATCGTCTGCCTTTTTATCAGTCCATTCGGCCTAATATGATTTTCATTCAGTTCTACTAGAGAAATCGTAGTGTTAATGTCTGTTGCAAGGAGTCCTTTCATTATGCCAATATATCCAGACGAACATCTGGCAGACATGCATTACCTTTATGGATTTTGTAATGGTAATGCACGAGCTGCTCAGAGGGAGTACGGTCAACGGTTCAGGGGTAGACCACTTCCTTCACCATCTACTTTTTCAAGGATTCATCGAAACCTGCGAGAAAGAGGAACTTTTTTGCGTGCAAGAAGGGAGCCCGGAAGGATTGAAGACGTCGATGAAGACATCCTAGATAATGTGCGACGAGATCCC…
>DD40D-rnd2491.27 LG08
ATGGGAAGAGAGCGTTATTTCTTAGTTTTGTTTGAAATTTCCTGGAAAATCATCTGCCTTTTTATCAGTCCATTCGGCCTAATATGATTTTCATTCAGTTCTACTAGAGAAATTGTAGTGTTAGTGTCTGTTGCAAGGAGTCCTTTCATTATGCCAACATATCCAAACGAACATCTGGCAGACATACATTACCTTTATGGATTTTGTAATGGTAATGCACGAGCTGATCAGAGGGAGTACGGTCAACGGTTCAGGGGTAGACCACTTCCTTCACCATCTACTTTTTCAAGGATTCATCGAAACCTGCGAGAAAGAGGAACTTTCTTGCGTGCAAGAAGGGAGCCCGGAAGGATTGAAGACGTCGATGAAGACATCCTAGATAATGTGCGACGAGATCCC…
>DD40D-rnd2491.28 LG09
ATGGGAAGAGAGCGTTATTTCTTAGTTTTGTTTGAAATTTCCTGGAAAATCGTCTGCCTTTTTATCAGTCCATTCGGCCTAATATGATTTTCATTCAGTTCTACTAGAGAAATCGTAGTGTTAATGTCTGTTGCAAGGAGTCCTTTCATTATGCCAATATATCCAGACGAACATCTGGCAGACATGCATTACCTTTATGGATTTTGTAATGGTAATGCACGAGCTGCTCAGAGGGAGTACGGTCAACGGTTCAGGGGTAGACCACTTCCTTCACCATCTACTTTTTCAAGGATTCATCGAAACCTGCGAGAAAGAGGAACTTTTTTGCGTGCAAGAAGGGAGCCCGGAAGGATTGAAGACGTCGATGAAGACATCCTAGATAATGTGCGACGAGATCCC…
>DD40D-rnd2491.29 LG10
ATGGGAAGAGAGCGTTATTTCTTAGTTTTGTTTGAAATTTCCTGGAAAATCGTCTGCCTTTTTATCAGTCCATTCGGCCTAATATGATTTTCATTCAGTTCTACTAGAGAAATCGTAGTGTTAATGTCTGTTGCAAGGAGTCCTTTCATTATGCCAATATATCCAGACGAACATCTGGCAGACATGCATTACCTTTATGGATTTTGTAATGGTAATGCACGAGCTGCTCAGAGGGAGTACGGTCAACGGTTCAGGGGTAGACCACTTCCTTCACCATCTACTTTTTCAAGGATTCATCGAAACCTGCGAGAAAGAGGAACTTTTTTGCGTGCAAGAAGGGAGCCCGGAAGGATTGAAGACGTCGATGAAGACATCCTAGATAATGTGCGACGAGATCCT…
>DD40D-rnd2491.30 LG12
ATGGGAAGAGAGCGTTATTTCTTAGTTTTGTTTGAAATTTCCTGGAAAATCGTCTGCCTTTTTATCAGTCCATTCGGCCTAATATGATTTTCATTCAGTTCTACTAGAGAAATCGTAGTGTTAATGTCTGTTGCAAGGAGTCCTTTCATTATGCCAATATATCCAGACGAACATCTGGCAGACATGCATTACCTTTATGGATTTTGTAATGGTAATGCACGAGCTGCTCAGAGGGAGTACGGTCAACGGTTCAGGGGTAGACCACTTCCTTCACCATCTACTTTTTCAAGGATTCATCGAAACCTGCGAGAAAGAGGAACTTTTTTGCGTGCAAGAAGGGAGCCCGGAAGGATTGAAGACGTCGATGAAGACATCCTAGATAATGTGCGACGAGATCCC…
>DD40D-rnd-1183.1 LG01
ATGAGAAGAGAGCGTTATTTCTTAGTTTTGTTTGAAATTTCCTGGAAAATCGTCTGCCTTTTTATCAGTCCATTCGACCTAATAAGATTTTCATTCAGTTCTACTAGAGAAATCGTAGTGTTAGTGTCTATTGCAAGGAGTCCTTTCATTATGCCAACATATCCAAACGAACATCTGGCAGACATGCATTACCTTTATGGATTTTGTAATGGTAATGCACGAGCTGCTCAGAGGGAGTACGGTCAACGGTTCAGAGGTAGACCACTTTTTTCATCATCTACTTTTTCAAGGATTCATCGAAACCTGCGAGAAAGAGGAACTTTCTTGCGTGCAAGAAGGAAGCCCGGAAGGATTGAAGACGTCGATGAAGACATCCTAGATAATGTGCGACGAGATCCC…
>DD40D-rnd-1183.2 LG01
ATGGGAAGAGAGCGTTATTTCTTAGTTTTGTTTGAAATTTCCTGGAAAATCATCTGCCTTTTTATCAGTCCATTCGGCCTAATATGATTTTCATTCAGTTCTACTAGAGAAATTGTAGTGTTAGTGTCTGTTGCAAGGAGTCCTTTCATTATGCCAATATATCCAAACGAACATCTGGCAGACATACATTACCTTTATGGGTTTTGTAATGGTAATGCACGAGCTGATCAGAGGGAGTACGGTCAACGGTTCAGGGGTAGACCACTTCCTTCACCATCTACTTTTTCAAGGATTCATCGAAACCTGCGAGAAAGAGGAACTTTCTTGCGTGCAAGAAGGGAGCCCGGAAGGATTGAAGACGTCGATGAAGACATCCTAGATAATGTGCGACGAGATCCC…
>DD40D-rnd-1183.3 LG01
ATGGGAAGAGAGCGTTATTTCTTAGTTTTGTTTGAAATTTCCTGGAAAATCATCTGCCTTTTTATCAGTCCATTCGGCCTAATATGATTTTCATTCAGTTCTACTAGAGAAATTGTAGTGTTAGTGTCTGTTGCAAGGAGTCCTTTCATTATGCCAACATATCCAAACGAACATCTGGCAGACATACATTACCTTTATGGATTTTGTAATGGTAATGCACGAGCTGATCAGAGGGAGTACGGTCAACGGTTCAGGGGTAGACCACTTCCTTCACCATCTACTTTTTCAAGGATTCATCGAAACCTGCGAGAAAGAGGAACTTTCTTGCGTGCAAGAAGGGAGCCCGGAAGGATTGAAGACGTCGATGAAGACATCCTAGATAATGTGCGACGAGATCCC…
>DD40D-rnd-1183.4 LG01
ATGGGAAGAGAGCGTTATTTCTTAGTTTTGTTTGAAATTTCCTGGAAAATCATCTGCCTTTTTATCAGTCCATTCGGCCTAATATGATTTTCATTCAGTTCTACTAGAGAAATTGTAGTGTTAGTGTCTGTTGCAAGGAGTCCTTTCATTATGCCAACATATCCAAACGAACATCTGGCAGACATACATTACCTTTATGGATTTTGTAATGGTAATGCACGAGCTGATCAGAGGGAGTACGGTCAACGGTTCAGGGGTAGACCACTTCCTTCACCATCTACTTTTTCAAGGATTCATCGAAACCTGCGAGAAAGAGGAACTTTCTTGCGTGCAAGAAGGGAGCCCGGAAGGATTGAAGACGTCGATGAAGACATCCTAGATAATGTGCGACGAGATCCC…
>DD40D-rnd-1183.5 LG01
ATGGGAAGAGAGCGTTATTTCTTAGTTTTGTTTGAAATTTCCTGGAAAATCGTCTGCCTTTTTATCAGTCCATTCGGCCTAATATGATTTTCATTCAGTTTTACTAGAGAAATCGTATTGTTAGTGTCTGTTGCAAGGAGTCCTTTCATTATGCCAACATATCCAAACGAACATCTGGCAGACATGCATTACCTTTATGGATTTTGTAATGGTAATGCACGAGCTGCTCAGAGGGAGTACGGTCAACGGTTCAGGGGTAGACCACTTCCTTCACCATCTACTTTTTCAAGGATTCATCGAAACCTGCGAGAAAGAGGAATTTTCTTGCGTGCAAGAAGAGAGCCCGGAAGGATTGAAGACGTCGATGAAGACATCCTAGATAATGTGCGACGAGATCCC…
>DD40D-rnd-1183.6 LG01
ATGGGAAGAGAGCGTTATTTCTTAGTTTTGTTTGAAATTTCCTGGAAAATCATCTGCCTTTTTATCAGTCCATTCGGCCTAATATGATTTTCATTCAGTTCTACTAGAGAAATTGTAGTGTTAGTGTCTGTTGCAAGGAGTCCTTTCATTATGCCAACATATCCAAACGAACATCTGGCAGACATACATTACCTTTATGGATTTTGTAATGGTAATGCACGAGCTGATCAGAGGGAGTACGGTCAACGGTTCAGGGGTAGACCACTTCCTTCACCATCTACTTTTTCAAGGATTCATCGAAACCTGCGAGAAAGAGGAACTTTCTTGCGTGCAAGAAGGGAGCCCGGAAGGATTGAAGACGTCGATGAAGACATCCTAGATAATGTGCGACGAGATCCC…
>DD40D-rnd-1183.7 LG01
ATGGGAAGAGAGCGTTATTTCTTAGTTTTGTTTGAAATTTCCTGGAAAATCGTCTGCCTTTTTATCAGTCCATTCGGCCTAATATGATTTTCATTCAGTTCTACTAGAGAAATCGTATTGTTAGTGTCTGTTGCAAGGAGTCCTTTCATTATGCCAACATATCCAAACGAACATCTGGCAGACATGCATTACCTTTATGGATTTTGTAATGGTAATGCACGAGCTGCTCAGATGGAGTACGGTCAACGGTTCAGGGGTAGACCACTTCCTTCACCATCTACTTTTTCAAGGATTCATCGAAACCTGCGAGAAAGAGGAATTTTCTTGCGTGCAAGAAGAGAGCCCGGAAGGATTGAAGACGTCGATGAAGACATCCTAGATAATGTGCGACGAGATCCC…
>DD40D-rnd-1183.8 LG01
ATGGGAAGAGAGCGTTATTTCTTAGTTTTGTTTGAAATTTCCTGGAAAATCATCTGCCTTTTTATCAGTCCATTCGGCCTAATATGATTTTCATTCAGTTCTACTAGAGAAATTGTAGTGTTAGTGTCTGTTGCAAGGAGTCCTTTCATTATGCCAACATATCCAAACGAACATCTGGCAGACATACATTACCTTTATGGATTTTGTAATGGTAATGCACGAGCTGATCAGAGGGAGTACGGTCAACGGTTCAGGGGTAGACCACTTCCTTCACCATCTACTTTTTCAAGGATTCATCGAAACCTGCGAGAAAGAGGAACTTTCTTGCGTGCAAGAAGGGAGCCCGGAAGGATTGAAGACGTCGATGAAGACATCCTAGATAATGTGCGACGAGATCCC…
>DD40D-rnd-1183.9 LG01
ATGAGAAGAGAGCGTTATTTCTTAGTTTTGTTTGAAATTTCCTGGAAAATCATCTGCCTTTTTATCAGTCCATTCGACCTAATAAGATTTTCATTCAGTTCTACTAGAGAAATCGTAGTGTTAGTGTCTATTGCAAGGAGTCCTTTCATTATGCCAACATATCCAAACGAACATCTGGCAGACATGCATTACCTTTATGGATTTTGTAATGGTAATGCACGAGCTGCTCAGAGGGAGTACGGTCAACGGTTCAGAGGTAGACCACTTCCTTCACCATCTACTTTTTCAAGGATTCATCGAAACCTGCGAGAAAGAGGAACTTTCTTGCGTGCAAGAAGGGAGCCCGGAAGGATTGAAGACGTCAATGAAGACATCCTAGATAATGTGCGACGAGATCCC…
>DD40D-rnd-1183.10 LG01
ATGGGAAGAGAGCGTTATTTCTTAGTTTTGTTTGAAATTTCCTGGAAAATCATCTGCCTTTTTATCAGTCCATTCGGCCTAATATGATTTTCATTCAGTTCTACTAGAGAAATTGTAGTGTTAGTGTCTGTTGCAAGGAGTCCTTTCATTATGCCAACATATCCAAACGAACATCTGGCAGACATACATTACCTTTATGGATTTTGTAATGGTAATGCACGAGCTGATCAGAGGGAGTACGGTCAACGGTTCAGGGGTAGACCACTTCCTTCACCATCTACTTTTTCAAGGATTCATCGAAACCTGCGAGAAAGAGGAACTTTCTTGCGTGCAAGAAGGGAGCCCGGAAGGATTGAAGACGTCGATGAAGACATCCTAGATAATGTGCGACGAGATCCC…
>DD40D-rnd-1183.11 LG01
ATGAGAAGAGAGCGTTATTTCTTAGTTTTGATTGAAATTTCCTGGAAAATCGTCTGCCTTTTTATCAGTCCATTCGACCTAATAAGATTTTCATTCAGTTCTACTAGAGAAATCGTAGTGTTAGTGTCTATTGCAAGGAGTCCTTTCATTATGCCAACATATCCAAACGAACATCTGGCAGACATGCATTACCTTTATGGATTTTGTAATGGTAATGCACGAGCTGCTCAGAGGGAGTACGGTCAACGGTTCAGAGGTAGACCACTTCCTTCACCATCTACTTTTTCAAGGATTCATCGAAACCTGCGAGAAAGAGGAACTTTCTTGCGTGCAAGAAGGGAGCCCGGAAGGATTGAAGACGTCGATGAAGACATCCTAGATAATGTGCGACGAGATCCC…
>DD40D-rnd-1183.12 LG03
ATGGGAAGAGAGCGTTATTTCTTAGTTTTGTTTGAAATTTCCTGGAAAATCGTCTGCCTTTTTATCAGTCCATTCGGCCTAATATGATTTTCATTCAGTTCTACTAGAGAAATCGTAGTGTTAATGTCTGTTGCAAGGAGTCCTTTCATTATGCCAATATATCCAGACGAACATCTGGCAGACATGCATTACCTTTATGGATTTTGTAATGGTAATGCACGAGCTGCTCAGAGGGAGTACGGTCAACGGTTCAGGGGTAGACCACTTCCTTCACCATCTACTTTTTCAAGGATTCATCGAAACCTGCGAGAAAGAGGAACTTTTTTGCGTGCAAGAAGGGAGCCCGGAAGGATTGAAGACGTCGATGAAGACATCCTAGATAATGTGCGACGAGATCCC…
>DD40D-rnd-1183.14 LG05
ATGGGAAGAGAGCGTTATTTCTTAGTTTTGTTTGAAATTTCCTGGAAAATCGTCTGCCTTTTTATCAGTCCATTCGGCTTAATATGATTTTCATTCAGTTCTACTAGAGAAATCGTAGTGTTAGTGTCTGTTGCAAGGAGTCCTTTCATTATGCCAACATATCCAAACGAACATATGGCAGACATGCATTACCTTTATGGATTTTGTAATGGTAATACACGAGCTGATCAGAGGGAGTACGGTCAACGGTTCAGGGGTAGACCACTTCCTTCACCATCTACTTTTTCAAGGATTCATCGAAACCTGTGAGAAAGAGGAACTTTCTTGCGTGCAAGAAGGGAGCCCGGAAGGATTGAAGACGTCGATGAAGACATCCTAGATAATGTGCGACGAGATTTC…
>DD40D-rnd-1183.15 LG05
ATGGGAAGAGAGCGTTATTTCTTAGTTTTGTTTGAAATTTCCTGGAAAATCATCTGCCTTTTTATCAGTCCATTCGGCCTAATATGATTTTCATTCAGTTCTACTAGAGAAATTGTAGTGTTAGTGTCTGTTGCAAGGAGTCCTTTCATTATGCCAACATATCCAAACGAACATCTGGCAGACATACATTACCTTTATGGATTTTGTAATGGTAATGCACGAGCTGATCAGAGGGAGTACGGTCAACGGTTCAGGGGTAGACCACTTCCTTCACCATCTACTTTTTCAAGGATTCATCGAAACCTGCGAGAAAGAGGAACTTTCTTGCGTGCAAGAAGGGAGCCCGGAAGGATTGAAGACGTCGATGAAGACATCCTAGATAATGTGCGACGAGATCCC…
>DD40D-rnd-1183.16 LG05
ATGGGAAGAAAGCGTTATTTCTTAGTTTTGTTTGAAATTTCCTGGAAAATCGTCTGCCTTTTTATCAGTCCATTCGGCCTAATATGATTTTCATTCAGTTCTACTAGAGAAATCGTAGTGTTAGTGTCTGTTGCAAGGAGTCCTTTCATTATGCCAACATATCCAAACGAACATCTGGCAGACATGCATTACCTTTATGGATTTTGTAATGGTAATGCACGAGCTGCTCAGAGGGAGTACGGTCAACGGTTCAGGGGTAGACCACTTCCTTCACCATCTACTTTTTCAAGGATTCATCGAAACCTGCGAGAAAGAGGAACTTTCTTGCGTGCAAGAAGGGAGCCCGGAAGGATTGAAGACGTCGATGAAGACATCCTAGATAATGTGCGACGAGATCCC…
>DD40D-rnd-1183.17 LG06
ATGGGAAGAGAGCGTTATTTCTTAGTTTTGTTTGAAATTTCCTGGAAAATCGTCTGCCTTTTTATCAGTCCATTCGGCCTAATATGATTTTCATTCAGTTCTACTAGAGAAATCGTAGTGTTAATGTCTGTTGCAAGGAGTCCTTTCATTATGCCAATATATCCAGACGAACATCTGGCAGACATGCATTACCTTTATGGATTTTGTAATGGTAATGCACGAGCTGCTCAGAGGGAGTACGGTCAACGGTTCAGGGGTAGACCACTTCCTTCACCATCTACTTTTTCAAGGATTCATCGAAACCTGCGAGAAAGAGGAACTTTCTTGCGTGCAAGAAGGGAGCCCGGAAGGATTGAAGACGTCGATGAAGACATCCTAGATAATGTGCGACGAGATCCC…
>DD40D-rnd-1183.18 LG07
ATGGGAAGAGAGCGTTATTTCTTAGTTTTGTTTGAAATTTCCTGGAAAATCGTCTGCCTTTTTATCAGTCCATTCGGCCTAATATGATTTTCATTCAGTTCTACTAGAGAAATCGTAGTGTTAATGTCTGTTGCAAGGAGTCCTTTCATTATGCCAATATATCCAGACGAACATCTGGCAGACATGCATTACCTTTATGGATTTTGTAATGGTAATGCACGAGCTGCTCAGAGGGAGTACGGTCAACGGTTCAGGGGTAGACCACTTCCTTCACCATCTACTTTTTCAAGGATTCATCGAAACCTGCGAGAAAGAGGAACTTTTTTGCGTGCAAGAAGGGAGCCCGGAAGGATTGAAGACGTCGATGAAGACATCCTAGATAATGTGCGACGAGATCCC…
>DD40D-rnd-1183.19 LG08
ATGGGAAGAGAGCGTTATTTCTTAGTTTTGTTTGAAATTTCCTGGAAAATCATCTGCCTTTTTATCAGTCCATTCGGCCTAATATGATTTTCATTCAGTTCTACTAGAGAAATTGTAGTGTTAGTGTCTGTTGCAAGGAGTCCTTTCATTATGCCAACATATCCAAACGAACATCTGGCAGACATACATTACCTTTATGGATTTTGTAATGGTAATGCACGAGCTGATCAGAGGGAGTACGGTCAACGGTTCAGGGGTAGACCACTTCCTTCACCATCTACTTTTTCAAGGATTCATCGAAACCTGCGAGAAAGAGGAACTTTCTTGCGTGCAAGAAGGGAGCCCGGAAGGATTGAAGACGTCGATGAAGACATCCTAGATAATGTGCGACGAGATCCC…
>DD40D-rnd-1183.20 LG09
ATGGGAAGAGAGCGTTATTTCTTAGTTTTGTTTGAAATTTCCTGGAAAATCGTCTGCCTTTTTATCAGTCCATTCGGCCTAATATGATTTTCATTCAGTTCTACTAGAGAAATCGTAGTGTTAATGTCTGTTGCAAGGAGTCCTTTCATTATGCCAATATATCCAGACGAACATCTGGCAGACATGCATTACCTTTATGGATTTTGTAATGGTAATGCACGAGCTGCTCAGAGGGAGTACGGTCAACGGTTCAGGGGTAGACCACTTCCTTCACCATCTACTTTTTCAAGGATTCATCGAAACCTGCGAGAAAGAGGAACTTTTTTGCGTGCAAGAAGGGAGCCCGGAAGGATTGAAGACGTCGATGAAGACATCCTAGATAATGTGCGACGAGATCCC…
>DD40D-rnd-1183.113 LG04
ATGGGAAGAGAGCGTTATTTCTTAGTTTTGTTTGAAATTTCCTGGAAAATCGTCTGCCTTTTTATCAGTCCATTCGGCCTAATATGATTTTCATTCAGTTCTACTAGAGAAATCGTAGTGTTAATGTCTGTTGCAAGGAGTCCTTTCATTATGCCAATATATCCAGACGAACATCTGGCAGACATGCATTACCTTTATGGATTTTGTAATGGTAATGCACGAGCTGCTCAGAGGGAGTACGGTCAACGGTTCAGGGGTAGACCACTTCCTTCACCATCTACTTTTTCAAGGATTCATCGAAACCTGCGAGAAAGAGGAACTTTTTTGCGTGCAAGAAGGGAGCCCGGAAGGATTGAAGACGTCGATGAAGACATCCTAGATAATGTGCGACGAGATCCC…
>M44-rnd2491.21 LG05
ATGGGAAGAGAGCGTTATTTCTTAGTTTTGTTTGAAATTTCCTGGAAAATCGTCTGCCTTTTTATCAGTCCATTCGGCTTAATATGATTTTCATTCAGTTCTACTAGAGAAATCGTAGTGTTAGTGTCTGTTGCAAGGAGTCCTTTCATTATGCCAACATATCCAAACGAACATATGGCAGACATGCATTACCTTTATGGATTTTGTAATGGTAATACACGAGCTGATCAGAGGGAGTACGGTCAACGGTTCAGGGGTAGACCACTTCCTTCACCATCTACTTTTTCAAGGATTCATCGAAACCTGTGAGAAAGAGGAACTTTCTTGCGTGCAAGAAGGGAGCCCGGAAGGATTGAAGACGTCGATGAAGACATCCTAGATAATGTGCGACGAGATTTC…
>M44-3-A.1 LG01
TTAATGAGAATCGAAATCTGAACATGTGTCACCTGTGATTGTTAAGATGTGGGATTCTTGTTCATCAAAGAGTTCATCAGATAAGATATCGATTTGCCAAAATTTGTCTTCCTCTTTTGTCACATGAGTAATAAAGTTTTTCCACATGTCTAGTGTAACCCGTTCCACGCCTTCATCCAATAGTTTACGAACATCTTGTAATTTATATGTTGTATTTTTCATACGAACGTAATTTTTTACTGAGGCCCATGCGAGTTCTATTGTGTTTAATTCGCAATGATAAGGGGGAAGACGTACAACAGTTTTGTTAGCAGCCTTTGCTAATTCACCAATCACATATTGTTCATATTGAGGCTTTAAAACTTGCGCTCTTTCCAATAATTGTGATTTAACCAGTGT…
>M44-3-A.2 LG01
TTAATCAGAATCGAAATCTGAACTTGTGTCACCTGTGATTGTTAAGATGTGGGATTCTTGTTCATCAAAGAGTTCATCAGATAAGATATCGATTTGCCAAAATTTGTCTTCCTCTTTTGTCACATGAGTAATAAAGTTTTTCCACATGTCTGGTGTAACCCGTTCCACGCCTTCTTCCAATAGTTTACGAACATCTTGTAATTTATATGTTGTATTTTTCATACGAACGTAATTTTTTACTGAGGCCCATGCGGGTTCTATTGGGTTTAATTCGCAGTGATAAGGGAGAAAACGTACAACAGTTTTGTTAGCAGCCTTTGCTAATTCACCAATCACATATTGTTCATATTGAGGCTTTAAAACTTGTGCTCTTTCCAATAATTGTGATTTAACCAGTGT…
>M44-3-A.3 LG01
TTAATCAGAATCGAAGTCTGAACTTGTGTCACCTGTGATTGTTAAGACGTGGGATTCTTGTTCATCAAAGAGTTCATCAGATAAGATATCGATTTGCCAAAATTTGTCTTCCTCTTTTGTCACATGAGTAATAAAGTTTTTCCACATGTCTGGTGTAACCCGTTCCACGCCTTCTTCCAATAGTTTACGAACATCTTGTAATTTATATGTTGTATTTTTCATACGAACGTAATTTTTTACTGAGGCCCATGCGAGTTCTATTGGGTTTAATTCGCAGTGATAAGGGGGAAGACGTACAACAGTTTTGTTAGCAGCCTTTGCTAATTCATCAATCACATATTGTTCATATTGAGGCTTTAAAACTTTTGCTCTTTCCAATAATTGTGATTTAACCAGTGT…
>M44-3-A.4 LG01
TTGTCCATAAAATCATCTGTTATACTGTCGATATTCCAAAATTTTTCTTCCTCCTTTATGACGTGCCCAACGAAATTCGTCCACATTTCTGGTGTTACGTGTTCCACGCCTCTTTTCAATAACTCTTCTACGTCTTTTAATTTGAAGGTATTATTGTGCGTTCGGACGTAACTTTTAACGGACGACCACGCAAGCTCGATTGGGTTCAACTCGCAATGGTACGGGGAATCTTAATATGGTTTTGTTGTTGTTAACCTAACCTTTAGCGTACTCGTCTATAACGTATTTGTCATATTGCAATTGCATTGTTTTGACTTTAGATAATAATGCCCCTTTTGTTGTTGGATAAGTAATGATCTCGCCTTTACTATCCAGCCAATTTATAATATCTTTTTTTTT…
>M44-3-A.5 LG01
TTGTCCATAAAATCATCTGTTATACTGTCGATATTCCAAAATTTTTCTTCCTCCTTTATGACGTGCCCAACGAAATTCGTCCACATTTCTGGTGTTACGTGTTCCACGCCTCTTTTCAATAACTCTTCTACGTCTTTTAATTTGAAGGTATTATTGTGCGTTCGGACGTAACTTTTAACGGACGACCACGCAAGCTCGATTGGGTTCAACTCGCAATGGTACGGGGAATCTTAATATGGTTTTGTTGTTGTTAACCTAACCTTTAGCGTACTCGTCCATAACGTATTTGTCATATTGCAATTGCATTGTTTTGACTTTAGATAATAATGCCCCTTTTGTTGTTGGATAAGTAATGATCTCGCCTTTACTTTCCAGCCAATTTATAATATCTTTTTTTTT…
>M44-3-A.6 LG01
TTGTCCATAAAATCATCTGTTATACTGTCGATATTCCAAAATTTTTCTTCCTCCTTTATGACGTGCCCAACGAAATTCGTCCACATTTCTGGTGTTACGTGTTCCACGCCTCTTTTCAATAATTCTTCTACGTCTTTTAATTTGAAGGTATTATTGTGCGTTCGGACGTAACTTTTAACGGACGACCATGCGAGCTCGATTGGGTTCAGCTCGCAATGGTACGGGGGCAATCTTAATATGGTTTTGTTGTTGTCTTTAGCGTACTCGTCTATAACGTATTTGTCATATTGCAATTGCATTGTTTTGACTTTAGATAGTAATGCCCCTTTTGTTGTTGGATAAGTAATGATCTCGCCTTTACTTTCCAGCCAATTTATAATATCTTGTTTTTTCCAAGAT…
>M44-3-A.7 LG01
TCCACATTTCTGGTGTTACGTGTTCCACGCCTCTTTTCAATAATTCTTCTACGTCTTTTAATTTGAAGGTATTATTGTGCGTTCGGACGTAACTTTTAACGGACGACCATGCGAGTTCGATTGGGTTCAGCTCGCAATGGTACGGGGGCAATCTTAATATGGTTTTGTTGTTGTCTTTAGCGTATTCGTCTATAACGTATTTGTCATATTGCAATTGCATTGTTTTGACTTTAGATAATAATTCCCCTTTTGTTGTTGGATAAGTAATGATCTCGCCTTTACTTTCCAGCCAATTTATAATACCTTGTTTTTTCCAAGATATAATTGGAATTGGATCTTTCTTCACGGAATGATAGGAAGCGTTATCTATTATAATGACGGCATTTTCTTTGAGTAAGG…
>M44-3-A.8 LG01
TTATTCTGAATCGGAATCTGAATCAGTGTCGCCCGTAATTGTTAAGACGTGCGAATCTTCTAAAATTTCGTCCAACATTTCGTCGGAAATAAAATCTACCTTCCATAATTTTTCTTCTTCCTTGATAACATGGGCAACAAAGTCGTTCCACATGTTAGGCGTAACTCGTTTCACACATTCTTCTAATAGTTTCTTAATATCATTTATTTTAAAAGTATTATTATTCATCCCGACATAATTTTTCACTGGTGACCAAATGAGTTCAATTAGATTTAATTCGCCGTGATAAAGGGGCAGACGTGCCACAATTTTATTTGCAAATTTTTCTTCTTCATCAATAACATATTGATCGTATTGTGGTTTTAAAATTTATGCTCGCTTCAATAACTGGTCTTTAAC…
>M44-3-Ap.1-m44_family LG01
TTAATCAGAATCGAAGTCTGAACTTGTGTCACCTGTGATTGTTAAGACGTGGGATTCTTGTTCATCAAAGAGTTCATCAGATAAGATATCGATTTGCCAAAATTTGTCTTCCTCTTTTGTCACATGAGTAATAAAGTTTTTCCACATGTCTGGTGTAACCCGTTCCACGCCTTCTTCCAATAGTTTACGAACATCTTGTAATTTATATGTTGTATTTTTCATACGAACGTAATTTTTTACTGAGGCCCATGCGAGTTCTATTGGGTTTAATTCGCAGTGATAAGGGGGAAGACGTACAACAGTTTTGTTAGCAGCCTTTGCTAATTCATCAATCACATATTGTTCATATTGAGGCTTTAAAACTTTTGCTCTTTCCAATAATTGTGATTTAACCAGTGT…
>M44-3-Ap.2 LG01
TTAATGAGAATCGAAATCTGAACATGTGTCACCTGTGATTGTTAAGATGTGGGATTCTTGTTCATCAAAGAGTTCATCAGATAAGATATCGATTTGCCAAAATTTGTCTTCCTCTTTTGTCACATGAGTAATAAAGTTTTTCCACATGTCTAGTGTAACCCGTTCCACGCCTTCATCCAATAGTTTACGAACATCTTGTAATTTATATGTTGTATTTTTCATACGAACGTAATTTTTTACTGAGGCCCATGCGAGTTCTATTGTGTTTAATTCGCAATGATAAGGGGGAAGACGTACAACAGTTTTGTTAGCAGCCTTTGCTAATTCACCAATCACATATTGTTCATATTGAGGCTTTAAAACTTGCGCTCTTTCCAATAATTGTGATTTAACCAGTGT…
>M44-3-Ap.3 LG01
TTAATCAGAATCGAAATCTGAACTTGTGTCACCTGTGATTGTTAAGATGTGGGATTCTTGTTCATCAAAGAGTTCATCAGATAAGATATCGATTTGCCAAAATTTGTCTTCCTCTTTTGTCACATGAGTAATAAAGTTTTTCCACATGTCTGGTGTAACCCGTTCCACGCCTTCTTCCAATAGTTTACGAACATCTTGTAATTTATATGTTGTATTTTTCATACGAACGTAATTTTTTACTGAGGCCCATGCGGGTTCTATTGGGTTTAATTCGCAGTGATAAGGGAGAAAACGTACAACAGTTTTGTTAGCAGCCTTTGCTAATTCACCAATCACATATTGTTCATATTGAGGCTTTAAAACTTGTGCTCTTTCCAATAATTGTGATTTAACCAGTGT…
>M44-3-Ap.4 LG01
TTGTCCATAAAATCATCTGTTATACTGTCGATATTCCAAAATTTTTCTTCCTCCTTTATGACGTGCCCAACGAAATTCGTCCACATTTCTGGTGTTACGTGTTCCACGCCTCTTTTCAATAACTCTTCTACGTCTTTTAATTTGAAGGTATTATTGTGCGTTCGGACGTAACTTTTAACGGACGACCACGCAAGCTCGATTGGGTTCAACTCGCAATGGTACGGGGAATCTTAATATGGTTTTGTTGTTGTTAACCTAACCTTTAGCGTACTCGTCTATAACGTATTTGTCATATTGCAATTGCATTGTTTTGACTTTAGATAATAATGCCCCTTTTGTTGTTGGATAAGTAATGATCTCGCCTTTACTATCCAGCCAATTTATAATATCTTTTTTTTT…
>M44-3-Ap.5 LG01
TTGTCCATAAAATCATCTGTTATACTGTCGATATTCCAAAATTTTTCTTCCTCCTTTATGACGTGCCCAACGAAATTCGTCCACATTTCTGGTGTTACGTGTTCCACGCCTCTTTTCAATAACTCTTCTACGTCTTTTAATTTGAAGGTATTATTGTGCGTTCGGACGTAACTTTTAACGGACGACCACGCAAGCTCGATTGGGTTCAACTCGCAATGGTACGGGGAATCTTAATATGGTTTTGTTGTTGTTAACCTAACCTTTAGCGTACTCGTCCATAACGTATTTGTCATATTGCAATTGCATTGTTTTGACTTTAGATAATAATGCCCCTTTTGTTGTTGGATAAGTAATGATCTCGCCTTTACTTTCCAGCCAATTTATAATATCTTTTTTTTT…
>M44-3-Ap.6 LG01
TTGTCCATAAAATCATCTGTTATACTGTCGATATTCCAAAATTTTTCTTCCTCCTTTATGACGTGCCCAACGAAATTCGTCCACATTTCTGGTGTTACGTGTTCCACGCCTCTTTTCAATAATTCTTCTACGTCTTTTAATTTGAAGGTATTATTGTGCGTTCGGACGTAACTTTTAACGGACGACCATGCGAGCTCGATTGGGTTCAGCTCGCAATGGTACGGGGGCAATCTTAATATGGTTTTGTTGTTGTCTTTAGCGTACTCGTCTATAACGTATTTGTCATATTGCAATTGCATTGTTTTGACTTTAGATAGTAATGCCCCTTTTGTTGTTGGATAAGTAATGATCTCGCCTTTACTTTCCAGCCAATTTATAATATCTTGTTTTTTCCAAGAT…
>M44-3-Ap.7 LG01
TCCACATTTCTGGTGTTACGTGTTCCACGCCTCTTTTCAATAATTCTTCTACGTCTTTTAATTTGAAGGTATTATTGTGCGTTCGGACGTAACTTTTAACGGACGACCATGCGAGTTCGATTGGGTTCAGCTCGCAATGGTACGGGGGCAATCTTAATATGGTTTTGTTGTTGTCTTTAGCGTATTCGTCTATAACGTATTTGTCATATTGCAATTGCATTGTTTTGACTTTAGATAATAATTCCCCTTTTGTTGTTGGATAAGTAATGATCTCGCCTTTACTTTCCAGCCAATTTATAATACCTTGTTTTTTCCAAGATATAATTGGAATTGGATCTTTCTTCACGGAATGATAGGAAGCGTTATCTATTATAATGACGGCATTTTCTTTGAGTAAGG…
>M44-3-Ap.8 LG01
TTATTCTGAATCGGAATCTGAATCAGTGTCGCCCGTAATTGTTAAGACGTGCGAATCTTCTAAAATTTCGTCCAACATTTCGTCGGAAATAAAATCTACCTTCCATAATTTTTCTTCTTCCTTGATAACATGGGCAACAAAGTCGTTCCACATGTTAGGCGTAACTCGTTTCACACATTCTTCTAATAGTTTCTTAATATCATTTATTTTAAAAGTATTATTATTCATCCCGACATAATTTTTCACTGGTGACCAAATGAGTTCAATTAGATTTAATTCGCCGTGATAAAGGGGCAGACGTGCCACAATTTTATTTGCAAATTTTTCTTCTTCATCAATAACATATTGATCGTATTGTGGTTTTAAAATTTATGCTCGCTTCAATAACTGGTCTTTAAC…
>M44-3-Ap.9 LG01
TAATTTATAAGTGGTATTATTCATTTTAACGTGGTTTTTTACTGAAGACCAAGCCAGTTCGATGGGATTCAACTTACAATGATATGGTGAGAGTCTTGAAATTGTGCGATTGTGTTCATTGGTCAATTCGTCTATTACATATTTATCGTGCATTGCGTACCATGTCAAATAATAGAGAAATTACCATAGGTTTGTCGATTACCTGACCTTTTTCTTCTAGCCATTTAACTATATCGGCCTTTTTAGTTGACGTAATAGGTATTTTGTCTGCCTTCACTGAATGATTTGATGCGTTTTCCATAACTATGACACAGTTTTCTTTTAGAAGCGGTAATATACTTTGCATCCATTCGAAAAATGTTTCGCCGTTCATGTCGTCGTGGTAGTCATTTGTGTTTT…
>M44-3-Ap.10
ATCAATTTCCCACAATTTTTCTTCTTTCTCCATGGTGTGCTTCACAAAGTTTTTCCACATCTCGGGGGTGACATGTTCAACTCCATCGATCAAATGTTTATGAACATCGGATAGTTTTAACGTCGTATTGTTCACATTAATATAATTTTTAACAGATAACCATGCGAGCTCAATAGGATTAAGCTCGCCATGATATGGTGGTAAACGAAGTATTTCCATGTTATCATTTTTTATAAATTCGTCGATGACGTATTTTTCGTAACGTGGTTTGATTCGCTTCACAATTTCTAGTAGCCGTGGTTTAATCATTGGTTTTTCGTATACTTCTCCTTTTTCGTCCAACCACTTTTCAATATTAGCGTTTTGCCAACTCGATGTAGGACACGATTCAATTCTAAC…
>M44-rnd-1183.14 LG05
ATGGGAAGAGAGCGTTATTTCTTAGTTTTGTTTGAAATTTCCTGGAAAATCGTCTGCCTTTTTATCAGTCCATTCGGCTTAATATGATTTTCATTCAGTTCTACTAGAGAAATCGTAGTGTTAGTGTCTGTTGCAAGGAGTCCTTTCATTATGCCAACATATCCAAACGAACATATGGCAGACATGCATTACCTTTATGGATTTTGTAATGGTAATACACGAGCTGATCAGAGGGAGTACGGTCAACGGTTCAGGGGTAGACCACTTCCTTCACCATCTACTTTTTCAAGGATTCATCGAAACCTGTGAGAAAGAGGAACTTTCTTGCGTGCAAGAAGGGAGCCCGGAAGGATTGAAGACGTCGATGAAGACATCCTAGATAATGTGCGACGAGATTTC…
