# Supplementary material for: Mobilome of the Rhus Gall Aphid Schlechtendalia chinensis Provides Insight into TE Insertion-Related Inactivation of Functional Genes
Source: Int J Mol Sci. 2022 Dec 15;23(24):15967. doi: 10.3390/ijms232415967 (PMC9783078; doi:10.3390/ijms232415967)
Supplement: Supplementary file 1 [file ijms-23-15967-s001.zip › Supplementary Data S7.xlsx]

## Sheet: Sheet1
>Acromyrmex_echinatior_XP_011054536 PREDICTED: putative uncharacterized protein FLJ37770 [Acromyrmex echinatior]
MERSLEQRYAIKFCVRLGKNATETFQMLQEAFKDDCISRSQSGRWHKAFKEGREEVPDEPRSGRPTTARTDENVNRVCEVLRSDRRLSIQYIADTLNMSTFAVHGIVTENLQMRKVCAKLVPEVLTEDQKELRVSRCQELLDLIKNEPDFLNSVVTGDESWMFEYDPESKRQSSEWHSKSSPRPKKARMSKSRIKTMLIVFFDVRGIVHFEFVPQEKLSTQPSIWRCSRD
>Acyrthosiphon_pisum_XP_008180034 protein crooked neck [Acyrthosiphon pisum]
MEKPQKIPKVAKVKNKAPAEIQITAEQLLREAKERDLEIVPPPPKQKISDPIELRDYQHRKRRAFEDNIRRNRTNISNWIKYAAWEESQKEIQRARSIYERALDTDHRNITLWLKYAELEMRHRQVMHARNLWDRAVVIMPRANQFWYKYTYMEEMLGNVAGARAVFERWMEWEPPEQAWLTYIKFELRYHEVDRARKIYSNFVMVHPDVTNWIRYARFEEQNGFISGGRSVFEKAVEFFGDDHISENLFIAFARFEERQKEHERVRVIYKYALDHVPKDRCHDIYKAYTIHEKKFGDRTAIESVISSKRKLQYEQEVKGNPTNYDAWFDYLKLVESEGNLEVIRDTYERAVANIPPSNEKHAWRRYVYLWINYALFEELEAEDEERTRDVYQTFISTI…
>Acyrthosiphon_pisum_XP_008180703 putative nuclease HARBI1 [Acyrthosiphon pisum]
IVKRVSYALAFLSSRYIRLPETPEEKMELKVQFYGLARFPKVIGAIDCTHIKLQCPSKEYGELYRNRKGYFSLNVQALVNANLEFMDVVVRWPGSAHDSNIFANSRLKARIELPEFSDCIILGDSGYALSHYLLTPLARTTTNAERLYNESQIRTRNVVERSFGVWKRRFPVLFFGLRLKMETTMAVIQACAVLHNMARLQNDPQPPDDKENIKQLLSAEISEIEAATQPQINSPAQALRTALIMEHFSVL
>Acyrthosiphon_pisum_XP_029348349 putative nuclease HARBI1 [Acyrthosiphon pisum]
IVKRVSYALAFLSSRYIRLPETPEEKMELKVQFYGLARFPKVIGAIDCTHIKLQCPSKEYGELYRNRKGYFSLNVQALVNANLEFMDVVVRWPGSAHDSNIFANSRLKARIELPEFSDCIILGDSGYALSHYLLTPLAHTTTNAERLYNESQIRTRNVVERSFGVWKRRFPVLFFGLRLKMETTMAVIQACAVLHNMARLQNDPQPPDDIENIKQLLSAEISEIEAATQPQINSPAQALRTALIMEHFSVL
>Amyelois_transitella_XP_013198576 PREDICTED: piggyBac transposable element-derived protein 3-like [Amyelois transitella]
MTRRNLAHDDDAVLAAINDSDFGEDSDEDENWVPPGEEPDSPSDEDQEDDVRAPVVAAPATTNTWTKRSFRGKPMPSVASSMEEVRSPSEYFEKYLPEDIFEKFALYTNIYYQTTKNETLKHPITAAEVKKFFGVNGILGCVKYPRIKMAWLQRFRLPYITEALTRDRFFLIRTNLHIVDKSAVEAQEKNRNRLWLVQPLIDSVRNRCLELPRDHGTYSIDEQMVPFLGKCPVKQYVPGKPRPVGLKNFVITSSRGLIIDFEIYQGNTTPLPNTSLGLGPSVVLRLISTLPKGSFIFFDRYFTTIPLMEKLIDEQIDGTGTLMTNRFKGYTFKKDSQMKRGDYEEVVNAGRNVCVVKWKDSKPVLMTSTCLGSQPLVEVERWDKTSKSYISVPCPNIVK…
>Aphis_craccivora_KAF0702970 putative nuclease HARBI1, partial [Aphis craccivora]
IVKRVSYALAKKSDKYIKMPKTIAEVMEVKMKFYGIARFPKVIGAIDCTHIKLQSPSREYGEQYRNRKGYFSLNLQALVNANLEFLDVVARWPGSAHDRNIFANSRLRARMDLHEFKDCVILGDAGYALSHYLLTPIANPTTRAERLYNESQIRTRNVVERTFGVWKRRFPVLFFGLRLKIETSMAVIQSCAILHNIARLANESQPPDEIENITQLLTNELMDIKDAIQPEHNNSGLRNALIAEHFGLM
>Aphis_craccivora_KAF0706366 Uncharacterized protein FWK35_00032920 [Aphis craccivora]
ILKFSLTTSRKWSKVNRNYKKFTKTNTEWLNTKFKMPSNKKSNFSIPGRPVIPFALCSKRTQRQKIKIAISNSNMNSPEILCAAKNKMVLSGQRTAAHLFEETQASPSRAKKIKTKYNYSNYPIPYTADEALAFIIDNKLTKQQYINIRLGSKKRNCNIYPAYENIIIAKTNCYPNNMDIGESSCKIPLQDLLDHTTNRIFQVPEVCKISLNSTKLEMLYKWGCDGSSGQSQYRQNFNDDSLITDETMFMFSIVPLELRSHSEVNDVENNYEVIWTNPSPSSTKFCRPIKYIFKKETIESTKEEVKDIETQILKLVNTDVIFNESIVHVKHTLIFSMVDGKVCNSMTGTSSQTCYICGCKPKRFNDIDSVKNMPNKTENYRFGLSTLHAWIRFFEYCLH…
>Aphis_craccivora_KAF0748735 tigger transposable element-derived protein 6-like [Aphis craccivora]
MPPPVDIIRFKDSNGGWSIRKLADKFGIGKTQVAEVLKNKENILRRYNENSTNEKSRRFQRNGPGELINKIVLEWYNRVRNKNVPVSGPIIQAKALEVAREIECDDFKASNGWLESFKVRHNIVFKSICGESASTNLTIVNEWKSKISEIVTGYEPQNIFNADETGLFYRALPDKTFSYKGESCSGGKIAKERLTVLLCVSMSGEKLKPLVIGKSVKPRCFKRIDVSKLAVEWKANSKAWMTTHIMTDWLQRLDQQMKTQNRKILLFLDNATSHAHLSLDNVTLIFFPPNITSTSQPLDQGIIKNFKVFYRKFALQHIIANLEDAQNAHDLAKQIDVLKAITWVKKAWTQISSLTITNCFKKAGFPSSETPEIENEVNGNEFIELMELLPLPRNDDFAT…
>Aphis_craccivora_KAF0755590 Uncharacterized protein FWK35_00007298, partial [Aphis craccivora]
MQSNNNNSHVPSQKTLIRRRVENTTKNKAHSDSSNSDNTTSPKAPQLRKKLFSTTNRFEVLSQIVNTDENLNDNLDNIDSDQSKIPNTSSYFPLIELNGVDNFICKSTTDSLKIQTSNPDAYRVLVHFLKDEKAEFHAYQLKEDKPLRVVIRNLHPTTPFNLIKEELAVRLFERNHINRKRSVNVLIANNTVTRAYCGYQPRCVRCGDAQQSSDCPNSRDLPPKCAHCSENHPANYNGCSIYKELQRWKIRSPTSNFIHDDHRSKPENVQGSHLPDHTLPSQPPPLKKRMHKLRSTCPPIMLYQLLQKLKLPTLIKRCQKIKISNFNNNNSVTDNSLLILLFNANGLKNHDLELETILNNKRIDIALVTETHFTKYSYIHIPGYTLIKTNHLDNTAHGG…
>Aphis_craccivora_KAF0767645 protein crooked neck [Aphis craccivora]
MEKPPKNPKVAKVKNKAPAEIQITAEQLLREAKERDLEIVPPPPKQKISDPVELRDYQHRKRRAFEDNIRRNRTNISNWIKYAAWEESQKEIQRARSIYERALDTDHRNITLWLKYAELEMRHRQVMHARNLWDRAVVIMPRANQFWYKYTYMEEMLGNVAGARAVFERWMEWEPPEQAWLTYIKFELRYHEVDRARKIYNNFVMVHPDVTNWIRYARFEEQNGFIVGARSVFEKAVEFFGDDHINENLFIAFARFEERQKEHERVRVIYKYALDHVPKDRCHDIYKAYTIHEKKFGDRTAIESVISSKRKLQYEQEVKDNPTNYDAWFDYLKLVESEGNLEVIRDTYERAVANIPPSNEKHAWRRYVYLWINYALFEELEAEDEERTRDVYQTFISTI…
>Aphis_glycines_KAE9524515 hypothetical protein AGLY_015103 [Aphis glycines]
MSSTKIKHNTNSGNSNQQTNTKTNTSKQTTNVNENTQTHLTHGNSAVDVNTSDGFTLVKGKRVLSTSSQASSSSVTTNTPQLHNNKKTKLFKTTNRFQILSHDIDPGPDPPMSPNLDNDGHNDVFKPPPPIFVRGVTNYSDLTTTLIELIGVDNFFCKASADRLKIQTANPESYRSLIHFLKDEGAEYHTYQLKEDKPLRVVIRNLHHTTEPDTIKEELEVRMFDVRRVTNVLHRVTKTPLPLFFVDLEPQIKSNDIFQLTSLLHTKIRVEEPYKSKILSQCNNCQEYGHTKTYCGYPPRCVRCGAGHKTPDCPNQRSDPPKCALCSGNHPASYRGCSIYKDLQRVKKPFTKSNFVSTNTKTNFSYVKDSRPSNDTHLNQSNAHFPTYAQATSGRPVNN…
>Aphis_glycines_KAE9530098 MYM-HAT-hypothetical protein AGLY_011560 [Aphis glycines]
LSGYKYKKNAEEKKNQLNNLVQKIPKIDSFFKPTNILNEVENYETTQKMLASCSNSGTSTTDITYIQNVKSSEKWVINDLTIDRLLIKEIKQNIDYDLLSTKLEFGNKTRYLKKSVFYRKLLNGEQQLRKFLIYSRSKNALFCIPCRMFGGSTKLATEGLMDWRNVIKIVKQHEVSKEYTNCQIVFLRRRNNIGRIDSDLCIQINNEIDYWKNVLKRVIAVIKKLGSRGLPFRGSVEKFGSQNNGNFMMCLELISEFDPFLSNHIVQHGNPGSGHTSYLSSTTCDEIITLMTTQVTNVIIKEIKSAKYFSIVIDSTPDISHTDQLAYVIRYVRDDGFPVERFMCFLPNIGHKSETLETAVLSFLTKHDIDINNCRSQSYDNAANMSGIYSGLQARIVKK…
>Aphis_glycines_KAE9530101 hypothetical protein AGLY_011563 [Aphis glycines]
ILNFSVGLSKKWRKSYRNTTKLKKNYSEWLNATFKMPKNEVIINSASTVGRRSKQFDKCTERTKRRKINVLLNSNIELTSPEIISAAKHKINKSGQRSVVQIFNTTTTTPKRAKKIKKILKNSETLKPIPYNTDEALAFFIENNLTKQQYVNIRLSAKKRNADIFPPYNSIINAKKQCYPKNCIMSETYCEIKLQDLLDHTSTRIFLIPDIKINELFLESFEILYKWGCDGSNGQSQYKQKYSDNNNSSSDKDLFLFSIVPLQLNSFDEQNNKHIIWTNNRTSSTRFCRPIKFKFEKETVETTLKEVNSVEDQIKQLTPTEILFNGNRILVKHTLMFTMVDGKVCNSMTNTSSQKCFICGSSPKEMNNIKNVISFNVNHESLRFGLSTLHAWIRFFECL…
>Aphis_glycines_KAE9543640 hat derived transcription factor II-hypothetical protein AGLY_002036 [Aphis glycines]
MNPDEILDLLENSDIEFDDDDDDADPTYVLPGQHENNNLGEASESEGKEQLETTTQFIDFRKSSEHLTCGIPMEYFKKYFPEELYELAASCTNEYYMENTGKISKTSSIEIKKFFGIHVIIGCIKFPRLRMYWSAKFRYDPVSAVMSRDRFFQLRVNLHFANFVMQPLIDFVRNRCLSIDRSSTYYSIDEQMIPFLGRCQIRQFVKGKPRPVGLKNFVITTSDGLIIDFEIYQGLTTLFPDKTLGLGPAVILRLINIIPEGSSVFFDRYFTTIPLMQKLVQLKIHGTDTKMKRGDFEEVVSDDKNICLLKWKDNKSVVTTSTCYGGLPTSSVSRWDKKQNKYIDVQIPNMISKYNEKMGGVDHFDQMMEYYRTWLKKKKWPLKNILHLLDLTVTNIPKK…
>Aphis_gossypii_XP_027853226 protein crooked neck [Aphis gossypii]
MEKPPKNPKVAKVKNKAPAEIQITAEQLLREAKERDLEIVPPPPKQKISDPVELRDYQHRKRRAFEDNIRRNRTNISNWIKYAAWEESQKEIQRARSIYERALDTDHRNITLWLKYAELEMRHRQVMHARNLWDRAVVIMPRANQFWYKYTYMEEMLGNVAGARAVFERWMEWEPPEQAWLTYIKFELRYHEVDRARKIYNNFVMVHPDVTNWIRYARFEEQNGFIVGARSVFEKAVEFFGDDHINENLFIAFARFEERQKEHERVRVIYKYALDHVPKDRCHDIYKAYTIHEKKFGDRTAIESVISSKRKLQYEQEVKDNPTNYDAWFDYLKLVESEGNLEVIRDTYERAVANIPPSNEKHAWRRYVYLWINYALFEELEAEDEERTRDVYQTFISTI…
>Bos_taurus_A4IFA3 RecName: Full=General transcription factor II-I repeat domain-containing protein 2; Short=GTF2I repeat domain-containing protein 2; AltName: Full=Transcription factor GTF2IRD2
MAQVAVSTPPIAHEESSESRMVVTFLVSALESMCKELAKSKAEVACIAMYEADVFVIGTEKGRAFVNARTDLQKDFAKYCVAEGLQEVKPPGPANASRMQVDSGETEILRKAVEDYFCFCYGKALGTAAMVPVPYEKMLTDQEAIVVQGLPEGVPFQHPENYDLATLKWILENKAGISFLINRPFPGPANQPGGPGVVTDTDKSVTSPSESCTPIRVKTEPMEDSGISLKAEVVSVKKESEDPNYYEYSMQESRHSSAGTEVIETELPMEDSIQLVPSETSEDPEAEVKIEGNTSSPNITNSAAGVEDLNIVQVTVPDNEKERLSSLEKIKQLREQVNDLFSRKFGEAIGVDFPVKVPYRKITFNPGCVVIDGMPPGVVFKAPGYLEISSMRRILDAAD…
>Bradysia_coprophila_Q03277 RecName: Full=Retrovirus-related Pol polyprotein from type-1 retrotransposable element R1; AltName: Full=Retrovirus-related Pol polyprotein from type I retrotransposable element R1; Includes: RecName: Full=Reverse transcriptase; Includes: RecName: Full=Endonuclease
LRGEVRGLPSSFRVVTSRIVNDGIGISAIVINDPEADVLVIEDCTDEYGVCVLIKGATCSMYVVSVYCRFGTALGPYLQYMENVRVKCGNTYMIMGMDANAVSPLWFSKGENLGRGRLNEANGLLLEEWILEGRMIVINEPSEWYTFSGPNGSSDIDVTLVNEAGGRFGYEWSVQPEWGVSDHNLIRIRVSLDGLVADASPSPQSARWQTRDTDWGEYMGDVKAKADVFGLAQYENVSVDEKVDLLTEWIYGANDWNMRRHTAVRTFQNEWWSVELAEKRSELRRRRHAFQRIRNAGAASLADRLQAFRDCKIEYKRMLCEAKLRCWQEFVASESNENPWGRVFKLCRGRRKPVDVCSVKVDGVYTDTWEGSVNAMMNVFFPASIDDASEIDRLKAIAR…
>Candidatus_Hodgkinia_cicadicola_WP_146656870 hAT family dimerization domain-containing protein [Candidatus Hodgkinia cicadicola]
ESGCAKRKKVKEREENIKRIPKLINYFNYTVNKKDNTAYDNVPVNHIPGPSTSSSEKNDLQKQAEATNRVLERKDLITYSEEDIQDQVTDCASGNYVSTIISENSHYTTSDPGLWPHTDDILRDYWVEKGPSACQNKENNFDKSARVYKTGDNMEERCLTQAMFSRQLPNKEIVQREWLIYSPAKGKVYCFACKLFSHSKFPFSGDGFNDWKHALKAASEHENSQEHRNCMVAYWSRSKTLGRIDTQLVAQFNNERQYWKEVLKRVTAVIKFLASRGLPLRGSDQRIGSVKNGNYLGILELISQFDPFLHEHIKKYGNAGKGIPSYLSATICEEFVEIMGTKVLSVIISEIQKAKYYAISVDSTPDVTHIDQLTFIVRYVIDAVPKERFLQFIPIHGHN…
>Cinara_cedri_VVC38897 Pre-C2HC domain,Endonuclease/exonuclease/phosphatase,Zinc finger [Cinara cedri]
MTSRTVSPIKIVNNQIISKNNDDKNKNKNKRNLSTSSTPPQSPSYTAAIKKAKSFVTPNRFSVLSVDESTIENLDVISDNQNEKQLNTTNNTPKTILPPPIFIKGVLNYMGLLNQFKHTIGPNTFSCKSTPTHLKVQTDTPDNYRKIIHLLKEINAQYHTYQLQSDKPLRAVIRNLHPSTPESDITTALEEIGFTVRNVTNVKHHQTKTSLPMFFIDIDPNGENVTDIFSITSILHTKVKIEEPHKKRQIPQCQNCQSYGHTRSYCAYPPICVKCGENHLSSSCTKSPDLPAKCGLCQGAHPANYKGCAIYQTISRKHNNNISSKKAQQPPPHNLNLNINTNPEYQQQQSGSENTPRSPKHKDELLALLQNNRIDIALISETHFINSTHFYLPGFQIFK…
>Cinara_cedri_VVC43969 HAT, C-terminal dimerisation domain [Cinara cedri]
MRSLSLLEVDDFENTTTCCEAAGYRRQLDRFETVFITVFWNAILERFNSTSKALQKSEIEKRCAAYINTFNKYDFLTNLILLSPEEITQKDNKLQEFYNDDLEKSFACECVNFRAYLQSINKNIDGVIELLILLCDNNLDTVFPNVDIALRILLYMVITNCSAERSFSTLKRVKNYLRVSIEGDKLNLLSLLAIETELVNKMDFDAIIDDIFNPQNTQKADEY
>Cinara_cedri_VVC44426 Tetratricopeptide repeat-containing domain,Tetratricopeptide-like helical domain,HAT (Half-A- [Cinara cedri]
MEKPQKIPKVAKVKNKAPAEIQITAEQLLREAKERDLEIVPPPPKQKISDPAELRDYQHRKRRAFEDNIRRNRTNISNWIKYAAWEESQKEIPRARSIYERALDTDYRNITLWLKYAELEMRHRQVMHARNLWDRAVVVMPRANQFWYKYTYMEEMLGNVAGARSVFERWMEWEPPEQAWLTYIKFELRYHEVDRARKIYNSFVMVHPDVTNWIRYARFEEQNGFIAGARTVFEKAIEFFGDEHINENLFIAFAKFEERQKEHERVRVIYKYALDHVSKDRCHDIYKAYTIHEKKFGDRTAIESVISSKRKLQYEQEVKGNPTNYDAWFDYLKLVESEGNLEVIRDTYERAVANIPPSNEKHAWRRYVYLWINYALFEELEAEDEERTRDVYQTFISTI…
>Coptotermes_formosanus_GFG28540 hypothetical protein Cfor_09494 [Coptotermes formosanus]
MKELEEQRVCVKFCCKLGKNFTETFQLLNQAYREDCMRRTQCCEWFERFKEGRISVGEDPRSGRPSTSTDDDHVERVRAVIRGNRRLTVREVADEVGISIGSCQQFLTEKLQMRRVSAKCVPRLLTDDQKENSVDISQELLANASSNENFLKNIITGDETWVYGYDVETKMQSSQWMGKGSPRPKKARMSRSKFKVMLAVFFDCKGIVHNEFVPRGQTVNKQLYQDFLARLRDPVRRKRPELWENQTWMLHHDNAPAHASLLIRSYLAKHQISVVPHPPYSPDLAPADFLLFPKLKTTLKGRRFQTIEEIQKNATR
>Diabrotica_virgifera_virgifera_XP_028129024 RAG1-uncharacterized protein LOC114325225 [Diabrotica virgifera virgifera]
TSKFCNVVYAKLDQCGRKTDRFVKNNTAWLSVCVFEETGLEIDPNAEPQPGTSSGGRRGRPSKEFSASSVRSKRRKTSKLSSTFETEELTLAARRKLKTEGKDDAAKLVSEALLTPTRAGKIRTAWQKTQKSKKIIPLTPDEALSVMIESKDTKHSYLVHRRIAKEHFADIYPSYHKLREAKLRCYPRKEGQTVSESCAEILLQDLLDHTVKRIVELQKPVLRSLSTELLKNLKLLLKWGCDGSTGHSQYKQLFSDNSFGDGDLFLTSIVPLQLYAEQPGQDKIIVWQNPRPSSTRFCRPIRFQFKKETKELTVQETSYIENQISELQPTIGMLDSEEIAVSHVCVMTMIDGKVCNAITETASSQTCYICKATPKQMNDIEKLLKREVVQENLKFGLST…
>Diprion_similis_XP_046736616 uncharacterized protein LOC124405623 [Diprion similis]
LGLLFANFRSRWKAANRGQEKFLKNNEEWLKGTVRFSKLSNTECTTLTSEEIVKNDEKETRGRPSQSFALSSDRSKRRKTEKVRSSLSTEELTYVAQMSLRSSGQVHAAQVLQDVTLTSPTRNSKYIAAIRSQNEPSTPDEALSLMIEKGESKRSYQLSRNAARAHKCKLYPSYHEVEKTKNRCYPSVVYTSVSESCAQIKLQALLDHTTHRIMQLQADVIDTLNSEILQKLVLHCKWGCDGSSGQSVYKQKFAEDGKSDESIFYTSLVPLQLIYNNHETDEATIVWKNPRPSSPRFCRPIRLQFVHENIQSTLKEVTDIEQQIEGLQPYTTEKNDKSISVTYCMLFTMIDGKVCNAGAVTGTTSAQRCFLCKATSKDFNNIDKIIKMDITTDNLRFGI…
>Diuraphis_noxia_XP_015375537 PREDICTED: putative nuclease HARBI1 [Diuraphis noxia]
IVKRVSYALAFLSSRYIRLPETPEEKMELKVQFYXLARFPKVIGAIDCTHIKLQSPSREYGELYRNRKGYFSLNVQALVNANLEFMDVVVRWPGSAHDSNIFANSRLKARMELPEFSDCIILGDSGYALSHYLLTPLACPTTNAERLYNESQIRSRNVVERSFGVWKRRFPVLFFGLRLKMETTMAVIQACAVLHNIARLQRDPQPPDDIENIKQLLSAEISEIEAATQPQINSPAQALRTALIIEHFSVL
>Diuraphis_noxia_XP_015376477 PREDICTED: piggyBac transposable element-derived protein 3-like [Diuraphis noxia]
MRRAKLNAKAIEMLATLSDDSDLDYGSDDSDVDRTWHPQKVQIIGASDFSDSGEEDIVTENNPLPNATILNTGWTQKSFIGKPLPGNNFGPYLPINIRTPFDYVKTYLPDKHFEEAALYTNMYVMSKTGKELKTTANEIQSVYGVHAMMSVFKYPRLKMYWDSRGMGFGPISQVITRDRFLKLRSSLHYVDINNRPAGNINRFWKVQPIIDQVRNACRNIPRLVDCYSVDEQMIPFTGRCPSRQYVKNKPRPTGLKNFVITTSKGKVIDFEIYQGVDTPFRDKSLGLGPAVVLHLSQSIPQGSVLFFDRYFTTVSLLDRLFSEGLIATGTIMSNRLRNVHFSQDKKFQRGVWEEFTRCDNQISATKWKDSKCVTLISNATGAEPHSVVKRWSKTENKEI…
>Drosophila_funebris_P21329 RecName: Full=RNA-directed DNA polymerase from mobile element jockey; AltName: Full=Reverse transcriptase
MTQPTIKIGLWMHRGLTRGSEELRLFLSVHNIDVMLVTESHMREGQRIFLPGYSTYHVFHPSGNSRGGASVIVRSSISHSPQPPISTNDRQIAYIQLQTAEGPVVLAAVYLPPRERWIRAEFESLFAVLGNKFIAGGDYNAKHAWWGNSRACARGKVLQEVVANGQYQILATGEPTFYSYNPLVSPSALDFFVVNGYDMRRLNVQTLHELSSDHTPLLADLHAMPINKPPRSCLLARGADIERFKAYLTQHIDLSVGIQGTDDIDNAIDSFMDILKRAAIRSAPSHQQNVESSRQLQLPPIVASLIRLKRKVRREYARTGDARIQQIHSRLANRLHKVLNRRKQSQIDNLLENLDTDGSTNFSLWRITKRYKTQATPNSAIRNPAGGWCRTSREKTEVF…
>Drosophila_melanogaster_P2138 RecName: Full=RNA-directed DNA polymerase from mobile element jockey; AltName: Full=Reverse transcriptase
MTQPTLKIGLWNARGLTRGSEELRIFLSDHDIDVMLTTETHMRVGQRIYLPGYLMYHAHHPSGNSRGGSAVIIKSRLCHSPLTPISTNDRQIARVHLQTSVGTVTVAAVYLPPAERWIVDDFKSMFAALGNKFIAGGDYNAKHAWWGNPRSCPRGKMLQEVIAHGQYQVLATGEPTFYSYNPLLTPSALDFFITCGYGMGRLDVQTLQELSSDHLPILAVLHATPLKKPQRVRLLAHNADINIFKTHLEQLSEVNMQILEAVDIDNATSLFMSKLSEAAQLAAPRNRHEVEAFRPLQLPSSILALLRLKRRVRKEYARTGDPRMQQIHSRLANCLHKALARRKQAQIDTFLDNLGADASTNYSLWRITKRFKAQPTPKSAIKNPSGGWCRTSLEKTEVF…
>Drosophila_melanogaster_P17886.2 RecName: Full=Protein crooked neck
MERPQKMPKVAKVKNKAPAEVQITAEQLLREAKERDLEILPPPPKQKISDPAELADYQQRKRKTFEDNLRKNRMVVSHWIKYAQWEEQQQEIQRARSIWERALDNEHRNVTLWLKYAEMEMKNKQVNHARNLWDRAVTIMPRVNQFWYKYTYMEEMLENVAGARQVFERWMEWQPEEQAWQTYVNFELRYKEIDRAREIYERFVYVHPDVKNWIKFARFEESHGFIHGSRRVFERAVEFFGDDYIEERLFIAFARFEEGQKEHDRARIIYKYALDHLPKDRTQELFKAYTKHEKKYGDRAGIEDVIVSKRKYQYEQEVAANPTNYDAWFDYLRLIEAEGDRDQIRETYERAISNVPPANEKNFWRRYIYLWINYALYEELEAEDAERTRQIYKTCLELI…
>Drosophila_melanogaster_Q9NBX4 RecName: Full=Probable RNA-directed DNA polymerase from transposon X-element; AltName: Full=Reverse transcriptase
MMPLRILVWNADGVSTKLPEVECFVRRHEIDVLLLSETHCKGAETPKLFGFVAYTANDPSGGNAKGGAAILIKNSLAHFPLTPIATAKVQLAPAVIETALGPISFGAVYCPPRFAWTTDEFKDILEEFQTKFIVAGDWNASHWLWGAGRSNQRGIALANLVLNSEVDSLATGGPTRYPYGCRGSPGYIDFALTKGVLGIHANISAVVELSSDHLPLVITLDAGAISYPKMERLITRRTNLEVFQSQLESTLPLNTAINSGQDVDDAIELLTNNIKSAARLATRSISRQPAADRIPIPREILLLIAEKRRLRTRWMRSRHPSDKTEWNRALSRLRCALVLHKAAWFDERLANTGVESEATHSLWKATRAIKRRCTRKAPLVDSNGTWCRTDLGQAEVFAA…
>HARB1_RAT_B0BN95.1 RecName: Full=Putative nuclease HARBI1; AltName: Full=Harbinger transposase-derived nuclease
CVANVTEALVERASQFIHFPADEAAIQSLKDEFYGLAGMPGVIGAVDCIHVAIKAPNAEDLSYVNRKGLHSLNCLVVCDIRGALMTVETSWPGSLQDCAVLQQSSLSSQFETGMPKDSWLLGDSSFFLHTWLLTPLHIPETPAEYRYNRAHSATHSVIEKTLRTLCCRFRCLDGSKGALQYSPEKSSHIILACCVLHNISLEHGMDVWSSPVTGPIEQPPEGEDEQMESLDLEADRIRQELILTHFS
>HARBI1_Schi01G004330.1 HARBI1
CIIVICIHIIICFYRYIRIPETYEEKMKLKVQFYGFARFPKVIGAIDCTHIKLQSPSREYGEQYRNRKGYFSLNVQALVNANMEFIDVVARWPGSAHDSNIFANSRLKARMELPEFSDCIILGDSGYALTHYLLTPLAHPITNAEKLYNESHIRSRNVVERTFGVWKRRFPSCAVLQNIARLENDPQPPDKIENITQLLREEIVEIEAATHPQNNSPSQAL
>Homo_sapian_P0DP91.1 RecName: Full=Chimeric ERCC6-PGBD3 protein; AltName: Full=Chimeric CSB-PGBD3 protein
MPRTLSLHEITDLLETDDSIEASAIVIQPPENATAPVSDEESGDEEGGTINNLPGSLLHTAAYLIQDGSDAESDSDDPSYAPKDDSPDEVPSTFTVQQPPPSRRRKMTKILCKWKKADLTVQPVAGRVTAPPNDFFTVMRTPTEILELFLDDEVIELIVKYSNLYACSKGVHLGLTSSEFKCFLGIIFLSGYVSVPRRRMFWEQRTDVHNVLVSAAMRRDRFETIFSNLHVADNANLDPVDKFSKLRPLISKLNERCMKFVPNETYFSFDEFMVPYFGRHGCKQFIRGKPIRFGYKFWCGATCLGYICWFQPYQGKNPNTKHEEYGVGASLVLQFSEALTEAHPGQYHFVFNNFFTSIALLDKLSSMGHQATGTVRKDHIDRVPLESDVALKKKERGTF…
>Homo_sapiens_NP_079048 zinc finger MYM-type protein 1 isoform a [Homo sapiens]
ISVPCKPLKPSDEMIETTSDLGKTELFCSINCFSAYSKAKMESSSVSVVSVVHDTSTELLSPKKDTTPVISNIVSLADTDVALPIMNTDVLQDTVSSVTATADVIVDLSKSSPSEPSNAVASSSTEQPSVSPSSSVFSQHAIGSSTEVQKDNMKSMKISDELCHPKCTSKVQKVKGKSRSIKKSCCADFECLENSKKDVAFCYSCQLFCQKYFSCGRESFATHGTSNWKKTLEKFRKHEKSEMHLKSLEFWREYQFCDGAVSDDLSIHSKQIEGNKKYLKLIIENILFLGKQCLPLRGNDQSVSSVNKGNFLELLEMRAKDKGEETFRLMNSQVDFYNSTQIQSDIIEIIKTEMLQDIVNEINDSSAFSIICDETINSAMKEQLSICVRYPQKSSKAIL…
>Homo_sapiens_NP_736609 piggyBac transposable element-derived protein 3 [Homo sapiens]
MPRTLSLHEITDLLETDDSIEASAIVIQPPENATAPVSDEESGDEEGGTINNLPGSLLHTAAYLIQDGSDAESDSDDPSYAPKDDSPDEVPSTFTVQQPPPSRRRKMTKILCKWKKADLTVQPVAGRVTAPPNDFFTVMRTPTEILELFLDDEVIELIVKYSNLYACSKGVHLGLTSSEFKCFLGIIFLSGYVSVPRRRMFWEQRTDVHNVLVSAAMRRDRFETIFSNLHVADNANLDPVDKFSKLRPLISKLNERCMKFVPNETYFSFDEFMVPYFGRHGCKQFIRGKPIRFGYKFWCGATCLGYICWFQPYQGKNPNTKHEEYGVGASLVLQFSEALTEAHPGQYHFVFNNFFTSIALLDKLSSMGHQATGTVRKDHIDRVPLESDVALKKKERGTF…
>Homo_sapiens_NP_775808 general transcription factor II-I repeat domain-containing protein 2A isoform 1 [Homo sapiens]
MAQVAVSTLPVEEESSSETRMVVTFLVSALESMCKELAKSKAEVACIAVYETDVFVVGTERGCAFVNARTDFQKDFAKYCVAEGLCEVKPPCPVNGMQVHSGETEILRKAVEDYFCFCYGKALGTTVMVPVPYEKMLRDQSAVVVQGLPEGVAFQHPENYDLATLKWILENKAGISFIINRPFLGPESQLGGPGMVTDAERSIVSPSESCGPINVKTEPMEDSGISLKAEAVSVKKESEDPNYYQYNMQGSHPSSTSNEVIEMELPMEDSTPLVPSEEPNEDPEAEVKIEGNTNSSSVTNSAAGVEDLNIVQVTVPDNEKERLSSIEKIKQLREQVNDLFSRKFGEAIGVDFPVKVPYRKITFNPGCVVIDGMPPGVVFKAPGYLEISSMRRILEAAEF…
>Homo_sapiens_NP_776172 putative nuclease HARBI1 [Homo sapiens]
CVANVTEALVERASQFIRFPADEASIQALKDEFYGLAGMPGVMGVVDCIHVAIKAPNAEDLSYVNRKGLHSLNCLMVCDIRGTLMTVETNWPGSLQDCAVLQQSSLSSQFEAGMHKDSWLLGDSSFFLRTWLMTPLHIPETPAEYRYNMAHSATHSVIEKTFRTLCSRFRCLDGSKGALQYSPEKSSHIILACCVLHNISLEHGMDVWSSPMTGPMEQPPEEEYEHMESLDLEADRIRQELMLTHFS
>Homo_sapiens_NP_001003795 general transcription factor II-I repeat domain-containing protein 2B isoform 1 [Homo sapiens]
MAQVAVSTLPVEEESSSETRMVVTFLVSALESMCKELAKSKAEVACIAVYETDVFVVGTERGCAFVNARTDFQKDFAKYCVAEGLCEVKPPCPVNGMQVHSGETEILRKAVEDYFCFCYGKALGTTVMVPVPYEKMLRDQSAVVVQGLPEGVAFQHPENYDLATLKWILENKAGISFIINRPFLGPESQLGGPGMVTDAERSIVSPSESCGPINVKTEPMEDSGISLKAEAVSVKKESEDPNYYQYNMQGSHPSSTSNEVIEMELPMEDSTPLVPSEEPNEDPEAEVKIEGNTNSSSVTNSAAGVEDLNIVQVTVPDNEKERLSSIEKIKQLREQVNDLFSRKFGEAIGVDFPVKVPYRKITFNPGCVVIDGMPPGVVFKAPGYLEISSMRRILEAAEF…
>Homo_sapiens_NP_001265557 crooked neck-like protein 1 isoform d [Homo sapiens]
MAASTAAGKQRIPKVAKVKNKAPAEVQITAEQLLREAKERELELLPPPPQQKITDEEELNDYKLRKRKTFEDNIRKNRTVISNWIKYAQWEESLKEIQRARSIYERALDVDYRNITLWLKYAEMEMKNRQVNHARNIWDRAITTLPRVNQFWYKYTYMEEMLGNVAGARQVFERWMEWQPEEQAWHSYINFELRYKEVDRARTIYERFVLVHPDVKNWIKYARFEEKHAYFAHARKVYERAVEFFGDEHMDEHLYVAFAKFEENQKEFERVRVIYKYALDRISKQDAQELFKNYTIFEKKFGDRRGIEDIIVSKRRFQYEEEVKANPHNYDAWFDYLRLVESDAEAEAVREVYERAIANVPPIQEKRHWKRYIYLWINYALYEELEAKDPERTRQVYQA…
>Homo_sapiens_Q3ZCU0 RecName: Full=Protein GVQW3; AltName: Full=GVQW motif-containing protein 3
MSDRYLEQRISIKFCVKLNKSASETHHLLKEAYGDEVMSRARVFDWHKRFKEGREDVRDDARSGRPVTHRTDDNIQKVKDLVCSNRQLTVRMMAEELNLDKETVRLILKENLNMRKISAKVISGVLKETEPHYVAQAGLELLVSRDPPTLASQSSGIISMSHHAKPKPGVQWCKFQSESTGRRARSADVQGQEKMDVTAQEARTNLPFYLFVLFRSSMNWMMSMHIREGCLFITRSTNSNANLFRKHPHRHTQK
>Homo_sapiens_Q5SVZ6 RecName: Full=Zinc finger MYM-type protein 1
ISVPCKPLKPSDEMIETTSDLGKTELFCSINCFSAYSKAKMESSSVSVVSVVHDTSTELLSPKKDTTPVISNIVSLADTDVALPIMNTDVLQDTVSSVTATADVIVDLSKSSPSEPSNAVASSSTEQPSVSPSSSVFSQHAIGSSTEVQKDNMKSMKISDELCHPKCTSKVQKVKGKSRSIKKSCCADFECLENSKKDVAFCYSCQLFCQKYFSCGRESFATHGTSNWKKTLEKFRKHEKSEMHLKSLEFWREYQFCDGAVSDDLSIHSKQIEGNKKYLKLIIENILFLGKQCLPLRGNDQSVSSVNKGNFLELLEMRAKDKGEETFRLMNSQVDFYNSTQIQSDIIEIIKTEMLQDIVNEINDSSAFSIICDETINSAMKEQLSICVRYPQKSSKAIL…
>Homo_sapiens_Q9BZJ0.4 RecName: Full=Crooked neck-like protein 1; AltName: Full=Crooked neck homolog; Short=hCrn
MAASTAAGKQRIPKVAKVKNKAPAEVQITAEQLLREAKERELELLPPPPQQKITDEEELNDYKLRKRKTFEDNIRKNRTVISNWIKYAQWEESLKEIQRARSIYERALDVDYRNITLWLKYAEMEMKNRQVNHARNIWDRAITTLPRVNQFWYKYTYMEEMLGNVAGARQVFERWMEWQPEEQAWHSYINFELRYKEVDRARTIYERFVLVHPDVKNWIKYARFEEKHAYFAHARKVYERAVEFFGDEHMDEHLYVAFAKFEENQKEFERVRVIYKYALDRISKQDAQELFKNYTIFEKKFGDRRGIEDIIVSKRRFQYEEEVKANPHNYDAWFDYLRLVESDAEAEAVREVYERAIANVPPIQEKRHWKRYIYLWINYALYEELEAKDPERTRQVYQA…
>Hyalomma_asiaticum_KAH6923765 hypothetical protein HPB50_006558 [Hyalomma asiaticum]
MEEILKLLDCSDIEFSSNDDDELAEIQNRKSNQPGGESNSDSDNDEDIGHSVPAPSASGDQSTAPASNSRGRTFWMKKPFPKKPDPPGAVERADVLVDVKSPLTYFSEYFSEQFFENAAEKTNMYHMSKHGKALQATAQKVKQLFGMHLVMGCIRFPQLHMYWKRGYYFDLISSVMTREEFKKLRSSLHFVDTEKPREADDVNRLWKVQPIIDAVRNRCKQLERAPRCYSVDEQIIPFTGRCPLRQYVKGKPRPLGLKNFVVTTSEGLVMDFEIYQGKSTPLAETSLGLGPNAVLRLVRTLPEKSSIFFDRYFTTIPLLHELLKNGIDGTGTIMANRVRSVRFRSDSEMKQGDLDELTRNDEKVAIVKWKDSRTVLLASTCAGATNVEPVKRWSKKEKK…
>Lasius_niger_KMQ85078 dna-mediated transposase [Lasius niger]-RAG1
RTMWQKVNRTEEIFFKKYEEWLNAPVFFPVPATSQKTPTNKGGRPSTEFASCSDRSKRRKTEEIRATLTSNELAYATQMSLRSAGQLDASKIVKEATLTSPLRASRYRKAFQSTTENTLSEDAALSVLVEYKLSKSKYQGLRSVSKENHCKLYPPYKKVTQAKSRCYPPRTAINITESSAEVHLQALLDHTVERILFLQNDVIRSLSQKCVSNMNFICKWGCDGSSGQSQYKQTFNDDSISDANVFFTSVVPLQLISVNHESKAQIVVWKNPRPSSPRFCRPLRLQFLHEDTESTVNEVQYIEEQIKSLVPFETVIDGKEISIVYNMAFTMIDGKVCNALTSTKSAQRCYLCGATSKDFNEIDAILQREIDETNIKFGLSTLHAWIRFFECCLHLSYKL…
>Melanaphis_sacchari_XP_025192620 general transcription factor II-I repeat domain-containing protein 2-like [Melanaphis sacchari]
MATNKPGTSGLGVKRSYKDDISSRTFNTEWIEKFLCVKGKNSRPTCLVCNSVIAVPKKFNVQRHYNNHNDIIEKYPEGSVKRTEYITKKTNSLLTQQSIFTKQSNEKKDMVLTSYEIAFLLAKCGKPYSDGEIIKKSLDIFAKNANDSKISAYVNYISLSRNTIMRRIDEISSNISKQISCNTTNSKYFSLALDESCDITDNPQLCIFIRSVNSKFEVTEELLGLEALETSTKGINIFNKLKCCVETLLLKNDDLIWSKLESVCTDGAPCMIGKNIGCVTLLEEFLNRKLNKYHCIIHLESLCAKVLKFDHILKPVSRCINKIKARPLNHRLFRTLFEDVINESGELLLFCEVRWLAKGKALERFWNIKNEIIEFLENNNELPDEYKLLRDKNWLNDLA…
>Melanaphis_sacchari_XP_025198926 protein crooked neck [Melanaphis sacchari]
MEKPQKIPKVAKVKNKAPAEIQITAEQLLREAKERDLEIVPPPPKQKISDPVELRDYQHRKRRAFEDNIRRNRTNISNWIKYAAWEESQKEIQRARSIYERALDTDHRNITLWLKYAELEMRHRQVMHARNLWDRAVVIMPRANQFWYKYTYMEEMLGNVAGARAVFERWMEWEPPEQAWLTYIKFELRYHEVDRARKIYNNFVMVHPDVTNWIRYARFEEQNGFIVGARSVFEKAVEFFGDDHINENLFIAFARFEERQKEHERVRVIYKYALDHVPKDRCHDIYKAYTIHEKKFGDRTAIESVISSKRKLQYEQEVKDNPTNYDAWFDYLKLVESEGNLEVIRDTYERAVANIPPSNEKHAWRRYVYLWINYALFEELEAEDEERTRDVYQTFISTI…
>Melanaphis_sacchari_XP_025200593 zinc finger MYM-type protein 1-like [Melanaphis sacchari]
ISYHTFPKDSEPEHLKTWILRTKRTDKFNPKSYHICSEYFDADDFERNLKAEMLNLTKTLASCSNSGTSTTDVTYIQNVTSSESCLNNTTEKDNVPIVDSISEDPAEWFGNKTRYLKKSVFYRKLLNGEQQLRKFLIYSRSKNAVFCIPCRLFGGSTKLATEGLMDWRNVIKIVKQHEVSKEHTNCQIVFLRRSNNIGRIDSDLCIQINNEIDYWKNVLKRVIAVIKKLGSRGLPFRGSVEKFGSQNNGNFMMCLELISEFDPFLSNHIVQHGNPGSGHTSYLSSTTCDEIITLITTQVTNVIIKEIKSAKYFSIVIDSTPDISHTDQLAYVIRYVRDDGFPVERFMCFLPNIGHKSETLETAVLSFLTKHDIDINNCRGQSYDNAANMSGIYSGLQAR…
>Melanaphis_sacchari_XP_025202956 tigger transposable element-derived protein 6-like [Melanaphis sacchari]
MPPPVPRKALHLKQKVDIIRFKDSNGGWSIRKLADKFGIGKTQVAEVLKNKENILRRYNENSTNEKSRRFQRNGPGELIDKIILEWFNRVRNKNVPVSGPIIQAKALEVAREIECDDFKASNGWLESFKLRHNIVFKSICGESASTNLTIFNEWKSKISEIVTGYEPQNIFNADETGLFYRALPDKTFSYKGESCSGGKIAKERLTVLLCVSMSGEKLKPLVIGKSVKPRCFKGIDVSKLAVEWKANSKAWMTTHIMTDWLQRLDQQMKTQNRKILLFLDNATSHAHLSLDNVTLIFFPPNITSTSQPLDQGIIKNFKVFYRKFALQHIIANLEDAQNAHDLAKKIDVLKAITWVKKAWTQISSLTITNCFKKADFPSSEPPEIENEVNGNELIELMEL…
>Melanaphis_sacchari_XP_025208703 tigger transposable element-derived protein 6-like [Melanaphis sacchari]
MPPPVPRKALHLKQKVDIIRFKDSNGGWSIRKLADKFGIGKTQVAEVLKNKENILRRYNENSTNEKSRRFQRNGPGELIDKIILEWFNRVRNKNVPVSGPIIQAKALEVAREIECDDFKASNGWLESFKLRHNIVFKSICGESASTNLTIFNEWKSKISEIVTGYEPQNIFNADETGLFYRALPDKTFSYKGESCSGGKIAKERLTVLLCVSMSGEKLKPLVIGKSVKPRCFKGIDVSKLAVEWKANSKAWMTTHIMTDWLQRLDQQMKTQNRKILLFLDNATSHAHLSLDNVTLIFFPPNITSTSQPLDQGIIKNFKVFYRKFALQHIIANLEDAQNAHDLAKKIDVLKAITWVKKAWTQISSLTITNCFKKADFPSSEPPEIENEVNGNELIELMEL…
>MTA3_Schi01G003130.1 metastasis-associated protein MTA | (RefSeq) MTA3; metastasis-associated protein MTA3 tigger tE
MSRKDLTLVEKISILDKIKAQPHNTSLRNAHVNRKRKREGKDPEVDKAMNEWFSAVTKRGVRISGPMLQQKAEFFAEKVGHGNFKATEIWISRWKDRNSKNSSDFTEKNQAIEDNLVTPSTCAIDISSKINILQAIQFVTDSWRKVSSVTIQHCFAKCGFRPLTDLPCFNENENFDNILDEIAERSLQNEESDDDDDVQPVKVTTREAEKCIDQLRLYFMQNGNENVPTTLLDVCADFINKQSFNKLQQRRMD
>MTA3_Schi01G005630.1 metastasis-associated protein MTA | (RefSeq) MTA3; metastasis-associated protein MTA3 tigger tE
VPPPVPRKFFNLKLKVDIIRCKDSSGLSIRKLADKFATGKTQVAEVLKNKEDILRRNNENTTNEKSRQFQRNGPDDRVMNKNIPVSGPIIQAKALEVAREFKCDDFKASNGCHKTFNADETGLFYQALPDKTFSYKGESYSGGKIAKERLTVLLCVSISEEKLKPFVIGKSLKPRCFKEIDVSKLAQMKTQNRKILLFLDNATSHAHLDLDIFALQHIIVNLDNTRNAQNLAKQIDVLKAITWVKKAWTEVSSLTITNCFRNADFPSSEPPKIENEKRRFCHNSNLSTECSSDDIAVILDNIRTKLNPVEADDEQQADDQPENSEIKTFENYSEALEQLIRLKEFYLNKGDEKGFSCVSELIIHHELEMTKSKFKKQTSIL
>Mus_musculus_NP_080096 crooked neck-like protein 1 [Mus musculus]
MAASTAAGKQRIPKVAKVKNKAPAEVQITAEQLLREAKERELELLPPPPQQKITDEEELNDYKLRKRKTFEDNIRKNRTVISNWIKYAQWEESLKEIQRARSIYERALDVDYRNITLWLKYAEMEMKNRQVNHARNIWDRAITTLPRVNQFWYKYTYMEEMLGNVAGARQVFERWMEWQPEEQAWHSYINFELRYKEVERARTIYERFVLVHPAVKNWIKYARFEEKHAYFAHARKVYERAVEFFGDEHMDEHLYVAFAKFEENQKEFERVRVIYKYALDRISKQEAQELFKNYTIFEKKFGDRRGIEDIIVSKRRFQYEEEVKANPHNYDAWFDYLRLVESDAEADTVREVYERAIANVPPIQEKRHWKRYIYLWVNYALYEELEAKDPERTRQVYQA…
>Mus_musculus_NP_080946 zinc finger MYM-type protein 1 isoform 1 [Mus musculus]
RSSPCKSLQLSDEMIAITNDLGNVEVYCSACSSSYNSAVMESPSVNVSMVHSSSKENLCPKKYPVISNIMSLVNNHVDLVVNTDLLQGTLSSLPTDVIMSNSASESSSGVGNSADQPGLLPPCSVLCEDTAAPGEGVENNSEKSMEGNDRLCLSKSTLTEQNIKTEPPGEPWSPALQHLHPSPADNIAFCYSCYLFFQKKFSCRREAFATQGTADWEKMLGNFRKHEESDVHLKSLQFWRQYQFLDAIPCDNSSVYSKQIEGNKKYLRLIIENILFLGKQCLLLKGNDQSVSPMNKGSFLELLELRARDRGEVFQLMSSHVDFYSSTLVQEEIIEMIKDEMLQDIVSEINASSAFSIICEEIAGSAAERQLSVCVRYPQKTPSAVLVKERFLGFVTAEE…
>Mus_musculus_NP_444496 general transcription factor II-I repeat domain-containing protein 2 isoform 1 [Mus musculus]
MAQVAVTTQPTDEPSDGRMVVTFLMSALESMCKELAKSKAEVACIAVYETDVYVVGTERGCAFVNARQDLQKDFAQHCQGEGLPEEKPLCLGNGEACPGEAQLLRRAVQDHFCLCYRKALGTTAMVPVPYEQMLQDEAAVVVRGLPEGLAFQHPDNYSLATLKWILENKAGISFAVKRPFLGAESQLGGLGMVTDAGRPTVPPNDSYGPVSVKTEPMEDSGTSPRAAAMLIKTESEDPNYNVCNVQGSQHFSASSDVTGMELPSEESTRMVALETNEDPETEVKMEGNASPSNLVNSAAGVEDLRIIQVTVADNEKERLSGLEKIKQLREQVNDLFSRKFGEAIGVDFPVKVPYRKITFNPGCVVIDGMPPGVVFKAPGYLEISSMRRILDAADFIKFT…
>Mus_musculus_NP_848839 putative nuclease HARBI1 isoform a [Mus musculus]
CVANVTEALVERASQFIHFPVDEAAVQSLKDEFYGLAGMPGVIGVADCIHVAIKAPNAEDLSYVNRKGLHSLNCLVVCDIRGALMTVETSWPGSLQDCAVLQRSSLTSQFETGMPKDSWLLGDSSFFLRSWLLTPLPIPETAAEYRYNRAHSATHSVIERTLQTLCCRFRCLDGSKGALQYSPEKCSHIILACCVLHNISLDHGMDVWSSPVPGPIDQPPEGEDEHMESLDLEADRIRQELILTHFS
>Odontomachus_brunneus_XP_032682259 protein GVQW3-like [Odontomachus brunneus]
MEQRVCINFCVKNGIKCSKTLEMLTVAYGESTLSKKSVYKWYKLFQEGRENVNDEPRSGRPSTSKTDENVQEVKEIVLKNRRITIREIADDLNISFGSCQSILTDVLGMTRVSAKFVPKLLNFDQKQRRMNIAQDMLNDVNDDPDLLKRVITGDETWVYGYDVETKAQSSQWKSPGEPRPKKARQVRSNVKILLTVFFDYHGVVHQEFLPQGHT
>Parnassius_apollo_CAG5036354 unnamed protein product [Parnassius apollo]
MDQLANSDLGEDFDDDNDWHPPGQLTSSSSDNEDEQEARNSAVASPSSSNKWIRRRFVGKPMPTLISEPTEEVLTPSEYFDRYFTEEIYELFAFNTNVYYQSSFNKQLNPPVTATEIKKFFGINGILGCIRYPRIKMVWMQRFRLSCIAEAMARERFFLLRVNLHIVDKGSVSPEIQTQNKLWLVQPLIDAVRGRCLQIPRDQSHFSIDEQMVPFLGKCPVRQFVKGKPRPVGLKNYVVTSSKGLVLDFELHQGNTTPLSDRSLGLGPAIVLRLINTLPRGSFVYFDRYFTTIPLLEKMLTLGIEGTGTIITNRFKGYQFSKDSSMNRGDYHEVVNNKKDICVIKWKDSKTVLTCSTAIGALPLHKVQRYDKVTKSYIESIPSSNYKQMISIVCLVPSS
>Photinus_pyralis_XP_031327474 zinc finger MYM-type protein 1-like [Photinus pyralis]
LSGAQYKALAEEKRRKIQAVLDKTQNLKNYFLTKPTNSQEQTDCSESEDLEVVSVVPIPIPPDNAVNAEAVDTVTEASSSSNVESACPSPCLPAIVSNDPADWNINDDTINYLMSLPNEICQNTDEDFSLTKIVNGGKSRCLTKNVFRRKLANGEEQPRKYLIYSSSKKSLFCIPCRLFGGTSKMATEGINDWSNVNKILNLHENSKEHAKSQVTLLRRRQKQNQIDSLLCQQISIEEDYWRNVLKRVVAVTKKLASRGLPFRGTVEKFGNTNNGNFMMCLELIAEFDPFLATHLSQHGNPGSGKTSYLSSTICEEFIDLMSTEVLNHIMTEIRMSKYYSIIIDSTPDMAHIDQLSVIIRYVTNNGKPVERFIGFLPNVGHKSEDLENAIMSKLEKHNL…
>RAG1_Schi02G002820.1 RAG1-DERIVED FROM TRANSIB
ASFNSSTGKKRWQKCSRTKNLFEKVNETWLNDDFKFPEILSSDLLQNELPSTNTRGRPEKLFDDLCNKTKIRKTTELRNMYSVNELAFATKVSLKDSGLNDASKLLEESTMTTPTRASKIRILYKQSTTSKNVIEKYTNDEALALLVDLKLTKYQYQNLRTQAKNKNANIYPTYNFVREAKIKCYPNLSEISVTETKASIKLQGLLDHTVKRLLLTNSITNNILYDKLTLFTKWGCDGTSGQQQYKQTFSEGETLNDSDIFFISLVPLILYKSGANTLNDKDSVVWQNPHPSSTKYCRPISIEYKKETLLFTKQEVDAISNQIKELEPTVVLLTNRAIEIKHELALTMIDGKVCNALTENRSSQVCYICKACPKDINNIIQIKKRPVNHKTFAFGLSSL…
>Rhipicephalus_sanguineus_XP_037504875 protein GVQW3-like [Rhipicephalus sanguineus]
MTERLEQRYCIKFCQKLGDSQVETIGNIKTAFGDDAMSRTQIKEWYNRFKDGRTSVESEPRSGRPSTCRNDQVIAEVNAVVMRDRRVTIREIAEEVGISTFSAHSIMTEDLVMKRVAAKFVPKLLTVEQKQLRVEVSQDMLDFTSSDPNFMNTIITGDESWVYGYDPETKSQSSQWKHSTSPRPKKARQVRSNVKVMLSTFFDFRGVVDREYAPQGQTITKEYYRDVLRHLRDAVRRKRPELWSTGNWRIHAPAHSSHLVQTFLAKSQTPLVQQAPYSPDMAPCDFWLFPKLKRTLRGERFQTREDIMAATTA
>Rhopalosiphum_maidis_XP_026819321 general transcription factor II-I repeat domain-containing protein 2-like [Rhopalosiphum maidis]
MFDIFAKNANDSKISTYVNDISLSRNTIMRRISCSTTNSKYFSLALDESCDITDNPQLSIFIRSVNSKFEVTEELLGLEVLETSTKGTDIFNKLKCCVETLLLKSDDLIWSKLESVCTDGAPCMIGKNIGCVTLLEEFLNRNLNKYHCIIHLEALCVKILKFNHVLKPVSLCINKIKARPLNHRLFRTLFEDAINESGELLLFCEVRWLAKGKALERFWSLKDEVIEFIEKNNEFPDECEVLKDKNWLINLAFLTDILGHLNILNKRLQGKGNLFLTLVGSINSFMSRLRLFESNLGMENLDHFVRLKSIISTDRYSIDDF
>Schi01G007620.1 gene=Schi01G007620
MKSTTRGEDIYQAFINFANKSNLPSYKLVCITTDGAPTMRGKNNGFIALCKNDNNFPNFITFHCVIHQQVLCGKILNMSSIMDIAFKIVNSIRSRNLQRRLFKLQLEENNSQHCDLLLHTDVRWLSRGKFLERFQCLLPEIIKFLKSRGDNYNCLTNNTWLKNLAFLKDITAHLNTLNVELQGKGGTIIELLSYINGFKSKLILLKSQLKESNLNNFPNLKDLFEKQKCTVAVEIYCSEVEKVYNEFERRFKDIQKLEAIITFMSFPFSETNNIENISTQISNLFDMDSTKFESEIIKIKSDIFLKARGSKTNFWNLLSEEKYPCLRNVVLQLHAYFGSTYLCETAFSHMKMIKTEYRATLSDDRLEQCLRLAVSNYSPDYDQLVNKMQCHTSTLPRSTK
>Schi01G009910.1 gene=Schi01G009910
MAGVYSKERKRKLEDENRAFQAEWEGDFFFTKRKKEGTALCLICRETVHGNKRYNLNRHYTSIHSQFEEKFLKKSKIREEKLQSLKKSFACERSTLFNAMNKNELTTKASYQVTEILAQKMKPFSDAEIVKECVVTVCKTLFSHLPNSKQILDEVSKLQLSDSTCMRRSQDLAVNIALNITDELQQSKCFSLALDSSTDITSISQLLLFVKYVFKDCVDYLNTIVSFFNERSIDLKKVFSVCTDGCPSMLGRNIGFVQLLKKHLENDNLLSFHCIIHQESLAVKFGENFSCLMKQVVKIVNFIRSNELNRRTFQEFLKELISQYGDVLYHTEVRWLSKGKVLERFFSIRHEITLFLATKEKEYPDVYDFRHYNNIVTKMISIVFSQEQKLNMYIEELSN…
>Schlechtendalia_chinensis_Chimeric_ERCC6-PGBD3 Chimeric ERCC6-PGBD3
MNLNDDQILEYLEDSDLEIDDDDDADPTFVLSSQHENILCDSSDSEADEVEIEDAQLETASQAPTTDQVSAIVTRNTNDDTSIFGKVKWKLYELAALCTNQYYMEKTGKILKTSSNEIKNFFGIHVIIGCIKFPRLRMYWNIVFFQLRVNLHFATFATDEIKKNNKLWKVQLLIDYVRNNCLAIDRSSTYYSIDEQIIPFLDRCKVRQFVKGKPRVVGLKNFVITTSEGLIIDFEIYQGHTTPFPDKTLGLGPAVVLRLINTIPEGSSVFFHRYFTTIPLMKKLVQLKIYGTGTLQLNRLQKFQFKPDSKMKRGDFEEVISDDKNISMLKWKNNKSVVMTSTCYGAPKKNIKDLLQFRLEIGECLTAATQPPPHSSYQKREEDEEPPKKKNPLAPIPGD…
>Schlechtendalia_chinensis_CROOKED HAT (Half-A-TPR) repeat-protein crooked neck
MDKPQKIPKVAKVKNKAPAEIQITAEQLLREAKERDLEIVPPPPKQKISDPVELRDYQHRKRRGFEDNIRRNRTNISNWIKYAAWEESQKEIQRARSIYERALDTDHRNITLWLKYAELEMRHRQIMHARNLWDRAVVIMPRANQFWYKYTYMEEMLGNVAGARVVFERWMEWEPPEQAWLTYIKFELRYHEVDRARKIYNNFVMVHPDVINWIRYARFEEQNGFIAGGRSVFEKAVEFFGDDHINENLFIAFAKFEERQKEHERVRVIYKYALDHVPKDRCHDIYKAYTIHEKKFGDRTAIESVISSKRKLQYEQEVKSNPTNYDAWFDYIKLVESEGNLDVIRDTYERAVANIPPSNEKHAWRRYVYLWINYALYEELEAQDEKRTRDVYQIFLNAI…
>Schlechtendalia_chinensis_GVQW3 GVQW3
MERLLEQRYAIKFCGWLRKNATETYQMLQEAFKEECISRSQCGRWHKVFKEGREEVSDEPRSGRPTTARTDVNVQHVRKVLSTDRRLSIQAIADTLNLSTFVVHGIVTEDLQMRKVCGKLVPKVLTEDLQMRKVCAKLVPKVLTEEQKEILRSEELLELIRNDPDFLNCTLTGDESWIFEYDPESKRQSSEWHTQSFPKPTKARMSKSRIKTMLIVFFDVRGIVHFEFKP
>Schlechtendalia_chinensis.GVQW3 GVWQ3
MKKLEEQRVYVKFCFKLGKSATETSKIIQKAFPGESMSWFQCFEWYNCFKSGRTSIDEDPRSGRPSTSTDDNHMNLVNTMVRANHRLTVREIAEEINISVGSCHAILTETLGMTRVASKFVPRVLTEEQKRTRVEICQDLFDQANIDPDFMKTIITGDKTWVYGYDVETKAQSSQWKGPTSPRPKIARMSRSSVKVMLIAFFDWQGLVHYEYVP
>Sipha_flava_XP_025411419 uncharacterized protein LOC112684234 [Sipha flava]-RAG1
LHIFMNEFDKRWQKCNRTKNRFDTIFETWLNKKFIFSEVSKSLPMSHVGRPKVLFSKACDKTKRHKTQTLRTSNSTEELVYAAQLSLKETGNVDAAKLLKEATSTTPTRALNIQRAYTAFQNVKPVQMYSEEDALALIIDAKLTKSQYTLIRLQAKQRNANIYPAYNKILEAKSQCYPKKDQVLITEISAEATLQSLLNHTVQRIFQSIENLSAYEFKNNTVVLLSKWGLDGSSGLAQYKQKFNDVQSASDSNIFLTSFVPIQIIMYSGESKEVLKEFIWKNPRTSSTKYCRPIHIQFQKETTELIQNEVSNISNQIQNLVSSIVNLGNDGFVSVKHELVLTMIDGKVCNAISDNKSAQKCYICGAGPKDMNNLNTIKQRPIDPSTLSFGLSSLHAWIR…
>Sipha_flava_XP_025415153 general transcription factor II-I repeat domain-containing protein 2B-like [Sipha flava]
MALSKPITSKLKERSRTFHEEWEMQYCFTESKALKPICLICSTTIAVAKKYNLERHFKQNHSSINKNYPEGSSLRAEFIKKKKKEIFGQQNLFVKKFDELESMVKTSYEISLLLAKNKKPFSDGEIIKEALSIFSNNCNDKNIKTKADGISLSRNTVTRRVEEMSNDISNQITQTVTKYLLELSQLETTSTGRDIFMKIKECVDRKGIAWEKINSVCTDGAPAMTGKINGCVALLKQFLGRELFSYHCIIHQEALCAKDMKFNDVIDPVVRCINYIRAKALHRRQFRVLFEEEINEFGELHLYCAVRWLSKGEMLKHFFLLRREVLQFLVEKQAMPDERDLLESESWLCDLAFLIDITQHLNILNWKLQGKDCSLPIMFNLVYGFKAKLSLFLTNLTRN…
>Sipha_flava_XP_025418684 protein GVQW3-like [Sipha flava]
MSNKLEQRVCIKFCVKLGKSATETFEMIKKAFEDEAMSRSKTFEWHKRFIEGREDINDDSRAGRPSTSRSLEMVAKVRKIIRSDRRMTIRELSSECNISFGSCQTILTEDLGMRRVCAKMVPKLLSQDQKNHRIEVCQSLKERTQNDPEFIKNVITGDETWVYGYDIETKRQSSQWKSVTLPRPKKARQVRSNVKTMLITFFDIKGLIYYEFVPTAQTVNQTYYKEILIKLREKIRKKRPDQFQNRSWLLHHDNAPAHSALSIREFLADKQIPVVPHPPYSPDLAPCDFFLFPKIKTDLKGQRFDDIETIKKNAVV
>Sipha_flava_XP_025418691 protein crooked neck [Sipha flava]
MDKPQKIPKVAKVKNKAPAEIQITAEQLLREAKERDLEIVPPPPKQKISDPVELRDYQHRKRRAFEDNIRRNRTNISNWIKYAAWEESQKEIQRARSIYERALDTDHRNITLWLKYAELEMRHRQVMHARNLWDRAVVIMPRANQFWYKYTYMEEMLGNVAGARAVFERWMEWEPPEQAWLTYIKFELRYHEVDRARKIYNNFVMVHPDVTNWIRYARFEEQNGFIAGGRSVFEKAVEFFGDEYINENLFIAFAKFEERQKEHDRVRVIYKYALDHVPKDRCHDIYKAYTIHEKKFGDRTAIESVISSKRKLQYEQEVKGNPTNYDAWFDYLKLVESEGNLEVIRDTYERAVANIPPSNEKHAWRRYVYLWINYALFEELEAEDEDRTRDVYQTFISTI…
>Sipha_flava_XP_025425051 tigger transposable element-derived protein 6-like [Sipha flava]
MPPPVPRKALNLKQKVDIIRFKDSNGGWSIRKFADKFGIGKTQVAEVLKNKENILRRYNENSTNEKSRRFQRNGPAELIDEIVLEWFNRVRNKNVPVSGPIIQAKALEVAREIECDDFKASNEIVTGYEPQNIFNADETDLFYRALPDKTFSYKGESCSGGKIVKERLTVLLCVSMSGEKLKQLVIGKTVKPGCFKGIDVSKLAVEWKANSKAWMTTHIMIDWLQRLDQQMKTQNRKMLLFLDNTTSHAHLSLDNVTLFPPNITSTSQPLDQGIIKIFKVFYRKFALQHVIAILEDAQNAHDLTKQIDVLKAMTWVKKAWTQISSLTITNCFKKTDFPSSEPPEIENEKRRFATRGSNLSTECRSDDIAIILDDIRTELNPVESDDEQQADDQLEYSEI…
>Sitophilus_oryzae_XP_030766971 uncharacterized protein LOC115890777 [Sitophilus oryzae]
LSYFKSDLKSRWTSARRTEDRFLKANRSWLESAISFPRYESHSVEQNRGGRPKKSFEESGDRSKRKKTEQLRSIATVSELSYAAQISLRASGKTDASKVVHEVTATSPTRASKYRKAYKELLKDRGPRLMTGEDALAVLVEAKLSRHQYNVIRMSDPEKFPSYKNVQEAKKLCYPNADAIKISETSAEVKLQALLDHTVQRLLIVQESVIDSLSEEELNQLSLFTKWGFDGSSGHSSYKQAFHGSEASDAAIFITSIVPIRLVCKSKVIWQNPRPSSPRYCRPLKIQFIKESVEVSITQKNEVDDEIRKLHSSVLIFNQRQVKVMHSLIFAMVDGKVCNALSETTSTQKCYICGATSRDFNRIDEMITKTVKVENLQFGLSVLHGWIRFFECLLHVAYK…
>Spodoptera_litura_XP_022815827 uncharacterized protein LOC111349084 [Spodoptera litura]
LKKECEKIRVKWVRKQRRLDLFLKEHEDWLNEDLNFNMLVAPEDLSQPSTSGGRPQKSFKESSEKSKKRKVQHLLHNYSSDELTFATQVSVRASGKRDAATIIQELSTSSPKRATKYKKARKILNTPKEKKPYTPDEALAFFISNNLTVQTYKNIQQEAKERGFNAYPCYDYVAKVKKQCYPPVENITVTDISAEVKLDALLSHTALRICKDIIGERLDISVLNYTLIYKWGCDGSSGHSLYKQPFEDPDSTDEYMFIISLVPIRLVNDEQKIIWENPRPSSPRFCRVIKFIYKKETEALIKEECQVIEKQIMELEPTRVEVKGVAISIKHNLIMSMIDGKVCNVLTENKSTQRCFICKATSKEMNSLQPMVREVDESMYAFGISSLHAYIRTMECLLN…
>Temnothorax_curvispinosus_XP_024875226 uncharacterized protein LOC112456728 [Temnothorax curvispinosus]
EFTTASERSKRRKTAEMRTTYSTEELSYATQMKLRSSGKLDAANIVKEVTTSSPTRASKYKAAFQATSNVAIPMSDDAALSVVVEAKLTKNQYSLIRQSMKEHHCNLYPPYDKVSQAKVRCYPPRSDVTITETSAEVKLQALLNHTAERILLVQNDVIKSLLQETVKHMNLICKWGCDGSSGQSEYKQKFANENSSDEHVFLTSLVPLQLLFVDCKSDSKIVIWKNPRPSSPRFCRPIRLQFLHEDVQSIVNEMHHIEEQIKSLDPFNTVVDGKEISITYDMIFTMIDGKVCNAVTSTKSTLRCYLCGITSKNINNLDLVKKQKIDKSNLRFGLSTLHAWIRLFECLLHLSYKLGIKKWQARSTEEKQITQDRKKIIQKGFKQQLGLIIDRPKPGYGST…
>TFII-1_Schi01G003650.1 hAT derived General transcription factor II-I repeat domain
MASNKPGTSGLYVKRSYKDDISSRIFNTKWIEKILCIEGKKSRPTCLVCNSVIAVPKKFNVQRHYNNHNDIIEKYPEAINFIKQSNEKKDMVITSYEIAFLLAKCGKPYSDGEIIKKSFDVFAKNTNDSKISTYVNDISLSRNTIMRRIDEISSDISKQISCKLLGLEVLETSTKDTDIFNKLKCCVETLLLKSDDLIWLKLESVCTDGAPCMIGKNIGCVTLLEEFLNRNLNKYHCIIHLEALSAKILKFDHVLKPVSRCINKIKVRPLNHRLFRTLFEDAINESGELLLFCEVRWLAKGKALERFWNLKDEVIEYLEKNNELPDECDLLKDKNWLINLAFLTDILGHLNILNKRLQGEGNLFPSLVGSINSFMSRLRLFESNLGMGNLDQFVRLKSI…
>TFII-1_Schi01G009910.1 gene=Schi01G009910
MAGVYSKERKRKLEDENRAFQAEWEGDFFFTKRKKEGTALCLICRETVHGNKRYNLNRHYTSIHSQFEEKFLKKSKIREEKLQSLKKSFACERSTLFNAMNKNELTTKASYQVTEILAQKMKPFSDAEIVKECVVTVCKTLFSHLPNSKQILDEVSKLQLSDSTCMRRSQDLAVNIALNITDELQQSKCFSLALDSSTDITSISQLLLFVKYVFKDCVDYLNTIVSFFNERSIDLKKVFSVCTDGCPSMLGRNIGFVQLLKKHLENDNLLSFHCIIHQESLAVKFGENFSCLMKQVVKIVNFIRSNELNRRTFQEFLKELISQYGDVLYHTEVRWLSKGKVLERFFSIRHEITLFLATKEKEYPDVYDFRHYNNIVTKMISIVFSQEQKLNMYIEELSN…
>TIGD4_MOUSE_Q8BUZ3.1 RecName: Full=Tigger transposable element-derived protein 4
TQPVTVKKKKSLSIEEKIDIINAVESGKKKAEIAAEYGIKKNSLSSIMKNKDKVLEAFESLRFDPKRKRLRTAFYTDLEEALMRWYRIAQCLNVPVNGPMLRLKANDFAQKLGHNDFKCSNGWLDRFKSRYGLVFRAQPVEATGISIDPSTVWYQNVLPYYLNDYHPKNVFNVKETGLLYRMLPTNTFAFKGETCSVGKLCKDRITLALGTNMDGSEKLPLLIIGKNRAPRCFKGIKSLPVYYEANRTAWMTAAIFEQWMQKLDEKFQAQKRRVVIFVDSCPAHPEVKNLKSIELAFFPSCLSSGFAAMNQGVIKSLKIKYRHCLIKKFLSSVESSKEFTFSLLDAVDTLHLCWRAVTPETIVKSYEEAGFRSPKGENDTANADAAVALDLTAHAVGAG…
>TIGD6_HUMAN_Q17RP2.2 RecName: Full=Tigger transposable element-derived protein 6
NKGNKKRRQFSLEEKMKVVGAVDSGKRKGDVAKEFGITPSTLSTFLKDRTKFEEKVREASVGPQRKRMRSALYDDIDKAVFAWFQEIHAKNILVTGSVIRKKALNLANMLGYDNFQASVGWLNRFRDRHGIALKAVCREDSDRLMNGLGIDKINEWHAGEIIKLIADYSPDDIFNADETGVFFQLLPQHTLAAKGDHCRGGKKAKQRLTALFCCNASGTEKMRPLIVGRSASPHCLKNIHSLPCDYRANQWAWMTRDLFNEWLMQVDARMKRAERRILLLIDNCSAHNMLPHLERIQVGYLPSNCTAVLQPLNLGIIHTMKVLYQSHLLKQILLKLNSSEDQEEVDIKQAIDMIAAAWWSVKPSTVVKCWQKAGIVPMEFAECDTESAASEPDIAIEKL…
>TransposonX_Schi01G017660.1 Probable RNA-directed DNA polymerase from transposon X-element OS=Drosophila melanogaster OX=7227 GN=X-element\ORF2 PE=3 SV=1
MSLFLLLFGVGHLCPKSLLDMISHIIYAHTSNDPFDPPTSEKIIPDSYHDAENVIMENVNSPIKSPPPIFVKGVEDFPALCAALIELIGVDNFICKSSANSLKIQTTDPNAYRALVHFLKSEKAEYHTYQLKENKPLRIVIRNLHPSTPLNLIKDELEPYKPKKISQCYNCQQYGHTRTYCGYHPRCVRCGADHQSTACPNPRDASPKCAHCSQNHPANYKGCTIYKELQRRKIPNNSLLILQFNANGLKNHAFDLETVLNSKRIDVALISETHFTKYSHIHIPGYTLIKTNHPDNTAHGGAAIFIESNIEFFPLPSFSQSFLQSCAINLKINNKPLTIAAIYLPPKHNIKNTQFADYFNSFNNNFIIGGDFNAKHQSWGCRVNNPRGVTLYNFINSKS…
>Trichonephila_clavipes_GFV60699 protein GVQW3 [Trichonephila clavipes]
MERSLEQRYAIKFGVRLGKNATETFQMLQEAFKDDCISRSQSGKWHNAFKEGREEVADEPRFGRPTTARTEDNMDRVSEVLPTDRRLGIQQIADTLHMSTFAVHGTVTENLQMRKVCAKLVLKVLTQDQKELTVLRCQELLDLIQNEPDFLNSVVTGDESWMFEYDPESKRQSCEWHTKSSPRPKKARMSKSRIKTMIIVFFDIRGIVHCEFVPQGQTVNSAFYLEVLRRLKRRIARVRTDIKDTVKLHHDNATSHTAFIITNFLARSNTPVIPHPPLQSRLSSM
>ZMYM-Schi01G000010.1 hAT-Zinc finger MYM-type protein 1
MRSLSLLEEDDFEKATTRCEAAGLRRQLDRFETVFITVFWNAILERFNSTSKELQKVYIDLGIGVKLYKSLINFITSIRNDKCFNEYVILTKKIKSEEYEFDKVRTTKRKLQADEKRENEVHMTGSDKLRIETYFTILDRVKSELEKRCAAYTTIFDKYDFLTNLILLSPEEITQKANKLQEFYSDDLEISIACECVHFRAYLQSINTNIDGVIELSIHLRGNNLVTVFPNVDIALRMLLYMAITNCSAERSFSTLKRVNNYLRASMEGDKVNSLSLLAIETELVNKMDFDAIIDDFATQKSRRKPMSTRH
