# Supplementary material for: Mobilome of the Rhus Gall Aphid Schlechtendalia chinensis Provides Insight into TE Insertion-Related Inactivation of Functional Genes
Source: Int J Mol Sci. 2022 Dec 15;23(24):15967. doi: 10.3390/ijms232415967 (PMC9783078; doi:10.3390/ijms232415967)
Supplement: Supplementary file 1 [file ijms-23-15967-s001.zip › Supplementary Data S8.xlsx]

## Sheet: Sheet1
#GeneID	GO_annotation	KEGG_annotation	KOG_class_annotation	Pfam_annotation	Swissprot_annotation	TrEMBL_annotation	eggNOG_class	eggNOG_class_annotation	nr_annotation
Schi01G015500.1	Molecular Function: endonuclease activity (GO:0004519);; Molecular Function: exonuclease activity (GO:0004527);;	K08220|4.3e-20|bmor:101739096|K08220 MFS transporter, FLVCR family, feline leukemia virus subgroup C receptor-related protein | (RefSeq) uncharacterized LOC101739096	General function prediction only	Endonuclease-reverse transcriptase	Probable RNA-directed DNA polymerase from transposon X-element OS=Drosophila melanogaster OX=7227 GN=X-element\ORF2 PE=3 SV=1	Pre-C2HC domain,Endonuclease/exonuclease/phosphatase,Zinc finger OS=Cinara cedri OX=506608 GN=CINCED_3A024236 PE=4 SV=1	G	Carbohydrate transport and metabolism	putative reverse transcriptase [Drosophila simulans]
Schi01G005630.1	Molecular Function: nucleic acid binding (GO:0003676);; Molecular Function: DNA binding (GO:0003677);;	K11660|1.0e-36|lav:100670737|K11660 metastasis-associated protein MTA | (RefSeq) MTA3; metastasis-associated protein MTA3	--	DDE superfamily endonuclease	Tigger transposable element-derived protein 6 OS=Homo sapiens OX=9606 GN=TIGD6 PE=2 SV=2	Tigger transposable element-derived protein 6-like OS=Aphis craccivora OX=307492 GN=FWK35_00025100 PE=4 SV=1	--	--	PREDICTED: tigger transposable element-derived protein 4-like [Acyrthosiphon pisum]
Schi05G006750.1	Molecular Function: DNA binding (GO:0003677);; Cellular Component: nucleus (GO:0005634);;	K11660|4.0e-15|tmu:101357517|K11660 metastasis-associated protein MTA | (RefSeq) metastasis-associated protein MTA3 isoform X1	--	DDE superfamily endonuclease	Tigger transposable element-derived protein 6 OS=Homo sapiens OX=9606 GN=TIGD6 PE=2 SV=2	Tigger transposable element-derived protein 6 (Fragment) OS=Sipha flava OX=143950 GN=TIGD6_29 PE=4 SV=1	--	--	PREDICTED: tigger transposable element-derived protein 6-like [Acyrthosiphon pisum]
Schi01G037390.1	--	K11433|2.8e-23|aec:105143020|K11433 [histone H3]-lysine36 N-dimethyltransferase SETMAR [EC:2.1.1.357] | (RefSeq) histone-lysine N-methyltransferase SETMAR-like	--	--	Histone-lysine N-methyltransferase SETMAR OS=Homo sapiens OX=9606 GN=SETMAR PE=1 SV=2	Ribonuclease H-like domain,Transposase, type 1 OS=Cinara cedri OX=506608 GN=CINCED_3A020550 PE=4 SV=1	H	Coenzyme transport and metabolism	PREDICTED: histone-lysine N-methyltransferase SETMAR-like [Acromyrmex echinatior]
Schi03G005160.1	--	K03350|7.2e-18|mpha:105833928|K03350 anaphase-promoting complex subunit 3 | (RefSeq) cell division cycle protein 27 homolog	--	--	Mariner Mos1 transposase OS=Drosophila mauritiana OX=7226 GN=mariner\T PE=1 SV=1	Uncharacterized protein OS=Cinara cedri OX=506608 GN=CINCED_3A017406 PE=4 SV=1	--	--	Histone-lysine N-methyltransferase SETMAR [Harpegnathos saltator]
Schi01G007330.1	--	K11433|2.3e-75|soc:105206723|K11433 [histone H3]-lysine36 N-dimethyltransferase SETMAR [EC:2.1.1.357] | (RefSeq) protein GVQW3-like	--	Transposase (partial DDE domain)	Mariner Mos1 transposase OS=Drosophila mauritiana OX=7226 GN=mariner\T PE=1 SV=1	Transposase, type 1 OS=Cinara cedri OX=506608 GN=CINCED_3A022087 PE=4 SV=1	--	--	PREDICTED: histone-lysine N-methyltransferase SETMAR-like [Megachile rotundata]
Schi01G006550.1	--	K11433|2.0e-74|soc:113006022|K11433 [histone H3]-lysine36 N-dimethyltransferase SETMAR [EC:2.1.1.357] | (RefSeq) protein GVQW3-like	--	Transposase (partial DDE domain)	Protein GVQW3 OS=Homo sapiens OX=9606 GN=GVQW3 PE=2 SV=1	FLJ37770-like protein (Fragment) OS=Acromyrmex echinatior OX=103372 GN=G5I_02082 PE=4 SV=1	--	--	PREDICTED: putative uncharacterized protein FLJ37770 [Acromyrmex echinatior]
Schi03G002000.1	--	K11433|7.3e-55|soc:113006022|K11433 [histone H3]-lysine36 N-dimethyltransferase SETMAR [EC:2.1.1.357] | (RefSeq) protein GVQW3-like	--	Transposase (partial DDE domain)	Protein GVQW3 OS=Homo sapiens OX=9606 GN=GVQW3 PE=2 SV=1	HTH_48 domain-containing protein (Fragment) OS=Lygus hesperus OX=30085 GN=CM83_1251 PE=4 SV=1	--	--	PREDICTED: putative uncharacterized protein FLJ37770 [Acromyrmex echinatior]
Schi01G004500.1	Molecular Function: DNA binding (GO:0003677);;	K11433|2.2e-14|cfo:105249119|K11433 [histone H3]-lysine36 N-dimethyltransferase SETMAR [EC:2.1.1.357] | (RefSeq) protein GVQW3-like	--	HTH domain in Mos1 transposase	Protein GVQW3 OS=Homo sapiens OX=9606 GN=GVQW3 PE=2 SV=1	Winged helix-turn-helix DNA-binding domain OS=Cinara cedri OX=506608 GN=CINCED_3A007293 PE=4 SV=1	--	--	PREDICTED: putative uncharacterized protein FLJ37770 [Acyrthosiphon pisum]
Schi01G004330.1	--	K23222|2.1e-100|dnx:107172064|K23222 nuclease HARBI1 [EC:3.1.-.-] | (RefSeq) putative nuclease HARBI1	Replication, recombination and repair	DDE superfamily endonuclease	Putative nuclease HARBI1 OS=Homo sapiens OX=9606 GN=HARBI1 PE=1 SV=1	DDE Tnp4 domain-containing protein OS=Acyrthosiphon pisum OX=7029 PE=3 SV=1	L	Replication, recombination and repair	PREDICTED: putative nuclease HARBI1 [Acyrthosiphon pisum]
Schi01G007760.1	--	K09228|1.0e-47|xla:108719648|K09228 KRAB domain-containing zinc finger protein | (RefSeq) uncharacterized LOC108719648	Replication, recombination and repair	DDE superfamily endonuclease	--	DDE Tnp4 domain-containing protein (Fragment) OS=Pectinophora gossypiella OX=13191 GN=g.14120 PE=3 SV=1	B	Chromatin structure and dynamics	PREDICTED: uncharacterized protein LOC103311641 [Acyrthosiphon pisum]
Schi01G024880.1	Molecular Function: DNA binding (GO:0003677);;	K10841|7.8e-22|csab:103215829|K10841 DNA excision repair protein ERCC-6 | (RefSeq) DNA excision repair protein ERCC-6	--	Transposase IS4	Chimeric ERCC6-PGBD3 protein OS=Homo sapiens OX=9606 GN=ERCC6 PE=1 SV=1	THAP-type domain-containing protein OS=Acyrthosiphon pisum OX=7029 PE=4 SV=2	S	Function unknown	PREDICTED: piggyBac transposable element-derived protein 2-like, partial [Diaphorina citri]
Schi02G002820.1	--	K04930|2.5e-37|hmg:105850989|K04930 potassium voltage-gated channel KQT-like subfamily member 5 | (RefSeq) uncharacterized LOC105850989	--	Recombination-activation protein 1 (RAG1), recombinase	Derived from Transib transposase	Dna-mediated transposase OS=Lasius niger OX=67767 GN=RF55_16596 PE=4 SV=1	A	RNA processing and modification	PREDICTED: uncharacterized protein LOC105203526 [Solenopsis invicta]
Schi01G004330.1	--	K23222|2.1e-100|dnx:107172064|K23222 nuclease HARBI1 [EC:3.1.-.-] | (RefSeq) putative nuclease HARBI1	Replication, recombination and repair	DDE superfamily endonuclease	Putative nuclease HARBI1 OS=Homo sapiens OX=9606 GN=HARBI1 PE=1 SV=1	DDE Tnp4 domain-containing protein OS=Acyrthosiphon pisum OX=7029 PE=3 SV=1	L	Replication, recombination and repair	PREDICTED: putative nuclease HARBI1 [Acyrthosiphon pisum]
Schi01G002990.1	Molecular Function: DNA binding (GO:0003677);;	K11660|7.0e-30|tmu:101357517|K11660 metastasis-associated protein MTA | (RefSeq) metastasis-associated protein MTA3 isoform X1	--	Tc5 transposase DNA-binding domain	Tigger transposable element-derived protein 4 OS=Homo sapiens OX=9606 GN=TIGD4 PE=1 SV=2	HTH CENPB-type domain-containing protein OS=Acyrthosiphon pisum OX=7029 PE=4 SV=2	--	--	PREDICTED: tigger transposable element-derived protein 4-like [Acyrthosiphon pisum]
Schi01G003130.1	Molecular Function: DNA binding (GO:0003677);;	K09228|6.7e-10|acun:113477503|K09228 KRAB domain-containing zinc finger protein | (RefSeq) uncharacterized protein LOC113477503	--	Tc5 transposase DNA-binding domain	Tigger transposable element-derived protein 5 OS=Homo sapiens OX=9606 GN=TIGD5 PE=1 SV=3	Homeobox domain-like,HTH CenpB-type DNA-binding domain OS=Cinara cedri OX=506608 GN=CINCED_3A018572 PE=4 SV=1	--	--	PREDICTED: tigger transposable element-derived protein 6-like [Acyrthosiphon pisum]
Schi01G003160.1	Molecular Function: DNA binding (GO:0003677);;	K11660|1.1e-34|tmu:101357517|K11660 metastasis-associated protein MTA | (RefSeq) metastasis-associated protein MTA3 isoform X1	--	Tc5 transposase DNA-binding domain	Tigger transposable element-derived protein 6 OS=Homo sapiens OX=9606 GN=TIGD6 PE=2 SV=2	HTH CENPB-type domain-containing protein OS=Acyrthosiphon pisum OX=7029 PE=3 SV=1	--	--	PREDICTED: tigger transposable element-derived protein 6-like [Acyrthosiphon pisum]
Schi01G000010.1	Molecular Function: protein dimerization activity (GO:0046983);;	K00558|7.5e-16|api:103308886|K00558 DNA (cytosine-5)-methyltransferase 1 [EC:2.1.1.37] | (RefSeq) LOW QUALITY PROTEIN: DNA (cytosine-5)-methyltransferase PliMCI	--	hAT family C-terminal dimerisation region	Zinc finger MYM-type protein 1 OS=Homo sapiens OX=9606 GN=ZMYM1 PE=1 SV=1	Zinc finger MYM-type protein 1 OS=Schizaphis graminum OX=13262 GN=ZMYM1_96 PE=4 SV=1	S	Function unknown	Zinc finger MYM-type protein 1 [Camponotus floridanus]
Schi01G000710.1	Molecular Function: DNA binding (GO:0003677);; Molecular Function: protein dimerization activity (GO:0046983);;	K22593|9.8e-20|asn:102377210|K22593 chromosome alignment-maintaining phosphoprotein 1 | (RefSeq) zinc finger BED domain-containing protein 1	Replication, recombination and repair	hAT family C-terminal dimerisation region	Zinc finger BED domain-containing protein 4 OS=Mus musculus OX=10090 GN=Zbed4 PE=2 SV=1	BED-type domain-containing protein OS=Acyrthosiphon pisum OX=7029 PE=4 SV=2	L	Replication, recombination and repair	PREDICTED: zinc finger BED domain-containing protein 1-like [Acyrthosiphon pisum]
Schi01G003650.1	Molecular Function: protein dimerization activity (GO:0046983);;	K09228|8.3e-58|gja:107122456|K09228 KRAB domain-containing zinc finger protein | (RefSeq) zinc finger protein 208-like	--	hAT family C-terminal dimerisation region	General transcription factor II-I repeat domain-containing protein 2 OS=Bos taurus OX=9913 GN=GTF2IRD2 PE=2 SV=1	Uncharacterized protein OS=Aphis glycines OX=307491 GN=AGLY_006720 PE=4 SV=1	S	Function unknown	PREDICTED: general transcription factor II-I repeat domain-containing protein 2B-like, partial [Diaphorina citri]
Schi10G000470.1	Biological Process: RNA processing (GO:0006396);;	K12869|0.0e+00|api:100166779|K12869 crooked neck | (RefSeq) protein crooked neck	Cell cycle control, cell division, chromosome partitioning	HAT (Half-A-TPR) repeat	Protein crooked neck OS=Drosophila melanogaster OX=7227 GN=crn PE=2 SV=2	TPR_REGION domain-containing protein OS=Acyrthosiphon pisum OX=7029 GN=100166779 PE=4 SV=1	D	Cell cycle control, cell division, chromosome partitioning	PREDICTED: protein crooked neck [Acyrthosiphon pisum]
Schi01G017350.1	Molecular Function: DNA binding (GO:0003677);; Molecular Function: transposase activity (GO:0004803);; Biological Process: transposition, DNA-mediated (GO:0006313);;	K23209|1.1e-25|bpec:110154534|K23209 DNA transposase THAP9 [EC:2.7.7.-] | (RefSeq) thap9; DNA transposase THAP9	--	--	DNA transposase THAP9 OS=Homo sapiens OX=9606 GN=THAP9 PE=1 SV=2	THAP-type domain-containing protein OS=Acyrthosiphon pisum OX=7029 PE=4 SV=2	S	Function unknown	hypothetical protein TcasGA2_TC002001 [Tribolium castaneum]
Schi01G021260.1	Molecular Function: transposase activity (GO:0004803);; Biological Process: transposition, DNA-mediated (GO:0006313);;	K23209|8.6e-09|api:115034437|K23209 DNA transposase THAP9 [EC:2.7.7.-] | (RefSeq) uncharacterized protein LOC115034437	--	THAP domain (P-element)	--	Uncharacterized protein OS=Acyrthosiphon pisum OX=7029 PE=4 SV=2	--	--	PREDICTED: uncharacterized protein LOC103308113 [Acyrthosiphon pisum]
