# Supplementary material for: Mobilome of the Rhus Gall Aphid Schlechtendalia chinensis Provides Insight into TE Insertion-Related Inactivation of Functional Genes
Source: Int J Mol Sci. 2022 Dec 15;23(24):15967. doi: 10.3390/ijms232415967 (PMC9783078; doi:10.3390/ijms232415967)
Supplement: Supplementary file 1 [file ijms-23-15967-s001.zip › Supplementary Data S9.xlsx]

## Sheet: Sheet1
Cytochrome P450 gene family all 36 genes used in analysis
>Schi01G000720.1 cytochromep450 from L15 to L1
ATGGTCTGCCACCATCAACCTGATACTGTATCACATCATGTCCTTGAAATTTCGGATTATGTTCAAGGTATGTATACACAGTCTTACCGCCGAGTTTACCAATGACTCAAACAATTTGACAATTGGTGAAAAACGGGATCCTTTGCGACGTGAAACGAGAAACGTGCTTGGAAAATATGCCCGGACAGTAAACGATCCCCGCATGAATCGTTTGTTATTTAGGTTTTGATCATTCGTACTTAATCATAATCACGAATTAAAAAACGATTTTTAAATTAAACACTTTGTGGAACCACTGATTTAAATCACTTATGTCGTACTTATGGTGAGGGGATGTTATGTTCAAGGGATGAACCAGTAAAAGAGGTACCTTGAATTTGTTTAAGTTATACAGTATGT…
>Schi01G003300.1 cytochromep450
AAAGTGAAATCTCTTCCGTAGTTCTTCGCAACCAAGTCGACTCCAAAGTGTCAGGTAATTTTATTATTATTATTATTTGAAATATTGAATAAAATGTTTTATTTTTTTAACGTATACGTTTTGTAAGCTATATTAAGTCTTCGTAGTCTTACTGAAGTAATGTCGTTTAAGTAAATATATTTATTACCATGTTTAAACCATAAATAAATAAATAAATAAAAATAAATACGAATTAAAAATATATCTAACACGATTAATATCATTAAAATATATAATGGTTATTATTTGTTATTAACAAATTTAAATTTAAATATAATATGGGGTGTGTTTAATAAAATTGCATATATTATAATTATTTTATTGTTATGAAATTTATTTTAATTTTATTCGGATTTAAAT…
>Schi01G019250.1 cytochromep450
AGTCACAGCCGCGTCCACAAGATGACTTGGTGTTGGCGAACGTGGTTTTCGGAGGTCGTTCCGGTGCTGGCCGTCGTCGCGGTGGCGTTGTCGTACAAATACTGCACGCGTCATTACCGACACTGGAAAACGCTGGGCGTGCCGCACACCGAACCGTCGCCGTTGCTCGGCCATTTCGCCGGGCCCACGCTGGGCCGCGAATCGTCGACCGCGACGATCGACCGCCTTTACCGGCACTTCGACGGTCGCCGGTACTTCGGCGTGTACCAGCTGCGGCACCCGTTGCTGGTGTTACGCGACCCGGAGCTGGTGCACGCGGTACTGACCAAGGAGTTCGGATCGTTCCACGACCGGCTGATGGACAGAAAGTCGTTCGAACACGATCAGTTGTTCAACAGT…
>Schi01G019260.1 cytochromep450
ATGCGGTCGGCCGCGTGGTGCTTGTGCTGCTGGTCGTGGTGCTGCTGGTGGTGGTGGCCGGTTCCGTTTGTCGGCCGTTATCTCGCCGTCGCGGTCACCGCGGCGCTGGTCGGCTACATATACACGACGTACCATTACGGCAGATGGGAAAAGCTCGGCGTGCCGTGCACCGAGCCCGTGCCGCCGTTCGGCAACATGGCCGACACCGTCACGGGCCGCACGCCGCTGGCGCGGTCGGTGCACGCGCACTACGCGCGTTTCGCCGGCACGCGGTATTTCGGGACGTACGAGGCGCGCGACCCGGTCCTGGTGGTCCGCGACCCCGCGCTGGTGCACGCCGTCATGGTCAGGGACTTCGGGTCGTTCCGCGACCGTCTCGCGGACCACGTGTCGTACAAG…
>Schi01G031590.1 cytochromep450
GCAGTCGTGATGCACGTTCGTCGTACGGCTGCCGCGATCGATTCTCCGACGGTCCGCGCCGCGTGTGTCGCACAGCACCCGTAGCCGCCGAGTCTCCGTGCCGGCGTTGGCCGTTCCACGTCTCGGTAAGTATTGTAACACCATTGCGTGTGCGATATTATTGCTTTGCTTTGTGTTGCAACTGTGCGGTCAGGCCGACAGCGCTTATTCCAGAGTAGACGAGGTGACGGGTGAGCCATCAGGAGTTCAGAGTTTGCGGTCGGTTTTGTTGCGGGGATTATTTTCTTTCCAACCACCTCGCATAGTTTATTTTTGAGTTATAAAAATACACAAACGTAAATAGAAACACTGGAACATACTAACGTATCCTGTACAATGGTGTTACTTCGCACAGCGATT…
>Schi01G033130.1 cytochromep450/
ATGACATTAGTATCACTGATGGGTTTCATTGTTTTTCATCTGTACACAGAAACGTTGCGGAAGTACCCGTTGATGGCTGCGGTTCGCAGAGTGACCACCAAACCGTACATCGTGCCTGATGGCAGTGGTGTCACGTTAGAGGCTGGTACCATGACCGTGGTACCAGTTCATGCTCTGCACTACGACAGCCGACACTTTACAGTTCCAGAAATGTTCCAGCCGAATCGGTTTCCAGAGCAATTGTCATCTGCATACATTCCATATGGTAGTGGTCCTCGGTCTTATATAGGTGAGTCAATTCCACGATTTATAGATGTATAGTATGAATATATAGTATGGCAAGTCAGTTGCATTATCTATCGTTAGAAAATTACGAATAACCCTATTTGTAGTTTATGA…
>Schi01G035210.1 cytochromep450
CACTGTCCCGACGACTTTACAATACCCATGTAGTGATCATATATAATATATGAAATATATTTTGCAACTTATTGTCCGTACGTAGGCGTATTTGGTTAACGTTCATTCAGTATATAGTGTATTATACCACCTAAGCCGACAAAATGATCATCGTATTGCTGCTGAGTATGGCTTCGGTTTTTATCGTTTTGATTTTGTTGTTTTCCACGTGTTTTTGCGTCCGGAGATCCGCAGAACACTATCGTCTGTGTGCCAAACTGCCGTCCATGCCTCGCGGTTACTTGGCCGATTTCAAATTGTCTTTTCGTCACGCCACGCTCAAGCCTAAAGGTAAGTACATCGATATTATTTATTATTATATTGAATAGGCTGTTCGAGAGTTACGATTTTAAGCAAAAT…
>Schi01G040830.1 cytochromep450
ATGGAGTTGGTGTTGAGTTATTTAACGTATTTGTTGTTTTTCGTGCTGACCGCAATTCTATTATTCCTGATCAAAGACGAACTCAAAACGAAACAAGTGAACATCAACGTGGGTCTTGTCGATCCTCCCGCACCGAAATCGTGGCCGATAATCGGACACTTGTATTTGATGGCTCGATATAAGGTACCGTATCGAGTGTTCGACGAAATCATGGCTGACTTGGGATCCGTATTCCGCTTGGATTTGGGATCGGTGCCGTGTGTCGTCGTCAACGGGCTACACAACATCCGAGAAGTGTTGATGGTGAAAGGTGACCATTTTGACGGCCGTCCATCGTTTCGTCGGTTCAACCAACTGTTCAATGGCAACAGGAATAATTGTGAGTATAAAATATATAAT…
>Schi01G040920.1 cytochromep450
ATGGACACCGTGGACGGGGTTGTAAGGACCACGATTATCACGATAGCCGGCTACACCGCGCCGTTGCTGCTGCTGCTGCTGCTGCTGTCGCTGTTGCTGCTGTTCTTGCTGTCGCCGGCGTACGGTCGCCGATTCGCTGCTGCGGGACCGTCCGCCAGGTCTTCGTCGTCGCCGTCCACGCCACCGCCGGCACCTGCGCTCGACGGTCCGACCGCGTACCCGGTCATCGGGTCACTGCACGTCATGGACGGGCACCGGGACCAGCCGTTCCGGCGGTTCGCGGAACTGGCCCGCCGGTACGGGCCCGTCTACGCCATGACCATGGGATCTGTGCCATGTGTCGTGGTCAACGATTATGCGTCCATCAAGGAGGTACTCATCACCAACGGGTCCAAGTTC…
>Schi02G004050.1 cytochromep450
ATGACTCCGTTGTCAATGTTTTGGTACTTTATATATTTCGCTACAATCGTCCTGTTACTGATCGCTGTGCGCACGTGTATAAAACCAATAAACTATCCACCAGGTAAAGCTAAAGATTTTACCATTATTACCGTCATATAGTTGAGTATTGATTTAATAATAATGAGTGGCATTCTGAACTATAAAATTACTAAAATTAATTAATTACCTATTGGATACTGATATTCAGTATCCAATGGTTCACATAATAAAAAAGGTAATTTTGTGTTTCAAAAAGTGCATTTTAGGAACAAACGCATTGTTGTAAAATTGATAGGTCAAAAATGATAACTAAGAACATATGATATTACTTATAAATTGAATACAATTTGTTAAATAAGGTGTAATAATTTTATTCAT…
>Schi04G003120.1 cytochromep450
ATGAATGAAGGCATTGAAAAAAATTATGAATGGAAAAGATTGTTCAATAGTTTGTATTTATCTTTTGTTGAAAGGTATTTATAATTAATTAGTAATTGAAACACTGGCAATATTATTAATTATGTTGTATTACTGCACATTTTTTTTTAATCTGATGACCAGAGAATCAGGATAATTATTTAATTTTAATAAATTTTTAAAGTAAAATGTATTTGAGGGTTTTGAATACCCACCTACCTAAGAACTTACATACCCATATAATTGTAATGTAGTATACATTTATACTTATTGCACTGTATAATGCAGATTGTATAAATCATATCTAAAATTTAAAAAATATATATTATTATTATTAATATAATTGATATATTCAATATTAGTATCAAATAGCCTAAATAA…
>Schi04G003130.1 cytochromep450
GAGACTTAGCACTCTTCTAGTTACCAAGTGTTTTATTACTGAATGACAGAAGAACAATTAATTCACAGTTATGAACCGTCGGTAAATCGTTATGAAAATATAAATTAAATTACAAATAATTATTTTGATTATGATGTGTGAATAGTTTTGTATTATTTCGAAAAAAAATCTAAACGTATATAATGTAAGTATCTACAATATCGAAATCAAACGAATTTTTGAACTGTCAATATAAAATATATTTATTGAACTAGTCAACTCTGGTCTAATTTATGTTTATACATTTAATTATATTAAATTTTGAACAAGCACGTTGTGTATATGCATGTATTATAAGATATTTCATCTGACGTTAACACAACGCGTGTGAACATTTTTTAAATGAACTTTAATGTATAA…
>Schi04G005520.1 cytochromep450
ATGTTTTTCTTAGCCGTCGTTATTTCTGTTTTAATTATTATTTGTATTTTAGACATCATCACGCCGCACAAATACCCGACAGGTAAGACGCCACGTTTAAATCATTATTATTTAAATCGTAACATTTTCGATACGACCGAGTGTAGTTAGGTATTTTATATATGTATATACGTATATAATATAGTTGTGTAGTACTCACATAACATTGTACATATTTCACGTACCTCGTTAAGGTAATTTTGTAAATGTGTTAATCTTTTTCTTAATTCTCCCTCGACATACATTTCATGTATATATATATATATATCCGGTGTAAACGCGTTTTTGATAAATTTTTTTTTGTAAAATTCGCATAAGTCCCGAGTATGTGTATCGCCATAATATGTATGTTCATCACAT…
>Schi05G007400.1 cytochromep450
ATGCATTCGATCGATCAGTTGATCGATCCTTTTACCGCGATCGTCGCGGGACTGATCGTCGCGGCCGTTTACTATTTCTCGACGTCCACGCACGGCGAATGGCGGAAACTGAACGTGCCCCATCCGCGCCCGTGGCCGTTGTTCGGCAACACGATCAAATCGGATTTCGGCGTGGCACATTTGAAGGACACGTACGACGCGATCTACAGACAGTTTCCGGACAGGAAATTCTGCGGCTTCTATCAGCTAAAGACGCCGTTCCTGATGGTCCGGGACCCAGAGCTGATCAACAACGTACTCATCAAGGACTTCGCCAGTTTCACCGACCACGGGTTCTATTTGGACCCGTCGGCGAATCTGTTGGGCAACAGTATTTTTTTTCTCAACGGCCACAGATGG…
>Schi05G007430.1 cytochromep450
GTGTACAACGTGAGTTGTTCGCGAGCCCTGCGATCGCGTGTACGTCTGTATGTACTTCACTATGTATTCGATCGATCAGTTGTTCGATCCTTTTACCGCGATCATCACGGGACTGATCGTTTCGGCCGTTTACTATTTCTCGACGTCCACGCACGACAAATGGCGGAAACTGAACGTGCCCCATCCGCGGCCCTGGCCGTTGTTCGGGAATACAATCAAATCGGATATAGGCATAGAACATTTAAAGGACACGTACAACAAGATTTACAAACAGTTTCCGGATAGTAAATTCTGCGGCCTGTATCAGTTAAAGACGCCGTTCTTGATGATTCGGGACCCAGAGCTGATCAACAAGATACTAATCAAAGAATTCGCCAGTTTCACCGACCACGGGTTCTA…
>Schi05G007440.1 cytochromep450
ATGTATTCACTCCATCAGTTGTACGATTCGTTTACCGTGATTATTACAGGACTGGGTGTTCTGGTCGTTTACTATTTTTTGACGTCCGCGCGCGGCAAATGGCGGAAACTGAACGTGCCCCATCCGTGGCATATACCGTTTTTCGGAAATCTGATAAAATCGGATTTGGGATTCGTACACGTGAAAGACGCGTACGACCGGATTTACAAACAGTTTCCGGATAGAAAATTCTGCGGCTTCTATCAGTTTAGGACGCCGTTCCTGATGGTCCGGGACCCAGAGCTGATCAACAGGATACTAATCAAAGACTTCGCCTGTTTCACCGACCACGGGTTCTATTCGGACCCGTCGGTGAATCTACTGGGCAACAGCGTTTTCTTTTTGAACGGCCAGAGATGG…
>Schi06G002630.1 cytochromep450/
ATGGTCAACAGACGGTCATTATTTTTTGTTAATACTACTAAAAAAAAATTCATGTCTACATCAGATATTAAAAATATTAGAATAAACGAACTGAAAAAAGATATACCTTTGGTTAAGGGTTTACCTATAGTAGGTACAATATTTTCAATTTTGGCTGCTGGTGGTGGTCGAAAATTACATGAATATATTGATAAACGTCATGAACAATATGGTTCAGTATTTAGAGAAAAAATTGGGTCTGTTGATGCTGTATGGATTAGTAATCCTTCGGATATGAAATTATTATTTTCTCAAGAAGGGAAATTTCCCCAACATATTTTGCCAGAAGCTTGGGTACTCTATAATGATACCTATGGCCAACAACGTGGACTTTATTTCATGTAATTTATTATATTAAAT…
>Schi06G003040.1 cytochromep450
ATGATGACTATGTTTTGGATCATCGGCGTTATATTGCCCGGCACGTTGTTAGCATTGTATGTCGGATGGCTTTCCTTCAAGGACCTACCGCCCGGTCCATGGGGCTTGCCGATCCTCGGCTATCTGCCGTGGTTGGATCCCGCGAGACCGTACGCGACGTTGACGGAACTGGCCCGCAAGTACGGGCCCGTCTACAGCATCCAGATGGGAAAACATTTCGCGGTCGTCATGTCGGACCCGTCGATGGTACGAACGGCGTTGGCACGGAACGAACTCGCGGACCGCACCAATTTCGCGGTGGTCAACGAGATCATGCAGGAACACGGTACTGGTGGCGGTTCGACACGGAACATTATGTTCCGCATTTGAATTATGACTGTGAATCCGATCGATAGGTTT…
>Schi06G003050.1 cytochromep450
GATTATTTTCAAAAGTGATCCCAACTATTCGAATCGAACGCACGCCGTCGCGTCTCTTGAATTCGTGTTACACATACAATCGTGCACACGCGTACGCGTTACATGTATACGAACGCGGAGAGCACGACAATAATATTTATATTAAAAACAAAAAAAAAAAAAAACCATATCGTTTTACCGCGCGTCTGTCATCGCGTACGTCGTCCACTGAACCAACGTGCGCAGTCTCCTCGTGTGCCGTCGTTGTCGATTTCGGGTTAAAAATAACAACAACAAAATTGAAATTAAATAAACCGTACACGCCGTTAAAGAGAAAAACGCGTTTTTCGTTTTTCGTTTTCGAGTACGTCCGTTAAGTTTTTTCGCGCGTACGCCGGCGCACACACGACAACGCGCGCG…
>Schi06G008170.1 cytochromep450
ACATACATGATATATACACGACAACGCTACTATAGTCTTAATATTATATTCTTATACCATTAAACCAAAAGCATATTTTACTAATGTTTTACATATACGCAGGTGTATTTAAAATTATTGCTTTTGTTTACATTATTTTCTAATTTTTAATATCCAAAACGATTGTGATTCGGTATTAACCTATTGGGTAAGTATATTACCTACACTACATTTTTAACGTCCGAGAGTTATACAATTTGCGTTCATTTTTTTTTTTAACGAAAACGAAATATACTTTGTTTCATATTGTATAAATTTAAAGATAGGTAATCACCTATTAAATCTACTAATCTGTGTATTGTGCTCGACCACGTCGATATCTTGTAGCGTTGAAGCATAGGCATATATTTTTTACGGTTA…
>Schi06G010000.1 cytochromep450
AGTCGCGCGCGTTGTTATCGACCGCGCGCCGGTTACCTTGGTCGTCGTTTCGCAACGGAACGTCCGGCCGACCGCTTCGCGCCGTCCCCGTTTTCGGATTACGGCCGCGCGTCCCAGACGACGGCGGCGAACATGTTGGAACTGAACGTTTACAGCGCGGTGTTGGTGCCGACGGTGTGCCTCGCGGTGTACGCGGTGTACGCGGTGCGCTCGCGTCTGCGGGAACCCGCGGAATACCGGCGTCTATCGTCGCGCGTGCCGTCCGTCACGAAAACGCTGTGGACCGAGATCGCGTTCTCGTGGACGCTGGGCAACAAGAGCCATAAAGGTATTGCGACAGCTGTTTATTTTTCGTAATGATCGGGGGGGGGGGGGTTCGATCCGCTTCACGACCCCGAA…
>Schi06G010010.1 cytochromep450
ATGGTCACGGATATGCTACTACACCCGCCCGTAAAACATGGCACATGGTCGAACGGAAACGCGTCAAAACGAAACACGGAACTGAGTGCGTGGGTGTTGCGACCGGTTCGTTTGCGGTTAATTTTTTTTTGGGGGGGGGGAATCACGGGTAGTCGTATGTAAAAACAAAAAAGACATAAAAACGCTCGACAACGACAATAATCATCAGCCTCAACAAGACAACTCACAAGTAGGGCAGCGCGCGGACGAAGTTTTACTGACACTCATTCGCGTTTTTCGTCTTTTCCACCGACACAACAATGCCTAGTAATGAAGATCCCGGTGTTTGACGTGCAATCGGTCGAACTAAACGTGTCCCACGTCCGTTTGAATTTTTTTGTTCTCTCTCCTCTGAAAACC…
>Schi06G010020.1 cytochromep450
ACTCTTGATCTCGCGTGAAAGCCTCGCGCGCGCGTAAGCAAACGCTTGTTATCCGATCTATTTTGTTTTTTTAACATCGATACGATTCGCGGAGATAATAATTTTGTAGCGTTGTAAGCGCGATAACGAAAACGGTTCGTTTTTGTTTTAGACTGTCGGTAGGGATCGTTAAATATATATATATACACACACGTATACATGCGTACGCGATAATATATTATTCGAGGAAATATTTCGCGAGGACGCGAGTAGTCGATGAGCAGTAGTATCGGCAGCGCTCTACGCGACGAATCGTTATTAAGTACGCGTACAGAGGCGAACGCGGTCGTACCGGTTTCGTTTTTTTTCGAAATTCGTTCTCTCTTTTAAACGTCTCGAAAAAATGATCGTGTGGAATTT…
>Schi06G010840.1 cytochromep450
GGAGTTCTCGTCATGCTCTCGGCGCACGGCTTACGACACCGCCGAGCACATATATAACTACGCGTGGTCTCGGTGGCAAAGGATTTTCTCTCTCTCTCTCTCTCTCTCTCTATACACATACACACACATAAATATATACGACGAGTAATAAAAAAATTAATGTAAAAATTTAGAAATTTTTTTTTCGTTTTTCATTTATTTTATTTGTTTATTTTTCTGTGCATGGTATGAGACCCTCAGGGAAACGACTACGGACAGGCCCGAGTGAGTATATATATATTTATATTTATAGTAAAGCAATTAGTTTAATATATACTTTTTTTTAAATGAGTATGTTTTGTATTACATAATATTTCGCAAGTTTCAAATAAATACTTTTTTTTTGCCTTGTCCAATATA…
>Schi08G001700.1 cytochromep450
ATGTACATGCCATCGTACGACGATAACGCAACAACAATAATATAACATACGGTATAGTGAAGTAACTGATGACCTGCAGTCGTTGTGACAGGGAGTTGAGGGAGAGTCACGTAAATGTGAGACTATTAAAACGAGTTTACCTCTAATTTTTAAAAGATTAAACGAGAAGAAAAACAAAAAAACGGATAGAGCTCGTCTTTTAAATCGGTTGTACGTGTCGAAACTCCAAATTCATCAGAAAACGTTGTAATTCGAAAACCACGTTGTGTGATTTCGCTTCATTTTCTGTTAGATGGATGAGGATGGATGTGGAAAACACAAACGAAGACGGGTTGTATGGTTATCAATCGTCGAACGTTCAATTGTATACGAAAATTTGTGTCCGCAAATTATAATGTT…
>Schi08G002470.1 cytochromep450
AAACGCGCAGCACACCGCACGACGCGACACGTCCGCACGGCAAAACGCCACCGACCCACGTCACAACCGTCATGGCCGTCAGCACGTTGATTCTGATGTGCGTCGCCGTCGCGTTGATCGCCGTCGTGATTTGCAGACGTCTGAGGTTCATCGCGGCGTTTCGCACCATCCCCGGACCGCCGTCACTGCCGATATTTGGAAACGCGTTGCAGCTCAACGGATCGCCTTCCGGTAAGTCTCTCACGCTCGCTGTCTATCACTCGAGTACGGACCGCTCTCGTCCGTCATTTGTACACAGGCTACACGCATTTAAATTGTTGTTGTTGTTGTTGTTGTTGTCTTTTGCGGGGAATGTGCTAGGGATTCATTTGAATCGCGATTGAGGATTTCGACCTTATG…
>Schi08G004540.1 cytochromep450
GACTTTTTACGTTCTTACTAAAACGTCGTAGCGATTTCGCGTAAACGTCGCCGTTCGTTTCGTCTGGAACGCGGCGAAGCTCGTGGCCGCTCGTCCGTGACCCGTACCGTTTGTCCGTCCGCCGTACGTGATCGCGAACGCTCGGTTTCGAGACTGCAAGCTAAAATCGTGGTCTTGTTTTTTCTTACGTCCGTCGTCGTCGTCGTCTGCAAGTATTGTACGGCCGTTTGACCGGATGGTGGTCGGTCTCCGGCGGCACGTCGTGTCGTACGCGTGCGGTCGCCGTTAAACGCACGGTCGTCACGTAATCGTCAGACGAGAGAGGAACACCGAACGTCGTGGTCGAACCGGAACGACGACAACAACAACGGCTAACGGTGAATATTTTTTCAGCCCCCG…
>Schi09G003120.1 cytochromep450
ATGGACACCGTGGACGGGGTTGTAAGGACCACGATTATCACGATAGCCGGCTACACCGCGCCGTTGCTGCTGCTGCTGCTGCTGCTGTCGCTGTTGCTACTGTTCTTGCTGTCGCCGGCGTACGGTCGCCGATTCGCTGCTGCGGGACCGTCCGCCAGGTCTTCGTCGTCGCCGTCCACGCCACCGCCGGCACCTGCGCTCGACGGTCCGACCGCGTACCCGGTCATCGGGTCACTGCACGTCATGGACGGGCACCGGGACCAGCCGTTCCGGCGGTTCGCGGAACTGGCCCGCCGGTACGGGCCCGTCTACGCCATGACCATGGGATCAGTGCCATGTGTCGTGGTCAACGATTATGCGTCCATCAAGGAGGTACTCATCACCAACGGGTCCAAGTTC…
>Schi10G000180.1 cytochromep450 to L9 in new
ATGACCGGGCCGCCGTCATACCCGATCGTCGGTTCCGGGCTGGAGTTCGTCGGCACGCCGCAACGTAAGCACATCGCCGCAACGCGACACGTATACGTTTCGCGCTAACGCCATCACGGTCGTTCCGCAGAGGTCATGGAGAAGATAATCAAACTGTTCGAGACGTACGGCCCGGAGCCGTTCAGGGTGTGGCTGGGCACGGGGTTCGCCGTCACCATCAACAGGCCGGAAGACGTGCAAGTACGTGCCCGTAGCCTGTCCGTAATTTTCTCCCGTGCGTCCTAATCCCGTTCGGAAGTTTCGGTTGCCCGCGCGGTTTCGACGTCATTACATTGGTCGGACGGAACCAGGAGGAAACGTATAAAACATTTTATTTTCGAACGCCAAACCGGCTCTGTT…
>Schi10G000200.1 cytochromep450 to l9
ATGGAATCAACTGTGACGGCGACGAGCGGTTTTAAATTGGAAAGGTCCGACTTGATTACATACGTGCTGATCACGATCCTCGTGATATTGTGGTGTCGTCACAAATGGAATCTACGACGCTTCGAGAAACTGGCCGCGAAAATGACGGGGCCCCCGGCGTACCCGATCATCGGCTCGGGACTTCAATTTATTGGAAGCCCCGAACGTACGGAAAATACCGGATATTGACTCACGCCAGTAATATATATATTTAAATTATTTTTATTTTTCAGAGGTTATGGACAAAATAATTAAACTGATTGGAAATTACGGTCCCGAACCGTTTAAAGTATGGCTGGGTTCGTCCTTCGGCGTTACTATAATAAAACCAGAAGACTTACAAGTAATATATATATGTAT…
>Schi11G000210.1 cytochromep450 to L10
ATGAAAAACGACGACGACGACGACGACGACGACGTAAGACAGAGCACGGGAAAGGACTGGGTATGTAATTATACGCGAAAACCGAACACGTCGAAATAAAACGAAAATTATCATACCTGGGTGAACGGTGGAGTTTCCAGTACGACGGCTAACGAGTGGTAGGGACACACCTGTTCAATAACGGTTGCGCGCAACGTGCAATCTGGTCAGTGATTTCGCGACCGTGTCAATGTCGGGAGAGAAGAAGTGAGGGGGCTGTGCTACGCGATATTAGAAAATATCGTTGCACCGCGTGAGTAATCGCGAAGGCAATCGAAGCCGCGGAGACTAAAATTGTTGTTTTCTATTTTTTTCGTACTGCACGCTTCGGGTCCGGCCGTCTGCATTTCGTGATCGCAT…
>Schi11G003160.1 cytochromep450 TO L10
ACAGTACGGCACGGTCGGTCGAGCGGGTTCGGCGCGCGCGTTTCGCAGTGTTTTTTTAGCACCGTCCGTACAACATGCTCTCGCCGCCCGCGGAATGGTGGACGACGGCCGTCGTCGCGTCGTTTCTGGCCGTGTTCGCGGCGACGTACTGTTTCTCGGTGTCCACGTTCGGCAAATGGAAAAACGCGAACGTGCCGTACGTGCGGCCCGTGCCGTTGTTCGGCAACTTCCTGACGGTCGCGCTGGGCCTCGAACACCCCGCGGACCTGTACCGGAGGATCTACCACGAGCTGGCCGGCCGCAAGTACGGCGGACTGTTCCAGATGAGGACGCCGTACCTGATGGTCCGCGACCCGCAGCTGATCAACGCCGTGCTGATCAAGGACTTCGCGTGCTTCT…
>Schi11G003170.1 cytochromep450 TO L10
GTTCGCGTCCGTCACGTCACGCGGGCGCACGTGCGTCGCAGTCCGTCGTGCCGTCGTTTAGTTCTCGCCGAACTGGATCGAGCGAACCCGTCGCGACCGTTTCCACAGCCGTTCCGCGATGTTCGAGTTCGCGCTGGCCGCGTTCCTGTGCTGCGCCGTCGCCGCCGCCGCCGCGTACCTGTACGCCACGTGGACGCACGGCTATTGGTCCGGGCTGGCCGTGCCGGTGCCGTCCCCGCCGGTCCCGTTGTTCGGCCACGTGATGCCGTCCACGCTGGGCCGGGCGCACTTCATGGACGTGTTGCGCGACCTCTACGTGAAGCTGGACGGCCGCGGGTTCGGCGGCATTTACTCCATGCGCACGCCGCAGCTGCTCGTCAAGGACCCGACGCTCATAGG…
>Schi11G004410.1 cytochromep450 TO L10
ATTCGAAAACATTTAATTGCATTAATCTGCCGAACAATTACGAGCACCAGTAATTGTATTCCTAAAAATACCATGCATTTCACATTTACGCGCGTTTATTTATTTGCACACATGCATACATACACTAAGCCGACGGAATAAAACCGCCGAGGAAAGGGAAAATATATAAGTGAGTTATTGTGGGCCCAATTACTTTACTGCTCGTCCGTACGTTGCGTACGCTACATGTCATTCGGTAATGTTCGGTGTGCGGTGAATCGCAATAATAAAATATTTCGAAAACGAAAATGAACACTCTTATACAAAAGGTAAATAACTGTTGTTATTATTTAATATTAGTTTAAGTATCACTAAGCGGAGTTGTTGAACGTTCGTAAATTACTGAATTCAAACACGTCG…
>Schi12G001010.1 cytochromep450 TO L11
ATGGCCTGCCGCAGGTTCACGCCGTTTCGCGACCTGCCCGAACCGAAACGATGGCCGTTGATCGGCCACACGCACCTGTTCGTCCCGAAAATCGGTAGGAACAATTGATAATAAACGATACGTTGTGGCGAACGTGTTCAAAAAATATGCGACCGAATCCGTTTTTGTCGTCAACGGTTTTCGCCGTAATGTTTGCGAAGAAACCGAAGAAGACTTTGTACGCCTAAAGCGTCTTGATTTTCATGCGCTATGACCATTTGGGTCCGAGTCGTCTGTTTTTATAAATGTTCGAATGATTATTGGATGGTTTGCACGTACTATTCAATCAAAACCGTTGACAAAGTAACTTCGTTAAGAAATTAATGTCCAATATTTCGTGTATACAAATTAAGGAAATCG…
>Schi13G001970.1 cytochromep450 TO L12
ATGCAAGACCCACACAGTGAGTGACCGTGCCGGCGGCGTCGACGGCGCGAACGAATTCGTAATGTTCGTAATGCGATTCACGATTTTCCATCCCCGCAGCTATTTTCTACAAGATCTACGAGAGGAGCTTCGAGTTCGAACGGAACATGCCCATCAAAATGTGGATCGGACCTAGGTTGTTGGTGTTCTTGACCGATCCCAGAGACGTCGAGGTACGCAACGTGTTCGGTCGGTCGACGTGCGCGCGTCGAACAGCCCTTTTCATTTTGCATTTGTCCTCGAATCTACAGGTGATCCTGAGCAGCAACGTGTACATCGACAAGTCGCCCGAGTACCGTCTGTTCGAACCTTGGTTAGGAAACGGTCTGTTGATTAGCACGGGTAAGTCTGGCGACGAGG…
Trypsin gene family all genes used in analysis
>Schi01G028480
ATGTATAAATTATTGTACAAATATTGTAATTATTAATATCTTAACTTTTAAGTTATTGATAAAATATTTTTCTCTCTAAATTGTTTTACAAATACTACTTTTGAATTATTTTCTATGTAATCTGATATTAAATCATTATTACGTTTCATTTTATTTCCATCACAACTTAACCAATACGTTTTCCAAATTCTTTTCCAACTGACAGTTGTTCTCTCACCTGACCTTTTTAAATGTAATGTCATTTTTCTCTCAATACTTTTCTTCAAATCTATCACTTTTGCTCCTTGTTTTTGTACCTAGAAATAATATATACAATATGATGTAGATCTGGTAACCTTCAGTTGATACTTACGTATTATTTGGTATTAATCTATTTCATTGAATATTTACTGGACTACC…
>Schi01G033120 Trpsin gene
ATGCAAATTGCACTACAAATCGTTGCAGTGTTCGCCACCATTATCACTGGGCAAATAATTGATAAATCACAACAGTCCAAAAACAGTCGAAGGGTTGCCAGGATCGCGAACGGCAAACCGGTCGACCAAGATGACTATCCATACGTAGTCGGTTTAAAGACCGAAAATTTTGATGTCGAAACGAACTTCTGCACGGGTACTTTAGTATCACCACTGTTTGTGTTGACGGCTGCTCATTGTATTGTGGAAACAACCACCAAAGAGGTAATATTATCTAACCTAATTGATTATTTACATTTGATATGGTTAATGAACATATAAATTTTAGAAAAAATAAATAAATCTATAATAATATCACCAAAATTAATACTTGGAAATAGACTTCAAAAGAACAATCCT…
>Schi01G039670 Trpsin gene
ATGCCGTTTGGGAAAAAAAAACGTTTTCTCTTTTCTATAATATTAATGTCCTGTACAGTAATTGTACTCGGCGTATTGACACTTTTCGCAGTAGACAATATTTACAATCAAGGTACGTCCATATAATATTTAGCATAAAAAAATAAAACTATATGAACAATGTACGACCAGTTTCCGATGAGAATTTAAATATTTCAGGTAAAAATATGAATGAAGTTTATAATTTATACAACACGACATGGTATAAAATTCTTGGAAATTCGGACAGACCGACAGAGCATCAGATCGAAATATCTACTTCAGCCATGAAACAGCGAATCAAACGTTATGAAACGGATTTAGTCGAGATCCGCGAACAAGGGATATCGGTGACGTGTGAACTGAACAATGGGATCAAAG…
>Schi02G001150
ACTCGCGCGCGCGCCTCAGTCGATCACGTTATGACCGTTCTAGCCAAACAAAACACACGGTCCCGGACGAACTGCTCGACAGTTTAACGGATATCACGCGTTCCGAAAGCATGTCGGCGTCCAAGAACACGGTCGACGTTTTCCTGTGTCGCACGCTACTCGTCGTCGTCGTCGGAGTCGGAATCGGAGTCGTCGTCGTCGCGGCTGCCGCGGGTACGTATTCGAAACGTTTTTGTCGATCCGTTCGGTTCGGTTCGGTGTCCCACGGGGTCGTAATTATACCGTGTTTGGGATTGTGTGTCGCAGGCGAACGCGCGAACGTCGGACGCGAAAAGGACGCGAGACCGGTAAATCGACCCGTTAACAACGGCAGTGTCTTATCCTCGCGTCGACTTACTT…
>Schi02G001770
ATGAATGCACGTGACGTTATATATATACAGACATTAAAGAAAAAAAGCGTTCCGCTTACGAAAAAAAAACCCCGTGAGCCGTGTGCTAAACAGTTAGAACTACGGTGACGCGACTTACAACCGTTACCGTGACGGATCAACAGGTTCGCGCGGGCGATAATCGCGTAAAATTGGGCGTCGCTGCATACAATTACATCAATTATTAATTATTATCAGCTCGCAGTGAACCGTCTTACAGGTATATAGGTCGAAATGAAAATCTCGTGTGTCCCGGTCTCGGGATCGCGTACCGGACCCGCGAGAATAATCGGTGAAAATGTCAAGGGTGACGTAAAATAGCATTGTCATTGTTTGAGCGACAGTGTGTTTTCGACACTTTTTTTTTATCTCGACGAACTT…
>Schi02G003850
ATGGCCGGTCCGTGGTCTCAGCTGCTGCAGCTGCTGGCGTGCACGGCCGCCCTGCGACCCACGGCGGTGGTGGTCCACGGCCAGGACGCAGACTCTCTGGCCAGCAGCTTTTTTTCAGGTAACCCGCTGTAACTCATTACAAATACGCGCGCGCGCGCGTGTGACGTTATAGAATTCGGCGCGTAAACGACGACGGTCTTAAACGATTGTTTCGTCGTCGTCACCTGAACGAGGACACGCAACAACGTAACGGTACCGGGCCGGCGCGAAACAATCGTTGTGCGTGTGCGCGCGCGCGCGTGCGTTTGTACAGGACGTTTTGTGAAGAAAGCGTTTGACCCCAATCAGCCGCCGCCGTATACGTCAAACGCAACGTGTATACATACGTATACCGGTTAA…
>Schi02G003860 Trpsin gene
ATGAGTAGTCATAATGTTCTCAAATATAAAGAGTATAGTACATTATCATAGTAGAATAATAGAATATGTTTATTTAAAATTCAACTCGGTGATGAACCACTGTACACAATTTCTATTTCTCTCTATTCATTTTATTATAATATTTAGGACTAACTACTTTTTCACTCCCGGTAAGTCACAGGGAAAGTAATGGACTCAAATAGAAAATTTGATTTTATAATATTCAACTACATATTCATCAGTATATAGAGCGCAAGTTCAATACGTTTTATACGTGTATACATTTTTTTGACGATCCCGCTAATTATCAAACTGACTGCTTTTCACAATACTAATTTAGTGTTAATTATATTATGATTATTGTAATTAATAAATCCAGTTTAAAACAAACATTTGGTT…
>Schi02G003870 Trpsin gene
AGTGCCGCAGTATCCGCGGGCCCCGAAATACTCTGTTTCACGGTCCGCTCCGGTTCGCGTTAATGTTATGTGCGTTAATCGTCTGCCGCACCGCCACCAGCACAACTCCGCCACGGACCGTGCGCTTGGAACATGTGGTCGAGAACACGCGTCCTGATATTGGGTGAGTCGCGGACCGCCGCCGCGTTAGTCGCAGGGACACGCGGCGTTCGTAGCGCCCTACCCCCTACCGCCCCCGGGTTTCTTTTTGTTTTTTCTCGTTTTTTCCTTTTGATGTACATTGTTTCGGGGAAAAGTCTAACCGATAACTGATGTTTTACTTACTCGAAACCGTCACGCGAATTCAACCGTGACGTGGTATTATTTCATGAATAGCTGCCATTAATATTTTGAAACAAT…
>Schi02G004400
ATTATTAAGGAAACACAATTTGAAGCAAGAGGTTTACGCAATTGACTCATTCGATTCAAACGCAAAAACTTTTTAACAAAGAAAAATTGTTTTTTCGAGCAAATTCTGTATTTTTGTAACAGAATATTAATATAAATCGTTTATTGAACATATTCCATGACCATGGTAAGTAATTCGTTTGTTTTACATACAATTTAGTTAATATTGGTATTCTAAATAATTTCAAATACATTTTCTTAAACCTCCCCCTCCACGGTTTTCTTCGTAAGCTTACGTTTACAATATTATTATCTACCTATCTGGACCATTAAATAGCATTATTCGAAAATACTTATTAATTTTTAGAACATTGTACTATTCAATAATGTTTTCGCAGAAGCGTATTATGAACGTTGTTCA…
>Schi02G004940 Trpsin gene
GCGTCACGGCGAACGCGCGTACGCCGCACAACCGTTTCCCGGTGTCGTTCGTACGATTTCGTTAAATCAGGAATTCGGAACGCGCGCGAGCACCGGGTTTGTACGATGTCGTCGTCGTCGTCGTTTTCGCGGTTGTCGTTCGGCGTTGTGCAAGTGTTGTTTTTGCTGTCGTCTGCGGCGAACACGGCGGCCGGCGACCGCGACGACTCGGACGATCACTATCGTTCCGACGACGGTCCCTGCGACTATTATCAGCTGATCGAGCCCGGCAACAGGTCGTACTATCTGTACTCGCCCGGCTACCCGGACCCGTACCGTGCCGAACAGCCGCAGGACCGGGCCGAGTGTCGGTGGTTCGCCAAGACGACTTCGCCCGCGGACCGGTTGGCGTTGGACTGC…
>Schi02G006310 Trpsin gene
GAGTGTTGTACGAGTTGTCGTTCAGTTCGTTTCCGATGAAAAAAATCCGCTTTAAAAAATAAATAGTAATTTTGTAGAATATCGTGAAATGTGTTCTCAGATGTCGTCCGTCACGTTCACACGTCCGTGGTGTGATTAATATCAACGTTCATTCATATTATTCGACCGATTTTTCAACGTATATAATTAATATTGACCGTTTTGGACGGTTGTTAGATTTTCGTGATTCGCCTCAATTGTCCATAGTCGATTGTCATGAATACACTGTTCAATTGGTTGACATGTTTATGTTTCGTTTTCGGTACGTAATGTTAATGTTAATAAATTATATAGTAGCTGCGGAAGTTCGGATTCGGCTAAGCTTAGGATGTCGCGACTTTGTTTGGTTATTTGCTAGGC…
>Schi02G006790 Trpsin gene
ATGCATTATTTACAAAGCTGGAAAAAATGGAGTGTAATCATTGCACTAATTATTATGGCGTATTGTCAAGCACTTCAGCAAGGTATGTTTGAGAAATATTTTTATAAGTTTAATCATTATACATTATATAGCCCATAGAGGTGTATGTATTTCTAAGGCATCTATGTCAATATCATTGACATTTAATTATTTAAATCGTTTTATAGATGTGCATACATTAAATTACAATGATCATTAAAATTATAAAAATAAACAGTTATATTTATAAGTTAATATTAATAGATTAGAGGTATTATTTAATATTACAACAAACAATATAGTAGTATGGATAAAAGTAGTTGTTACAAAAAATTATAATACATTTTGCCAATTTCCTGATAATTCGTAATAATTGATAAA…
>Schi03G004990 Trpsin gene
ATGCCGTGGAAAAAAATCGGCTCGTTCTACACTGATTACGGTAAAATGTTATCAAAACACGATGCACTCGACATAGACAGGCATACGCAGCCGATACCGTTATATTGTAGAAAACGTTACGAGTAAAACAATCTCGCGCGTACGTCACGCGGTATATTTTAGGGTACTCTGAGGGGAAAAATCATGTAGTACGTTAAGGATTTTTAATAGGTTTTCGATCTTATTTTTTTTTTTTGTGATTTTTATTCACGTTTTTATCGTATTTTTTTTTCGTACAAACAATTTCTGATATAGACAAAATCTGATAATTTTTTTCCCTCGTAACCGCCTTTTGTTGTCGGTCAACGGCCCGTACGAAAAACAATAATATTATGTAGTGATTTCTAATTATAGTTGATG…
>Schi03G005050 transmenbrane gene
ATGACACTCAATGGTTTCAAGAATCCCGAACTCGTTCCCATATCCAATGTCATCGGTTTGGCATCTCAACGACCACTAAATACATTTGCTGGTAAAATAAATATCAAATAATCTTATGTGATTGCAATTATGTACATTTGAAAAAGTATTTTTCAGAGATGTGGTACCAAACATTTTTGTGGGCATTATTCTCATCTAGTATAGTTCATGCTGTAGCCGCAATAATTGCTTTTGCTACCCTTCATAAACACAATTTTGGAAAGTAAGATATTACTATTTGTTTTTATTATATATTTTCCTAAACAATAACTTTGTCTATTATTTACATTTTTATGTTCTGTATGATTATTAATCTTCTGTTTAATTTCTATTTTTAACCTTGAATACAGTACATTATTC…
>Schi03G005770
ATGTTCGTTTTTTACGCGGCGGCGGTTGTTTGTTTGTGTGCCGCGACGCGACCGTCCGACGAACCGATCCTGATGGCCGCGGTCGACGTCGAATTCCCGTTTTTGGTGGGCCTGATGAACGCTGGTGAGACCGCGGACAACGTGACCGTGTGCACCGGGACCCTCGTCAATTCGGTTTTCGTGTTGTCGTCCGCGTACTGCACGTCGCGTCTGCGGACCGGGATCGAGGCGAGTACAACCCTCCCCCTCGTCTCGCCCGGAGTGGCGACTCCCGCGACTAGGAACGTGCTCGCGGAGATTCCGGCGAAGCTCTAACGGCTATTTACCCACCCGTTGTTGGCCGTTCGGGCTAGTTTTTTTTTGTTGTTTTGGGTTTGTAAGCGAACGGAAACGTTTCCG…
>Schi03G009650 Trpsin gene
ATGAAAATGTGCAAATGTTTTCAAATAACATTATTCGGATTTTTAATGCTAAGAGGTAAGTGAATAACAATTAAATGCTTAAAACACAATGCATTTTCGTAAACCTAAAATATCACCTGCAGATCTGCGGTAAAAACATTGTTAGTTTTAAGCTTTAACTAAATTTTCACCAAGCGTTTTTATTTTTTATTTTATTTCCTTTACACGCTCACACATTCTGTTAATTGTTTTACGATCAAATATAAAATAAAGAAATTTAACAAAACGCTCAATATGAATATTCCGAATCTTATAAAAAAATATATGTATCACGTACTAACCTAACCGTAATTTATACAGAAAATCAAAATCGAAATTCACCACGCATGTCATCTAACTTGCTTTTTATTTTACTTAATC…
>Schi04G006100 Trpsin gene
ATGGTATGCGAACGCAACGGCCGGCCGGTGTTTTGGGCTTTTTTTTTTTCTTAAACACGCGTCCTTTTTCCCCATGCCCGTCGTCGTCCAGCGTTCGTTGATCTGCGGCCTGTTGTTCGCGTTGCGGCTGTTCGACGGCTCGTCCCTGGCCGCCCATCCGCCGTCTCCTTGCCCGGACGTATTCGCGTACGAGGGTTCCGAGCCCGAGTACAACAGGTGGTACGGCGAGATCTCGCTGATCACCGACGAGAGCTTGGTGGGAATCCGACTGGACGTCGAGCTGGATCGTCCCGCTGACTTGATGGTAGTAAGTTTTGCGTTTACATTAAGGTGTCGCTTTTTGTTTTCGTTTTTTTTTTTGCGTCACGTCTTTTTTCGTTCTACCGGATTGAACATCGT…
>Schi05G010230
AGTACATGTGCAAACGGTCTGTTCACGCGGACGTCTGAGCGCGGAACGGTTGAACGCGTTTCGTATTATACGTTATTTCGGCTAAGTTTATTATAAAACAATTTTCGAATATTAACACGGATATACGTATTTTATTATAATTATTATTATTATTATTATTATCATTAAAGTGTTTCATTAGTGTGCGCGATTTTTCAACGCATGCAAATTATACGCGTACTTGAATCGTATATGTGTTATATATTCGAAATAAAAACTGTTCGTTAAAAAATGTAAAGGACCGTGAAAATAATATGACTGGAAAAAATCCCTGGGATACGAAAGTGAGTAAATATTATTGTAAAGTTTTTAATTTATAATCTGTACTTAGATCCTAGAACCTAGTCGTGGTTATACCTA…
>Schi06G002180 Trpsin gene
ATGTTGCTACTACACGCGGTCGGGCTGCTGTGCCTGTCGCTGGCGGTCGCCGCCCACCCGTCCACGTCCGAAGGTAAGACCGTTCGTCCGCGATACACACTCGGTCTCCGGCTCGAGTCCCCCCCCGCACGTGACGTTCCACATCGTCCGAACCGCGCAACGTCGCCGCCTAACCTCCCCGACCGTGTAAATCACAGACTTCGGACCGCCGCGGTTTTCAACATCTACTCGAATTCGACATTCAATCTCGCAAACCTGTACCCGTCCGCTTGATTTTAAACGTTTCGCACGTACACGTATTATTATTATTGTTTATTTATTTTCTAGTTTCGATCGATTCGTCCGACAATTAGTGTGTTGGCCGATCGCGCCGAATCACATTTTTGTCGTACGCCGTGT…
>Schi06G009230 Trpsin gene
ATGACGCGGAGTCGCCACCGTCCGTATCTCGTCGGCGTTCTGCTCGCCGTGGCCATGACGTGCGCGTCGCAACAGGCAAGTATCGCGCGTATATTATTATTGTAAATCGCTGAAAAGAGAATCGATCGCGCGCGCACCCGGATGACTAAATAAACGTTTCGCCTTCCGTCCGGTAACCCGTCGACAGGTCCATGGCACCGGAAACGTGTTGTCCGGCGCGTCGACCGTCCGCAGACCCACGCCCGGAGCCGCCGCCGAATCGATCGTCAAAAACGGCCGGACGTGCGATTGCAGTGAGTAAACAAAGTACGCCTTATAGTCCCTGTGTGGGGGGGGGGGGGGCGCGGAATTTTTTTTTTTATCAGTATCGTTTTATAAATTCCAACTCTCGTCTAATGG…
>Schi06G009240
ATGTTGAAACCGAAAGGGCGCGATTTTAAGTTGCTACGGCTCTGCTCGAGAGCCGCTTCTTATACCGCAAAAAAAAAAACTCGTCTTCGTAGACGTTACCAGAAACGCGCGTCAGCAACGTACGTAATGCTAATGTTCCAAACGTGGTCTTCAGCAGGACGACGGCAGCGGTCATCGCGCGTCCGTACCCGACCGGAAGGACGACAAGCGAATATTCTTCGACGACATATTCGGTTCGGTCAGCTACGAACCGGAGGAAAAGTTACCGATAACCAACTGCACGTGCAGTAAGTAGACGTTTTTTTTTCTATTCGTCCAGAACGTATACGGCGTCCGACGAATATAAGGTATCGACGATATTTAAAACCGTATCGAAACGGAAACAAACATAAACAATAA…
>Schi06G009250 Trpsin gene
ATGGGTCCGGCCGTGGTCGCGTTGTTGGTCGTCGCCGTCCAAATCGTTCGAGTCGCCGACGCGTACACCACGTGGGTGAGTATTGGATTTTTTCCGTTCTTGGTACTTTTGGGAAACGCCGTTGTCGCGTAACTCGATGGGCGAATGGAAATGGTTTTTCTCTTTCGAAACCGCCCGTGCTCCGCCTGATAACAATATCGTATTTTTGGTCAATGGTTATTATTTACCTAACCATGTCCAATCGATTCGTCGTCGTACGACAAAACAATATATAAATATGGGTATTTTTTTGAATTTCTTTTACAGGATCATTTGTTCGACTACGCGCGGGAACAGACGTCGGCCGAACGGCTGAACGACAGATATTGCGCGGCGTGCGGTGAGTATCGTCTATTGAAA…
>Schi07G002340
ATTCGCCGCCGGTCCGTCCGGCACAACGGGTCATTGATTCGGTATTCTTCGCGCGCGCGCGAGCCGTCCGTCGTCGAGAACACAATAATTGAATAATTGAACGAATAAAAACCGCGACGAGATTTTGCCGATAATTTTATTTGTCGATATATCTCGCGGATACGGGATATTTTTGATTCTTTTTATTCGTCCGGTTTTAACCATTATTGTTGTACGCGTGTGTAGGCGTTTCATTTAATCGCATTGCATCGTGGTTTTCGGGCTTTTTTTTATTTTTTTAAAAACATTGTAACGCCGGAAAATTCTATTTCCATCCGACCGGCGCGTACGATCATCGCGTGTCGCGACCGACACATAAAAACGTTAAATTTAACACCGTCAATCCGTTTTCTCGAGTTC…
>Schi08G000200
ATGCGAGTCTCGTCGGTCCTGCCGCCGTTGCTGATCGTCGCCGTCGCCGCCGTCGTCGCCGTCGCCGGGAACGCGCCCGTGCCCGACAAGGGTCTCGTGGCCAACGGCGAGACGTACGACCCGGCCGAATACCCGTTCGTCGTGTGCCTGACGATCCACTCGTTGCGCAAGGGACGGGCCGTATGCACGGGCACGTTGATCTCGCAGCTGTTCGTGTTGACCGCGGCCCACTGCACGCACAACAAGCTGGAACACGACGTGAAGGTAATGCGCCCGTTTTCATTTCGTTCGCTCTACCACGGCCGCCGTTCGCAAACGGATTTATTGACGGTTTTCCTACAGACGTCCGCGCCCAGATTTTTACCGCGTAATCTCCTTACTGTCTCCGTGCAGAACGTC…
>Schi08G003570
AGTCTTTTGTGTGCTGTAGTACGTCTCAGTCGGTTTACTTTCAAACAATTTTTTCGTTATTCTTTATTGTTGATATTGTTTCGGAGAAGAAAGACTACTTCGTTATAAATACGTATATACATATATATTGTATACACCTACAAGCACACACGCACATATTTATATATAAAACATATTTATATACAAAACACATATCTGCGGCGCATCGATGGCGATAATGATAAAAACGTAAACAAAACAAAAATCAAACTACCGCAAATGTGATCTGCCGTTTCATCCGTCACCGTCATATCAATAGTTATACAATAGGACAGTTTTCTCGTCCGCGCCTATTGTCGACGTTTTTTTTTTTGTAAAAAGAAAATCTCTCATCCGCGTACAATGTGTCGTGCACTCTAT…
>Schi10G002810 Trpsin gene
ATGAAGTCGTCTTCCGGGCCGGGTCACAGGCCGTCGCCGGTTTCCCGTACAGCGCCGCTGGCCGTCGTCGCCGTCGCCGTCGCCGTCGTCGTCTGTCTGTCGTTCGCCTCGAGCGCGGCGTGCCGAGACGCGTACACCGAAGACGCGGTCGTACTCGAAGGTAAGGGATTTCGGTTGGCCGCACACCCGACACCGGTTGGTCGGGCAGACGTACCGCTTCCAGCACGCGACCCGGCCGTACGTTTTACGAAATGTTTGCGCACGTCGGTCCCGCGTTTCGCATGCGTTACTCTCGGTGTTGTAAATAGTATCCTCGTCGACCAGCCCTGTCGGATTTATCGCACGCAACTTACGTTTACGTAATATCCGTCCGACGTCCATACTATACGCGCAATGAAC…
>Schi10G004090 Trpsin gene
ATGGATAATAATAATAATGTTACGACAACTGTTATTCCGACGACGAAACCAAATCCATACGACGAAGCTGTGAATAAATCGTCCGTCGCCGATGAAAGTATGTTTACGAAAAATAATATCGTATGCAATTATTACATATACGAAATTTTATAATACAATATAGAGTGCCGCGAGTATTCAGACATGATCCATGGCCGTAAGGCAAATTCAGGATCAGACGCGATCTATCAATCCATCAACAAAATGTATTGCCACGTCACGACACTTATTGTCGGCGGTGAAAAGGCCGAGCCGAAAGAATTTCCACACATGGTTGTTGTCTAATTGCAAAAGTCACTAATGTACCCTTTGGTTTTTGGACAAGTGTATTTTGTTTTGTAGGCTTTGCTGGGTTCCGAA…
>Schi10G004100 Trpsin gene
AATCGAAATCAACACGTTCTCTTAGACTGATTGAAATATTGAAATTATTTTATTCGTCTAAAATGAGTAGTTATAAAAGTCTACGTTGTGCGTTCATATTTCTCTTATTATGTTATCAGAACTATTCGGGATATTTTGCTCAGATTTTGAAACTGAATGAAGGTAAGATAATTGTATTTTATTTCTTAAAGTTACTAAAATATATGTTCGTTAATAAGTACATTTTCAAATAATTAATTGCGAGACTGGGAATAAGGTAAGAAATTATTCAAAGTACACAGTAATTTTTAACAAAATGTTGATAAATAACAATGAAATATTGTTTTCGATAGAATATTATACTTTGTATCAACCGATTCTCTACAGTTCGAAAAAACAATTATAAAATAACTGTCACTT…
>Schi12G003780 Trpsin gene
ATGTATGACAATAATCGACCGGCTCGTTTCGCACTGTACAGTTCGCACTGGCATCGTAGACGGATTGGACGTCCGACAAAATACGCGCGCCGACTGACTTTGGACGGCGGGGAAACAGCAACAGCGAAACACCGGTAAGTCGTTGTTGTCGTCGTCGATGTTATTACGTGATTTGTTGACTATTGATTCGAGACGCTAGAAAACGTTTATTACCGTTTCCCATTCGGCGTATCTGAAACGGTTCACGGTTATTGTCGTAAACAAATAAATTACCAGCCCGACATTCACACGTTTTCAAATAGTTTCTGCTCGTTGCTATTCGTTTAGGTTTCGCTGTGTATCCTTGTGCATCGTTCATTTCGGCGCAGACACTTACCGGTAAAAAAATAACGAAAATTT…
>Schi12G003790
AACGCGCGCGCGAGTAACGACGACTACTCGTCCGCCGGCCGTACGATAATTGTCCATTCCCGAGTCCGACCGACTCGCTGCCGGTTCTCGGACGAACCATTCCATTCCGGTTCGTTGTTATTGCACGGCGCACTGCGGCAGCGGAGCACATCGTCTCGCCACAGTCGCGTGACGAGAAGCGTGCGCCGCGTCCCCGGCAGTCCGGGAGCCGAACCCTATTAAGGAGCCGCCGCGATTCAGGTAATTTTCATTTGCTAACACGCGACCGTACGGCGGCTTATTGTTATTCAAAAGGTGTACGGACGTCGCATACATGTACAGTGCTCGGGTCGGGAGATATGAAGTGGAGCTCGCGATCGGAAGTTTAAAAACAGCGTTCCAAAATGAAATAAATATTCT…
>Schi12G003800
AGTGCATTTTCGAACAGCGCGGCATGCGTGTTTGCAGAGTGTAGTTCGTTATGTGATCGTACGCAGGGATTTTTTTTTTTTATATATATACACAAAATGATCAAACGGAATTTTGACGAAAAAAAAAAAGCCATTCCTTCTCTTCGTTTTTACGGACGAATTTTCTTATGGTAGATTGAAATCACGCGCCAAAGAAAAAAAAAGACATTTTCAAATTAAAACCATTATTATTATTATTATTATTTGCATTGTTTCGTGGATAATTTAGCGAAACTTCATTGATTTTTTTATTACTGATCACTATATAACAGTGTGTACAAAAGACTTTCGAATTCAAAATAAACAATTTGATGCGCCTACGTGTCCGTAAAATTTAAAGCAGTCATAAAAATATTAACG…
>Schi12G003810 Trpsin gene
GTCGTAATCGTCTTCGGCATGTTATTACCGTACGGGCGACACACGTAACCCATGTTTTTTTTCTGGGCTCATTTCCTGGCACAGTATTCCCACCGGCCGTCTGGTTAATCGTGTCCAGAAGCCCGTTCGAATATTACTGAACTGAACGAAGAACACCAAAACCGACCGATTCAGGTATTTAGTTTTTATGTTCACCGAACGTATATTGACATAACTATATATATGTACACGGTTTCGTGTAAGACAATTTTTTTCCTTAACACGTTCTGATCGACATCGCACGAATAATCGGAATGTGTTTATACAATAGTTATTTCATTTAGTAAGAACATGTTTAGCCGTCGTAGTAATAACGTTATATCGTAAACGTCTACGAAAACTCGTCAACGATTTCGCAAT…
>Schi12G005040 Trpsin gene
TACAACCGGTCCGTCCGTTACGGCAGTTCGCGCTCGCCGCACGTCGCGAATCCAACGCCCGCGTAACCGCCCGACCGAGTACCGCGTCCAGCCCGGCAAGCCGATTTCAGGTAAATCGATTTTCGTATTTTAGCGACCGAAAAGAAAAAGACGGACGTCCCGTGTTCAACGGGGTCTCGTCGGCCACGGACGCGACGAAACGGCCGTCGTCGTCGTCGTCGTCGTCGTCGTCGTCGTCGTCCGGCACGGACGCGTCAGCAGCTCGACGAGGAAAACGTCGCGCGTCTGTTTCGATTTTGACGTTCGAAGGACGGGCGTACGACGGTCGCGAAAAAACCGGTTTCGCCGTTTCGTCCACGACGCGCGGCGACAACGAAGAAAACACGTTCGCGAACCTCT…
>Schi12G005050 Trpsin gene
ATGCCGAAGCGAAATCGTTTTGTTCTCGTGACGCTTGTGCTCGGGACGGTCGCCGCACGGTCCACGAACGGTAAGTGAACGCGTGGCTAGACGGCCGATTTCCCAACGGCGCAAAACGAAACCGGACGGACACCGAGTTTACGTTTTGATAACGATTTCCGCCGACTCTTCTGACCGGCCTCGCACGTCGCCCGTCGTCGCTCTGAAAACACTACGGTTGTGTCGTCGTCGAAGTCCAGGCCGGTGATCTCTTCGGACCGACAACGTTCGCAGCGCCGTTGAGACGAGATGGTCGGCATTTGTCCGTCCGAGGAGTACATCCGTACGCAAGAATGTCGCGAGTTCAGAGCACGGGCGCGCGTTCAGGCGTTTGTGCGAAATCCGACGACGGCGAACGTC…
>Schi12G005060 Trpsin gene
ATGTCCGCGCGTCTCGCGCTGTGCTGTCTGATGTTCGCGCGCGCCGCGGCCCCGGCCCCGAGCGACGGTGAGACGGCACGCCGACAACGTTGTCACGATTCCTAACCGTCGCTGTCGTTCCCCGCAGACGAGATGTGCAAGGCGATCGCCGGGACCGACGACGCGTACACGTGCCGGCCGATCGACCGGTGCCCGTCGGCGGCGTCGCGGGCCGCCGAAGACGTGGCCGCGTATCCGAAGATCTGCAGGTTTCGCGGACGGACGCCGATCGTGTGCTGTCCGAGTCCACGTGACGGCGGCGGCGGCGGCGCAAAGGCGGCCCAAAGCGAGTGAAAACATAAAAAACATAAAAAACACTCGGACGTCATCCGGTCAGTTGTGTTGTTTGTTTTGCGTAAC…
>Schi13G000030 Trpsin gene
ATGACGGTCATAAATCATAAGACGTTGTCATGCTCGGGAGCAATTGTATCCGAACAGTGGGTACTAACAGCAGCCCATTGTTTTTCCACTAGCCATATATTCAGTTTAAGAGCTAGCGATGTCAAAATATTGGCCGGCCTAGTAAATTATAACGTTAAAAACTCACAGTACGCGCAGCTGAGACAAGGAACCGAAATCTACGTACATCCCAACTACAGAGTAAGTAATATCGAGATGTACTCAAATACAAAGCAATTAATACCTAAATAATAATAATAATCAAAAAAAATATATATATATATATAAATGTATACTTAAATATACAAAAAGCCAATGAGTATTACGTTAATTAAAGAAAAAAGAAAGAAAATATAAAAGATGTTGTTTATGTGTGTTTAT…
>Schi13G001180
AGTTTTGTCCGACAAGTCCGAATCGGAGTAGTTCGCCTCTCGCGCAAACAAGCCGGTTCGTAACTTTTTATTTGGACGGGGACCTACCAACCATTCGCCGCTGGAATATTCGTCGTCGTCTTCGTGCTCCGAATATTACAATTAATTATTGTTGTTTTTGGATCGCCGCGACCGTCCGAAATTCGACCGGAGCCGCGGCGGCACGGGAAAAAAAAAGAAAAAAAAAACCAATCGCCGCGGCGCTGTTCGCGGCGCATGGTGACGTGTGCTTACCGCGGTAGTGGTACCACAATACCGCGGGTAGGAGTCGGCGAATTGGCGACGACGACCACTTCGTCCCCACCCCGACGCTTGTCCGGCGTTAACACGGTTCGTTAAGAAAGTACGTCTCTTTTCGAA…
>Schi13G001190
ACGTATAATGAATGCGAGTGTTGCGGCCTCTCGATAACACGCGTGGCGTCGGCGGAAGACGCGCGAGCGCGCGCGCGCGCACACCCGACGCCGGTCCGCGACGGACGCGACGAGCGGGCGAGACGCGGTCGCTCTCATTCGGCGTCGTGTTGTCGTCCTCGTCGTGTCCGTATATCCGCGCGTGACCCGGTCCCGACGCCGTCCGTCCCCGGGACAGTTACGATCATCGATCGGTCGGTCAATCAATCGATCACCGCGGGGAGTGCTCGTACGCGCGATAAACGCGATAACCACCGCCATATAGGTAACTCGATAGCAACGGTGTCGGTTACGGCACGATTCCGAGACGATGACGTACCGTAATCGATACGCGCGCTCGCCAAAACGGAAACTCTCCGT…
>Schi13G002120
ATGTTCAACGCGCTATCCAGATGCGACCGTCTGAGGTACCGTCGGACGGAAACCGCGACCGCTACGTTGCTCACTCACTCACCGGACCGTTTTCTTTCGACAGCTGTCTGCTGTTGTTCCTGCCCGCGGTGGCCGTGCTCGTGCTGTTGTCCGGCCGGTGCCGCGGCTCCGACGACAATGACAACGGCGGCGCGGCGCCCGTCGCCCCGTCGCCGCCGTCCCCGCGGGCCGATCGCCCGGCGCCGGTCAACGGCACGGCCGTCCGCGGCAAGCCGAGCAAGTTCGACGAGCACGTGGACGACTGGCAGTACGTGGACGACCCGCTGAAGAACGTGACGACGGGACCGGCGGCGGCCGGGCCCGCGGCCGCCGCCAAGCGGGACAAGCGCGACCGCGACG…
>Schi14G003430 Trpsin gene
ATGAGAAGTTCTACGAGTGTATGGTGTTCGTTCGTTTGTTTTGTATTTTGTTTTGTGAATTTGGGATATCACGCGCAAATATTGGATCTAGATGAAGGTAAACTCGCATTATGGTGATTTCAGTTCTCCCTAACTTACCAAAGTCTCCATAATTTTTTATTTCATTTTAAATATATTCCAAAATTGCTTTAAAAACATAATATAGATATATATATATACATATATTATAAGTTTATTTACTTAATCAAGTTAATTTAATGGTTAAATCTACAATTTTTTTATTGGTTTATACCACCCATTCGGCTATCACAGTTACTAATATCTCGTTCATATGCTACTACTTGTTGATAATTTTCATTGAACAAATTACCATCTACTGATCCGTCGAACTAATCAATT…
>Schi14G003480 gene
ATGGCCAATCATCGTTTGAAATCGGCGGTCACGTGTTACGTGTCATCATATTTTTTTATTACGTTATGTCTGGCCAACACGGCGAACATACTTTATTTAGACGAAGGTATGTTTCTCATCGTTATACTGGTTAATAGCTTAATAAATTAGTCTTGTCTCGTTATTGCACTACTACACTAGGACTACTTTCGATTTCGTTTGAAAATCATTCCGTTGATTGTATCCGTATATCCAACAAATCGTAATTAATATGTTACTGTACAGTTTCGAATTCTGCGGACGAATCGCGCTAAAAAAAAAAAAAAATACGAAACTACAAAACGTAATAGATCAAAAGTCTTATAAGAAAATCTCATTATTCTATAAACTAATAGCGCGGTGTAGACCGGGAAATTCAAT…
>Schi14G003490
AGTTCGTTTTCAAATATAACAACGATAATATACGAGACATTTATATCGATGATGTATAAACATGTACTTTAAAATGACTGATTTCTTATACACCAAAATCATATTCGTTCTTATCGTAATATACAGTGAAACGATTTCTAATTGCCGTGCGCAGCAGCTCGATCTGGAAGAAGGTAAAATTGTTTATTGTTTACGTTTTAAAATTATTTCTACTCGTATTTTAACTGAGAATGGATTGGTTTTGGATATTTTTTTTTTGATTTCTTTTGCCGAGAGATAAACAACACCGTCAAAATTGAAATCTGTTCTTTCATATACTAATACGTTGTTTTCATTTTTCGATTCTACTGCGTAATATTCTCACACACAAATCGATTGCCACACGAATACAACAATCAT…
>Schi14G003500
ATGTTACACAATTTAAAGTGTAACAGAGCGTGCAAGTTTTATTTATTCGTCGATCGAATAGTTTTCGTCACAGTAAGTATTTATACATATACACCGAATTCAAGTGCAATTACTGTGATTTTCAAAAAACAAAAACAAAAGACAAATCGAACATTGTTATTCGTATAACTATAGTGAATTATTAACGCGAACAGACTGTTAAAACCATTTGAAAATGTCATGTGAAAATTAACACTTTTTTTCGTACCGTTGGTCGCTAGATGGCGGTTCCGCGCCGACCCGTTAGACCGGCTCGAGACTTCCACGTTCAGCGGCACTAGACGCACAAATAAACACGAAATCCTTGAACACGAGTCGTCGATCGATTCGATCGCGATAATCGTGTGGATTCCGATAATT…
>Schi14G005730 Trpsin gene
ATGTTTTTCAAAACAGTATGTTTTATAACTATTTTCACTATTTTCAAAGTACACTTTTCTAAATCGAACGACGCTGGTCCGGTATCGTTTGACAGATTGGATATTCAAATTGAAAAAAATAGTAAGTACACTACGCATGCGTACACTGTCGTATTTTGTTTTTTTTCTTTTATATTTCAGAACCATCACAGGAATCCGAATGGATAGAAGAGTGTAAATGCGTTCCTCTCGCCGATTGCGTGCCCGAAGAAAGTGACGCGACAGTAGATATTAGAATAATTACGGTATATTGACACCTGCTGCGTCGTGTTAAGACTTTTTCAACGGGCGAGGAGGGGGATGTATACACATCAATGACGTTTCATCGTGTTTCATAGGTTTGATTTCTGAAAGTGCGAA…
Carboxyesterase gene Family all genes
>Schi01G016690
GTCCACAATTAGTATTTTTCTCACGACATTTTGATTTTTTTTAGCGGATTGACTGCTACAACAGTTAATTGCGTGGGACCGTTATGTGCGTAACATTTAAGCTGGTCTATTGCAGTTCAGTCGGTCGTTAATGGCGTAGTGTTTATATTTTCTGTTGATCTCTGAAAGCTGTTATGTTATTTGTTCAGCGTCACGCCCTGTCCACCGCCCTAATATTGTTAATTATTGCGTTTGCCAATGGCCAGGATGTCAGGTATCAAACGTACAACAACTATCATCCTCAGACTGCCTTTGATCGTAATCTGCAACAGTTGCCCAACGTCTATAATCCACAACTAAACCAGTATGGTCAACAAAATAGCTACCCGAATCGGCCTGTTTATAATCAACCTCCTGGCC…
>Schi01G037470
ATGTGGTGGGTAAGGCCAAGGTTTTCAACCATACAGTCACGCAGCTTGTCGTCCATAAGTGTAACTAATGTTATTGATGTCAGTACAAACGTGACAGCTCAACAAATTACAACAACTCCAAGTAAGTAATTAAAATATTGAAGTAATATTTTATTCAAATAAAATGTTGCTTGGATAAAACCCACGAATAATTTAATCAAAAAATTACCTATAAAAATCTATTATATAATTTAGATTTTTTCTTTTAGTATCTAATTTATAACTAATCAAATCTCACCAGTTAAAAGATGATTGTTTTTTTTAATATTTTTGCAAATTTTGATGATTTATCAATAAAATTACATACTATATGCATATTCTACACATTTAATGAGAATTTTATTATAAATATTAACAATA…
>Schi02G003120
ATGTACGGACCGGTCGTCGCACAATTGTACGATGCGAAAATTGGCACGCGTGCATTTAATACGTAATTCGTAAACATTTGGTCGTTTGCTTTTCGTCGTCCGACATCACGTTCTAGATTTGGTTTTATTCATAAAATGTTTTGAGAGGACTTATCGAACACACATAACATGACGCGTGGAGTGAGGATCTTAAAAACAAAACGAAACGTTCACAAGAAAATATTATCCGTGTACGTTCAATCACGGCGATTCCCGTCGATTAATACTAACCGCTCATAAATAGAGCATACATCGTCCAGTTCACTAGACGAAGTCTAGGTCATAATCGCTCCCCCCCCCCCCCCCTTCACATGCTTTTAAGTTAGGTCTCGGTTATTCGTCTTTATGTCCCCGACACGA…
TCTTAATCGCCCGTGTTAGGTAATACGTAGTTTAGTATTGATTTTAATACAAGTAAAATCACTGAAATATATATTTTATTTGATTTTTTCAAAGGAAAAAAAATATTTTTCAACAGTGTTAAACGGATTTAATAGGTTTAAAGTAAGCGAAAAAATATGTTATACGTTTAAAAACGAATATTCCGCGTTAACACGATTTAAAAATATCATATAAATTCAACTCGTGTTTCATTTTAAACTATTAGATGACTATTAAAAAAACCAACAAAAAAATGTCGATATACAATTATATACACTGAGTATATTAACGTAAAATTGAATTCGCGTACAAAACGTTCTCGATATAATATTATATAATACGCTAAATTGATTTGTATGATATTGATTATCATACTTTCG…
>Schi02G003120.1 gene=Schi02G003120
ATGTACGGACCGGTCGTCGCACAATTGTACGATGCGAAAATTGGCACGCGTGCATTTAATACGAAGGTTCTCCTGAACACGACGAACACCGGGGGACCTCCGCAGTACGAAAACTCGCCTTGTGGTGTCCGTCCGAGTGAAAGATGTCCATCGAAAATCCCGTCAAGTGCGAATTGCGCTCCGTTATCAGGAAGCCGAATCGTCCGCAAGTATCCCGTGCTGGTGTTCATACACGGCGAGTCGTACGAATGGAACTCCGGTAACCCGTACGACGGCCGCGTGTTGGCCAGCAGCGCGGAACTGGTGGTGGTCACGTTGAACTACAGGCTCGGCATACTGGGATTTTTGAACGCCAACGGATCGCCCAACTCGAGAGCCCGCGTGTCCAACTACGGTCTG…
>Schi02G003170
ATGACGCGCGGCCGCCCGACCGCCGCGACCGCGACGGCCGCGCTGGTGGCGGCCGTCGCCGTCGCGTCCCTGTGGACGACCGCGTCCGCCGCCACGCTCACCCGCGTCGTGCAGACCCGCTACGGGAAGCTGCAGGGCGTGGTGCGCACCGTGGACGTGGCCGGCCGGCCGCCCGGCACCGTCGACACGTTCCTCGGCGTGCCGTACGCTACGCCGCCGGTCGGCTCCAACCGGTTCGGGCCGACGCGCACGCCGTCGCCGTGGGACGGCGTCCGGCTGGCCGACGTCACCGGCCCCGTGTGCCCGCAACGCCTGCCCGACGTGTCCAACGAGACGGCCGCGCTGCACCGCATGCCCGTCGGCCGGCTGGTCTACCTGAAGCGTCTGTTGCCGTACCTG…
>Schi02G004480
ATGGGCGTGCTGCCGGTCGTGCTGCTGCCGGTCGTGCTGCTGGTGCTGCTGCTGCTGACGGCGGCGGCGGACGGCGCGCGGCCCGAGGTGCTCGGTTACACGGACACGGTGTGGCTGGACCGGCAGGGACCGCTCAAGGGTCTGATCACCACCGTGGGAGGAGGAGGCGGCGGCGGCGGCGGCGGCGGCGACGGCCAACGACCGGACCAGGTGGAAATGTACCTGGGCGTGCCGTACGCCGCGTCCCAGGAACGGTTCATGCCGCCCGGCGAGTCGCCCACGTGGTGCCCGAAGGCGGACGACGGGTCGTTCGACCGGAGCCACTGCCGGCCGCTGAGGGCCGAGTACCTGAGGCCGGTGTGCCCGCAGCGGCCGCCCGACCTGTTCGCCGCCGACACG…
>Schi02G005220
ATATCATGTTAAGAACTGGTTCATCCAATGACGACGTAAATAAAATTATTATTTACTCATATTTGTGAAATTTATAATAAATGCTAACAAACAGTGTCGAGAAAATTAATACAAATTTTTATTACAGACAAATCGTGCGTAGTTTTAAATTTGTTTTTAAAAATAATACTCGTGGATGTCGAATATACAAATGTTATATTTTGTTTTTTTTAAATTCGTATCGGTAAGGTTTTATGCTCCATGAAATTCGTTGACATTTCTATGGATTTACATAACCACAAAAAATCGGCAGTTCGAAAACTGGCATTAACACAAATTAAATTGATTTTTTCGCTATTTGTAATAATTATTTGTTTTAACACTATTTTTGCACATTCCAACGCAAACATGTCCATTAAT…
>Schi02G008710
ATGTGTTTATTCTTTATTATTATTATGTTTTCGTGTTGCTTATTTTATCTAAGAATATTCAAAATTCGAAATTTGTATAAATTTATTTTAAAATTGTTATCACCTAATAACTATGTTGTGTGTAGTGCATATGTTAAGTTAAATTATTCAACGTGTTAAATCATTTCCAAGAGTATCAAGGTCATATTTTATAATAGGTGTATAATATATTGCGATTGCGAGCAGTGGCGGTCAAATGATTTAATCATGCCCCCCCCCCCCCCCCCGATGAGGCTGATTTTTCAACATGAATTTTGATCGTTAAAAACATAAGTCATAATTTAAGTATATGAGATCACTTTATTAAATCATTTTATTATTATTCAATTATTAAATTTATTTATTTATTTTTTGCCAATT…
>Schi03G008370
GTCGGCGGTCGCGGCGCGGGACGAGCGAAAGGCGACGAGGATCGGGGTGGTGGGGATGGAGTAACCGAAGCAGGCGGTAGAGGCGGCGACGGCGGCGTCGGCGGTGGCGCTGGCAGTGATAACCGCGGCGGCCGACAGACTACGATGCGCCCGGCTCTCGGCCGCAGGCAACAAGTGCCCCGTCAAGTCCGACCCTAAGTCCAGGTATGATGACGATAATACTAATAGTTAATAATAGTTAATAATAGTTAAGAACGTTTTTCCGCGGTCGACTTAAATGCTTATTCGTGCCGGACGCGTTTTACAATGCACGTGCGTTATTTATATATTTTTTCGTTTGTACACGTTTGTACATCGACTTTCGCACCGTAAAACGGATGTTCACGCGCCACAACGATT…
>Schi04G001010
GCACTAGTCTACCGTGTCGTCGTGTGCACGTATCTCGCACGGGGTTTCGTAGCGTCAAGTGCGTTACGCGGTACCAATTAATTATTCGTGCGTTTCGTGCGAGCGGACCTAGAGCGAGAGATAATAAAAAAAAAAAGTTTTTTTTTCTTCTTTTTTCCCCCGAGATAACGAAAATAATAAACCGTGTTAACAAAACGTTTCGTCGTCCGCGCGCGAACCGAGATTACGTGTCGGAGGATAAATAAGCCACGGAACGTCGAGCCCGGACCACCAGACACTCATTATCGACGGAGCTGTGCGGACGTGGAGCTCGAACGGAACAGATAACAACGTGTGTGCGTGTTCGAATCGTAACGTTTTAATCGCCCGAACAACATTATTATCGGTCTCGTCGGTCGT…
>Schi04G005560
ATTCGCGCACCGACCGCGGCAACAAGCACCTGCCCCGCCGTAGCGACGCGTCCTCAGACAGTTTCACGACATCGTCAAACAATATTTTCGAATACGTTTTGAGTGTAACGGCCGCGCACGTATCTCTACCGTCCGTTTTCGTTAGAGTCGCGGTTTTATTTTTTTCTCAATTCTCGATTCGATCGTTCGATTTTGGATTTCCCACCCAACGATTATCGCGCGTACGAGAAGATCACACGTGACCATTTTCCGATTGATCAAATGAGAACCGGCGCATACACATGGACACCAAACAGGTGATAACATTTAATATTAATATCATATAATTATATATGTGTGTGTGTGTGTACGTTTCCAAAATTATCTATCTATATCGTAGGAATAATTTTGTGTATCTAA…
>Schi05G003270
AGTGCGGAACGAAGCGTCCTCATCATCGCGGCCGCTGTGCGTTTTGGGCGCGACCTTCAGCAGTTTTGTTCCCGTGGTGTTCCGAGGCTCGGTTGAGGCGAACCCCGTGGAAAGTTACAGTCGCCTGCGGTTTAATGCCAACACTTGAGTATACATTGTTGTTATTGGTTGTGTCCTAAAATTAATACTAGTGTTAGGGCGCACCACACGTTTTTCTCGTGTTATGTATATATATTTAGTTCGTCGTTTGCAATTACATCTTTTTGGTGACCACTTTTTACTCCGCCCGTCTCTTTAAGGCATACACAATGAGCACACGAACGCTTATCGATGTTAACATATTCTTGGTCATCTTTATCTACTTTCATTTGTCGTAGAACATAACAATTTAAAATCGAT…
>Schi05G003280
GTTCGCAGTCCGTCCTCTTGAACGGTACAGTGCGTTCGTGTCCGTAACTACGTGCTCGTCATAATTGCTTGTTTCTTTTCGGAATTCGCGTCTTGACACGTCTAAACACGCGAATATCGACATTACGCGACGGTTTTCGCACACTCGTACACTGCGACATTGTCTGTTTTTAAACCGGTAACGTACGCGATTATTTGGTTTTGCGTTCGTCTTCAGACACATAAATGACACATGGATTTTACAGAAATATTTCGGTTTTCTCAGGTATTCTTTTTAACGGTGTTGATGTTGATTCGATGATTGGGATTTTTCTCTCAAAAATGTTACACGCGCTCTCCTATGAATAATGTTAGTTATAATATTGTATGTGATATTGATTGTTTTTTATGACTATAGGGA…
>Schi05G003290
ATGTACTATACAAGGAACATTACTAATGCCATACATACAAGGAGTGACTGACCGAATGTCAAGAATCGCAAGAAAATTCGATATAAGGACCGTATTTAACATCAATACAAAAATAGGATCAATATTCAAAAGCCCGAAAGATATAGTACCAGAAATGCAAACCGCAGGTGTTTATGAAATACGTTGTTCTTGTGGAAAATCATACATAGGACAGACAGGAAGAGCTATTGAAGTACGGATAGAGGAGCACGAAAAAGACGTAGATTATAGGAGAATAAAAAAAATCAGCAGTAGCCGAACACGTCGCACAAAAAGAACACAACATCGATATCAGTCGAGCAAAAATATCGAGCAAAGAACCGAATTACGGGAAAAAAATGATAAAAGAATCCATAGAAA…
>Schi05G003300
ATGCTAGACTCGTACGTTTAATATTCAATGTATATACGTATATATAATCTATAACCTACTTAAATGTTAAAGTTTGTTTATAATTATTTTACTTGATATCGTTTGATTTCTAAATGGTTTTTTTATCTATAGATAAAAGTATATTGTTGATATCCGAATAGAAAATTCTCATTCTACCTCCATGTGACTATATCAATCTAAATGTATTTCGATTGAGCAGCCAACCATTTTTTGATTTGGATATAATTTTCAGCTTCTGCACACAACACTGAGCGCGACATCAAAGACGTTTCAACTACTGTTGTCTGTTTCATAGTTGACATTGAATATGCAATGCACATATTATTGGACCCGAAAACGAATAACAATTCCAAAGAAATCTTCGACCTATATGACAAT…
>Schi05G003310
ATGGACAACAGTATTGTGTCGGTCGTTTTCGCGTTTTCGCTTTTCGTGCGCGTCCTTTGTACCGGTCCGTCGATAAGTATACACCAAGGCCAGTTGAAAGGCAAACATTTCGCGGCGAGAAACGGAAGGAATTTTTTCGCTTTTCAAGGAATACCGTACGCTAAACCGCCGGTGGGCGACCTCCGATTTAAGGTGTTTATATTTATTTACCGTTCGTGTTTCCGCACGTACTCGCCGTTAACACCCGTTCGTGTTACGTTTCGATTTCCGACAATGTCCATGTCGCGCGCGAAAATTTCAGGCACCGGAACCGGCTGGTCCGTGGAAGGGCACGTTGAACGCTACGTCCGAGCCGCCGATGTGTATTCAAAAGAATTTGTTCCTGTATCAGACGTCCGA…
>Schi11G000860
ATGTTGTTGAAAATCAGTTGGGCGGCGCTCAGTGTTTTGGCATTTTGCGATGCCTCTTCTAGACAGAAAAGAGTTGTGGGTGGATACCCGGCATTAATCCCGGAGGCGAATGGCTTTAGCGTCAGCCATCCTATTCGAAATTCCGACAACATCGTGTTTATGCAAGACGACTACAGAACCGCCAGAATAACTGGCACCGAGGAACCGGAAGGGTATAATGCGTATAAAGGTATAAGATATGCAGAACCACCAGTAGGAAGACTTAGATTTCAGGTAAGGTGAAAAATAAGAAAATGATATTTTACCTATGTGTGTGTATATATATACAGCTAAAAAACACTATACATATACAAATTTTAATTTTAAGTTTCAATGACTAGCATGTAATATATTTATGAC…
>Schi11G004380
AGTCGTCGGCCGTCGTTCGCCGTTGATATCGTCGGCGTCCGCAGGCACGAACCGCGCGCGCACACGGGTGACGACCAGTCCCTCCCGTTCACGTTCACTCCGCGACGCGCACCGCGTACACGCAACAAACCGTTCGCGCCGAGATAGCCGCCGGACGACCGCCCCACGTTATTTGAACGTGACCGCGCGCGCGGTTTTTTCCCTTTTTGGTTTTTTTTTGTTTGGGTTTTTTGTTGTTTGGGTTTTTCGTTTTTTTTTTGATGGTTTACACCTGCCGCGGGTCGAATCCTCGCGCCGCCGATCCGTGTTTTTGATGAGACAACTCGCCGGAAATCTGAAAGTCGGGTAAGACGCATGGTTTTTGTTTTTCTTTCCGCTAGCGATGCGGTCCGGGGTTTT…
>Schi13G002910
ATGTCCGGACGAACGGCCGCGCCGCGGCGGTTCGCGCTGTTGCTGCTTGTTGTGACCACCACTACGACCGCGGTCGCCCAACGGGCCGGCAACGGCGCCGGCGGCGGTTACCGCGAGGCGCCCGCCGTGAACGTCCGCGGACAGGGCGCCGTGTCCGGCGTCGAGGTGCCGCTCGTCAAGATCGGCTCCCGCGCCTGGACGTACCTGGGCGTGCCGTACGCGCGGCCGCCGCTGGGCGACCTGCGGTTCGCGCCGCCGGACGCCGACCCGCCGCCCGCGTGGCGCGGCCTGCGCAACGGGTCCGTACACGCGCCCGCCTGCGTCCAGCGCCCGCCCGCCCGCCGGCATCCCGTCCACCAGCTGTTCGCCAACGTCGCCGACCCGTCCGGCGGCCAGATC…
>Schi14G004520
GTTCACCGTTGTCCGTCGTCCGCCCGTCATCGTGGTCTACCGACACTGTCCACGCCGTCTGATGCCCGCCGCCTTAATCAACACCGCGGTATTATTATTATGAGTTTAAATAGTAGCATTGTTTTAATGACCGATGGTCGTATTGGTTGTTGTTTTTTTTTCTCTCTTTCCCCTCTGCCGGTCGGGTTAGGTTTAACTATTTCATTTTTTATATGATTAACCTGACCTTTGTACCGCGATTATTACAGCAAACACAACGGCGTCAAGTCTGTTTCGATCGATCCGAAACAGTATTACGCAGTCCATTCAACGAGCCGGATCCTGGCGATCGAACCCGACGTCTGAAAACCACCGAATTCCGGCTACGGGTTCGTATTATTTTACGGCGTTTCTCTCCAA…
>Schi14G004530
AGTCGCGTAGCCGAAATCGTTACGAGTCTAACTGGTCTCCGGAACACTACCGCCCGGACGTAAATAGCCGCAGGTAAAACACCAACCGGAAAAACGTGAAAAACGTTTCGCGACGTCCCGGGTTGTAATCTATTTTTAATTTTTTCGACTTGTATTTAACGCGGATTCTGACGACGTTTTCGGTAGATACTGAAAATCGCCGAATTAAACAGCGTCCGTTCGAGTTGCTAGAAAAATCGGAGGGGTTTTGTTTTTTTAAATGTCGTCGTTATTCGTACGTTCCGAAATTTAAATGTATTCATTTTCCTGGCACGTTTCACAGTTTTTACATTCCGAGTAAACCGATGAACGTTTCGGTTCTGACGCTCTGGCGAAGTTTATTATCCGATAGTCTCTTTC…
