# Supplementary material for: Mobilome of the Rhus Gall Aphid Schlechtendalia chinensis Provides Insight into TE Insertion-Related Inactivation of Functional Genes
Source: Int J Mol Sci. 2022 Dec 15;23(24):15967. doi: 10.3390/ijms232415967 (PMC9783078; doi:10.3390/ijms232415967)
Supplement: Supplementary file 1 [file ijms-23-15967-s001.zip › Supplmentary Data S10.xlsx]

## Sheet: Sheet1
Summary Table of cytochrome p450
Map of Hits
Name	Query-From	To	Name	Target-From	To		Class	Dir	Sim	Pos/Mm:Ts	Score
Schi01G000720.1	756	1079	DNA8-66_AP	282	578	323	DNA	c	0.8829	1.8667	1687	1
Schi01G000720.1	1081	1375	hAT-N5_AP	384	678	294	DNA	c	0.7031	1.7561	638	1
Schi01G000720.1	1624	1990	hAT-1_RPr	1044	1412	366	DNA/hAT	c	0.6474	1.9	501	1
Schi01G000720.1	2337	2886	DNA8-27_AP	108	763	549	DNA/hAT	c	0.7764	2.1522	1784	1
Schi01G000720.1	3508	3707	DNA8-66_AP	1	205	199	DNA	c	0.8473	1.8667	1143	1
Schi01G000720.1	4944	5055	EnSpm-6_RIr	2945	3055	111	DNA/EnSpm/CACTA	c	0.7593	1.6364	230	1
Schi01G000720.1	5888	6039	Gypsy-34_SM-I	446	605	151	LTR/Gypsy	d	0.8258	2	536	1
Schi01G000720.1	6651	6810	hAT-35_DWil	1895	2058	159	DNA/hAT	c	0.6918	2	334	1
Schi01G000720.1	7165	7311	MuDR-1_Cas	7834	7980	146	DNA/MuDR	d	0.75	2.0769	279	1
Schi01G000720.1	7517	7633	HELITRONY3	901	1006	116	DNA/Helitron	c	0.7679	3.4	217	1
Schi01G000720.1	8216	8397	DNA-8-1_HM	2406	2590	181	DNA	c	0.7222	2.1111	255	1
Schi01G000720.1	9836	10054	L1-13_AmRa	1447	1655	218	NonLTR/L1	c	0.684	1.7667	233	1
Schi01G000720.1	11546	12628	hAT-2_CMy	1283	2338	1082	DNA/hAT	c	0.6913	1.7	2625	1
Schi01G000720.1	13996	14150	Gypsy3_DV-I	649	806	154	LTR/Gypsy	d	0.732	2.0667	370	1
Schi01G000720.1	14223	14411	hAT-1_XylGra	292	456	188	DNA/hAT	c	0.7692	1.9231	271	1
Schi01G000720.1	14842	15185	hAT-2_CMy	848	1192	343	DNA/hAT	c	0.6939	1.6949	966	1
Schi01G000720.1	15262	15412	Helitron-N35_RSa	253	416	150	DNA/Helitron	c	0.7368	1.5556	222	1
Schi01G000720.1	16357	16614	Mariner-N29_HSal	1	259	257	DNA/Mariner	d	0.7393	1.4634	898	1
Schi01G000720.1	17084	17323	Mariner-N29_HSal	313	573	239	DNA/Mariner	d	0.7521	1.5	928	1
Schi01G000720.1	17449	17618	Polinton-2_RPr	6704	6873	169	DNA/Polinton	c	0.7225	1.6667	462	1
Schi01G000720.1	18467	18563	BEL2_MH-I	3863	3968	96	LTR/BEL	d	0.7677	1.7778	249	1
Schi01G000720.1	19418	19644	DNA-N26B_DR	922	1137	226	DNA	d	0.7466	3	325	1
Schi01G000720.1	20116	20294	piggyBacA-1_DPur	329	483	178	DNA/piggyBac	c	0.7301	2.2667	219	1
Schi01G000720.1	21065	21160	Gypsy-22_DMo-LTR	145	247	95	LTR/Gypsy	d	0.7576	2.375	228	1
Name	From	To	Name	From	To		Class	Dir	Sim	Pos/Mm:Ts	Score
Schi01G003300.1	58	244	Mariner3-2_HSal	409	605	186	DNA/Mariner	d	0.7459	1.7222	282	1
Schi01G003300.1	3362	3478	Gypsy-609_AA-LTR	401	515	116	LTR/Gypsy	c	0.7544	1.5714	312	1
Schi01G003300.1	4807	4908	DNA-2-3_HM	2730	2840	101	DNA	d	0.7664	1.875	204	1
Name	From	To	Name	From	To		Class	Dir	Sim	Pos/Mm:Ts	Score	1
Schi01G019250.1	153	280	TguERVK4_LTR1c	464	589	127	ERV/ERV2	d	0.6641	1.9	236	1
Schi01G019250.1	3258	3376	Mariner-N30_HSal	761	875	118	DNA/Mariner	c	0.7094	1.5556	305	1
Schi01G019250.1	4137	4439	MuDR-5_GR	456	690	302	DNA/MuDR	d	0.764	2.8462	251	1
Schi01G019250.1	5015	5221	MARINER2_DM	209	416	206	DNA/Mariner	d	0.6618	2.1724	389	1
Schi01G019250.1	5651	5724	Sagan-18_DiVe	2422	2501	73	DNA/Mariner	c	0.7922	1.5714	249	1
Schi01G019250.1	7181	7289	KolobokE-2_AP	2155	2256	108	DNA/Kolobok	c	0.7736	1.7	334	1
						0
Name	From	To	Name	From	To		Class	Dir	Sim	Pos/Mm:Ts	Score
Schi01G019260.1	910	1027	EnSpm-N6B_ALy	3890	3999	117	DNA/EnSpm/CACTA	d	0.7321	2	201	1
Schi01G019260.1	2121	2234	ENSPM_MT	7690	7804	113	DNA/EnSpm/CACTA	d	0.7727	1.8889	207	1
Name	From	To	Name	From	To		Class	Dir	Sim	Pos/Mm:Ts	Score
Schi01G031590.1	3964	4149	hAT-4_RC	639	837	185	DNA/hAT	d	0.7569	2.4615	243	1
Schi01G031590.1	5090	5364	MuDR-10_GM	378	664	274	DNA/MuDR	d	0.7444	2	289	1
Schi01G031590.1	6281	6438	Polinton-2_SM	10836	10992	157	DNA/Polinton	c	0.6987	1.7619	206	1
Schi01G031590.1	6744	6907	DNA8-20_AP	1	145	163	DNA	c	0.7733	1.7143	475	1
Schi01G031590.1	7715	7911	HARB-1_ArHy	239	469	196	DNA/Harbinger	c	0.7524	2	251	1
Schi01G031590.1	8557	8656	VANDAL1N1	618	725	99	DNA/MuDR	c	0.75	2.375	222	1
Schi01G031590.1	9008	9111	hAT-19_LSal	2829	2937	103	DNA/hAT	c	0.7596	1.8889	214	1
Schi01G031590.1	11339	11446	DNA8-93_AP	61	166	107	DNA	d	0.7963	1.25	518	1
Name	From	To	Name	From	To		Class	Dir	Sim	Pos/Mm:Ts	Score
Schi01G033130.1	726	826	HARB-N1_OES	191	306	100	DNA/Harbinger	d	0.8077	3.25	249	1
Schi01G033130.1	1471	1615	EnSpm-13_HM	1043	1180	144	DNA/EnSpm/CACTA	d	0.763	2.75	215	1
Schi01G033130.1	2952	3112	Polinton-2_DK	5634	5767	160	DNA/Polinton	c	0.7571	1.8333	202	1
Schi01G033130.1	3125	3243	Gypsy-9_JC-I	7746	7863	118	LTR/Gypsy	d	0.719	1.5294	252	1
Schi01G033130.1	3423	3535	Gypsy-490_AA-I	5324	5452	112	LTR/Gypsy	d	0.7438	1.6154	315	1
Schi01G033130.1	3866	4019	Gypsy-28_Cas-I	147	328	153	LTR/Gypsy	c	0.7453	2.8182	221	1
Schi01G033130.1	4300	4501	MuDR-3_DaCa	7124	7327	201	DNA/MuDR	d	0.7538	2.8182	235	1
Schi01G033130.1	5023	5154	EnSpm-4_STu	1746	1876	131	DNA/EnSpm/CACTA	d	0.7293	1.7857	201	1
Schi01G033130.1	6245	6411	MuDR-N10_RSa	283	435	166	DNA/MuDR	d	0.7532	1.8571	230	1
Schi01G033130.1	6662	6775	EnSpm-2_ROr	4161	4278	113	DNA/EnSpm/CACTA	c	0.7658	1.5	253	1
Schi01G033130.1	7054	7296	HARB-1_ArHy	173	390	242	DNA/Harbinger	c	0.7602	2.1333	228	1
Name	From	To	Name	From	To		Class	Dir	Sim	Pos/Mm:Ts	Score
Schi01G035210.1	429	562	KolobokE-2_AP	1984	2121	133	DNA/Kolobok	c	0.7422	2.0833	247	1
Schi01G035210.1	812	1106	SINE2-1_AP	508	803	294	NonLTR/SINE/SINE2	d	0.7102	1.8286	379	1
Schi01G035210.1	1173	1310	Helitron-18_ArHy	7505	7637	137	DNA/Helitron	c	0.7481	2.6667	200	1
Schi01G035210.1	2485	2527	Harbinger-N6_NS	720	762	42	DNA/Harbinger	d	0.8372	3.5	206	1
Schi01G035210.1	2560	2691	Copia-1_CorMil-I	854	979	131	LTR/Copia	d	0.7462	2.2	215	1
Schi01G035210.1	3374	3613	hAT-N18_AP	587	815	239	DNA	c	0.8728	1.3889	1362	1
Schi01G035210.1	5130	5334	Polinton1_SM	12446	12655	204	DNA/Polinton	c	0.7171	1.7391	203	1
Schi01G035210.1	5608	5736	Polinton-3_HM	8632	8770	128	DNA/Polinton	d	0.7717	1.3846	240	1
Schi01G035210.1	6029	6136	Helitron-N7_BOl	229	337	107	DNA/Helitron	c	0.7593	2	230	1
Schi01G035210.1	6474	6607	hAT-29_SM	761	895	133	DNA/hAT	c	0.694	1.9444	264	1
Schi01G035210.1	6992	7114	L1-21_SSa	5373	5484	122	NonLTR/L1	d	0.7414	1.7692	302	1
Schi01G035210.1	8014	8411	hAT-N18_AP	45	402	397	DNA	c	0.8006	2.12	1143	1
Schi01G035210.1	8975	9151	MuDR-3_DaCa	7093	7272	176	DNA/MuDR	d	0.7371	2.4286	247	1
Schi01G035210.1	11085	11319	MuDR-11_GM	7842	8074	234	DNA/MuDR	d	0.7389	2.6875	277	1
Schi01G035210.1	11584	11814	Polinton3_SM	2455	2670	230	DNA/Polinton	d	0.7569	1.75	357	1
Schi01G035210.1	12003	12114	EnSpm-2_Cia	11504	11630	111	DNA/EnSpm/CACTA	c	0.7544	1.8182	223	1
Schi01G035210.1	15074	15216	TRAS3_BM	4366	4500	142	NonLTR/R1	d	0.7059	1.8235	243	1
Schi01G035210.1	15453	15599	MuDR-1_Cas	7834	7980	146	DNA/MuDR	c	0.731	2.3077	216	1
Schi01G035210.1	15611	15807	hAT-35_DWil	1922	2117	196	DNA/hAT	d	0.6734	1.6286	425	1
Schi01G035210.1	16247	16420	Gypsy-35_PSt-I	4961	5122	173	LTR/Gypsy	c	0.7091	2.8	383	1
Schi01G035210.1	17722	17823	MuDR-5_GR	532	648	101	DNA/MuDR	c	0.7642	5.25	203	1
Schi01G035210.1	18459	18560	DNA8-105_AP	544	650	101	DNA	c	0.7941	2.5	315	1
Schi01G035210.1	19463	19570	RTE-4_EBu	3102	3210	107	NonLTR/RTE	c	0.7339	1.7143	356	1
Schi01G035210.1	19636	19737	Mariner-N38_RPr	1	102	101	DNA/Mariner	c	0.6731	1.4286	278	1
Schi01G035210.1	19964	20471	hAT-N18_AP	1	446	507	DNA	d	0.8143	1.7568	1713	1
Name	From	To	Name	From	To		Class	Dir	Sim	Pos/Mm:Ts	Score
Schi01G040920.1	56	194	Gypsy-208_ZM-I	11501	11646	138	LTR/Gypsy	d	0.7391	1.6111	359	1
Schi01G040920.1	777	899	TTAA2D_AP	117	235	122	DNA	d	0.7541	1.6429	346	1
Schi01G040920.1	1563	1744	EnSpm-22_HMa	5676	5841	181	DNA/EnSpm/CACTA	c	0.8421	1.8182	713	1
Schi01G040920.1	1879	1980	Polinton-3_HM	37464	37564	101	DNA/Polinton	d	0.7723	2.6667	213	1
Schi01G040920.1	2859	2970	TEKAY_LTR	170	297	111	LTR/Gypsy	d	0.7627	1.9	302	1
Schi01G040920.1	3096	3277	SINE2-1_AP	1	182	181	NonLTR/SINE/SINE2	c	0.7584	2.1875	495	1
Schi01G040920.1	3732	3871	Dada-U6_DaCh	5958	6094	139	DNA/Dada	d	0.7407	2.0833	259	1
Schi01G040920.1	5561	5672	HARB-N5_BOl	361	465	111	DNA/Harbinger	d	0.7736	1.3333	257	1
Name	From	To	Name	From	To		Class	Dir	Sim	Pos/Mm:Ts	Score
Schi02G004050.1	324	476	MuDR-N40M_ALy	980	1145	152	DNA	d	0.7188	2.125	248	1
Schi02G004050.1	785	1157	EnSpm-7_HM	3388	3739	372	DNA/EnSpm/CACTA	d	0.795	3.0556	959	1
Schi02G004050.1	1365	1514	LTR1_AO	233	366	149	LTR	d	0.741	3.25	211	1
Schi02G004050.1	4170	4337	hAT-N26_BOl	178	328	167	DNA/hAT	c	0.7329	2.4167	209	1
Schi02G004050.1	4434	4582	CR1-25_HM	783	922	148	NonLTR/CR1	d	0.7324	1.8667	223	1
Schi02G004050.1	4615	4743	hAT-43_HM	1257	1386	128	DNA/hAT	d	0.7462	1.75	242	1
Schi02G004050.1	5043	5177	Copia-1_Mac-I	3211	3325	134	LTR/Copia	d	0.7377	1.6429	271	1
Name	From	To	Name	From	To		Class	Dir	Sim	Pos/Mm:Ts	Score
Schi04G003120.1	247	383	EnSpm-7_HM	3294	3439	136	DNA/EnSpm/CACTA	c	0.7394	2.25	206	1
Schi04G003120.1	594	825	ENSPM2_VV	2462	2687	231	DNA/EnSpm/CACTA	d	0.7455	2.2941	249	1
Schi04G003120.1	998	1101	P-29_HM	3093	3209	103	DNA/P	c	0.7103	1.0769	270	1
Schi04G003120.1	2247	2379	HARB-1_ArHy	340	465	132	DNA/Harbinger	d	0.7846	2.8333	256	1
Schi04G003120.1	2832	3007	hAT-1_EI	453	622	175	DNA/hAT	c	0.7514	2.2308	267	1
Schi04G003120.1	4091	4238	hAT-N12_MN	318	451	147	DNA/hAT	d	0.7273	2.3333	264	1
Schi04G003120.1	4467	4692	MuDR-5_RC	1035	1260	225	DNA/MuDR	d	0.724	2.6471	212	1
Schi04G003120.1	4768	4865	Transib-9_HM	372	480	97	DNA/Transib	d	0.7379	1.6667	249	1
Name	From	To	Name	From	To		Class	Dir	Sim	Pos/Mm:Ts	Score
Schi04G003130.1	1586	1780	Dada-tA-N1_SaLu	2138	2350	194	DNA/Dada	d	0.6866	1.8214	317	1
Schi04G003130.1	4807	4928	DNAV-1f_LVa	1857	1981	121	IntegratedVirus/DNAV	d	0.776	1.9091	327	1
Name	From	To	Name	From	To		Class	Dir	Sim	Pos/Mm:Ts	Score
Schi04G005520.1	827	970	LIN24B_SM	6461	6607	143	NonLTR/NeSL	c	0.6644	1.0952	350	1
Schi04G005520.1	1239	1364	BEL-21_DAn-I	8271	8395	125	LTR/BEL	c	0.7008	1.55	220	1
Schi04G005520.1	1489	1602	P-29_HM	3378	3490	113	DNA/P	d	0.7304	1.5625	236	1
Schi04G005520.1	3005	3145	MERMITE18E	964	1117	140	DNA/MuDR	c	0.7183	1.9375	224	1
Name	From	To	Name	From	To		Class	Dir	Sim	Pos/Mm:Ts	Score
Schi06G002630.1	1138	1319	Harbinger-1_VV	3829	4018	181	DNA/Harbinger	c	0.7228	1.6087	267	1
Schi06G002630.1	1673	1785	EnSpm-7_HM	3252	3370	112	DNA/EnSpm/CACTA	c	0.7731	1.5455	269	1
Schi06G002630.1	1924	2031	MuDR-1_DaCa	458	567	107	DNA/MuDR	d	0.82	2	249	1
Schi06G002630.1	2717	2882	Helitron-18_ArHy	7476	7658	165	DNA/Helitron	d	0.7209	2.1176	208	1
Schi06G002630.1	3086	3202	HARB-1_ArHy	3937	4066	116	DNA/Harbinger	c	0.7561	1.7273	206	1
Schi06G002630.1	3601	3725	HARB-N21_RSa	201	322	124	DNA/Harbinger	d	0.7787	3	241	1
Schi06G002630.1	4090	4296	Tad1-74_PoXa	4828	5019	206	NonLTR/Tad1	c	0.715	2.45	518	1
Schi06G002630.1	5051	5162	HARB-N24_ALy	1763	1864	111	DNA/Harbinger	d	0.7879	2.2857	243	1
Name	From	To	Name	From	To		Class	Dir	Sim	Pos/Mm:Ts	Score
Schi06G003040.1	1858	1966	L1-85_XT	3002	3113	108	NonLTR/L1	d	0.7207	1.2353	200	1
Schi06G003040.1	2067	2213	MuDR-N1_MyPe	328	471	146	DNA/MuDR	c	0.7034	1.7368	202	1
Name	From	To	Name	From	To		Class	Dir	Sim	Pos/Mm:Ts	Score
Schi06G003050.1	2819	2958	hAT-5_SSa	4087	4223	139	DNA/hAT	d	0.7576	1.6923	304	1
Schi06G003050.1	2995	3267	MuDR-1_Cas	1057	1325	272	DNA/MuDR	d	0.7549	2.3333	269	1
Name	From	To	Name	From	To		Class	Dir	Sim	Pos/Mm:Ts	Score
Schi06G008170.1	2501	2635	MuDR-N1_VV	1195	1309	134	DNA/MuDR	c	0.7661	2.1111	220	1
Schi06G008170.1	3092	3232	ENSPM2_VV	2563	2701	140	DNA/EnSpm/CACTA	c	0.7343	1.5	260	1
Schi06G008170.1	3447	3578	CR1-25_HM	979	1096	131	NonLTR/CR1	d	0.7563	1.9091	215	1
Schi06G008170.1	6204	6356	Dada-U1A_DaAe	9932	10085	152	DNA/Dada	d	0.7351	1.75	296	1
Schi06G008170.1	6846	6980	EnSpm-N1_SIn	33	161	134	DNA/EnSpm/CACTA	d	0.8	3.75	267	1
Schi06G008170.1	8474	8595	MuDR-2_GAr	3576	3692	121	DNA/MuDR	d	0.7778	1.5455	274	1
Schi06G008170.1	8714	9038	hAT-1_XylGra	275	594	324	DNA/hAT	d	0.7338	1.6875	265	1
Schi06G008170.1	9250	9508	LOA_Ele4	633	860	258	NonLTR/Loa	d	0.7076	1.963	209	1
Schi06G008170.1	10134	10242	Kolobok1-N1_NVi	1998	2109	108	DNA/Kolobok	c	0.7523	1.3077	249	1
Name	From	To	Name	From	To		Class	Dir	Sim	Pos/Mm:Ts	Score
Schi06G010000.1	4263	4387	Transib-19_HM	3059	3178	124	DNA/Transib	d	0.725	1.6667	211	1
Schi06G010000.1	6061	6167	Dada-U1_PeFlu	3400	3509	106	DNA/Dada	d	0.6759	1.55	237	1
Name	From	To	Name	From	To		Class	Dir	Sim	Pos/Mm:Ts	Score
Schi06G010010.1	1437	1669	EnSpm-N7_EcCG	282	521	232	DNA/EnSpm/CACTA	d	0.6822	1.9677	460	1
Name	From	To	Name	From	To		Class	Dir	Sim	Pos/Mm:Ts	Score
Schi06G010020.1	4033	4151	hAT-21_SM	627	744	118	DNA/hAT	c	0.75	2.3333	238	1
Name	From	To	Name	From	To		Class	Dir	Sim	Pos/Mm:Ts	Score
Schi06G010840.1	1293	1397	Harbinger-1_Csi	7217	7320	104	DNA/Harbinger	d	0.8182	1.4286	265	1
Schi06G010840.1	2193	2301	MuDR-5_RC	1128	1248	108	DNA/MuDR	d	0.8091	1.7143	279	1
Schi06G010840.1	2368	2548	Mariner-12_SM	1261	1439	180	DNA/Mariner	c	0.7238	1.85	304	1
Schi06G010840.1	3269	3425	hAT-2_SD	3592	3731	156	DNA/hAT	c	0.7483	1.8	269	1
Schi06G010840.1	3538	3664	DNA6-1_CQ	1252	1366	126	DNA	d	0.75	1.9167	225	1
Schi06G010840.1	5172	5303	hAT-11_SM	2268	2391	131	DNA/hAT	c	0.7364	2.0833	228	1
Schi06G010840.1	5357	5475	HAT-2N_Mad	552	682	118	DNA/hAT	d	0.7712	2.375	233	1
Schi06G010840.1	5932	6187	Loki-Sme-I	1934	2207	255	Interspersed_Repeat	d	0.7233	1.5	511	1
Schi06G010840.1	8319	8423	DNA8-105_AP	68	168	104	DNA	c	0.8137	1.75	392	1
Schi06G010840.1	8840	9055	MuDR-5_GR	299	497	215	DNA/MuDR	c	0.722	2.4444	258	1
Schi06G010840.1	10537	10653	DNA9-3_DR	980	1086	116	DNA	d	0.75	1.3571	232	1
Schi06G010840.1	12017	12119	MuDR-2_STu	1046	1157	102	DNA/MuDR	d	0.767	1.6	226	1
Schi06G010840.1	12258	12442	DNA8-11_AP	399	581	184	DNA/hAT	d	0.6957	1.6071	358	1
Schi06G010840.1	15281	15388	EnSpm7_SB	709	814	107	DNA/EnSpm/CACTA	c	0.7212	1.375	221	1
Schi06G010840.1	16096	16198	Kiri-3_LMi	3524	3632	102	NonLTR/Kiri	d	0.8462	1.8	326	1
Name	From	To	Name	From	To		Class	Dir	Sim	Pos/Mm:Ts	Score
Schi08G001700.1	801	1015	Helitron-18_ArHy	7559	7758	214	DNA/Helitron	d	0.7136	1.9091	212	1
Schi08G001700.1	1103	1239	MuDR-8_VV	9690	9813	136	DNA/MuDR	c	0.7339	1.5294	229	1
Schi08G001700.1	1952	2079	MuDR-34N3_MT	312	438	127	DNA/MuDR	d	0.7355	1.5625	216	1
Schi08G001700.1	2343	2500	hAT-4_MN	588	736	157	DNA/hAT	d	0.7832	1.9	260	1
Schi08G001700.1	2559	2675	Crack-16_AAe	5122	5236	116	NonLTR/Crack	c	0.6838	1.7778	211	1
Schi08G001700.1	4499	4921	Polinton-1_DR	17816	18210	422	DNA/Polinton	c	0.7282	1.9714	286	1
Name	From	To	Name	From	To		Class	Dir	Sim	Pos/Mm:Ts	Score
Schi08G002470.1	1780	1913	Gypsy-2_PaPe-I	609	754	133	LTR/Gypsy	c	0.7388	2.9	216	1
Schi08G002470.1	3262	3431	Rehavkus-2_NVi	4506	4681	169	DNA/MuDR	c	0.7209	2	252	1
Schi08G002470.1	6600	6716	DNA8-68_AP	648	764	116	DNA	d	0.7143	1.6111	405	1
Schi08G002470.1	8600	8863	EnSpm-N37_DR	4072	4317	263	DNA/EnSpm/CACTA	d	0.75	1.9583	486	1
Schi08G002470.1	13626	13786	EnSpm-N1_DEl	2332	2517	160	DNA/EnSpm/CACTA	d	0.7643	1.7857	217	1
Schi08G002470.1	14711	14853	Polinton-1_DR	17847	17991	142	DNA/Polinton	c	0.75	1.625	268	1
Name	From	To	Name	From	To		Class	Dir	Sim	Pos/Mm:Ts	Score
Schi08G004540.1	2143	2392	hAT-1_IlMP	309	561	249	DNA/hAT	c	0.7417	1.7826	258	1
Name	From	To	Name	From	To		Class	Dir	Sim	Pos/Mm:Ts	Score
Schi09G003120.1	56	194	Gypsy-208_ZM-I	11501	11646	138	LTR/Gypsy	d	0.7391	1.6111	360	1
Schi09G003120.1	621	777	EnSpm-15_RSa	9080	9226	156	DNA/EnSpm/CACTA	c	0.723	2.3571	217	1
Schi09G003120.1	786	908	TTAA2D_AP	117	235	122	DNA	d	0.7541	1.6429	346	1
Schi09G003120.1	1608	1718	Ginger2-3_CGi	8174	8286	110	DNA/Ginger2	c	0.8364	1.625	447	1
Schi09G003120.1	1845	2005	MuDR1x_AP	2043	2194	160	DNA/MuDR	c	0.7255	1.8824	222	1
Schi09G003120.1	3128	3310	SINE2-1_AP	1	182	182	NonLTR/SINE/SINE2	c	0.7598	2.125	491	1
Schi09G003120.1	3935	4083	hAT-10_DR	4098	4232	148	DNA/hAT	d	0.7574	1.5333	258	1
Schi09G003120.1	4178	4590	piggyBac-2_LSal	1739	2173	412	DNA/piggyBac	c	0.6857	2.2549	712	1
Schi09G003120.1	4591	4843	piggyBac-2_LSal	152	406	252	DNA/piggyBac	c	0.7244	1.6154	872	1
Schi09G003120.1	5036	5205	Penelope-5_HRo	2613	2759	169	NonLTR/Penelope/Poseidon	d	0.7756	3	304	1
Schi09G003120.1	5326	5493	DNA-N26B_DR	694	851	167	DNA	c	0.7564	2.7	248	1
Schi09G003120.1	6994	7105	HARB-N5_BOl	361	465	111	DNA/Harbinger	d	0.7736	1.3333	257	1
Schi09G003120.1	9392	9510	Gypsy-40_GAr-LTR	1467	1600	118	LTR/Gypsy	c	0.719	1.5556	212	1
Name	From	To	Name	From	To		Class	Dir	Sim	Pos/Mm:Ts	Score
Schi10G000200.1	698	815	MuDR-2_TC	4119	4231	117	DNA/MuDR	d	0.7658	1.5455	287	1
Name	From	To	Name	From	To		Class	Dir	Sim	Pos/Mm:Ts	Score
Schi11G000210.1	3275	3486	Polinton-1_DR	17815	18015	211	DNA/Polinton	d	0.7487	1.7368	206	1
Name	From	To	Name	From	To		Class	Dir	Sim	Pos/Mm:Ts	Score
Schi11G003160.1	1608	1812	Penelope-1_TCas	1110	1319	204	NonLTR/Penelope/Poseidon	d	0.6635	1.8485	285	1
Schi11G003160.1	3536	3657	Copia-6_ClAq-I	1439	1578	121	LTR/Copia	d	0.7559	2.5556	240	1
Name	From	To	Name	From	To		Class	Dir	Sim	Pos/Mm:Ts	Score
Schi11G003170.1	4	116	LTR-18_OS-LTR	1150	1276	112	LTR	d	0.7414	1.4167	274	1
Schi11G003170.1	127	277	MuDR-N92_OS	1030	1162	150	DNA/MuDR	d	0.7391	1.7143	223	1
Name	From	To	Name	From	To		Class	Dir	Sim	Pos/Mm:Ts	Score
Schi11G004410.1	2637	2771	MuDR-3_DR	571	699	134	DNA/MuDR	d	0.7231	1.8125	258	1
Schi11G004410.1	2847	2947	hAT-7_AP	820	926	100	DNA/hAT	d	0.7596	1.7778	215	1
Schi11G004410.1	3305	3464	Ginger1-1N3_OT	992	1159	159	DNA/Ginger1	c	0.7562	1.9231	244	1
Schi11G004410.1	5026	5312	MuDR-5_GR	526	792	286	DNA/MuDR	c	0.7386	2.1429	208	1
Schi11G004410.1	6042	6307	MuDR-2_GAr	4194	4452	265	DNA/MuDR	d	0.7109	1.6774	207	1
						31774						186			total genes msked 29
Summary Table of Carboxyesterase
Map of Hits
Name	From	To	Name	From	To		Class	Dir	Sim	Pos/Mm:Ts	Score
Schi01G016690	3115	3286	MuDR-3_OES	7562	7712	171	DNA/MuDR	c	0.7647	1.7692	224	1
Schi01G016690	3992	4224	Penelope-4_BTa	234	471	232	NonLTR/Penelope/Poseidon	d	0.6765	1.8824	387	1
Schi01G016690	4571	5189	Penelope-1_TCas	161	766	618	NonLTR/Penelope/Poseidon	c	0.6959	1.7857	1048	1
Schi01G016690	5219	5335	Penelope-4_AAe	1721	1837	116	NonLTR/Penelope/Poseidon	d	0.7009	1.9333	257	1
Schi01G016690	5423	5563	Penelope-2_BTa	2378	2516	140	NonLTR/Penelope/Poseidon	c	0.6957	2.2353	264	1
Schi01G016690	5751	5896	Gypsy-133_GM-LTR	95	239	145	LTR/Gypsy	d	0.7292	1.7778	306	1
Schi01G016690	6541	6710	MuDR-10_GM	345	542	169	DNA/MuDR	d	0.7418	1.9375	240	1
Schi01G016690	7246	7451	MuDR-5_GR	398	575	205	DNA/MuDR	d	0.7584	1.4737	227	1
Schi01G016690	7688	8033	hAT-10_VV	888	1194	345	DNA/hAT	c	0.7148	1.8529	222	1
Schi01G016690	8398	8621	HARB-1_ArHy	164	360	223	DNA/Harbinger	c	0.7171	1.9565	214	1
Schi01G016690	8852	9069	hAT-N28_RSa	191	388	217	DNA/hAT	d	0.7327	1.7273	241	1
Schi01G016690	9081	9175	MuDR-N24_ALy	506	608	94	DNA/MuDR	c	0.7551	3.1667	219	1
Schi01G016690	9762	9979	MuDR-12_GM	8333	8519	217	DNA/MuDR	c	0.75	2	262	1
Name	From	To	Name	From	To		Class	Dir	Sim	Pos/Mm:Ts	Score
Schi01G037470	101	267	HARB-N23_ALy	256	406	166	DNA/Harbinger	c	0.7628	2	236	1
Schi01G037470	2270	2493	MuDR-5_GR	601	808	223	DNA/MuDR	d	0.7512	3.2727	239	1
Schi01G037470	3068	3208	Polinton-2_SM	10669	10818	140	DNA/Polinton	c	0.7465	1.8462	203	1
Name	From	To	Name	From	To		Class	Dir	Sim	Pos/Mm:Ts	Score
Schi02G003120	781	1168	Mariner-30_RPr	1	389	387	DNA/Mariner	d	0.6753	1.8475	720	1
Schi02G003120	1174	1542	Mariner-30_RPr	785	1167	368	DNA/Mariner	d	0.6973	1.5224	1064	1
Schi02G003120	2215	2328	MuDR-N20_MT	661	777	113	DNA/MuDR	d	0.6949	1.4737	211	1
Schi02G003120	4590	4711	Helitron-N18_RSa	118	258	121	DNA/Helitron	d	0.7381	1.6667	228	1
Schi02G003120	6675	6854	MuDR-5_GR	7166	7348	179	DNA/MuDR	d	0.7471	2.75	226	1
Schi02G003120	9518	9648	MuDr-5_HM	6132	6250	130	DNA/MuDR	c	0.7581	2.3333	246	1
Schi02G003120	14500	14622	hAT-N28_MT	849	982	122	DNA/hAT	d	0.7734	2.8333	242	1
Schi02G003120	16404	16531	Sola1-3_HM	2310	2442	127	DNA/Sola/Sola1	d	0.7559	1.2667	219	1
Schi02G003120	16593	17661	Helitron-3_RPr	1990	3116	1068	DNA/Helitron	c	0.6676	1.5764	2097	1
Schi02G003120	21743	21855	EnSpm2_SB	6416	6521	112	DNA/EnSpm/CACTA	c	0.7027	1.8571	319	1
Schi02G003120	29000	29103	MuDR-7_GM	7019	7124	103	DNA/MuDR	d	0.7619	3.1667	213	1
Schi02G003120	29125	29244	Gypsy-21_MSe-I	5572	5705	119	LTR/Gypsy	d	0.7381	2.7778	211	1
Schi02G003120	29309	29491	Gypsy-40_GAr-LTR	1574	1773	182	LTR/Gypsy	c	0.7337	1.75	247	1
Schi02G003120	29926	30132	BRODYAGA1A	322	538	206	DNA/MuDR	c	0.7537	2	229	1
Schi02G003120	30260	30370	piggyBac-17_SM	2108	2226	110	DNA/piggyBac	c	0.7748	1.9	270	1
Schi02G003120	30460	30635	P-1_DY	578	765	175	DNA/P	d	0.7418	1.8667	207	1
Schi02G003120	32947	33130	Helitron-N6_BOl	495	675	183	DNA/Helitron	d	0.7345	1.7368	244	1
Schi02G003120	33683	33801	CACTA-Q	1818	1929	118	DNA/EnSpm/CACTA	c	0.7043	1.2381	274	1
Schi02G003120	38694	38810	EnSpm2_SB	6776	6898	116	DNA/EnSpm/CACTA	c	0.7304	1.2353	217	1
Schi02G003120	40275	40399	Sola1-1_AP	303	431	124	DNA/Sola/Sola1	c	0.7638	1.9	259	1
Schi02G003120	40472	40590	DNA8-43_AP	745	861	118	DNA	c	0.7611	2.0909	299	1
Schi02G003120	41205	41393	RIRE3A_LTR	1075	1268	188	LTR/Gypsy	c	0.7268	2.3125	252	1
Schi02G003120	41545	41716	RTAg4	1651	1808	171	NonLTR/R1	d	0.6667	1.7692	245	1
Schi02G003120	41746	41900	LINE1-N1N2_OS	332	486	154	NonLTR/L1	c	0.6968	1.5217	225	1
Schi02G003170 (SVG Plot; Alignments; Masked)
Name	From	To	Name	From	To		Class	Dir	Sim	Pos/Mm:Ts	Score
Schi02G003170	5	369	Copia-21_OS-I	723	1038	364	LTR/Copia	d	0.6921	1.9268	539	1
Schi02G004480 (SVG Plot; Alignments; Masked)
Name	From	To	Name	From	To		Class	Dir	Sim	Pos/Mm:Ts	Score
Schi02G004480	57	423	MERMITE18D	700	1009	366	DNA/MuDR	c	0.6657	1.74	266	1
Schi02G004480	3377	3524	DNA8-73_AP	642	784	147	DNA	d	0.7034	1.75	295	1
Schi02G004480	6973	7093	BMC1	1769	1881	120	NonLTR/Jockey	d	0.6983	1.75	208	1
Schi02G004480	7750	7884	RTE-1_NN	1891	2050	134	NonLTR/RTE	c	0.6786	1.4615	256	1
Schi02G004480	10275	10426	hAT-N108_OS	345	503	151	DNA/hAT	c	0.6709	1.8	346	1
Schi02G005220 (SVG Plot; Alignments; Masked)
Name	From	To	Name	From	To		Class	Dir	Sim	Pos/Mm:Ts	Score
Schi02G005220	600	1042	MuDR-3_DaCa	6929	7337	442	DNA/MuDR	d	0.7188	1.9048	291	1
Schi02G005220	2034	2172	MuDR-1N4_ALy	1150	1279	138	DNA/MuDR	d	0.75	2.3	241	1
Schi02G005220	2679	2864	Helitron-2_EPa	2945	3133	185	DNA/Helitron	d	0.7581	2.7273	287	1
Schi02G005220	3740	3860	Polinton-1_SM	14171	14307	120	DNA/Polinton	c	0.76	2	203	1
Schi02G005220	3961	4209	HARB-N21_RSa	196	434	248	DNA/Harbinger	d	0.7308	2.1429	215	1
Schi02G008710 (SVG Plot; Alignments; Masked)
Name	From	To	Name	From	To		Class	Dir	Sim	Pos/Mm:Ts	Score
Schi02G008710	975	1076	SINE2-1_AP	114	230	101	NonLTR/SINE/SINE2	d	0.7255	1.6429	235	1
Schi02G008710	1083	1301	hAT-35_DWil	1895	2113	218	DNA/hAT	d	0.6776	1.6111	360	1
Schi02G008710	1420	1574	HARB-1_ALy	3394	3524	154	DNA/Harbinger	d	0.7591	1.6154	220	1
Schi02G008710	1703	1969	EnSpm3_SB	486	778	266	DNA/EnSpm/CACTA	d	0.708	2.32	295	1
Schi02G008710	3901	4110	HARB-1_ArHy	213	411	209	DNA/Harbinger	d	0.7291	1.9	204	1
Schi03G008370 (SVG Plot; Alignments; Masked)
Name	From	To	Name	From	To		Class	Dir	Sim	Pos/Mm:Ts	Score
Schi03G008370	5	155	hATv-2N1_EHux	1275	1413	150	DNA/hAT	c	0.6923	1.3704	327	1
Schi03G008370	3621	3886	Helitron-2_ALy	13566	13812	265	DNA/Helitron	d	0.7368	1.8261	284	1
Schi03G008370	5671	5946	MuDR-5_GR	388	640	275	DNA/MuDR	c	0.7431	3	210	1
Schi03G008370	7650	7835	SETARIA1	718	912	185	DNA	c	0.7842	2.3846	582	1
Schi03G008370	9398	9533	Tad1-35_BG	427	548	135	NonLTR/Tad1	d	0.754	3	207	1
Schi03G008370	14011	14127	DNA-6_RC	395	510	116	DNA	d	0.7692	1.5455	264	1
Schi03G008370	14558	14667	Gypsy-1-I_DD	655	759	109	LTR/Gypsy	c	0.7358	1.4286	221	1
Schi03G008370	15164	15280	Polinton-1_SM	9760	9877	116	DNA/Polinton	d	0.7434	1.6667	276	1
Schi03G008370	19566	19696	DNAV-1f_LVa	2825	2957	130	IntegratedVirus/DNAV	d	0.7405	1.7857	243	1
Schi03G008370	20322	20438	DNA8-105_AP	484	617	116	DNA	c	0.775	2.5556	342	1
Schi03G008370	20553	20682	DNA8-105_AP	1	168	129	DNA	c	0.8029	2	407	1
Schi03G008370	26342	26537	MuDR-3_DR	1177	1348	195	DNA/MuDR	d	0.7988	1.9091	349	1
Schi03G008370	27536	27642	DNA9-1B_LSal	1205	1307	106	DNA	d	0.7103	1.6667	225	1
Schi04G001010 (SVG Plot; Alignments; Masked)
Name	From	To	Name	From	To		Class	Dir	Sim	Pos/Mm:Ts	Score
Schi04G001010	3478	3633	DNAV-1a_LVa	3741	3893	155	IntegratedVirus/DNAV	c	0.7383	1.7333	249	1
Schi04G001010	5136	5255	Helitron-2d_Ipa	1019	1144	119	DNA/Helitron	d	0.7295	1.7333	258	1
Schi04G005560 (SVG Plot; Alignments; Masked)
Name	From	To	Name	From	To		Class	Dir	Sim	Pos/Mm:Ts	Score
Schi04G005560	316	427	DNAV-1a_LVa	2339	2446	111	IntegratedVirus/DNAV	c	0.7589	1.3077	282	1
Schi04G005560	4258	4372	OSMU6	330	444	114	DNA/MuDR	c	0.6667	1.65	287	1
Schi04G005560	4972	5089	MuDR-N115_OS	86	203	117	DNA/MuDR	c	0.75	2.3333	216	1
Schi04G005560	6295	6415	Sagan-1_RO	134	252	120	DNA/Mariner	d	0.6723	1.8	206	1
Schi04G005560	8963	9090	Gypsy-23_DAn-I	4553	4673	127	LTR/Gypsy	c	0.6803	1.5455	284	1
Schi04G005560	9951	10082	Kolobok-N2_HM	1678	1817	131	DNA/Kolobok	c	0.7424	2.1667	234	1
Schi04G005560	12142	12264	hAT-N2_AP	502	634	122	DNA/hAT	d	0.7244	2	204	1
Schi04G005560	23251	23353	CR1-9_HM	3046	3149	102	NonLTR/Crack	c	0.7353	1.6429	239	1
Schi04G005560	24844	25244	hAT-N18_AP	1	446	400	DNA	d	0.7821	1.9394	1067	1
Schi04G005560	25258	25453	hAT-9_AP	337	532	195	DNA/hAT	c	0.6256	1.8205	289	1
Schi04G005560	29203	29362	HELITRONY1A	613	779	159	DNA/Helitron	d	0.7389	1.9333	235	1
Schi05G003270 (SVG Plot; Alignments; Masked)
Name	From	To	Name	From	To		Class	Dir	Sim	Pos/Mm:Ts	Score
Schi05G003270	4160	4309	hAT-40_SM	2678	2814	149	DNA/hAT	d	0.7626	2	250	1
Schi05G003270	4408	4511	hAT-64_HM	1979	2083	103	DNA/hAT	c	0.7451	1.9091	222	1
Schi05G003270	10446	10556	HARB-N11_DaCa	192	303	110	DNA/Harbinger	d	0.7568	1.7273	218	1
Schi05G003270	12852	13002	MuDR-3_DaCa	6435	6587	150	DNA/MuDR	d	0.7584	2.6	252	1
Schi05G003280 (SVG Plot; Alignments; Masked)
Name	From	To	Name	From	To		Class	Dir	Sim	Pos/Mm:Ts	Score
Schi05G003280	1498	1620	LTR-18H_OS-LTR	2482	2583	122	LTR	c	0.7407	1.4667	310	1
Schi05G003280	2177	2452	RTE-1_NN	1859	2126	275	NonLTR/RTE	c	0.7201	1.5581	861	1
Schi05G003280	5332	5438	Kiri-13_HMM	1724	1827	106	NonLTR/Kiri	c	0.7009	1.9286	216	1
Schi05G003290 (SVG Plot; Alignments; Masked)
Name	From	To	Name	From	To		Class	Dir	Sim	Pos/Mm:Ts	Score
Schi05G003290	29	461	Penelope-1_AEc	1955	2386	432	NonLTR/Penelope/Poseidon	d	0.6611	1.791	556	1
Schi05G003290	595	701	SMAR28	443	550	106	DNA/Mariner	d	0.7115	2	219	1
Schi05G003300 (SVG Plot; Alignments; Masked)
Name	From	To	Name	From	To		Class	Dir	Sim	Pos/Mm:Ts	Score
Schi05G003300	1091	1193	Helitron-2_EPa	3174	3288	102	DNA/Helitron	c	0.7685	3	219	1
Schi06G007520 (SVG Plot; Alignments; Masked)
Name	From	To	Name	From	To		Class	Dir	Sim	Pos/Mm:Ts	Score
Schi06G007520	775	881	Gypsy-28-I_NVi	3487	3595	106	LTR/Gypsy	d	0.7143	1.8571	232	1
Schi06G007520	2674	2825	Neptune-12_XT	2353	2483	151	NonLTR/Penelope/Neptune	d	0.7071	1.6316	223	1
Schi06G007520	5449	5571	HARB-N9_TrPr	486	602	122	DNA/Harbinger	c	0.7946	3.2	251	1
Schi06G007520	6410	6558	Helitron-2_EPa	2965	3112	148	DNA/Helitron	d	0.7279	1.9375	238	1
Schi06G007520	6752	6885	EnSpm-1_ArHy	6584	6727	133	DNA/EnSpm/CACTA	d	0.7333	1.5	246	1
Schi06G007520	7030	7140	EnSpm-N29_DTa	691	796	110	DNA/EnSpm/CACTA	c	0.7429	1.4	250	1
Schi06G007520	7274	7410	Helitron-4_DR	11791	11923	136	DNA/Helitron	d	0.741	1.3889	265	1
Schi06G007520	10132	10303	Gypsy-9_PBa-I	8638	8812	171	LTR/Gypsy	c	0.7341	2.2	246	1
Schi06G007520	11295	11419	Helitron-5_ArHy	134	273	124	DNA/Helitron	d	0.7209	1.3333	236	1
Schi06G007520	11536	11641	Copia-192C_ALy-I	2144	2251	105	LTR/Copia	c	0.7547	1.6364	231	1
Schi06G007520	13520	13660	EnSpm3_SB	493	632	140	DNA/EnSpm/CACTA	c	0.7214	2.2143	269	1
Schi06G007520	14177	14314	Zisupton-9N1_DR	1642	1788	137	DNA/Zisupton	c	0.7554	1.4118	317	1
Schi06G007520	14903	15059	BEL-5_DMel-I	862	995	156	LTR/BEL	c	0.7591	1.6154	283	1
Schi06G007520	15217	15389	Dada-tA_DR	8101	8264	172	DNA/Dada	c	0.7099	1.7273	286	1
Schi06G007520	15684	15842	hAT-18_LSal	2259	2414	158	DNA/hAT	d	0.7273	1.7778	244	1
Schi06G007520	15873	15978	ENSPM-6_DR	20493	20596	105	DNA/EnSpm/CACTA	d	0.7596	1.3846	244	1
Schi06G007520	16958	17069	Polinton-1_DR	17858	17960	111	DNA/Polinton	c	0.7642	1.8	220	1
Schi06G007520	19307	19513	MuDR-5_RC	933	1104	206	DNA/MuDR	d	0.7765	2.4	258	1
Schi06G007520	21402	21592	HARB-N8_ALy	172	351	190	DNA/Harbinger	c	0.7571	1.8824	364	1
Schi06G007520	22035	22147	Polinton-1_SM	14200	14309	112	DNA/Polinton	c	0.7524	1.4286	211	1
Schi06G007520	23162	23276	L1-8_SpPu	4777	4879	114	NonLTR/L1	c	0.717	1.7857	222	1
Schi06G007520	23612	23728	Copia-1_CorMil-I	2412	2522	116	LTR/Copia	c	0.7568	3.6667	211	1
Schi06G007520	24182	24429	Gypsy-41_GAr-LTR	1448	1667	247	LTR/Gypsy	c	0.7333	2.1905	292	1
Schi06G007520	25124	25275	MuDR-3_DaCa	6591	6736	151	DNA/MuDR	c	0.7347	2.2143	247	1
Schi06G007520	26362	26541	hAT-N30_ZM	232	412	179	DNA/hAT	c	0.7182	1.2368	534	1
Schi06G007520	28566	28730	MuDR-14_GM	12542	12683	164	DNA/MuDR	d	0.7687	2.2	217	1
Schi06G007520	28801	28994	P-29_HM	3167	3337	193	DNA/P	d	0.736	2.25	227	1
Schi06G007520	29210	29365	Gypsy-2_FuEq-I	1817	1980	155	LTR/Gypsy	c	0.725	1.7778	252	1
Schi06G007520	29768	29920	MuDR-5_GR	413	566	152	DNA/MuDR	c	0.7692	2.1818	248	1
Schi06G007520	30225	30367	Mariner-21N1_AEc	204	347	142	DNA/Mariner	d	0.7014	2.375	283	1
Schi06G007520	30382	30914	Mariner-21_AEc	778	1318	532	DNA/Mariner	d	0.6748	1.7816	1013	1
Schi06G007520	31303	31461	MuDR-5_GR	7179	7322	158	DNA/MuDR	c	0.75	2.0769	233	1
Schi06G007520	31690	31829	Gypsy-32_SM-LTR	1772	1910	139	LTR/Gypsy	d	0.7571	1.4348	512	1
Schi06G007520	33816	34017	ERE1_EH	5385	5573	201	Interspersed_Repeat	c	0.7196	2.05	228	1
Schi06G007520	35197	35350	EnSpm-4_STu	1820	1964	153	DNA/EnSpm/CACTA	c	0.7635	1.75	242	1
Schi06G007520	35489	35599	Mariner-12_RPr	112	213	110	DNA/Mariner	d	0.7921	1.5556	267	1
Schi06G007520	39454	39599	DNA-32_LSal	421	565	145	DNA	c	0.7063	1.5652	297	1
Schi06G007520	42237	42374	Sola1-3_HM	2308	2462	137	DNA/Sola/Sola1	c	0.7394	1.625	220	1
Schi06G007520	42744	42926	hAT-N10_HM	483	646	182	DNA/hAT	c	0.7605	1.75	315	1
Schi06G007520	43121	43323	HARB-1_STu	187	371	202	DNA/Harbinger	d	0.7204	1.8636	238	1
Schi06G007520	43365	43493	EnSpm-13_HM	802	928	128	DNA/EnSpm/CACTA	d	0.7402	1.7857	235	1
Schi06G007520	43696	43847	BEL1_MH-I	104	253	151	LTR/BEL	c	0.7483	1.9231	203	1
Schi06G007520	44530	44639	ERV2-8_MPa-I	5002	5111	109	ERV/ERV2	c	0.7727	2.125	348	1
Schi06G007520	44933	45047	DNA8-64B_AP	3	116	114	DNA	d	0.681	1.375	315	1
Schi06G007520	46346	46513	EnSpm2_PTr	11926	12088	167	DNA/EnSpm/CACTA	d	0.7625	2.5	249	1
Schi06G007520	47543	47734	EnSpm-20_HMa	1992	2171	191	DNA/EnSpm/CACTA	d	0.7433	1.7647	251	1
Schi06G007520	48085	48200	Helitron-N60_ALy	93	212	115	DNA/Helitron	d	0.7632	1.5833	242	1
Schi06G007520	51958	52063	Mariner-46_HM	568	675	105	DNA/Mariner	d	0.75	1.75	220	1
Schi06G007520	53352	53500	Ginger1-1N3_OT	980	1146	148	DNA/Ginger1	d	0.7823	1.9	236	1
Schi06G007520	53528	53713	L1M7_5end	1908	2095	185	NonLTR/L1	d	0.7159	2	242	1
Schi06G007520	53843	53953	RTE-4_LMi	2243	2354	110	NonLTR/RTE	d	0.6667	1.6667	273	1
Schi06G007520	54302	54394	RLG_scMaximus_1_6-I	5569	5671	92	LTR/Copia	c	0.7188	1.6154	246	1
Schi06G007520	54732	54878	Copia-1_CorMil-I	1973	2108	146	LTR/Copia	d	0.7338	1.8	219	1
Schi06G007520	55466	55621	hAT-4_RC	508	681	155	DNA/hAT	d	0.7391	1.9333	202	1
Schi06G007520	55964	56123	EnSpm-7_HM	481	645	159	DNA/EnSpm/CACTA	c	0.8457	1.5	715	1
Schi06G007520	56296	56436	Gypsy-9_DAn-I	800	944	140	LTR/Gypsy	c	0.7063	1.7895	287	1
Schi06G007520	57924	58041	Daphne-46_LMi	2900	3030	117	NonLTR/Daphne	d	0.7295	1.4375	248	1
Schi06G007520	60804	60962	Gypsy-20_Cas-I	6252	6392	158	LTR/Gypsy	c	0.7466	3.1111	305	1
Schi06G007520	61562	61683	CryptonV-1_DR	6022	6165	121	DNA/Crypton/CryptonV	d	0.75	1.7143	285	1
Schi06G007520	62617	62754	hAT-37_DWil	77	205	137	DNA/hAT	d	0.7218	2.1429	247	1
Schi06G007520	64677	64834	Helitron-N48_ALy	493	643	157	DNA/Helitron	c	0.7303	1.8667	210	1
Schi06G007520	67049	67177	Harbinger-3_AT	2762	2889	128	DNA/Harbinger	d	0.7143	1.45	288	1
Schi06G007520	67636	67752	L1-37_AAe	2123	2252	116	NonLTR/L1	d	0.7769	1.5	319	1
Schi06G007520	69433	69557	TTAA8_AP	188	316	124	DNA	c	0.75	1.6429	276	1
Schi06G007520	72786	72915	Dada-tA_OnMa	11572	11700	129	DNA/Dada	d	0.7244	2	237	1
Schi06G007520	74006	74165	DNA8-90_AP	2	198	159	DNA	d	0.7333	1.6364	379	1
Schi06G007520	76518	76802	EnSpm-1_GR	1959	2242	284	DNA/EnSpm/CACTA	d	0.7263	1.8571	254	1
Schi06G007520	78007	78121	GLT2_SM	1585	1710	114	LTR/Gypsy	d	0.7438	1.6154	245	1
Schi06G007520	78136	78271	Mariner-18_AEc	1	138	135	DNA/Mariner	c	0.7971	2.1667	683	1
Schi06G007520	78656	78798	Dp_Skipper-1-I	1243	1409	142	LTR/Gypsy	c	0.7086	1.8	227	1
Schi06G007520	81106	81302	Helitron-N2_NS	1877	2050	196	DNA/Helitron	d	0.7485	1.8235	246	1
Schi06G007520	85956	86094	MuDR-N17_RSa	236	363	138	DNA/MuDR	d	0.7462	1.6429	202	1
Schi06G007520	86211	86325	Gypsy-3_PAb-I	55	171	114	LTR/Gypsy	c	0.7699	1.6364	308	1
Schi06G007520	86369	86515	CryptonH-2_HM	701	856	146	DNA/Crypton	d	0.7329	2.1429	207	1
Schi06G007520	88790	88909	TTAA15_AP	440	561	119	DNA/Kolobok	c	0.7387	1.15	302	1
Schi06G007520	89120	89277	STREPE_PF	329	468	157	Interspersed_Repeat	c	0.7517	2.6	218	1
Schi06G007520	92066	92230	DNA8-112_AP	611	790	164	DNA	c	0.7396	2.6667	247	1
Schi06G007520	93195	93418	L1-6_CR	346	566	223	NonLTR/L1	d	0.711	1.8571	438	1
Schi06G007520	97125	97263	EnSpm-17_HM	3192	3321	138	DNA/EnSpm/CACTA	c	0.7333	1.5294	259	1
Schi06G007520	99391	99510	Gypsy18-I_CR	2658	2770	119	LTR/Gypsy	c	0.7345	1.3333	298	1
Schi11G000860 (SVG Plot; Alignments; Masked)
Name	From	To	Name	From	To		Class	Dir	Sim	Pos/Mm:Ts	Score
Schi11G000860	1954	2153	MuDR-12_GM	8216	8408	199	DNA/MuDR	c	0.7606	4	255	1
Schi11G004380 (SVG Plot; Alignments; Masked)
Name	From	To	Name	From	To		Class	Dir	Sim	Pos/Mm:Ts	Score
Schi11G004380	835	940	BEL-763_AA-I	6729	6829	105	LTR/BEL	c	0.7692	1.8571	234	1
Schi11G004380	3388	3500	LTR-18G_OS-LTR	398	516	112	LTR	c	0.7069	1.9286	282	1
Schi11G004380	4973	5290	Helitron-16_ArHy	11370	11682	317	DNA/Helitron	c	0.7053	2.2581	226	1
Schi11G004380	7404	7543	Gypsy-15_Sit-I	6386	6513	139	LTR/Gypsy	c	0.6767	1.8	200	1
Schi11G004380	14020	14149	Polinton-1_DR	17777	17921	129	DNA/Polinton	c	0.7923	1.6667	241	1
Schi11G004380	16154	16306	MuDR-N16_RSa	504	656	152	DNA/MuDR	c	0.75	1.6	219	1
Schi11G004380	17223	17336	Athena-K_Av	9879	9984	113	NonLTR/Penelope/Athena	d	0.7027	1.3684	219	1
Schi13G002910 (SVG Plot; Alignments; Masked)
Name	From	To	Name	From	To		Class	Dir	Sim	Pos/Mm:Ts	Score
Schi13G002910	68	386	hAT-1_SIt	3649	3892	318	DNA/hAT	c	0.729	1.7241	333	1
Schi13G002910	746	906	hAT-N4_AP	4	161	160	DNA/hAT	c	0.6541	1.8214	269	1
Schi13G002910	3922	4049	hATm-27_HM	1463	1575	127	DNA/hAT	c	0.7373	1.4444	308	1
Schi13G002910	4329	4453	hAT-30_LMi	8880	8992	124	DNA/hAT	c	0.7257	1.5625	207	1
Schi13G002910	4639	4806	Chapaev-N1_HM	2697	2854	167	DNA/EnSpm/CACTA	d	0.716	2.3333	280	1
Schi13G002910	6584	6689	Charlie3_Xt	286	389	105	DNA/hAT	c	0.7857	2.1429	281	1
Schi13G002910	6719	6840	DNA8-105_AP	28	168	121	DNA	d	0.8	1.6667	433	1
Schi13G002910	6960	7157	DNA8-105_AP	467	650	197	DNA	d	0.7569	2.0588	410	1
Schi13G002910	9486	9860	LTR-18C_OS-LTR	1226	1574	374	LTR	c	0.6723	1.7347	506	1
Schi13G002910	10008	10546	MERMITE18D	639	1158	538	DNA/MuDR	c	0.6769	1.7105	545	1
Schi14G004530 (SVG Plot; Alignments; Masked)
Name	From	To	Name	From	To		Class	Dir	Sim	Pos/Mm:Ts	Score
Schi14G004530	790	941	Harbinger-N49_OS	239	377	151	DNA/Harbinger	d	0.7361	1.7857	234	1
Schi14G004530	1528	1662	Gypsy-10_OD-I	48	197	134	LTR/Gypsy	d	0.763	1.6429	232	1
Schi14G004530	9863	9988	RTE-19_LMi	2613	2736	125	NonLTR/RTE	d	0.744	1.4737	509	1
Schi14G004530	15266	15410	Helitron-N5_BOl	478	617	144	DNA/Helitron	c	0.7183	2.0667	200	1
						33398						194		total genes 19 masked
Summary Table of Trypsin
Map of Hits
Schi01G028480 (SVG Plot; Alignments; Masked)
Name	From	To	Name	From	To		Class	Dir	Sim	Pos/Mm:Ts	Score
Schi01G028480	677	843	Helitron-3N1_NVi	1182	1344	166	DNA/Helitron	c	0.75	1.8667	252	1
Schi01G028480	2604	2861	EnSpm-7_HM	3238	3468	257	DNA/EnSpm/CACTA	c	0.7426	2.6111	323	1
Schi01G028480	3437	3549	hAT-N8_DCa	393	498	112	DNA/hAT	c	0.75	2	206	1
Schi01G028480	3682	3852	HARB-1_ArHy	333	509	170	DNA/Harbinger	d	0.756	2.3333	224	1
Schi01G028480	4234	4373	hAT-N6_PH	3383	3531	139	DNA/hAT	d	0.7574	1.5714	221	1
Schi01G028480	4803	5007	BRODYAGA1A	491	690	204	DNA/MuDR	d	0.7317	2	249	1
Schi01G028480	5267	5383	CryptonV-N5_DR	14950	15068	116	DNA/Crypton/CryptonV	d	0.7667	1.5	365	1
Schi01G033120 (SVG Plot; Alignments; Masked)
Name	From	To	Name	From	To		Class	Dir	Sim	Pos/Mm:Ts	Score
Schi01G033120	327	514	ERE1_ED	1487	1650	187	Interspersed_Repeat	c	0.7294	1.75	238	1
Schi01G033120	796	939	TTAA22_AP	1	151	143	DNA/Kolobok	d	0.7394	1.7	495	1
Schi01G033120	1063	1175	Sola2-11_HMa	1407	1520	112	DNA/Sola/Sola2	d	0.7759	2.4286	257	1
Schi01G033120	1873	2074	EnSpm-N1_SIn	13	194	201	DNA/EnSpm/CACTA	c	0.7447	2.3333	238	1
Schi01G033120	2109	2248	DGLT-P_DD	4091	4223	139	LTR/Gypsy	c	0.7444	2.1818	205	1
Schi01G033120	2924	3134	DNA8-18_AP	466	681	210	DNA	c	0.7308	1.72	422	1
Schi01G033120	3433	3635	EnSpm-6_ArHy	11781	12003	202	DNA/EnSpm/CACTA	c	0.6942	2	228	1
Schi01G033120	4283	4527	Polinton-2_SM	10583	10845	244	DNA/Polinton	c	0.7398	1.7391	254	1
Schi01G033120	5236	5610	GYCUME1_LTR	22	386	374	LTR/Gypsy	d	0.7111	1.9474	237	1
Schi01G033120	5931	6293	EnSpm-N1_RSa	2681	3044	362	DNA/EnSpm/CACTA	d	0.7172	1.8205	265	1
Schi01G033120	7315	7433	Mariner-37_SM	1938	2045	118	DNA/Mariner	d	0.7611	1.8182	256	1
Schi01G033120	7591	7760	Vingi-49_LMi	92	265	169	NonLTR/Vingi	d	0.6628	1.6061	391	1
Schi01G033120	7792	8325	Vingi-49_LMi	1652	2203	533	NonLTR/Vingi	d	0.634	1.6422	925	1
Schi01G033120	8716	8865	GYCUME1_LTR	310	463	149	LTR/Gypsy	d	0.7707	2.6667	326	1
Schi01G033120	9058	9198	DNA8-20_AP	3	144	140	DNA	c	0.7778	2.5556	433	1
Schi01G039670 (SVG Plot; Alignments; Masked)
Name	From	To	Name	From	To		Class	Dir	Sim	Pos/Mm:Ts	Score
Schi01G039670	2693	2928	MuDR-5_GR	610	815	235	DNA/MuDR	c	0.7349	1.8571	241	1
Schi01G039670	4810	4946	SINE2-1_AP	286	418	136	NonLTR/SINE/SINE2	c	0.7218	1.4737	271	1
Schi01G039670	5845	5955	L1-65_DR	1636	1739	110	NonLTR/L1	c	0.7453	1.5385	244	1
Schi01G039670	6081	6280	ERE2_EH	867	1026	199	Interspersed_Repeat	c	0.7515	1.5789	270	1
Schi01G039670	7234	7424	EnSpm-4_HV	5839	6000	190	DNA/EnSpm/CACTA	c	0.6977	1.7273	248	1
Schi01G039670	7702	7807	RTE-1_MAc	2388	2500	105	NonLTR/RTE	d	0.6944	1.6667	274	1
Schi01G039670	10337	10463	DNA8-105_AP	24	165	126	DNA	d	0.7559	1.5333	285	1
Schi01G039670	12218	12324	Tx1-22_CGi	6167	6281	106	NonLTR/Tx1	c	0.7315	1.6923	206	1
Schi01G039670	12894	13202	TTAA15_AP	259	567	308	DNA/Kolobok	d	0.6775	1.766	499	1
Schi02G001770 (SVG Plot; Alignments; Masked)
Name	From	To	Name	From	To		Class	Dir	Sim	Pos/Mm:Ts	Score
Schi02G001770	2906	3010	Tx1-2_AMi	4258	4363	104	NonLTR/Tx1	d	0.6729	1.9375	209	1
Schi02G001770	3273	3375	LTR-18B_OS-LTR	1168	1297	102	LTR	d	0.7339	2	242	1
Schi02G001770	3377	3652	hATv-2N1_EHux	1220	1492	275	DNA/hAT	d	0.7068	1.7059	382	1
Schi02G001770	4238	4348	R1-2_AP	5817	5927	110	NonLTR/R1	c	0.7345	1.7143	307	1
Schi02G003850 (SVG Plot; Alignments; Masked)
Name	From	To	Name	From	To		Class	Dir	Sim	Pos/Mm:Ts	Score
Schi02G003850	1855	1982	hATv-2N1_EHux	1270	1394	127	DNA/hAT	d	0.7381	2	339	1
Schi02G003860 (SVG Plot; Alignments; Masked)
Name	From	To	Name	From	To		Class	Dir	Sim	Pos/Mm:Ts	Score
Schi02G003860	1942	2092	Tad1-74_PoXa	4805	4947	150	NonLTR/Tad1	d	0.6689	2.0952	301	1
Schi02G003860	2172	2319	L1M6_5end	1294	1452	147	NonLTR/L1	d	0.6933	1.6522	347	1
Schi02G003860	2993	3125	Pifo_DEr_A	3632	3763	132	LTR/Gypsy	d	0.7068	1.6316	237	1
Schi02G003860	3312	3571	MuDR-5_GR	646	908	259	DNA/MuDR	c	0.728	1.8077	260	1
Schi02G003860	3818	4016	MuDR-1_Cas	1368	1585	198	DNA/MuDR	c	0.7157	2	212	1
Schi02G003860	4675	4804	MuDR-1_DK	3162	3286	129	DNA/MuDR	c	0.7642	2.3333	238	1
Schi02G003860	4806	4943	Helitron-N5_BOl	496	625	137	DNA/Helitron	d	0.7293	1.3	236	1
Schi02G003870 (SVG Plot; Alignments; Masked)
Name	From	To	Name	From	To		Class	Dir	Sim	Pos/Mm:Ts	Score
Schi02G003870	8356	8467	MuDR-9_SeTo	11064	11165	111	DNA/MuDR	d	0.8333	2.3333	244	1
Schi02G003870	12983	13094	Zisupton-1_DR	4786	4897	111	DNA/Zisupton	c	0.7429	1.8333	230	1
Schi02G003870	14780	14955	Helitron-N60_ALy	57	218	175	DNA/Helitron	d	0.7394	2.1429	221	1
Schi02G003870	15428	15544	DNA6-1_CQ	1234	1352	116	DNA	d	0.7692	2	214	1
Schi02G003870	15634	15818	EnSpm-N35_DR	393	561	184	DNA/EnSpm/CACTA	c	0.7651	1.7857	229	1
Schi02G003870	17704	17808	BEL-5_SI-LTR	65	171	104	LTR/BEL	d	0.7255	1.6154	239	1
Schi02G003870	18988	19399	ERV1-1-I_DR	907	1322	411	ERV/ERV1	d	0.7136	1.8222	341	1
Schi02G003870	19434	19541	DNA-57_LSal	1336	1463	107	DNA	c	0.7857	1.6	266	1
Schi02G003870	22521	22943	Gypsy-57_GR-LTR	1178	1587	422	LTR/Gypsy	d	0.7519	2.2258	469	1
Schi02G003870	23226	23349	MuDR-3_DaCa	6487	6599	123	DNA/MuDR	c	0.7563	2	225	1
Schi02G003870	23445	23590	Polinton-1N1_DR	386	563	145	DNA/Polinton	d	0.7484	2	212	1
Schi02G003870	23707	23844	DNA8-66_AP	60	205	137	DNA	d	0.7042	2.1176	279	1
Schi02G004400 (SVG Plot; Alignments; Masked)
Name	From	To	Name	From	To		Class	Dir	Sim	Pos/Mm:Ts	Score
Schi02G004400	877	1060	Helitron-N42_ALy	592	754	183	DNA/Helitron	d	0.7151	2.4375	233	1
Schi02G004400	2981	3203	P-29_HM	2998	3238	222	DNA/P	c	0.708	1.8929	261	1
Schi02G004400	4033	4155	DNA8-101_AP	1	124	122	DNA	d	0.8211	2.25	532	1
Schi02G004940 (SVG Plot; Alignments; Masked)
Name	From	To	Name	From	To		Class	Dir	Sim	Pos/Mm:Ts	Score
Schi02G004940	2048	2225	piggyBacA-1_DPur	548	753	177	DNA/piggyBac	c	0.7598	2.0667	277	1
Schi02G004940	2533	2655	Neptune-10_XL	883	1004	122	NonLTR/Penelope/Neptune	c	0.75	2.0909	239	1
Schi02G004940	4531	4643	LIN21_SM	6433	6546	112	NonLTR/NeSL	c	0.7522	2.1	237	1
Schi02G006310 (SVG Plot; Alignments; Masked)
Name	From	To	Name	From	To		Class	Dir	Sim	Pos/Mm:Ts	Score
Schi02G006310	764	878	DNAV-1f_LVa	1833	1942	114	IntegratedVirus/DNAV	d	0.7757	1.7	213	1
Schi02G006310	1070	1219	Gypsy-10_OD-I	77	228	149	LTR/Gypsy	d	0.75	1.625	263	1
Schi02G006310	1288	1409	HARB-1_ArHy	200	323	121	DNA/Harbinger	d	0.7419	1.9231	237	1
Schi02G006310	2893	3027	Mariner-N29_DR	1253	1384	134	DNA/Mariner	c	0.7634	1.375	327	1
Schi02G006310	3422	3602	EnSpm-7_HM	3339	3497	180	DNA/EnSpm/CACTA	c	0.8272	1.8182	539	1
Schi02G006310	3686	3836	Gypsy-76_CaAu-LTR	1165	1298	150	LTR/Gypsy	d	0.7286	1.9375	272	1
Schi02G006310	5072	5181	MuDR-N39_ALy	459	563	109	DNA/MuDR	d	0.7339	2	208	1
Schi02G006790 (SVG Plot; Alignments; Masked)
Name	From	To	Name	From	To		Class	Dir	Sim	Pos/Mm:Ts	Score
Schi02G006790	657	795	Helitron-N11_BOl	426	574	138	DNA/Helitron	c	0.7714	3.6667	238	1
Schi02G006790	975	1099	NDNAX1_CE	1514	1627	124	DNA/Helitron	d	0.7982	2.6667	233	1
Schi02G006790	1277	1455	hAT-22_CPB	2809	2987	178	DNA/hAT	c	0.6889	1.6364	611	1
Schi02G006790	1843	1997	ENSPM2_VV	2547	2701	154	DNA/EnSpm/CACTA	c	0.7244	1.8235	200	1
Schi02G006790	2543	2680	Helitron-4_ArHy	8614	8754	137	DNA/Helitron	c	0.7554	1.6154	243	1
Schi02G006790	4193	4313	ERE2_EH	1375	1505	120	Interspersed_Repeat	d	0.7402	1.9167	206	1
Name	From	To	Name	From	To		Class	Dir	Sim	Pos/Mm:Ts	Score
Schi03G004990	1442	1561	MuDR-9_SeTo	11010	11136	119	DNA/MuDR	c	0.7705	2.625	272	1
Schi03G004990	1687	1879	Gypsy-57_GR-LTR	1424	1607	192	LTR/Gypsy	c	0.7944	2.7143	272	1
Schi03G004990	2519	2664	Dada-tA_DaDr	3486	3609	145	DNA/Dada	d	0.7364	1.9286	264	1
Schi03G004990	6308	6420	L1ME5	217	324	112	NonLTR/L1	d	0.7615	2.1111	235	1
Schi03G004990	8316	8462	MuDR-N60D_OS	1653	1790	146	DNA/MuDR	c	0.6985	1.7895	213	1
Schi03G004990	9123	9238	Helitron-N134_OS	462	562	115	DNA/Helitron	c	0.7238	1.8462	316	1
Schi03G004990	10344	10477	HARB-8_OS	339	481	133	DNA/Harbinger	c	0.6591	1.52	245	1
Schi03G004990	13524	13676	hAT-N4_ALy	672	812	152	DNA/hAT	d	0.7361	1.6	500	1
Schi03G004990	18104	18233	PiggyBac-1_HM	2776	2901	129	DNA/piggyBac	c	0.7154	1.6667	287	1
Schi03G004990	18301	18427	EnSpm-N8_HM	2360	2469	126	DNA/EnSpm/CACTA	d	0.7436	1.375	239	1
Schi03G005050 (SVG Plot; Alignments; Masked)
Name	From	To	Name	From	To		Class	Dir	Sim	Pos/Mm:Ts	Score
Schi03G005050	292	438	Gypsy-16_TC-LTR	1669	1822	146	LTR/Gypsy	c	0.7432	1.6875	261	1
Schi03G005770 (SVG Plot; Alignments; Masked)
Name	From	To	Name	From	To		Class	Dir	Sim	Pos/Mm:Ts	Score
Schi03G005770	3503	3651	EnSpm-9C_CCri	15839	15999	148	DNA/EnSpm/CACTA	c	0.7039	1.7895	327	1
Schi03G005770	6503	6649	RTE-33_LMi	3024	3170	146	NonLTR/RTE	c	0.6667	1.68	236
Schi03G009650 (SVG Plot; Alignments; Masked)
Name	From	To	Name	From	To		Class	Dir	Sim	Pos/Mm:Ts	Score
Schi03G009650	650	820	DNAV-1f_LVa	5424	5594	170	IntegratedVirus/DNAV	c	0.7545	2	288	1
Schi04G006100 (SVG Plot; Alignments; Masked)
Name	From	To	Name	From	To		Class	Dir	Sim	Pos/Mm:Ts	Score
Schi04G006100	928	1071	Helitron2-3_NGe	12557	12675	143	DNA/Helitron	c	0.7787	1.6154	408	1
Schi04G006100	2421	2582	hAT-22_CPB	2832	2993	161	DNA/hAT	c	0.6626	1.5455	452	1
Schi05G010230 (SVG Plot; Alignments; Masked)
Name	From	To	Name	From	To		Class	Dir	Sim	Pos/Mm:Ts	Score
Schi05G010230	993	1123	hAT-82_HMa	212	320	130	DNA/hAT	c	0.7368	1.6	252	1
Schi05G010230	1319	1590	SINE2-1_AP	306	572	271	NonLTR/SINE/SINE2	c	0.7192	1.7586	302	1
Schi05G010230	3300	3413	DNA8-54_AP	453	565	113	DNA	d	0.7768	2.2	401	1
Schi05G010230	6602	6713	Dada-tA-N1_SaLu	2181	2313	111	DNA/Dada	d	0.7845	1.6364	365	1
Schi05G010230	7140	7410	Helitron-N7_ALy	595	850	270	DNA/Helitron	d	0.7373	2.2105	202	1
Schi05G010230	7566	7831	P-29_HM	3174	3428	265	DNA/P	c	0.7154	1.5938	219	1
Schi05G010230	8822	8926	Tx1-14_DR	4997	5104	104	NonLTR/Tx1	d	0.7525	1.8182	234	1
Schi05G010230	11914	12056	MuDR-3_OES	7819	7951	142	DNA/MuDR	c	0.7609	2.4	275	1
Schi05G010230	12973	13100	HARB-N5_BOl	86	226	127	DNA/Harbinger	d	0.7778	2.2222	240	1
Schi05G010230	15055	15237	Jockey-1_DYa	3594	3773	182	NonLTR/Jockey	c	0.676	1.8519	316	1
Schi05G010230	16230	16330	Sagan-6_DiVe	579	684	100	DNA/Mariner	d	0.7549	2.3333	298	1
Schi05G010230	18808	18960	Helitron-N26_RSa	222	380	152	DNA/Helitron	c	0.7342	1.7059	261	1
Schi05G010230	19170	19360	EnSpm-6_VV	3824	4001	190	DNA/EnSpm/CACTA	d	0.7542	2.3333	260	1
Schi05G010230	24044	24166	MuDR-6_SeTo	6653	6778	122	DNA/MuDR	c	0.7398	1.5625	236	1
Schi05G010230	26410	26731	Dada-tA_DaKy	7966	8297	321	DNA/Dada	d	0.7009	1.8718	466	1
Schi06G002180 (SVG Plot; Alignments; Masked)
Name	From	To	Name	From	To		Class	Dir	Sim	Pos/Mm:Ts	Score
Schi06G002180	33	184	MuDR-N335_OS	588	733	151	DNA/MuDR	c	0.6923	1.8947	207	1
Schi06G009230 (SVG Plot; Alignments; Masked)
Name	From	To	Name	From	To		Class	Dir	Sim	Pos/Mm:Ts	Score
Schi06G009230	2639	2788	Gypsy-57_CCri-I	8617	8781	149	LTR/Gypsy	d	0.6968	1.8947	220	1
Schi07G002340 (SVG Plot; Alignments; Masked)
Name	From	To	Name	From	To		Class	Dir	Sim	Pos/Mm:Ts	Score
Schi07G002340	737	871	Gypsy-3_PAb-I	64	180	134	LTR/Gypsy	d	0.7899	4.25	297	1
Schi07G002340	13594	14513	hATv-2N1_EHux	865	1613	919	DNA/hAT	d	0.6667	1.6746	582	1	exon
Schi07G002340	14663	14778	Gypsy-30B_DEl-LTR	1055	1165	115	LTR/Gypsy	d	0.687	1.4	207	1
Schi07G002340	16882	17005	hAT-N11_RSa	117	242	123	DNA/hAT	d	0.748	1.6154	208	1
Schi08G000200 (SVG Plot; Alignments; Masked)
Name	From	To	Name	From	To		Class	Dir	Sim	Pos/Mm:Ts	Score
Schi08G000200	918	1080	Mariner-75_LMi	88	284	162	DNA/Mariner	c	0.7029	1.7727	286	1
Schi08G000200	2514	2657	RTE-1B_LMi	1514	1654	143	NonLTR/RTE	c	0.662	1.5	340	1
Schi08G000200	3353	3481	REP-3_PBa	375	517	128	Interspersed_Repeat	d	0.7537	2.0833	304	1
Schi08G000200	4008	4118	Utopia-1_PInsi	899	1011	110	NonLTR/NeSL	d	0.767	1.3077	240	1
Schi08G003570 (SVG Plot; Alignments; Masked)
Name	From	To	Name	From	To		Class	Dir	Sim	Pos/Mm:Ts	Score
Schi08G003570	1487	1835	SETARIA1	554	905	348	DNA	d	0.6561	1.8679	343	1
Schi08G003570	4474	4584	HARB-1_BV	1827	1939	110	DNA/Harbinger	c	0.7304	1.9231	221	1
Schi08G003570	7388	7552	Gypsy-57_GR-LTR	1204	1373	164	LTR/Gypsy	d	0.7736	2.4	251	1
Schi08G003570	7675	7802	BURRO1-A_LTR	744	868	127	LTR/Gypsy	c	0.7165	1.5556	246	1
Schi08G003570	8227	8473	Mariner-36_HM	690	935	246	DNA/Mariner	d	0.7107	1.7667	262	1
Schi08G003570	9970	10119	MuDr-5_HM	417	585	149	DNA/MuDR	c	0.7436	2	230	1
Schi08G003570	11066	11335	Gypsy-41_GAr-LTR	1411	1681	269	LTR/Gypsy	d	0.7293	2.65	281	1
Schi08G003570	11437	11543	Chapaev-N1_HM	2807	2914	106	DNA/EnSpm/CACTA	c	0.7545	1.3125	316	1
Schi10G002810 (SVG Plot; Alignments; Masked)
Name	From	To	Name	From	To		Class	Dir	Sim	Pos/Mm:Ts	Score
Schi10G002810	20	124	hAT-N50_OS	661	767	104	DNA/hAT	c	0.7222	1.4375	271	1
Schi10G002810	2755	2859	MuDR-N9_RSa	386	506	104	DNA/MuDR	c	0.7664	2	212	1
Schi10G002810	3711	3824	hAT-N155_DR	155	255	113	DNA/hAT	c	0.8039	1.3	293	1
Schi10G002810	6406	6521	Gypsy-29_GR-LTR	194	297	115	LTR/Gypsy	d	0.7117	1.5625	201	1
Schi10G002810	7956	8080	EnSpm-7_MT	7136	7258	124	DNA/EnSpm/CACTA	d	0.7236	2	233	1
Schi10G002810	9559	9788	L1-6_CR	249	477	229	NonLTR/L1	c	0.6933	1.7	263	1
Schi10G004090 (SVG Plot; Alignments; Masked)
Name	From	To	Name	From	To		Class	Dir	Sim	Pos/Mm:Ts	Score
Schi10G004090	784	892	Guadalupe-N1	1679	1782	108	DNA/MuDR	d	0.7075	1.4706	224	1
Schi10G004090	1017	1186	hATx-23_SM	2453	2622	169	DNA/hAT	d	0.7368	2	242	1
Schi10G004100 (SVG Plot; Alignments; Masked)
Name	From	To	Name	From	To		Class	Dir	Sim	Pos/Mm:Ts	Score
Schi10G004100	5036	5164	hAT-2N1_TC	1176	1294	128	DNA/hAT	d	0.7561	1.8182	227	1
Schi12G003780 (SVG Plot; Alignments; Masked)
Name	From	To	Name	From	To		Class	Dir	Sim	Pos/Mm:Ts	Score
Schi12G003780	3607	3710	EnSpm-N6B_DR	449	560	103	DNA/EnSpm/CACTA	c	0.7476	1.6667	225	1
Schi12G003800 (SVG Plot; Alignments; Masked)
Name	From	To	Name	From	To		Class	Dir	Sim	Pos/Mm:Ts	Score
Schi12G003800	1167	1285	Gypsy-62C_CCri-I	7764	7894	118	LTR/Gypsy	c	0.7097	1.75	234	1
Schi12G003800	1579	1705	Dada-tL_CaAu	9094	9220	126	DNA/Dada	d	0.6953	2	221	1
Schi12G005040 (SVG Plot; Alignments; Masked)
Name	From	To	Name	From	To		Class	Dir	Sim	Pos/Mm:Ts	Score
Schi12G005040	1594	1716	MERMITE18E	452	574	122	DNA/MuDR	d	0.719	1.9286	231	1
Schi13G001180 (SVG Plot; Alignments; Masked)
Name	From	To	Name	From	To		Class	Dir	Sim	Pos/Mm:Ts	Score
Schi13G001180	567	731	LTR-18_OS-LTR	944	1115	164	LTR	d	0.7076	2	441	1
Schi13G001180	2574	2705	MuDR-N5_AT	853	973	131	DNA/MuDR	d	0.7561	1.7273	201	1
Schi13G001180	3336	3491	ERE2_EH	932	1104	155	Interspersed_Repeat	c	0.7375	2.0667	238	1
Schi13G001180	5251	5439	Guadalupe-N1	3323	3503	188	DNA/MuDR	d	0.7189	2.7857	257	1
Schi13G001190 (SVG Plot; Alignments; Masked)
Name	From	To	Name	From	To		Class	Dir	Sim	Pos/Mm:Ts	Score
Schi13G001190	40	211	LTR-18E_OS-LTR	1063	1220	171	LTR	d	0.7178	3.5	367	1
Schi13G001190	2305	2500	EnSpm3_SB	518	716	195	DNA/EnSpm/CACTA	c	0.7065	1.9091	290	1
Schi13G001190	2647	2827	MuDR-3_DaCa	202	379	180	DNA/MuDR	c	0.7679	1.6429	226	1
Schi13G002120 (SVG Plot; Alignments; Masked)
Name	From	To	Name	From	To		Class	Dir	Sim	Pos/Mm:Ts	Score
Schi13G002120	122	266	MERMITE18E	619	760	144	DNA/MuDR	c	0.6929	2.3125	215	1
Schi13G002120	338	788	MERMITE18D	514	933	450	DNA/MuDR	c	0.6707	1.8525	395	1
Schi13G002120	2957	3068	hAT-61_HM	5089	5197	111	DNA/hAT	d	0.7321	1.8333	205	1
Schi13G002120	11890	11990	DNA2-2_EL	3301	3401	100	DNA	d	0.7129	1.5	276	1
Schi14G003430 (SVG Plot; Alignments; Masked)
Schi14G003430	192	294	DNA9-N1_DR	3163	3276	102	DNA/MuDR	c	0.785	3.4	262	1
Schi14G003430	1064	1177	Gypsy-54_SiCu-I	1158	1289	113	LTR/Gypsy	d	0.7119	1.8667	291	1
Schi14G003490 (SVG Plot; Alignments; Masked)
Name	From	To	Name	From	To		Class	Dir	Sim	Pos/Mm:Ts	Score
Schi14G003490	2198	2349	Mariner-21_AEc	990	1140	151	DNA/Mariner	c	0.6842	1.88	471	1
Schi14G003500 (SVG Plot; Alignments; Masked)
Name	From	To	Name	From	To		Class	Dir	Sim	Pos/Mm:Ts	Score
Schi14G003500	504	700	DIRS-2C_AmRa	2138	2334	196	LTR/DIRS	d	0.7538	1.4815	722	1
Schi14G005730 (SVG Plot; Alignments; Masked)
Name	From	To	Name	From	To		Class	Dir	Sim	Pos/Mm:Ts	Score
Schi14G005730	683	807	MuDR-N11_MT	268	376	124	DNA/MuDR	d	0.7699	2.7143	231	1
Schi14G005730	1473	1585	Gypsy-1-I_MI	1092	1203	112	LTR/Gypsy	d	0.7248	1.7857	263	1
						25710						151	total genes masked 34

## Sheet: Sheet2
	Cytochrome P450	Carboxyesterase	Trypsin				11	8
Number of genes	36	21	44	101			17	7		265062
Total length of Genes (bp)	265062	244753	309547				9	4
Total number of Exons	284	176	320				5	10
Average number of Exons per gene	7.88	8.8	7.27				9	11
Average length of Exons per gene (bp)	1461.25	1771.4	1529				9	10
Total length of Exons (bp)	52605	35428	67281				10	9
Total number of Introns	179	156	278				11	9
Average length of Introns per gene (bp)	5901	10466.2	5506				10	11
Total length of Introns (bp)	212457	209325	242266				9	11
Total number of TEs insertions	186	195	151				11	11	gene	exon	intron	insertion in exon
Total length of TEs fragments (bp)	31774	33497	25710						Schi01G016690	13	12
Number of TEs insertions in Introns	180	192	133				11	4	Schi01G037470	10	9	1	1962-2027	nil
TEs fragments in CDS	6	3	18	Schi01G000720.1	21987-22059		4	4	Schi02G003120	12	11	4	872-995	41606-41717	41746-41901	41922-41990	2		nil
Number of pseudogenes	1	0	0	Schi01G019250.1	153-280	127	11	5	Schi02G003170	3	2	1	1-368			nil
				Schi01G019250.1	459-495	nil		1	Schi02G004480	11	10	3	57-424	11239-11318	11609-11700	nil	nil
				Schi01G019250.1	2856-2907	nil		3	Schi02G005220	6	5	2	304-367	1351-1414		nil
				Schi01G019250.1	3691-3763	nil		3	Schi02G008710	11	10	3	7-99	1048-1109	4195-4253	nil	nil
				Schi01G019260.1	9-57	nil		3	Schi03G008370	8	7	0
				Schi01G019260.1	509-574	nil		6	Schi04G001010	6	5
				Schi01G031590.1	7061-7106	nil		3	Schi04G005560	12	11
				Schi01G031590.1	11107-11186	nil		4	Schi05G003270	8	7
				Schi01G033130.1	49-121	nil		22	Schi05G003280	8	7	1	3145-3192	nil
				Schi01G033130.1	8703-8790	nil		6	Schi05G003290	8	7	1	1977-2027	nil
				Schi02G004050.1	4820-4893	nil		2	Schi05G003300	13	12	1	4198-4273	nil
				Schi04G003120.1	4809-4865	nil		2	Schi05G003310	9	8	0		nil
		Schi01G000720.1		Schi01G040920.1	8703-8790	nil		7	Schi11G000860	11	10	1	989-1043	nil
				Schi02G004050.1	4820-4893	nil		7	Schi11G004380	5	4	0		nil
				Schi02G004050.1	5067-5177	117		5	Schi13G002910	3	2	0		nil
				Schi05G007400.1	99-150	nil		4	Schi14G004520	11	10	1	4616-4667	nil
				Schi05G007400.1	640-710	nil		2	Schi14G004530	8	7	1	790-941	1
				Schi05G007400.1	1927-1999	nil		9		176	156	20
				Schi05G007430.1	1762-1828	nil		9	Trypsin table
				Schi06G002630.1	2773-2881	108		7	Schi01G028480	6	5
				Schi06G010010.1	1533-1667	144		9	Schi01G033120	5	4
				Schi08G001700.1	6242-6283	nil		8	Schi01G039670	18	17	1	7234-7424	1
				Schi08G002470.1	12344-12389	nil		7	Schi02G001150	7	6
				Schi08G004540.1	2005-2074	nil		=	Schi02G001770	9	8	2	3274-2652(domestication?	1
				Schi09G003120.1	56-195	139		175	Schi02G003850	8	7		not valid
				Schi10G000200.1	1227-1285	nil			Schi02G003860	8	7	2	1942-2093	2170-2317	2
				Schi11G000210.1	6936-7004	nil			Schi02G003870	7	6
				Schi11G003170.1	127-278	151			Schi02G004400	6	5	2	925-1060	2254-2378	1
				Schi11G004410.1	6042-6121	nil			Schi02G004940	7	6	1	619-719		1
				Schi13G001970.1	1314-1377	nil			Schi02G006310	13	12	0
									Schi02G006790	7	6	1	2538-2675		1
									Schi03G004990	11	10		8316-8462	9123-9238	10343-10476	13524-13676	4
										3	2
										7	6		3504-3651	1
										6	5		3901-4059	1
										8	7		930-1165	1
										10	9
										6	5
										6	5		2637-2786	1
										7	6
									Schi07G002340	7	6
										8	7		13595-14514	1
										4	2		4009-4118	1
									Schi10G002810	8	7		9559-9788	1
										8	7
										5	7
										7	6
										8	7
										7	6
										6	5
										7	6
										7	6
										7	6
										9	8
										3	2
									Schi13G002120	6	5		328-738
										7	6
										8	7
										6	5
										7	6
										7	6
										7	6
										6	5
										320	278
